# Supplementary material for: An eUtils toolset and its use for creating a pipeline to link genomics and proteomics analyses to domain-specific biomedical literature
Source: J Clin Bioinforma. 2012 Apr 16;2:9. doi: 10.1186/2043-9113-2-9 (PMC3422171; doi:10.1186/2043-9113-2-9)
Supplement: Additional file 1 — This is a zipped Access database (Sample_Database.zip, which unzips to Sample_Database.mdb) that was used to produce the screenshot of Figure 1. It is intended to be used for illustration purposes only: its structure is specific to the current needs of the Parikh Lab, and its contents have been stripped down to a few records that illustrate its operation. [file 2043-9113-2-9-S1.zip]

Archive with 124 entries (107 files):
- EntrezAPI/
- EntrezAPI/EntrezAPI.sln
- EntrezAPI/EntrezAPI.suo
- EntrezAPI/EntrezAPI/
- EntrezAPI/EntrezAPI/app.config
- EntrezAPI/EntrezAPI/bin/
- EntrezAPI/EntrezAPI/bin/Debug/
- EntrezAPI/EntrezAPI/bin/Debug/EntrezAPI.exe
- EntrezAPI/EntrezAPI/bin/Debug/EntrezAPI.exe.config
- EntrezAPI/EntrezAPI/bin/Debug/EntrezAPI.pdb
- EntrezAPI/EntrezAPI/bin/Debug/EntrezAPI.vshost.exe
- EntrezAPI/EntrezAPI/bin/Debug/EntrezAPI.vshost.exe.config
- EntrezAPI/EntrezAPI/bin/Debug/EntrezAPI.xml
- EntrezAPI/EntrezAPI/bin/Release/
- EntrezAPI/EntrezAPI/bin/Release/EntrezAPI.exe
- EntrezAPI/EntrezAPI/bin/Release/EntrezAPI.exe.config
- EntrezAPI/EntrezAPI/bin/Release/EntrezAPI.pdb
- EntrezAPI/EntrezAPI/bin/Release/EntrezAPI.xml
- EntrezAPI/EntrezAPI/Class1.vb
- EntrezAPI/EntrezAPI/Entrez.vb
- EntrezAPI/EntrezAPI/Entrez_FrontEnd.Designer.vb
- EntrezAPI/EntrezAPI/Entrez_FrontEnd.resx
- EntrezAPI/EntrezAPI/Entrez_FrontEnd.vb
- EntrezAPI/EntrezAPI/EntrezAPI.vbproj
- EntrezAPI/EntrezAPI/EntrezAPI.vbproj.user
- EntrezAPI/EntrezAPI/My Project/
- EntrezAPI/EntrezAPI/My Project/app.manifest
- EntrezAPI/EntrezAPI/My Project/Application.Designer.vb
- EntrezAPI/EntrezAPI/My Project/Application.myapp
- EntrezAPI/EntrezAPI/My Project/AssemblyInfo.vb
- EntrezAPI/EntrezAPI/My Project/Resources.Designer.vb
- EntrezAPI/EntrezAPI/My Project/Resources.resx
- EntrezAPI/EntrezAPI/My Project/Settings.Designer.vb
- EntrezAPI/EntrezAPI/My Project/Settings.settings
- EntrezAPI/EntrezAPI/obj/
- EntrezAPI/EntrezAPI/obj/Debug/
- EntrezAPI/EntrezAPI/obj/Debug/EntrezAPI.Entrez_FrontEnd.resources
- EntrezAPI/EntrezAPI/obj/Debug/EntrezAPI.exe
- EntrezAPI/EntrezAPI/obj/Debug/EntrezAPI.pdb
- EntrezAPI/EntrezAPI/obj/Debug/EntrezAPI.Resources.resources
- EntrezAPI/EntrezAPI/obj/Debug/EntrezAPI.vbproj.FileListAbsolute.txt
- EntrezAPI/EntrezAPI/obj/Debug/EntrezAPI.vbproj.GenerateResource.Cache
- EntrezAPI/EntrezAPI/obj/Debug/EntrezAPI.xml
- EntrezAPI/EntrezAPI/obj/Debug/TempPE/
- EntrezAPI/EntrezAPI/obj/Debug/TempPE/My Project.Resources.Designer.vb.dll
- EntrezAPI/EntrezAPI/obj/Debug/TempPE/PubmedDataSet.Designer.vb.dll
- EntrezAPI/EntrezAPI/obj/Debug/TempPE/Service References.eUtils.Reference.vb.dll
- EntrezAPI/EntrezAPI/obj/Debug/TempPE/Service References.Gene.Reference.vb.dll
- EntrezAPI/EntrezAPI/obj/Debug/TempPE/Service References.Journals.Reference.vb.dll
- EntrezAPI/EntrezAPI/obj/Debug/TempPE/Service References.PMC.Reference.vb.dll
- EntrezAPI/EntrezAPI/obj/Debug/TempPE/Service References.PubMed.Reference.vb.dll
- EntrezAPI/EntrezAPI/obj/Debug/TempPE/Service References.PubmedCentral.Reference.vb.dll
- EntrezAPI/EntrezAPI/obj/Debug/TempPE/Service References.Sequence.Reference.vb.dll
- EntrezAPI/EntrezAPI/obj/Release/
- EntrezAPI/EntrezAPI/obj/Release/EntrezAPI.exe
- EntrezAPI/EntrezAPI/obj/Release/EntrezAPI.Form1.resources
- EntrezAPI/EntrezAPI/obj/Release/EntrezAPI.pdb
- EntrezAPI/EntrezAPI/obj/Release/EntrezAPI.Resources.resources
- EntrezAPI/EntrezAPI/obj/Release/EntrezAPI.vbproj.FileListAbsolute.txt
- EntrezAPI/EntrezAPI/obj/Release/EntrezAPI.vbproj.GenerateResource.Cache
- EntrezAPI/EntrezAPI/obj/Release/EntrezAPI.xml
- EntrezAPI/EntrezAPI/obj/Release/TempPE/
- EntrezAPI/EntrezAPI/obj/Release/TempPE/My Project.Resources.Designer.vb.dll
- EntrezAPI/EntrezAPI/obj/Release/TempPE/Service References.eUtils.Reference.vb.dll
- EntrezAPI/EntrezAPI/obj/Release/TempPE/Service References.Gene.Reference.vb.dll
- EntrezAPI/EntrezAPI/obj/Release/TempPE/Service References.Journals.Reference.vb.dll
- EntrezAPI/EntrezAPI/obj/Release/TempPE/Service References.PubMed.Reference.vb.dll
- EntrezAPI/EntrezAPI/obj/Release/TempPE/Service References.Sequence.Reference.vb.dll
- EntrezAPI/EntrezAPI/Service References/
- EntrezAPI/EntrezAPI/Service References/eUtils/
- EntrezAPI/EntrezAPI/Service References/eUtils/configuration.svcinfo
- EntrezAPI/EntrezAPI/Service References/eUtils/configuration91.svcinfo
- EntrezAPI/EntrezAPI/Service References/eUtils/EntrezAPI.eUtils.eInfoResult.datasource
- EntrezAPI/EntrezAPI/Service References/eUtils/EntrezAPI.eUtils.eLinkResult.datasource
- EntrezAPI/EntrezAPI/Service References/eUtils/EntrezAPI.eUtils.ePostResult.datasource
- EntrezAPI/EntrezAPI/Service References/eUtils/EntrezAPI.eUtils.eSearchResult.datasource
- EntrezAPI/EntrezAPI/Service References/eUtils/EntrezAPI.eUtils.eSpellResult.datasource
- EntrezAPI/EntrezAPI/Service References/eUtils/EntrezAPI.eUtils.eSummaryResult.datasource
- EntrezAPI/EntrezAPI/Service References/eUtils/EntrezAPI.eUtils.Result.datasource
- EntrezAPI/EntrezAPI/Service References/eUtils/eutils.wsdl
- EntrezAPI/EntrezAPI/Service References/eUtils/Reference.svcmap
- EntrezAPI/EntrezAPI/Service References/eUtils/Reference.vb
- EntrezAPI/EntrezAPI/Service References/Gene/
- EntrezAPI/EntrezAPI/Service References/Gene/configuration.svcinfo
- EntrezAPI/EntrezAPI/Service References/Gene/configuration91.svcinfo
- EntrezAPI/EntrezAPI/Service References/Gene/efetch_db_gene.xsd
- EntrezAPI/EntrezAPI/Service References/Gene/efetch_gene.wsdl
- EntrezAPI/EntrezAPI/Service References/Gene/efetch_gene.xsd
- EntrezAPI/EntrezAPI/Service References/Gene/EntrezAPI.Gene.eFetchResult.datasource
- EntrezAPI/EntrezAPI/Service References/Gene/Reference.svcmap
- EntrezAPI/EntrezAPI/Service References/Gene/Reference.vb
- EntrezAPI/EntrezAPI/Service References/Journals/
- EntrezAPI/EntrezAPI/Service References/Journals/configuration.svcinfo
- EntrezAPI/EntrezAPI/Service References/Journals/configuration91.svcinfo
- EntrezAPI/EntrezAPI/Service References/Journals/efetch_db_journals.xsd
- EntrezAPI/EntrezAPI/Service References/Journals/efetch_journals.wsdl
- EntrezAPI/EntrezAPI/Service References/Journals/efetch_journals.xsd
- EntrezAPI/EntrezAPI/Service References/Journals/EntrezAPI.Journals.eFetchResult.datasource
- EntrezAPI/EntrezAPI/Service References/Journals/Reference.svcmap
- EntrezAPI/EntrezAPI/Service References/Journals/Reference.vb
- EntrezAPI/EntrezAPI/Service References/PubMed/
- EntrezAPI/EntrezAPI/Service References/PubMed/configuration.svcinfo
- EntrezAPI/EntrezAPI/Service References/PubMed/configuration91.svcinfo
- EntrezAPI/EntrezAPI/Service References/PubMed/efetch_db_pubmed.xsd
- EntrezAPI/EntrezAPI/Service References/PubMed/efetch_pubmed.wsdl
- EntrezAPI/EntrezAPI/Service References/PubMed/efetch_pubmed.xsd
- EntrezAPI/EntrezAPI/Service References/PubMed/EntrezAPI.PubMed.eFetchResult.datasource
- EntrezAPI/EntrezAPI/Service References/PubMed/Reference.svcmap
- EntrezAPI/EntrezAPI/Service References/PubMed/Reference.vb
- EntrezAPI/EntrezAPI/Service References/Sequence/
- EntrezAPI/EntrezAPI/Service References/Sequence/configuration.svcinfo
- EntrezAPI/EntrezAPI/Service References/Sequence/configuration91.svcinfo
- EntrezAPI/EntrezAPI/Service References/Sequence/efetch_db_seq.xsd
- EntrezAPI/EntrezAPI/Service References/Sequence/efetch_seq.wsdl
- EntrezAPI/EntrezAPI/Service References/Sequence/efetch_seq.xsd
- EntrezAPI/EntrezAPI/Service References/Sequence/EntrezAPI.Sequence.eFetchResult.datasource
- EntrezAPI/EntrezAPI/Service References/Sequence/Reference.svcmap
- EntrezAPI/EntrezAPI/Service References/Sequence/Reference.vb
- EntrezAPI/EntrezAPI_Documentation.chm
- EntrezAPI.exe
- EntrezAPI.exe.config
- EntrezAPI.pdb
- EntrezAPI.xml
- EntrezAPI/EntrezAPI/bin/Release/ReadMe.txt
