# Supplementary material for: An eUtils toolset and its use for creating a pipeline to link genomics and proteomics analyses to domain-specific biomedical literature
Source: J Clin Bioinforma. 2012 Apr 16;2:9. doi: 10.1186/2043-9113-2-9 (PMC3422171; doi:10.1186/2043-9113-2-9)
Supplement: Additional file 1 — This is a zipped Access database (Sample_Database.zip, which unzips to Sample_Database.mdb) that was used to produce the screenshot of Figure 1. It is intended to be used for illustration purposes only: its structure is specific to the current needs of the Parikh Lab, and its contents have been stripped down to a few records that illustrate its operation. [file 2043-9113-2-9-S1.zip › EntrezAPI/EntrezAPI.sln]

Microsoft Visual Studio Solution File, Format Version 10.00
# Visual Studio 2008
Project("{F184B08F-C81C-45F6-A57F-5ABD9991F28F}") = "EntrezAPI", "EntrezAPI\EntrezAPI.vbproj", "{D7784A71-C1B6-43B8-832A-1964A4812077}"
EndProject
Global
	GlobalSection(SolutionConfigurationPlatforms) = preSolution
		Debug|Any CPU = Debug|Any CPU
		Release|Any CPU = Release|Any CPU
	EndGlobalSection
	GlobalSection(ProjectConfigurationPlatforms) = postSolution
		{D7784A71-C1B6-43B8-832A-1964A4812077}.Debug|Any CPU.ActiveCfg = Debug|Any CPU
		{D7784A71-C1B6-43B8-832A-1964A4812077}.Debug|Any CPU.Build.0 = Debug|Any CPU
		{D7784A71-C1B6-43B8-832A-1964A4812077}.Release|Any CPU.ActiveCfg = Release|Any CPU
		{D7784A71-C1B6-43B8-832A-1964A4812077}.Release|Any CPU.Build.0 = Release|Any CPU
	EndGlobalSection
	GlobalSection(SolutionProperties) = preSolution
		HideSolutionNode = FALSE
	EndGlobalSection
EndGlobal
