# Supplementary material for: An eUtils toolset and its use for creating a pipeline to link genomics and proteomics analyses to domain-specific biomedical literature
Source: J Clin Bioinforma. 2012 Apr 16;2:9. doi: 10.1186/2043-9113-2-9 (PMC3422171; doi:10.1186/2043-9113-2-9)
Supplement: Additional file 1 — This is a zipped Access database (Sample_Database.zip, which unzips to Sample_Database.mdb) that was used to produce the screenshot of Figure 1. It is intended to be used for illustration purposes only: its structure is specific to the current needs of the Parikh Lab, and its contents have been stripped down to a few records that illustrate its operation. [file 2043-9113-2-9-S1.zip › EntrezAPI/EntrezAPI/app.config]

<?xml version="1.0" encoding="utf-8" ?>
<configuration>
    <configSections>
    </configSections>
    <connectionStrings>
        <add name="EntrezAPI.My.MySettings.TRIBE_ProteinsConnectionString"
            connectionString="Provider=Microsoft.Jet.OLEDB.4.0;Data Source=D:\Proteomics_IR\TRIBE_Proteins.mdb"
            providerName="System.Data.OleDb" />
    </connectionStrings>
    <system.diagnostics>
        <sources>
            <!-- This section defines the logging configuration for My.Application.Log -->
            <source name="DefaultSource" switchName="DefaultSwitch">
                <listeners>
                    <add name="FileLog"/>
                    <!-- Uncomment the below section to write to the Application Event Log -->
                    <!--<add name="EventLog"/>-->
                </listeners>
            </source>
        </sources>
        <switches>
            <add name="DefaultSwitch" value="Information" />
        </switches>
        <sharedListeners>
            <add name="FileLog"
                 type="Microsoft.VisualBasic.Logging.FileLogTraceListener, Microsoft.VisualBasic, Version=8.0.0.0, Culture=neutral, PublicKeyToken=b03f5f7f11d50a3a, processorArchitecture=MSIL"
                 initializeData="FileLogWriter"/>
            <!-- Uncomment the below section and replace APPLICATION_NAME with the name of your application to write to the Application Event Log -->
            <!--<add name="EventLog" type="System.Diagnostics.EventLogTraceListener" initializeData="APPLICATION_NAME"/> -->
        </sharedListeners>
    </system.diagnostics>
    <system.serviceModel>
        <bindings>
            <basicHttpBinding>
                <binding name="eUtilsServiceSoap" closeTimeout="00:01:00" openTimeout="00:01:00"
                    receiveTimeout="00:10:00" sendTimeout="00:01:00" allowCookies="false"
                    bypassProxyOnLocal="false" hostNameComparisonMode="StrongWildcard"
                    maxBufferSize="2000000" maxBufferPoolSize="524288" maxReceivedMessageSize="2000000"
                    messageEncoding="Text" textEncoding="utf-8" transferMode="Buffered"
                    useDefaultWebProxy="true">
                    <readerQuotas maxDepth="32" maxStringContentLength="81920" maxArrayLength="163840"
                        maxBytesPerRead="40960" maxNameTableCharCount="163840" />
                    <security mode="None">
                        <transport clientCredentialType="None" proxyCredentialType="None"
                            realm=""/>
                        <message clientCredentialType="UserName" algorithmSuite="Default" />
                    </security>
                </binding>
                <binding name="eUtilsServiceSoap1" closeTimeout="00:01:00" openTimeout="00:01:00"
                    receiveTimeout="00:10:00" sendTimeout="00:01:00" allowCookies="false"
                    bypassProxyOnLocal="false" hostNameComparisonMode="StrongWildcard"
                    maxBufferSize="2000000 " maxBufferPoolSize="524288" maxReceivedMessageSize="2000000"
                    messageEncoding="Text" textEncoding="utf-8" transferMode="Buffered"
                    useDefaultWebProxy="true">
                    <readerQuotas maxDepth="320" maxStringContentLength="81920" maxArrayLength="163840"
                        maxBytesPerRead="40960" maxNameTableCharCount="163840" />
                    <security mode="None">
                        <transport clientCredentialType="None" proxyCredentialType="None"
                            realm=""/>
                        <message clientCredentialType="UserName" algorithmSuite="Default" />
                    </security>
                </binding>
                <binding name="eUtilsServiceSoap2" closeTimeout="00:01:00" openTimeout="00:01:00"
                    receiveTimeout="00:10:00" sendTimeout="00:01:00" allowCookies="false"
                    bypassProxyOnLocal="false" hostNameComparisonMode="StrongWildcard"
                    maxBufferSize="4000000" maxBufferPoolSize="524288" maxReceivedMessageSize="4000000"
                    messageEncoding="Text" textEncoding="utf-8" transferMode="Buffered"
                    useDefaultWebProxy="true">
                    <readerQuotas maxDepth="32" maxStringContentLength="8192" maxArrayLength="16384"
                        maxBytesPerRead="4096" maxNameTableCharCount="16384" />
                    <security mode="None">
                        <transport clientCredentialType="None" proxyCredentialType="None"
                            realm=""/>
                        <message clientCredentialType="UserName" algorithmSuite="Default" />
                    </security>
                </binding>
                <binding name="eUtilsServiceSoap3" closeTimeout="00:01:00" openTimeout="00:01:00"
                    receiveTimeout="00:10:00" sendTimeout="00:01:00" allowCookies="false"
                    bypassProxyOnLocal="false" hostNameComparisonMode="StrongWildcard"
                    maxBufferSize="2000000" maxBufferPoolSize="524288" maxReceivedMessageSize="2000000"
                    messageEncoding="Text" textEncoding="utf-8" transferMode="Buffered"
                    useDefaultWebProxy="true">
                    <readerQuotas maxDepth="320" maxStringContentLength="81920" maxArrayLength="163840"
                        maxBytesPerRead="40960" maxNameTableCharCount="163840" />
                    <security mode="None">
                        <transport clientCredentialType="None" proxyCredentialType="None"
                            realm=""/>
                        <message clientCredentialType="UserName" algorithmSuite="Default" />
                    </security>
                </binding>
                <binding name="eUtilsServiceSoap4" closeTimeout="00:01:00" openTimeout="00:01:00"
                    receiveTimeout="00:10:00" sendTimeout="00:01:00" allowCookies="false"
                    bypassProxyOnLocal="false" hostNameComparisonMode="StrongWildcard"
                    maxBufferSize="2000000" maxBufferPoolSize="524288" maxReceivedMessageSize="2000000"
                    messageEncoding="Text" textEncoding="utf-8" transferMode="Buffered"
                    useDefaultWebProxy="true">
                    <readerQuotas maxDepth="32" maxStringContentLength="8192" maxArrayLength="16384"
                        maxBytesPerRead="4096" maxNameTableCharCount="16384" />
                    <security mode="None">
                        <transport clientCredentialType="None" proxyCredentialType="None"
                            realm=""/>
                        <message clientCredentialType="UserName" algorithmSuite="Default" />
                    </security>
                </binding>
            </basicHttpBinding>
        </bindings>
        <client>
            <endpoint address="http://eutils.ncbi.nlm.nih.gov/soap/v2.0/soap_adapter_2_0.cgi"
                binding="basicHttpBinding" bindingConfiguration="eUtilsServiceSoap"
                contract="eUtils.eUtilsServiceSoap" name="eUtilsServiceSoap" />
            <endpoint address="http://eutils.ncbi.nlm.nih.gov/soap/v2.0/soap_adapter_2_0.cgi?db=pubmed"
                binding="basicHttpBinding" bindingConfiguration="eUtilsServiceSoap1"
                contract="PubMed.eUtilsServiceSoap" name="eUtilsServiceSoap1" />
            <endpoint address="http://eutils.ncbi.nlm.nih.gov/soap/v2.0/soap_adapter_2_0.cgi?db=gene"
                binding="basicHttpBinding" bindingConfiguration="eUtilsServiceSoap2"
                contract="Gene.eUtilsServiceSoap" name="eUtilsServiceSoap2" />
            <endpoint address="http://eutils.ncbi.nlm.nih.gov/soap/v2.0/soap_adapter_2_0.cgi"
                binding="basicHttpBinding" bindingConfiguration="eUtilsServiceSoap3"
                contract="Sequence.eUtilsServiceSoap" name="eUtilsServiceSoap3" />
            <endpoint address="http://eutils.ncbi.nlm.nih.gov/soap/v2.0/soap_adapter_2_0.cgi?db=journals"
                binding="basicHttpBinding" bindingConfiguration="eUtilsServiceSoap4"
                contract="Journals.eUtilsServiceSoap" name="eUtilsServiceSoap4" />
        </client>
    </system.serviceModel>
</configuration>
