# Supplementary material for: An eUtils toolset and its use for creating a pipeline to link genomics and proteomics analyses to domain-specific biomedical literature
Source: J Clin Bioinforma. 2012 Apr 16;2:9. doi: 10.1186/2043-9113-2-9 (PMC3422171; doi:10.1186/2043-9113-2-9)
Supplement: Additional file 1 — This is a zipped Access database (Sample_Database.zip, which unzips to Sample_Database.mdb) that was used to produce the screenshot of Figure 1. It is intended to be used for illustration purposes only: its structure is specific to the current needs of the Parikh Lab, and its contents have been stripped down to a few records that illustrate its operation. [file 2043-9113-2-9-S1.zip › EntrezAPI/EntrezAPI/bin/Debug/EntrezAPI.xml]

<?xml version="1.0"?>
<doc>
<assembly>
<name>
EntrezAPI
</name>
</assembly>
<members>
<member name="P:EntrezAPI.eUtils.eGqueryRequest.term">
	<remarks/>
</member><member name="P:EntrezAPI.eUtils.eGqueryRequest.tool">
	<remarks/>
</member><member name="P:EntrezAPI.eUtils.eGqueryRequest.email">
	<remarks/>
</member><member name="T:EntrezAPI.eUtils.eGqueryRequest">
	<remarks/>
</member><member name="P:EntrezAPI.eUtils.LinkInfoType.DbTo">
	<remarks/>
</member><member name="P:EntrezAPI.eUtils.LinkInfoType.LinkName">
	<remarks/>
</member><member name="P:EntrezAPI.eUtils.LinkInfoType.MenuTag">
	<remarks/>
</member><member name="P:EntrezAPI.eUtils.LinkInfoType.HtmlTag">
	<remarks/>
</member><member name="P:EntrezAPI.eUtils.LinkInfoType.Url">
	<remarks/>
</member><member name="P:EntrezAPI.eUtils.LinkInfoType.Priority">
	<remarks/>
</member><member name="T:EntrezAPI.eUtils.LinkInfoType">
	<remarks/>
</member><member name="P:EntrezAPI.eUtils.UrlType.LNG">
	<remarks/>
</member><member name="P:EntrezAPI.eUtils.UrlType.Value">
	<remarks/>
</member><member name="T:EntrezAPI.eUtils.UrlType">
	<remarks/>
</member><member name="F:EntrezAPI.eUtils.UrlTypeLNG.DA">
	<remarks/>
</member><member name="F:EntrezAPI.eUtils.UrlTypeLNG.DE">
	<remarks/>
</member><member name="F:EntrezAPI.eUtils.UrlTypeLNG.EN">
	<remarks/>
</member><member name="F:EntrezAPI.eUtils.UrlTypeLNG.EL">
	<remarks/>
</member><member name="F:EntrezAPI.eUtils.UrlTypeLNG.ES">
	<remarks/>
</member><member name="F:EntrezAPI.eUtils.UrlTypeLNG.FR">
	<remarks/>
</member><member name="F:EntrezAPI.eUtils.UrlTypeLNG.IT">
	<remarks/>
</member><member name="F:EntrezAPI.eUtils.UrlTypeLNG.IW">
	<remarks/>
</member><member name="F:EntrezAPI.eUtils.UrlTypeLNG.JA">
	<remarks/>
</member><member name="F:EntrezAPI.eUtils.UrlTypeLNG.NL">
	<remarks/>
</member><member name="F:EntrezAPI.eUtils.UrlTypeLNG.NO">
	<remarks/>
</member><member name="F:EntrezAPI.eUtils.UrlTypeLNG.RU">
	<remarks/>
</member><member name="F:EntrezAPI.eUtils.UrlTypeLNG.SV">
	<remarks/>
</member><member name="F:EntrezAPI.eUtils.UrlTypeLNG.ZH">
	<remarks/>
</member><member name="T:EntrezAPI.eUtils.UrlTypeLNG">
	<remarks/>
</member><member name="P:EntrezAPI.eUtils.IdLinkSetType.Id">
	<remarks/>
</member><member name="P:EntrezAPI.eUtils.IdLinkSetType.LinkInfo">
	<remarks/>
</member><member name="T:EntrezAPI.eUtils.IdLinkSetType">
	<remarks/>
</member><member name="P:EntrezAPI.eUtils.IdType.HasLinkOut">
	<remarks/>
</member><member name="P:EntrezAPI.eUtils.IdType.HasLinkOutSpecified">
	<remarks/>
</member><member name="P:EntrezAPI.eUtils.IdType.HasNeighbor">
	<remarks/>
</member><member name="P:EntrezAPI.eUtils.IdType.HasNeighborSpecified">
	<remarks/>
</member><member name="P:EntrezAPI.eUtils.IdType.Value">
	<remarks/>
</member><member name="T:EntrezAPI.eUtils.IdType">
	<remarks/>
</member><member name="F:EntrezAPI.eUtils.IdTypeHasLinkOut.Y">
	<remarks/>
</member><member name="F:EntrezAPI.eUtils.IdTypeHasLinkOut.N">
	<remarks/>
</member><member name="T:EntrezAPI.eUtils.IdTypeHasLinkOut">
	<remarks/>
</member><member name="F:EntrezAPI.eUtils.IdTypeHasNeighbor.Y">
	<remarks/>
</member><member name="F:EntrezAPI.eUtils.IdTypeHasNeighbor.N">
	<remarks/>
</member><member name="T:EntrezAPI.eUtils.IdTypeHasNeighbor">
	<remarks/>
</member><member name="P:EntrezAPI.eUtils.IdCheckListType.Items">
	<remarks/>
</member><member name="P:EntrezAPI.eUtils.IdCheckListType.ERROR">
	<remarks/>
</member><member name="T:EntrezAPI.eUtils.IdCheckListType">
	<remarks/>
</member><member name="P:EntrezAPI.eUtils.FirstCharsType.FirstChar">
	<remarks/>
</member><member name="T:EntrezAPI.eUtils.FirstCharsType">
	<remarks/>
</member><member name="P:EntrezAPI.eUtils.ProviderType.Name">
	<remarks/>
</member><member name="P:EntrezAPI.eUtils.ProviderType.NameAbbr">
	<remarks/>
</member><member name="P:EntrezAPI.eUtils.ProviderType.Id">
	<remarks/>
</member><member name="P:EntrezAPI.eUtils.ProviderType.Url">
	<remarks/>
</member><member name="P:EntrezAPI.eUtils.ProviderType.IconUrl">
	<remarks/>
</member><member name="T:EntrezAPI.eUtils.ProviderType">
	<remarks/>
</member><member name="P:EntrezAPI.eUtils.IconUrlType.LNG">
	<remarks/>
</member><member name="P:EntrezAPI.eUtils.IconUrlType.Value">
	<remarks/>
</member><member name="T:EntrezAPI.eUtils.IconUrlType">
	<remarks/>
</member><member name="F:EntrezAPI.eUtils.IconUrlTypeLNG.DA">
	<remarks/>
</member><member name="F:EntrezAPI.eUtils.IconUrlTypeLNG.DE">
	<remarks/>
</member><member name="F:EntrezAPI.eUtils.IconUrlTypeLNG.EN">
	<remarks/>
</member><member name="F:EntrezAPI.eUtils.IconUrlTypeLNG.EL">
	<remarks/>
</member><member name="F:EntrezAPI.eUtils.IconUrlTypeLNG.ES">
	<remarks/>
</member><member name="F:EntrezAPI.eUtils.IconUrlTypeLNG.FR">
	<remarks/>
</member><member name="F:EntrezAPI.eUtils.IconUrlTypeLNG.IT">
	<remarks/>
</member><member name="F:EntrezAPI.eUtils.IconUrlTypeLNG.IW">
	<remarks/>
</member><member name="F:EntrezAPI.eUtils.IconUrlTypeLNG.JA">
	<remarks/>
</member><member name="F:EntrezAPI.eUtils.IconUrlTypeLNG.NL">
	<remarks/>
</member><member name="F:EntrezAPI.eUtils.IconUrlTypeLNG.NO">
	<remarks/>
</member><member name="F:EntrezAPI.eUtils.IconUrlTypeLNG.RU">
	<remarks/>
</member><member name="F:EntrezAPI.eUtils.IconUrlTypeLNG.SV">
	<remarks/>
</member><member name="F:EntrezAPI.eUtils.IconUrlTypeLNG.ZH">
	<remarks/>
</member><member name="T:EntrezAPI.eUtils.IconUrlTypeLNG">
	<remarks/>
</member><member name="P:EntrezAPI.eUtils.ObjUrlType.Url">
	<remarks/>
</member><member name="P:EntrezAPI.eUtils.ObjUrlType.IconUrl">
	<remarks/>
</member><member name="P:EntrezAPI.eUtils.ObjUrlType.LinkName">
	<remarks/>
</member><member name="P:EntrezAPI.eUtils.ObjUrlType.SubjectType">
	<remarks/>
</member><member name="P:EntrezAPI.eUtils.ObjUrlType.Category">
	<remarks/>
</member><member name="P:EntrezAPI.eUtils.ObjUrlType.Attribute">
	<remarks/>
</member><member name="P:EntrezAPI.eUtils.ObjUrlType.Provider">
	<remarks/>
</member><member name="P:EntrezAPI.eUtils.ObjUrlType.SubProvider">
	<remarks/>
</member><member name="T:EntrezAPI.eUtils.ObjUrlType">
	<remarks/>
</member><member name="P:EntrezAPI.eUtils.IdUrlSetType.Id">
	<remarks/>
</member><member name="P:EntrezAPI.eUtils.IdUrlSetType.Items">
	<remarks/>
</member><member name="T:EntrezAPI.eUtils.IdUrlSetType">
	<remarks/>
</member><member name="P:EntrezAPI.eUtils.IdUrlListType.Items">
	<remarks/>
</member><member name="T:EntrezAPI.eUtils.IdUrlListType">
	<remarks/>
</member><member name="P:EntrezAPI.eUtils.LinkSetDbHistoryType.DbTo">
	<remarks/>
</member><member name="P:EntrezAPI.eUtils.LinkSetDbHistoryType.LinkName">
	<remarks/>
</member><member name="P:EntrezAPI.eUtils.LinkSetDbHistoryType.QueryKey">
	<remarks/>
</member><member name="P:EntrezAPI.eUtils.LinkSetDbHistoryType.Info">
	<remarks/>
</member><member name="P:EntrezAPI.eUtils.LinkSetDbHistoryType.ERROR">
	<remarks/>
</member><member name="T:EntrezAPI.eUtils.LinkSetDbHistoryType">
	<remarks/>
</member><member name="P:EntrezAPI.eUtils.LinkType1.Id">
	<remarks/>
</member><member name="P:EntrezAPI.eUtils.LinkType1.Score">
	<remarks/>
</member><member name="T:EntrezAPI.eUtils.LinkType1">
	<remarks/>
</member><member name="P:EntrezAPI.eUtils.LinkSetDbType.DbTo">
	<remarks/>
</member><member name="P:EntrezAPI.eUtils.LinkSetDbType.LinkName">
	<remarks/>
</member><member name="P:EntrezAPI.eUtils.LinkSetDbType.Link">
	<remarks/>
</member><member name="P:EntrezAPI.eUtils.LinkSetDbType.Info">
	<remarks/>
</member><member name="P:EntrezAPI.eUtils.LinkSetDbType.ERROR">
	<remarks/>
</member><member name="T:EntrezAPI.eUtils.LinkSetDbType">
	<remarks/>
</member><member name="P:EntrezAPI.eUtils.LinkSetType.DbFrom">
	<remarks/>
</member><member name="P:EntrezAPI.eUtils.LinkSetType.IdList">
	<remarks/>
</member><member name="P:EntrezAPI.eUtils.LinkSetType.LinkSetDb">
	<remarks/>
</member><member name="P:EntrezAPI.eUtils.LinkSetType.LinkSetDbHistory">
	<remarks/>
</member><member name="P:EntrezAPI.eUtils.LinkSetType.WebEnv">
	<remarks/>
</member><member name="P:EntrezAPI.eUtils.LinkSetType.IdUrlList">
	<remarks/>
</member><member name="P:EntrezAPI.eUtils.LinkSetType.IdCheckList">
	<remarks/>
</member><member name="P:EntrezAPI.eUtils.LinkSetType.ERROR">
	<remarks/>
</member><member name="T:EntrezAPI.eUtils.LinkSetType">
	<remarks/>
</member><member name="P:EntrezAPI.eUtils.ItemType.Item">
	<remarks/>
</member><member name="P:EntrezAPI.eUtils.ItemType.ItemContent">
	<remarks/>
</member><member name="P:EntrezAPI.eUtils.ItemType.Name">
	<remarks/>
</member><member name="P:EntrezAPI.eUtils.ItemType.Type">
	<remarks/>
</member><member name="T:EntrezAPI.eUtils.ItemType">
	<remarks/>
</member><member name="F:EntrezAPI.eUtils.ItemTypeType.Integer">
	<remarks/>
</member><member name="F:EntrezAPI.eUtils.ItemTypeType.Date">
	<remarks/>
</member><member name="F:EntrezAPI.eUtils.ItemTypeType.String">
	<remarks/>
</member><member name="F:EntrezAPI.eUtils.ItemTypeType.Structure">
	<remarks/>
</member><member name="F:EntrezAPI.eUtils.ItemTypeType.List">
	<remarks/>
</member><member name="F:EntrezAPI.eUtils.ItemTypeType.Flags">
	<remarks/>
</member><member name="F:EntrezAPI.eUtils.ItemTypeType.Qualifier">
	<remarks/>
</member><member name="F:EntrezAPI.eUtils.ItemTypeType.Enumerator">
	<remarks/>
</member><member name="F:EntrezAPI.eUtils.ItemTypeType.Unknown">
	<remarks/>
</member><member name="T:EntrezAPI.eUtils.ItemTypeType">
	<remarks/>
</member><member name="P:EntrezAPI.eUtils.DocSumType.Id">
	<remarks/>
</member><member name="P:EntrezAPI.eUtils.DocSumType.Item">
	<remarks/>
</member><member name="T:EntrezAPI.eUtils.DocSumType">
	<remarks/>
</member><member name="P:EntrezAPI.eUtils.WarningListType.PhraseIgnored">
	<remarks/>
</member><member name="P:EntrezAPI.eUtils.WarningListType.QuotedPhraseNotFound">
	<remarks/>
</member><member name="P:EntrezAPI.eUtils.WarningListType.OutputMessage">
	<remarks/>
</member><member name="T:EntrezAPI.eUtils.WarningListType">
	<remarks/>
</member><member name="P:EntrezAPI.eUtils.ErrorListType.PhraseNotFound">
	<remarks/>
</member><member name="P:EntrezAPI.eUtils.ErrorListType.FieldNotFound">
	<remarks/>
</member><member name="T:EntrezAPI.eUtils.ErrorListType">
	<remarks/>
</member><member name="P:EntrezAPI.eUtils.TermSetType.Term">
	<remarks/>
</member><member name="P:EntrezAPI.eUtils.TermSetType.Field">
	<remarks/>
</member><member name="P:EntrezAPI.eUtils.TermSetType.Count">
	<remarks/>
</member><member name="P:EntrezAPI.eUtils.TermSetType.Explode">
	<remarks/>
</member><member name="T:EntrezAPI.eUtils.TermSetType">
	<remarks/>
</member><member name="P:EntrezAPI.eUtils.TranslationType.From">
	<remarks/>
</member><member name="P:EntrezAPI.eUtils.TranslationType.To">
	<remarks/>
</member><member name="T:EntrezAPI.eUtils.TranslationType">
	<remarks/>
</member><member name="P:EntrezAPI.eUtils.LinkType.Name">
	<remarks/>
</member><member name="P:EntrezAPI.eUtils.LinkType.Menu">
	<remarks/>
</member><member name="P:EntrezAPI.eUtils.LinkType.Description">
	<remarks/>
</member><member name="P:EntrezAPI.eUtils.LinkType.DbTo">
	<remarks/>
</member><member name="T:EntrezAPI.eUtils.LinkType">
	<remarks/>
</member><member name="P:EntrezAPI.eUtils.FieldType.Name">
	<remarks/>
</member><member name="P:EntrezAPI.eUtils.FieldType.FullName">
	<remarks/>
</member><member name="P:EntrezAPI.eUtils.FieldType.Description">
	<remarks/>
</member><member name="P:EntrezAPI.eUtils.FieldType.TermCount">
	<remarks/>
</member><member name="P:EntrezAPI.eUtils.FieldType.IsDate">
	<remarks/>
</member><member name="P:EntrezAPI.eUtils.FieldType.IsNumerical">
	<remarks/>
</member><member name="P:EntrezAPI.eUtils.FieldType.SingleToken">
	<remarks/>
</member><member name="P:EntrezAPI.eUtils.FieldType.Hierarchy">
	<remarks/>
</member><member name="P:EntrezAPI.eUtils.FieldType.IsHidden">
	<remarks/>
</member><member name="T:EntrezAPI.eUtils.FieldType">
	<remarks/>
</member><member name="P:EntrezAPI.eUtils.DbInfoType.DbName">
	<remarks/>
</member><member name="P:EntrezAPI.eUtils.DbInfoType.MenuName">
	<remarks/>
</member><member name="P:EntrezAPI.eUtils.DbInfoType.Description">
	<remarks/>
</member><member name="P:EntrezAPI.eUtils.DbInfoType.Count">
	<remarks/>
</member><member name="P:EntrezAPI.eUtils.DbInfoType.LastUpdate">
	<remarks/>
</member><member name="P:EntrezAPI.eUtils.DbInfoType.FieldList">
	<remarks/>
</member><member name="P:EntrezAPI.eUtils.DbInfoType.LinkList">
	<remarks/>
</member><member name="T:EntrezAPI.eUtils.DbInfoType">
	<remarks/>
</member><member name="P:EntrezAPI.eUtils.DbListType.Items">
	<remarks/>
</member><member name="T:EntrezAPI.eUtils.DbListType">
	<remarks/>
</member><member name="P:EntrezAPI.eUtils.ResultItemType.DbName">
	<remarks/>
</member><member name="P:EntrezAPI.eUtils.ResultItemType.MenuName">
	<remarks/>
</member><member name="P:EntrezAPI.eUtils.ResultItemType.Count">
	<remarks/>
</member><member name="P:EntrezAPI.eUtils.ResultItemType.Status">
	<remarks/>
</member><member name="T:EntrezAPI.eUtils.ResultItemType">
	<remarks/>
</member><member name="P:EntrezAPI.eUtils.eGQueryResultType.ERROR">
	<remarks/>
</member><member name="P:EntrezAPI.eUtils.eGQueryResultType.ResultItem">
	<remarks/>
</member><member name="T:EntrezAPI.eUtils.eGQueryResultType">
	<remarks/>
</member><member name="P:EntrezAPI.eUtils.Result.Term">
	<remarks/>
</member><member name="P:EntrezAPI.eUtils.Result.eGQueryResult">
	<remarks/>
</member><member name="T:EntrezAPI.eUtils.Result">
	<remarks/>
</member><member name="P:EntrezAPI.eUtils.eInfoRequest.db">
	<remarks/>
</member><member name="P:EntrezAPI.eUtils.eInfoRequest.tool">
	<remarks/>
</member><member name="P:EntrezAPI.eUtils.eInfoRequest.email">
	<remarks/>
</member><member name="T:EntrezAPI.eUtils.eInfoRequest">
	<remarks/>
</member><member name="P:EntrezAPI.eUtils.eInfoResult.ERROR">
	<remarks/>
</member><member name="P:EntrezAPI.eUtils.eInfoResult.DbList">
	<remarks/>
</member><member name="P:EntrezAPI.eUtils.eInfoResult.DbInfo">
	<remarks/>
</member><member name="T:EntrezAPI.eUtils.eInfoResult">
	<remarks/>
</member><member name="P:EntrezAPI.eUtils.eSearchRequest.db">
	<remarks/>
</member><member name="P:EntrezAPI.eUtils.eSearchRequest.term">
	<remarks/>
</member><member name="P:EntrezAPI.eUtils.eSearchRequest.WebEnv">
	<remarks/>
</member><member name="P:EntrezAPI.eUtils.eSearchRequest.QueryKey">
	<remarks/>
</member><member name="P:EntrezAPI.eUtils.eSearchRequest.usehistory">
	<remarks/>
</member><member name="P:EntrezAPI.eUtils.eSearchRequest.tool">
	<remarks/>
</member><member name="P:EntrezAPI.eUtils.eSearchRequest.email">
	<remarks/>
</member><member name="P:EntrezAPI.eUtils.eSearchRequest.field">
	<remarks/>
</member><member name="P:EntrezAPI.eUtils.eSearchRequest.reldate">
	<remarks/>
</member><member name="P:EntrezAPI.eUtils.eSearchRequest.mindate">
	<remarks/>
</member><member name="P:EntrezAPI.eUtils.eSearchRequest.maxdate">
	<remarks/>
</member><member name="P:EntrezAPI.eUtils.eSearchRequest.datetype">
	<remarks/>
</member><member name="P:EntrezAPI.eUtils.eSearchRequest.RetStart">
	<remarks/>
</member><member name="P:EntrezAPI.eUtils.eSearchRequest.RetMax">
	<remarks/>
</member><member name="P:EntrezAPI.eUtils.eSearchRequest.rettype">
	<remarks/>
</member><member name="P:EntrezAPI.eUtils.eSearchRequest.sort">
	<remarks/>
</member><member name="T:EntrezAPI.eUtils.eSearchRequest">
	<remarks/>
</member><member name="P:EntrezAPI.eUtils.eSearchResult.ERROR">
	<remarks/>
</member><member name="P:EntrezAPI.eUtils.eSearchResult.Count">
	<remarks/>
</member><member name="P:EntrezAPI.eUtils.eSearchResult.RetMax">
	<remarks/>
</member><member name="P:EntrezAPI.eUtils.eSearchResult.RetStart">
	<remarks/>
</member><member name="P:EntrezAPI.eUtils.eSearchResult.QueryKey">
	<remarks/>
</member><member name="P:EntrezAPI.eUtils.eSearchResult.WebEnv">
	<remarks/>
</member><member name="P:EntrezAPI.eUtils.eSearchResult.IdList">
	<remarks/>
</member><member name="P:EntrezAPI.eUtils.eSearchResult.TranslationSet">
	<remarks/>
</member><member name="P:EntrezAPI.eUtils.eSearchResult.TranslationStack">
	<remarks/>
</member><member name="P:EntrezAPI.eUtils.eSearchResult.QueryTranslation">
	<remarks/>
</member><member name="P:EntrezAPI.eUtils.eSearchResult.ErrorList">
	<remarks/>
</member><member name="P:EntrezAPI.eUtils.eSearchResult.WarningList">
	<remarks/>
</member><member name="T:EntrezAPI.eUtils.eSearchResult">
	<remarks/>
</member><member name="P:EntrezAPI.eUtils.eSummaryRequest.db">
	<remarks/>
</member><member name="P:EntrezAPI.eUtils.eSummaryRequest.id">
	<remarks/>
</member><member name="P:EntrezAPI.eUtils.eSummaryRequest.WebEnv">
	<remarks/>
</member><member name="P:EntrezAPI.eUtils.eSummaryRequest.query_key">
	<remarks/>
</member><member name="P:EntrezAPI.eUtils.eSummaryRequest.retstart">
	<remarks/>
</member><member name="P:EntrezAPI.eUtils.eSummaryRequest.retmax">
	<remarks/>
</member><member name="P:EntrezAPI.eUtils.eSummaryRequest.tool">
	<remarks/>
</member><member name="P:EntrezAPI.eUtils.eSummaryRequest.email">
	<remarks/>
</member><member name="T:EntrezAPI.eUtils.eSummaryRequest">
	<remarks/>
</member><member name="P:EntrezAPI.eUtils.eSummaryResult.ERROR">
	<remarks/>
</member><member name="P:EntrezAPI.eUtils.eSummaryResult.DocSum">
	<remarks/>
</member><member name="T:EntrezAPI.eUtils.eSummaryResult">
	<remarks/>
</member><member name="P:EntrezAPI.eUtils.eLinkRequest.db">
	<remarks/>
</member><member name="P:EntrezAPI.eUtils.eLinkRequest.id">
	<remarks/>
</member><member name="P:EntrezAPI.eUtils.eLinkRequest.reldate">
	<remarks/>
</member><member name="P:EntrezAPI.eUtils.eLinkRequest.mindate">
	<remarks/>
</member><member name="P:EntrezAPI.eUtils.eLinkRequest.maxdate">
	<remarks/>
</member><member name="P:EntrezAPI.eUtils.eLinkRequest.datetype">
	<remarks/>
</member><member name="P:EntrezAPI.eUtils.eLinkRequest.term">
	<remarks/>
</member><member name="P:EntrezAPI.eUtils.eLinkRequest.dbfrom">
	<remarks/>
</member><member name="P:EntrezAPI.eUtils.eLinkRequest.linkname">
	<remarks/>
</member><member name="P:EntrezAPI.eUtils.eLinkRequest.WebEnv">
	<remarks/>
</member><member name="P:EntrezAPI.eUtils.eLinkRequest.query_key">
	<remarks/>
</member><member name="P:EntrezAPI.eUtils.eLinkRequest.cmd">
	<remarks/>
</member><member name="P:EntrezAPI.eUtils.eLinkRequest.tool">
	<remarks/>
</member><member name="P:EntrezAPI.eUtils.eLinkRequest.email">
	<remarks/>
</member><member name="T:EntrezAPI.eUtils.eLinkRequest">
	<remarks/>
</member><member name="P:EntrezAPI.eUtils.eLinkResult.LinkSet">
	<remarks/>
</member><member name="P:EntrezAPI.eUtils.eLinkResult.ERROR">
	<remarks/>
</member><member name="T:EntrezAPI.eUtils.eLinkResult">
	<remarks/>
</member><member name="P:EntrezAPI.eUtils.eSpellRequest.db">
	<remarks/>
</member><member name="P:EntrezAPI.eUtils.eSpellRequest.term">
	<remarks/>
</member><member name="P:EntrezAPI.eUtils.eSpellRequest.tool">
	<remarks/>
</member><member name="P:EntrezAPI.eUtils.eSpellRequest.email">
	<remarks/>
</member><member name="T:EntrezAPI.eUtils.eSpellRequest">
	<remarks/>
</member><member name="P:EntrezAPI.eUtils.eSpellResult.Database">
	<remarks/>
</member><member name="P:EntrezAPI.eUtils.eSpellResult.Query">
	<remarks/>
</member><member name="P:EntrezAPI.eUtils.eSpellResult.CorrectedQuery">
	<remarks/>
</member><member name="P:EntrezAPI.eUtils.eSpellResult.SpelledQuery">
	<remarks/>
</member><member name="P:EntrezAPI.eUtils.eSpellResult.ERROR">
	<remarks/>
</member><member name="T:EntrezAPI.eUtils.eSpellResult">
	<remarks/>
</member><member name="P:EntrezAPI.eUtils.SpelledQuery.Items">
	<remarks/>
</member><member name="P:EntrezAPI.eUtils.SpelledQuery.ItemsElementName">
	<remarks/>
</member><member name="T:EntrezAPI.eUtils.SpelledQuery">
	<remarks/>
</member><member name="F:EntrezAPI.eUtils.ItemsChoiceType.Original">
	<remarks/>
</member><member name="F:EntrezAPI.eUtils.ItemsChoiceType.Replaced">
	<remarks/>
</member><member name="T:EntrezAPI.eUtils.ItemsChoiceType">
	<remarks/>
</member><member name="P:EntrezAPI.eUtils.ePostRequest.db">
	<remarks/>
</member><member name="P:EntrezAPI.eUtils.ePostRequest.id">
	<remarks/>
</member><member name="P:EntrezAPI.eUtils.ePostRequest.WebEnv">
	<remarks/>
</member><member name="P:EntrezAPI.eUtils.ePostRequest.tool">
	<remarks/>
</member><member name="P:EntrezAPI.eUtils.ePostRequest.email">
	<remarks/>
</member><member name="T:EntrezAPI.eUtils.ePostRequest">
	<remarks/>
</member><member name="P:EntrezAPI.eUtils.ePostResult.InvalidIdList">
	<remarks/>
</member><member name="P:EntrezAPI.eUtils.ePostResult.QueryKey">
	<remarks/>
</member><member name="P:EntrezAPI.eUtils.ePostResult.WebEnv">
	<remarks/>
</member><member name="P:EntrezAPI.eUtils.ePostResult.ERROR">
	<remarks/>
</member><member name="T:EntrezAPI.eUtils.ePostResult">
	<remarks/>
</member><member name="P:EntrezAPI.Sequence.eFetchRequest.db">
	<remarks/>
</member><member name="P:EntrezAPI.Sequence.eFetchRequest.id">
	<remarks/>
</member><member name="P:EntrezAPI.Sequence.eFetchRequest.WebEnv">
	<remarks/>
</member><member name="P:EntrezAPI.Sequence.eFetchRequest.query_key">
	<remarks/>
</member><member name="P:EntrezAPI.Sequence.eFetchRequest.tool">
	<remarks/>
</member><member name="P:EntrezAPI.Sequence.eFetchRequest.email">
	<remarks/>
</member><member name="P:EntrezAPI.Sequence.eFetchRequest.retstart">
	<remarks/>
</member><member name="P:EntrezAPI.Sequence.eFetchRequest.retmax">
	<remarks/>
</member><member name="P:EntrezAPI.Sequence.eFetchRequest.rettype">
	<remarks/>
</member><member name="P:EntrezAPI.Sequence.eFetchRequest.strand">
	<remarks/>
</member><member name="P:EntrezAPI.Sequence.eFetchRequest.seq_start">
	<remarks/>
</member><member name="P:EntrezAPI.Sequence.eFetchRequest.seq_stop">
	<remarks/>
</member><member name="P:EntrezAPI.Sequence.eFetchRequest.complexity">
	<remarks/>
</member><member name="P:EntrezAPI.Sequence.eFetchRequest.report">
	<remarks/>
</member><member name="T:EntrezAPI.Sequence.eFetchRequest">
	<remarks/>
</member><member name="P:EntrezAPI.Sequence.eFetchResult.ERROR">
	<remarks/>
</member><member name="P:EntrezAPI.Sequence.eFetchResult.TSeqSet">
	<remarks/>
</member><member name="P:EntrezAPI.Sequence.eFetchResult.GBSet">
	<remarks/>
</member><member name="P:EntrezAPI.Sequence.eFetchResult.INSDSet">
	<remarks/>
</member><member name="P:EntrezAPI.Sequence.eFetchResult.IdList">
	<remarks/>
</member><member name="T:EntrezAPI.Sequence.eFetchResult">
	<remarks/>
</member><member name="P:EntrezAPI.Sequence.TSeqSet.TSeq">
	<remarks/>
</member><member name="T:EntrezAPI.Sequence.TSeqSet">
	<remarks/>
</member><member name="P:EntrezAPI.Sequence.TSeq.TSeq_seqtype">
	<remarks/>
</member><member name="P:EntrezAPI.Sequence.TSeq.TSeq_gi">
	<remarks/>
</member><member name="P:EntrezAPI.Sequence.TSeq.TSeq_accver">
	<remarks/>
</member><member name="P:EntrezAPI.Sequence.TSeq.TSeq_sid">
	<remarks/>
</member><member name="P:EntrezAPI.Sequence.TSeq.TSeq_local">
	<remarks/>
</member><member name="P:EntrezAPI.Sequence.TSeq.TSeq_taxid">
	<remarks/>
</member><member name="P:EntrezAPI.Sequence.TSeq.TSeq_orgname">
	<remarks/>
</member><member name="P:EntrezAPI.Sequence.TSeq.TSeq_defline">
	<remarks/>
</member><member name="P:EntrezAPI.Sequence.TSeq.TSeq_length">
	<remarks/>
</member><member name="P:EntrezAPI.Sequence.TSeq.TSeq_sequence">
	<remarks/>
</member><member name="T:EntrezAPI.Sequence.TSeq">
	<remarks/>
</member><member name="P:EntrezAPI.Sequence.TSeqTSeq_seqtype.value">
	<remarks/>
</member><member name="T:EntrezAPI.Sequence.TSeqTSeq_seqtype">
	<remarks/>
</member><member name="F:EntrezAPI.Sequence.TSeqTSeq_seqtypeValue.nucleotide">
	<remarks/>
</member><member name="F:EntrezAPI.Sequence.TSeqTSeq_seqtypeValue.protein">
	<remarks/>
</member><member name="T:EntrezAPI.Sequence.TSeqTSeq_seqtypeValue">
	<remarks/>
</member><member name="P:EntrezAPI.Sequence.GBSet.GBSeq">
	<remarks/>
</member><member name="T:EntrezAPI.Sequence.GBSet">
	<remarks/>
</member><member name="P:EntrezAPI.Sequence.GBSeq.GBSeq_locus">
	<remarks/>
</member><member name="P:EntrezAPI.Sequence.GBSeq.GBSeq_length">
	<remarks/>
</member><member name="P:EntrezAPI.Sequence.GBSeq.GBSeq_strandedness">
	<remarks/>
</member><member name="P:EntrezAPI.Sequence.GBSeq.GBSeq_moltype">
	<remarks/>
</member><member name="P:EntrezAPI.Sequence.GBSeq.GBSeq_topology">
	<remarks/>
</member><member name="P:EntrezAPI.Sequence.GBSeq.GBSeq_division">
	<remarks/>
</member><member name="P:EntrezAPI.Sequence.GBSeq.GBSeq_updatedate">
	<remarks/>
</member><member name="P:EntrezAPI.Sequence.GBSeq.GBSeq_createdate">
	<remarks/>
</member><member name="P:EntrezAPI.Sequence.GBSeq.GBSeq_updaterelease">
	<remarks/>
</member><member name="P:EntrezAPI.Sequence.GBSeq.GBSeq_createrelease">
	<remarks/>
</member><member name="P:EntrezAPI.Sequence.GBSeq.GBSeq_definition">
	<remarks/>
</member><member name="P:EntrezAPI.Sequence.GBSeq.GBSeq_primaryaccession">
	<remarks/>
</member><member name="P:EntrezAPI.Sequence.GBSeq.GBSeq_entryversion">
	<remarks/>
</member><member name="P:EntrezAPI.Sequence.GBSeq.GBSeq_accessionversion">
	<remarks/>
</member><member name="P:EntrezAPI.Sequence.GBSeq.GBSeq_otherseqids">
	<remarks/>
</member><member name="P:EntrezAPI.Sequence.GBSeq.GBSeq_secondaryaccessions">
	<remarks/>
</member><member name="P:EntrezAPI.Sequence.GBSeq.GBSeq_project">
	<remarks/>
</member><member name="P:EntrezAPI.Sequence.GBSeq.GBSeq_keywords">
	<remarks/>
</member><member name="P:EntrezAPI.Sequence.GBSeq.GBSeq_segment">
	<remarks/>
</member><member name="P:EntrezAPI.Sequence.GBSeq.GBSeq_source">
	<remarks/>
</member><member name="P:EntrezAPI.Sequence.GBSeq.GBSeq_organism">
	<remarks/>
</member><member name="P:EntrezAPI.Sequence.GBSeq.GBSeq_taxonomy">
	<remarks/>
</member><member name="P:EntrezAPI.Sequence.GBSeq.GBSeq_references">
	<remarks/>
</member><member name="P:EntrezAPI.Sequence.GBSeq.GBSeq_comment">
	<remarks/>
</member><member name="P:EntrezAPI.Sequence.GBSeq.GBSeq_tagset">
	<remarks/>
</member><member name="P:EntrezAPI.Sequence.GBSeq.GBSeq_primary">
	<remarks/>
</member><member name="P:EntrezAPI.Sequence.GBSeq.GBSeq_sourcedb">
	<remarks/>
</member><member name="P:EntrezAPI.Sequence.GBSeq.GBSeq_databasereference">
	<remarks/>
</member><member name="P:EntrezAPI.Sequence.GBSeq.GBSeq_featuretable">
	<remarks/>
</member><member name="P:EntrezAPI.Sequence.GBSeq.GBSeq_sequence">
	<remarks/>
</member><member name="P:EntrezAPI.Sequence.GBSeq.GBSeq_contig">
	<remarks/>
</member><member name="T:EntrezAPI.Sequence.GBSeq">
	<remarks/>
</member><member name="P:EntrezAPI.Sequence.GBSeqGBSeq_otherseqids.GBSeqid">
	<remarks/>
</member><member name="T:EntrezAPI.Sequence.GBSeqGBSeq_otherseqids">
	<remarks/>
</member><member name="P:EntrezAPI.Sequence.GBSeqGBSeq_secondaryaccessions.GBSecondaryaccn">
	<remarks/>
</member><member name="T:EntrezAPI.Sequence.GBSeqGBSeq_secondaryaccessions">
	<remarks/>
</member><member name="P:EntrezAPI.Sequence.GBSeqGBSeq_keywords.GBKeyword">
	<remarks/>
</member><member name="T:EntrezAPI.Sequence.GBSeqGBSeq_keywords">
	<remarks/>
</member><member name="P:EntrezAPI.Sequence.GBSeqGBSeq_references.GBReference">
	<remarks/>
</member><member name="T:EntrezAPI.Sequence.GBSeqGBSeq_references">
	<remarks/>
</member><member name="P:EntrezAPI.Sequence.GBReference.GBReference_reference">
	<remarks/>
</member><member name="P:EntrezAPI.Sequence.GBReference.GBReference_position">
	<remarks/>
</member><member name="P:EntrezAPI.Sequence.GBReference.GBReference_authors">
	<remarks/>
</member><member name="P:EntrezAPI.Sequence.GBReference.GBReference_consortium">
	<remarks/>
</member><member name="P:EntrezAPI.Sequence.GBReference.GBReference_title">
	<remarks/>
</member><member name="P:EntrezAPI.Sequence.GBReference.GBReference_journal">
	<remarks/>
</member><member name="P:EntrezAPI.Sequence.GBReference.GBReference_xref">
	<remarks/>
</member><member name="P:EntrezAPI.Sequence.GBReference.GBReference_pubmed">
	<remarks/>
</member><member name="P:EntrezAPI.Sequence.GBReference.GBReference_remark">
	<remarks/>
</member><member name="T:EntrezAPI.Sequence.GBReference">
	<remarks/>
</member><member name="P:EntrezAPI.Sequence.GBReferenceGBReference_authors.GBAuthor">
	<remarks/>
</member><member name="T:EntrezAPI.Sequence.GBReferenceGBReference_authors">
	<remarks/>
</member><member name="P:EntrezAPI.Sequence.GBReferenceGBReference_xref.GBXref">
	<remarks/>
</member><member name="T:EntrezAPI.Sequence.GBReferenceGBReference_xref">
	<remarks/>
</member><member name="P:EntrezAPI.Sequence.GBXref.GBXref_dbname">
	<remarks/>
</member><member name="P:EntrezAPI.Sequence.GBXref.GBXref_id">
	<remarks/>
</member><member name="T:EntrezAPI.Sequence.GBXref">
	<remarks/>
</member><member name="P:EntrezAPI.Sequence.GBSeqGBSeq_tagset.GBTagset">
	<remarks/>
</member><member name="T:EntrezAPI.Sequence.GBSeqGBSeq_tagset">
	<remarks/>
</member><member name="P:EntrezAPI.Sequence.GBTagset.GBTagset_authority">
	<remarks/>
</member><member name="P:EntrezAPI.Sequence.GBTagset.GBTagset_version">
	<remarks/>
</member><member name="P:EntrezAPI.Sequence.GBTagset.GBTagset_url">
	<remarks/>
</member><member name="P:EntrezAPI.Sequence.GBTagset.GBTagset_tags">
	<remarks/>
</member><member name="T:EntrezAPI.Sequence.GBTagset">
	<remarks/>
</member><member name="P:EntrezAPI.Sequence.GBTagsetGBTagset_tags.GBTags">
	<remarks/>
</member><member name="T:EntrezAPI.Sequence.GBTagsetGBTagset_tags">
	<remarks/>
</member><member name="P:EntrezAPI.Sequence.GBTags.GBTag">
	<remarks/>
</member><member name="T:EntrezAPI.Sequence.GBTags">
	<remarks/>
</member><member name="P:EntrezAPI.Sequence.GBTag.GBTag_name">
	<remarks/>
</member><member name="P:EntrezAPI.Sequence.GBTag.GBTag_value">
	<remarks/>
</member><member name="P:EntrezAPI.Sequence.GBTag.GBTag_unit">
	<remarks/>
</member><member name="T:EntrezAPI.Sequence.GBTag">
	<remarks/>
</member><member name="P:EntrezAPI.Sequence.GBSeqGBSeq_featuretable.GBFeature">
	<remarks/>
</member><member name="T:EntrezAPI.Sequence.GBSeqGBSeq_featuretable">
	<remarks/>
</member><member name="P:EntrezAPI.Sequence.GBFeature.GBFeature_key">
	<remarks/>
</member><member name="P:EntrezAPI.Sequence.GBFeature.GBFeature_location">
	<remarks/>
</member><member name="P:EntrezAPI.Sequence.GBFeature.GBFeature_intervals">
	<remarks/>
</member><member name="P:EntrezAPI.Sequence.GBFeature.GBFeature_operator">
	<remarks/>
</member><member name="P:EntrezAPI.Sequence.GBFeature.GBFeature_partial5">
	<remarks/>
</member><member name="P:EntrezAPI.Sequence.GBFeature.GBFeature_partial3">
	<remarks/>
</member><member name="P:EntrezAPI.Sequence.GBFeature.GBFeature_quals">
	<remarks/>
</member><member name="T:EntrezAPI.Sequence.GBFeature">
	<remarks/>
</member><member name="P:EntrezAPI.Sequence.GBFeatureGBFeature_intervals.GBInterval">
	<remarks/>
</member><member name="T:EntrezAPI.Sequence.GBFeatureGBFeature_intervals">
	<remarks/>
</member><member name="P:EntrezAPI.Sequence.GBInterval.GBInterval_from">
	<remarks/>
</member><member name="P:EntrezAPI.Sequence.GBInterval.GBInterval_to">
	<remarks/>
</member><member name="P:EntrezAPI.Sequence.GBInterval.GBInterval_point">
	<remarks/>
</member><member name="P:EntrezAPI.Sequence.GBInterval.GBInterval_iscomp">
	<remarks/>
</member><member name="P:EntrezAPI.Sequence.GBInterval.GBInterval_interbp">
	<remarks/>
</member><member name="P:EntrezAPI.Sequence.GBInterval.GBInterval_accession">
	<remarks/>
</member><member name="T:EntrezAPI.Sequence.GBInterval">
	<remarks/>
</member><member name="P:EntrezAPI.Sequence.GBIntervalGBInterval_iscomp.value">
	<remarks/>
</member><member name="T:EntrezAPI.Sequence.GBIntervalGBInterval_iscomp">
	<remarks/>
</member><member name="F:EntrezAPI.Sequence.GBIntervalGBInterval_iscompValue.true">
	<remarks/>
</member><member name="F:EntrezAPI.Sequence.GBIntervalGBInterval_iscompValue.false">
	<remarks/>
</member><member name="T:EntrezAPI.Sequence.GBIntervalGBInterval_iscompValue">
	<remarks/>
</member><member name="P:EntrezAPI.Sequence.GBIntervalGBInterval_interbp.value">
	<remarks/>
</member><member name="T:EntrezAPI.Sequence.GBIntervalGBInterval_interbp">
	<remarks/>
</member><member name="F:EntrezAPI.Sequence.GBIntervalGBInterval_interbpValue.true">
	<remarks/>
</member><member name="F:EntrezAPI.Sequence.GBIntervalGBInterval_interbpValue.false">
	<remarks/>
</member><member name="T:EntrezAPI.Sequence.GBIntervalGBInterval_interbpValue">
	<remarks/>
</member><member name="P:EntrezAPI.Sequence.GBFeatureGBFeature_partial5.value">
	<remarks/>
</member><member name="T:EntrezAPI.Sequence.GBFeatureGBFeature_partial5">
	<remarks/>
</member><member name="F:EntrezAPI.Sequence.GBFeatureGBFeature_partial5Value.true">
	<remarks/>
</member><member name="F:EntrezAPI.Sequence.GBFeatureGBFeature_partial5Value.false">
	<remarks/>
</member><member name="T:EntrezAPI.Sequence.GBFeatureGBFeature_partial5Value">
	<remarks/>
</member><member name="P:EntrezAPI.Sequence.GBFeatureGBFeature_partial3.value">
	<remarks/>
</member><member name="T:EntrezAPI.Sequence.GBFeatureGBFeature_partial3">
	<remarks/>
</member><member name="F:EntrezAPI.Sequence.GBFeatureGBFeature_partial3Value.true">
	<remarks/>
</member><member name="F:EntrezAPI.Sequence.GBFeatureGBFeature_partial3Value.false">
	<remarks/>
</member><member name="T:EntrezAPI.Sequence.GBFeatureGBFeature_partial3Value">
	<remarks/>
</member><member name="P:EntrezAPI.Sequence.GBFeatureGBFeature_quals.GBQualifier">
	<remarks/>
</member><member name="T:EntrezAPI.Sequence.GBFeatureGBFeature_quals">
	<remarks/>
</member><member name="P:EntrezAPI.Sequence.GBQualifier.GBQualifier_name">
	<remarks/>
</member><member name="P:EntrezAPI.Sequence.GBQualifier.GBQualifier_value">
	<remarks/>
</member><member name="T:EntrezAPI.Sequence.GBQualifier">
	<remarks/>
</member><member name="P:EntrezAPI.Sequence.INSDSet.INSDSeq">
	<remarks/>
</member><member name="T:EntrezAPI.Sequence.INSDSet">
	<remarks/>
</member><member name="P:EntrezAPI.Sequence.INSDSeq.INSDSeq_locus">
	<remarks/>
</member><member name="P:EntrezAPI.Sequence.INSDSeq.INSDSeq_length">
	<remarks/>
</member><member name="P:EntrezAPI.Sequence.INSDSeq.INSDSeq_strandedness">
	<remarks/>
</member><member name="P:EntrezAPI.Sequence.INSDSeq.INSDSeq_moltype">
	<remarks/>
</member><member name="P:EntrezAPI.Sequence.INSDSeq.INSDSeq_topology">
	<remarks/>
</member><member name="P:EntrezAPI.Sequence.INSDSeq.INSDSeq_division">
	<remarks/>
</member><member name="P:EntrezAPI.Sequence.INSDSeq.INSDSeq_updatedate">
	<remarks/>
</member><member name="P:EntrezAPI.Sequence.INSDSeq.INSDSeq_createdate">
	<remarks/>
</member><member name="P:EntrezAPI.Sequence.INSDSeq.INSDSeq_updaterelease">
	<remarks/>
</member><member name="P:EntrezAPI.Sequence.INSDSeq.INSDSeq_createrelease">
	<remarks/>
</member><member name="P:EntrezAPI.Sequence.INSDSeq.INSDSeq_definition">
	<remarks/>
</member><member name="P:EntrezAPI.Sequence.INSDSeq.INSDSeq_primaryaccession">
	<remarks/>
</member><member name="P:EntrezAPI.Sequence.INSDSeq.INSDSeq_entryversion">
	<remarks/>
</member><member name="P:EntrezAPI.Sequence.INSDSeq.INSDSeq_accessionversion">
	<remarks/>
</member><member name="P:EntrezAPI.Sequence.INSDSeq.INSDSeq_otherseqids">
	<remarks/>
</member><member name="P:EntrezAPI.Sequence.INSDSeq.INSDSeq_secondaryaccessions">
	<remarks/>
</member><member name="P:EntrezAPI.Sequence.INSDSeq.INSDSeq_project">
	<remarks/>
</member><member name="P:EntrezAPI.Sequence.INSDSeq.INSDSeq_keywords">
	<remarks/>
</member><member name="P:EntrezAPI.Sequence.INSDSeq.INSDSeq_segment">
	<remarks/>
</member><member name="P:EntrezAPI.Sequence.INSDSeq.INSDSeq_source">
	<remarks/>
</member><member name="P:EntrezAPI.Sequence.INSDSeq.INSDSeq_organism">
	<remarks/>
</member><member name="P:EntrezAPI.Sequence.INSDSeq.INSDSeq_taxonomy">
	<remarks/>
</member><member name="P:EntrezAPI.Sequence.INSDSeq.INSDSeq_references">
	<remarks/>
</member><member name="P:EntrezAPI.Sequence.INSDSeq.INSDSeq_comment">
	<remarks/>
</member><member name="P:EntrezAPI.Sequence.INSDSeq.INSDSeq_tagset">
	<remarks/>
</member><member name="P:EntrezAPI.Sequence.INSDSeq.INSDSeq_primary">
	<remarks/>
</member><member name="P:EntrezAPI.Sequence.INSDSeq.INSDSeq_sourcedb">
	<remarks/>
</member><member name="P:EntrezAPI.Sequence.INSDSeq.INSDSeq_databasereference">
	<remarks/>
</member><member name="P:EntrezAPI.Sequence.INSDSeq.INSDSeq_featuretable">
	<remarks/>
</member><member name="P:EntrezAPI.Sequence.INSDSeq.INSDSeq_sequence">
	<remarks/>
</member><member name="P:EntrezAPI.Sequence.INSDSeq.INSDSeq_contig">
	<remarks/>
</member><member name="T:EntrezAPI.Sequence.INSDSeq">
	<remarks/>
</member><member name="P:EntrezAPI.Sequence.INSDSeqINSDSeq_otherseqids.INSDSeqid">
	<remarks/>
</member><member name="T:EntrezAPI.Sequence.INSDSeqINSDSeq_otherseqids">
	<remarks/>
</member><member name="P:EntrezAPI.Sequence.INSDSeqINSDSeq_secondaryaccessions.INSDSecondaryaccn">
	<remarks/>
</member><member name="T:EntrezAPI.Sequence.INSDSeqINSDSeq_secondaryaccessions">
	<remarks/>
</member><member name="P:EntrezAPI.Sequence.INSDSeqINSDSeq_keywords.INSDKeyword">
	<remarks/>
</member><member name="T:EntrezAPI.Sequence.INSDSeqINSDSeq_keywords">
	<remarks/>
</member><member name="P:EntrezAPI.Sequence.INSDSeqINSDSeq_references.INSDReference">
	<remarks/>
</member><member name="T:EntrezAPI.Sequence.INSDSeqINSDSeq_references">
	<remarks/>
</member><member name="P:EntrezAPI.Sequence.INSDReference.INSDReference_reference">
	<remarks/>
</member><member name="P:EntrezAPI.Sequence.INSDReference.INSDReference_position">
	<remarks/>
</member><member name="P:EntrezAPI.Sequence.INSDReference.INSDReference_authors">
	<remarks/>
</member><member name="P:EntrezAPI.Sequence.INSDReference.INSDReference_consortium">
	<remarks/>
</member><member name="P:EntrezAPI.Sequence.INSDReference.INSDReference_title">
	<remarks/>
</member><member name="P:EntrezAPI.Sequence.INSDReference.INSDReference_journal">
	<remarks/>
</member><member name="P:EntrezAPI.Sequence.INSDReference.INSDReference_xref">
	<remarks/>
</member><member name="P:EntrezAPI.Sequence.INSDReference.INSDReference_pubmed">
	<remarks/>
</member><member name="P:EntrezAPI.Sequence.INSDReference.INSDReference_remark">
	<remarks/>
</member><member name="T:EntrezAPI.Sequence.INSDReference">
	<remarks/>
</member><member name="P:EntrezAPI.Sequence.INSDReferenceINSDReference_authors.INSDAuthor">
	<remarks/>
</member><member name="T:EntrezAPI.Sequence.INSDReferenceINSDReference_authors">
	<remarks/>
</member><member name="P:EntrezAPI.Sequence.INSDReferenceINSDReference_xref.INSDXref">
	<remarks/>
</member><member name="T:EntrezAPI.Sequence.INSDReferenceINSDReference_xref">
	<remarks/>
</member><member name="P:EntrezAPI.Sequence.INSDXref.INSDXref_dbname">
	<remarks/>
</member><member name="P:EntrezAPI.Sequence.INSDXref.INSDXref_id">
	<remarks/>
</member><member name="T:EntrezAPI.Sequence.INSDXref">
	<remarks/>
</member><member name="P:EntrezAPI.Sequence.INSDSeqINSDSeq_tagset.INSDTagset">
	<remarks/>
</member><member name="T:EntrezAPI.Sequence.INSDSeqINSDSeq_tagset">
	<remarks/>
</member><member name="P:EntrezAPI.Sequence.INSDTagset.INSDTagset_authority">
	<remarks/>
</member><member name="P:EntrezAPI.Sequence.INSDTagset.INSDTagset_version">
	<remarks/>
</member><member name="P:EntrezAPI.Sequence.INSDTagset.INSDTagset_url">
	<remarks/>
</member><member name="P:EntrezAPI.Sequence.INSDTagset.INSDTagset_tags">
	<remarks/>
</member><member name="T:EntrezAPI.Sequence.INSDTagset">
	<remarks/>
</member><member name="P:EntrezAPI.Sequence.INSDTagsetINSDTagset_tags.INSDTags">
	<remarks/>
</member><member name="T:EntrezAPI.Sequence.INSDTagsetINSDTagset_tags">
	<remarks/>
</member><member name="P:EntrezAPI.Sequence.INSDTags.INSDTag">
	<remarks/>
</member><member name="T:EntrezAPI.Sequence.INSDTags">
	<remarks/>
</member><member name="P:EntrezAPI.Sequence.INSDTag.INSDTag_name">
	<remarks/>
</member><member name="P:EntrezAPI.Sequence.INSDTag.INSDTag_value">
	<remarks/>
</member><member name="P:EntrezAPI.Sequence.INSDTag.INSDTag_unit">
	<remarks/>
</member><member name="T:EntrezAPI.Sequence.INSDTag">
	<remarks/>
</member><member name="P:EntrezAPI.Sequence.INSDSeqINSDSeq_featuretable.INSDFeature">
	<remarks/>
</member><member name="T:EntrezAPI.Sequence.INSDSeqINSDSeq_featuretable">
	<remarks/>
</member><member name="P:EntrezAPI.Sequence.INSDFeature.INSDFeature_key">
	<remarks/>
</member><member name="P:EntrezAPI.Sequence.INSDFeature.INSDFeature_location">
	<remarks/>
</member><member name="P:EntrezAPI.Sequence.INSDFeature.INSDFeature_intervals">
	<remarks/>
</member><member name="P:EntrezAPI.Sequence.INSDFeature.INSDFeature_operator">
	<remarks/>
</member><member name="P:EntrezAPI.Sequence.INSDFeature.INSDFeature_partial5">
	<remarks/>
</member><member name="P:EntrezAPI.Sequence.INSDFeature.INSDFeature_partial3">
	<remarks/>
</member><member name="P:EntrezAPI.Sequence.INSDFeature.INSDFeature_quals">
	<remarks/>
</member><member name="T:EntrezAPI.Sequence.INSDFeature">
	<remarks/>
</member><member name="P:EntrezAPI.Sequence.INSDFeatureINSDFeature_intervals.INSDInterval">
	<remarks/>
</member><member name="T:EntrezAPI.Sequence.INSDFeatureINSDFeature_intervals">
	<remarks/>
</member><member name="P:EntrezAPI.Sequence.INSDInterval.INSDInterval_from">
	<remarks/>
</member><member name="P:EntrezAPI.Sequence.INSDInterval.INSDInterval_to">
	<remarks/>
</member><member name="P:EntrezAPI.Sequence.INSDInterval.INSDInterval_point">
	<remarks/>
</member><member name="P:EntrezAPI.Sequence.INSDInterval.INSDInterval_iscomp">
	<remarks/>
</member><member name="P:EntrezAPI.Sequence.INSDInterval.INSDInterval_interbp">
	<remarks/>
</member><member name="P:EntrezAPI.Sequence.INSDInterval.INSDInterval_accession">
	<remarks/>
</member><member name="T:EntrezAPI.Sequence.INSDInterval">
	<remarks/>
</member><member name="P:EntrezAPI.Sequence.INSDIntervalINSDInterval_iscomp.value">
	<remarks/>
</member><member name="T:EntrezAPI.Sequence.INSDIntervalINSDInterval_iscomp">
	<remarks/>
</member><member name="F:EntrezAPI.Sequence.INSDIntervalINSDInterval_iscompValue.true">
	<remarks/>
</member><member name="F:EntrezAPI.Sequence.INSDIntervalINSDInterval_iscompValue.false">
	<remarks/>
</member><member name="T:EntrezAPI.Sequence.INSDIntervalINSDInterval_iscompValue">
	<remarks/>
</member><member name="P:EntrezAPI.Sequence.INSDIntervalINSDInterval_interbp.value">
	<remarks/>
</member><member name="T:EntrezAPI.Sequence.INSDIntervalINSDInterval_interbp">
	<remarks/>
</member><member name="F:EntrezAPI.Sequence.INSDIntervalINSDInterval_interbpValue.true">
	<remarks/>
</member><member name="F:EntrezAPI.Sequence.INSDIntervalINSDInterval_interbpValue.false">
	<remarks/>
</member><member name="T:EntrezAPI.Sequence.INSDIntervalINSDInterval_interbpValue">
	<remarks/>
</member><member name="P:EntrezAPI.Sequence.INSDFeatureINSDFeature_partial5.value">
	<remarks/>
</member><member name="T:EntrezAPI.Sequence.INSDFeatureINSDFeature_partial5">
	<remarks/>
</member><member name="F:EntrezAPI.Sequence.INSDFeatureINSDFeature_partial5Value.true">
	<remarks/>
</member><member name="F:EntrezAPI.Sequence.INSDFeatureINSDFeature_partial5Value.false">
	<remarks/>
</member><member name="T:EntrezAPI.Sequence.INSDFeatureINSDFeature_partial5Value">
	<remarks/>
</member><member name="P:EntrezAPI.Sequence.INSDFeatureINSDFeature_partial3.value">
	<remarks/>
</member><member name="T:EntrezAPI.Sequence.INSDFeatureINSDFeature_partial3">
	<remarks/>
</member><member name="F:EntrezAPI.Sequence.INSDFeatureINSDFeature_partial3Value.true">
	<remarks/>
</member><member name="F:EntrezAPI.Sequence.INSDFeatureINSDFeature_partial3Value.false">
	<remarks/>
</member><member name="T:EntrezAPI.Sequence.INSDFeatureINSDFeature_partial3Value">
	<remarks/>
</member><member name="P:EntrezAPI.Sequence.INSDFeatureINSDFeature_quals.INSDQualifier">
	<remarks/>
</member><member name="T:EntrezAPI.Sequence.INSDFeatureINSDFeature_quals">
	<remarks/>
</member><member name="P:EntrezAPI.Sequence.INSDQualifier.INSDQualifier_name">
	<remarks/>
</member><member name="P:EntrezAPI.Sequence.INSDQualifier.INSDQualifier_value">
	<remarks/>
</member><member name="T:EntrezAPI.Sequence.INSDQualifier">
	<remarks/>
</member><member name="T:EntrezAPI.Entrez.EnvInfo">
	<summary>
 The Entrez services utilize caching, and two calls - Post and Search - store a set of IDs on the History Server
 that can be accessed subsequently (especially for Search) without submitting them again. To reuse them, the calls
 return a handle to an "Environment" , which can be reused in a subsequent call to 
  to improve performance. In the API the handle consists of an environment
 and a QueryKey, which are combined here since they are always used together.
 </summary>
	<remarks></remarks>
</member><member name="T:EntrezAPI.Entrez.NameType">
	<summary>
 This enumeration allows one to supply a query containing all names of a particular type - e.g., accession, symbol, etc.
 </summary>
	<remarks></remarks>
</member><member name="F:EntrezAPI.Entrez.NameTypes">
	<summary>
 This array is used along with NameType so that, given a list of names of a particular type, we can fetch their IDs
 </summary>
	<remarks></remarks>
</member><member name="M:EntrezAPI.Entrez.Post(System.String,System.String)">
	<summary>
 posts a set of IDs that will be reused in subsequent operations- to optimize performance
 </summary>
	<param name="Database">Name of the database to be used</param>
	<param name="IDList"></param>
	<returns>A handle to an Environment, along with a Query Key (a sequentialy ascending number)</returns>
	<remarks></remarks>
</member><member name="M:EntrezAPI.Entrez.Search(System.String,System.String,System.Boolean,System.Int32,System.String,System.Boolean,System.String[]@,System.Int32@,EntrezAPI.Entrez.EnvInfo)">
	<summary>
 This is a wrapper around the Entrez SEARCH function. 
 It takes a query phrase and optionally returns a list of IDs from the specified database. 
 In either case, it returns an EnvInfo variable that can be used in a subsequent step.
  It also takes the maximum number of IDs to be returned, and returns the number of IDs actually fetched.
 It may reuse a previously set EnvInfo variable.
 </summary>
	<param name="Database">The name of the database to be accessed</param>
	<param name="term">The query term</param>
	<param name="FetchIDs">Whether IDs should be fetched</param>
	<param name="MaxNumIDs">The maximum number of IDs to be returned, if fetchIDs is true</param>
	<param name="SortBy">How the results should be sorted - typically SortByDate</param>
	<param name="UseHistory">If True, History of previous searches should be used. Use true to use history server.</param>
	<param name="NumHits">The total number of hits that actually matched the query</param>
	<param name="IDs">The IDs to be returned, if FetchIDs is true</param>
	<param name="EnvIn">A previously set Environment handle. This allows us to combine search terms with previous IDs
 stored on the history server</param>
	<returns>A handle to the Environment, for reuse</returns>
	<remarks>Note that you can use both an Env as well as a search filter to restrict the previously fetched IDs</remarks>
</member><member name="M:EntrezAPI.Entrez.GetLinksExtracted(System.String,System.String,System.String[]@,EntrezAPI.Entrez.EnvInfo,System.Boolean,System.String,System.String)">
	<summary>
 The core routine called by GetLinks, which processes a slice of IDs at a time and returns the links
 </summary>
	<param name="SourceDB">The name of the source database</param>
	<param name="DestinationDB">The name of the destination database</param>
	<param name="IDList">The IDs whose links are to be determined</param>
	<param name="FetchIDs">Whether IDs are to be returned</param>
	<param name="EnvIn">an envInfo variable</param>
	<returns></returns>
	<remarks></remarks>
</member><member name="M:EntrezAPI.Entrez.GetLinks(System.String,System.String,System.String[]@,EntrezAPI.Entrez.EnvInfo,System.String,System.String,System.Boolean,System.String,System.String,System.Int32)">
	<summary>
 This function takes a set of IDs that relate to one database, and returns linked IDs from another database.
 For example, it can be used to Checkfor the existence 
 of an external or Related Articles link from a list of 
 one or more primary IDs;  retrieves IDs and relevancy scores for links to 
 Entrez databases or Related Articles; creates a hyperlink to the primary 
 LinkOut provider for a specific ID and database, or lists LinkOut URLs and 
 attributes for multiple IDs. 
 You can use either a previous Environment variable, or a set of IDs.
 </summary>
	<param name="SourceDB"></param>
	<param name="DestinationDB"></param>
	<param name="IDList">This is used for both input, as well as output (if EnvIn is used). </param>
	<param name="EnvIn">a previously used handle to an Environment, to use history server.</param>
	<param name="FetchIDs">If true, use the history server and return the Source IDs.</param>
	<param name="MinDate">This and the next parameter specify a range of dates. not used currently.</param>
	<param name="MaxDate"></param>
	<param name="DaysPreceding"></param>
	<returns>A 2D jagged array of Ids - the 1st dimension corresponds to the input IDs, the 2nd to the links for each
 input ID.</returns>
	<remarks>While NCBI allows a single ID element to contain a comma-delimited string, it is best
 if each element contains a single ID only, to avoid confusion when the links are fetched back. The only circumstance
 that I can think of where a comma-delim list would be useful is if you are searching for multiple alternatives, and
 you want a set of links for the entire family of IDs without caring which link corresponds to which source ID in the
 list.
 Note that an ID List must be specified. If you rely only on the environment, then the receiving message buffer can 
 be overwhelmed, especially if the previous query matched a lot of records.
 May eventually need to develop a version where the IDList can be longer than the recommended 600 elements.
 </remarks>
</member><member name="M:EntrezAPI.Entrez.GetAuthorList(EntrezAPI.PubMed.PubmedArticleType@)">
	<summary>
 Gets List of Authors as a delimited string. Article is passed by ref because it is a large struct that contains a 
 lot of baggage
 </summary>
	<param name="Article"></param>
	<returns></returns>
	<remarks></remarks>
</member><member name="M:EntrezAPI.Entrez.GetCitationDetails(EntrezAPI.PubMed.PubmedArticleType@)">
	<summary>
 Gets details of a citation. Article is passed by ref because it is a large struct that contains a 
 lot of baggage
 </summary>
	<param name="Article"></param>
	<returns>A citDetails structure</returns>
	<remarks></remarks>
</member><member name="M:EntrezAPI.Entrez.GetChunkString(System.String[]@,System.Int32,System.Int32)">
	<summary>
 Returns a comma-delimited string that contains a maximum of MaxNumElements from the array,
  making sure that array bounds are not exceeded.
 </summary>
	<param name="IDs">A 1-D string array, which should contain a list of IDs</param>
	<param name="StartPos">The first element of the array from which the chunk is to be composed</param>
	<param name="MaxChunkSize">The maximum number of elements in the chunk.</param>
	<returns>A commma-separated string</returns>
	<remarks></remarks>
</member><member name="M:EntrezAPI.Entrez.GetCitInfo(System.Int32,EntrezAPI.PubMed.eUtilsServiceSoapClient,EntrezAPI.PubMed.eFetchRequest)">
	<summary>
 This function was extracted by refactoring from FetchPubMedInfo, because it is called in multiple circumstances.
 It is used to retrieve details of a set of PubMed IDs.
 </summary>
	<param name="NumCitations">The maximum number of citations to be returned.</param>
	<param name="serv">A Soapclient variable</param>
	<param name="req">A request variable</param>
	<returns>A 1-D array of citation details.</returns>
	<remarks>It is possible that the Number of citations returned may be greater than 500, if the Environment
 variable is used in the previous call. In such a case, one may need to call eFetch repeatedly by 
 setting retStart and retMax in chunks of 500, till all citations are loaded. Need to try this out
 with large datasets before seeing if this is necessary.</remarks>
</member><member name="M:EntrezAPI.Entrez.FetchPubMedInfo(System.String,EntrezAPI.Entrez.EnvInfo,System.Int32)">
	<summary>
 Fetches details of PubMed articles. The list may have been determined by a previous operation that has set
 the Environment, or may be a list supplied directly as a comma-separated list.
 </summary>
	<param name="IDList">Comma-separated list of Pubmed IDs - if Env is used, supply Nothing.</param>
	<param name="Env">An Environment variable set by a previous operation</param>
	<param name="NumCitations">The number of citations to be retrieved. This is useful if a previous operation asked
 for citations to be sorted, e.g., by PublicationDate</param>
	<returns>A 1-D array of Citation Details</returns>
	<remarks>If the list of articles is large, the program breaks up the list into smaller chunks and calls the
 Entrez API function eFetch repeatedly in a loop.</remarks>
</member><member name="T:EntrezAPI.Entrez.SummaryItem">
	<summary>
 The GetSummary call gets a summary of an individual document - (citation, protein, gene, etc.) - in two parts, a name
 and content. This is not very useful - the summary info is returned as a set of key-value pairs.
 </summary>
	<remarks></remarks>
</member><member name="M:EntrezAPI.Entrez.GetDBList">
	<summary>
 Gets a list of currently available database names - hardly ever used, since the names don't change
 </summary>
	<returns>An array of DB names</returns>
	<remarks></remarks>
</member><member name="M:EntrezAPI.Entrez.GetSummary(System.String,System.String,EntrezAPI.Entrez.DocumentSummary[]@,EntrezAPI.Entrez.EnvInfo)">
	<summary>
 Retrieves "summary" information for a set of documents, where you supply either a set of IDs
 or a previously used EnvInfo environment handle. The summary consists of key-value pairs - 
 name and content. The key value pairs are of limited use unless you know the values of the Name 
 attribute. Also, a lot of the attributes are empty, and so you need to eliminate them - the 
 summary information is jagged. One problem is that two critical components - the first author
 and the abstract - are missing (the last author is listed instead.
 </summary>
	<param name="database">the database to be queried</param>
	<param name="IDList">A list of IDs - an alternative to the Environment</param>
	<param name="DocSum">An array of document summary structures</param>
	<param name="Env">An Envinfo handle - to a previously executed search.</param>
	<returns>The number of matches. </returns>
	<remarks>The real problem is the name/value pair structure - you have to know all possible names to get something useful.
 This should be used only for those databases - e.g., the PubChem family - where FETCH libraries have not been created.
 Another issue is that sometimes, the individual "values" are lists with substructure - I have no idea
 as to how nested this substructure is - in PubChem Compound, it is one additional level deep, so that is what I have
 accommodated. Each key-value pair also has a "type" - integer, list, etc. - an enumeration
 but again, other than "List" (for substructure), I'm not sure how useful this is. The summary is returned as an XML 
 structure, which is extremely homogeneous. Other than an ID tag underneath the docsum, each element consists of 
 Item type=xxx name = yyyy value close item (the items may be nested within each other, same structure). For substructure,
 at least for PubChem compound, the substructure is simply item name = "string". After trying pubchem with Aspirin,
 got back a lot of crap - every possible synonym, MeSH term, comment. May be a case of caveat emptor. </remarks>
</member><member name="M:EntrezAPI.Entrez.ComposeQueryFromGeneSymbolNames(System.String,System.Int32@,System.String)">
	<summary>
 Given a list of Gene Symbols, gets the Gene IDs and the associated description of each. Limits the results to human organisms
 </summary>
	<param name="FilePath">The name  of the file to be read</param>
	<param name="NumItems">The number of items to be written</param>
	<param name="OrganismFilter">an optional organism to filter the list of symbols</param>
	<returns>A query of the form symbol1 OR symbol2 OR symbol3.....</returns>
	<remarks></remarks>
</member><member name="M:EntrezAPI.Entrez.ComposeQueryFromAccessionNumbers(System.String,System.Int32@,System.String)">
	<summary>
 Given a list of Accession Numbers, gets the Gene IDs and the associated description of each. Limits the results to human organisms
 </summary>
	<param name="FilePath">The name  of the file to be read</param>
	<param name="NumItems">The number of items to be written</param>
	<param name="OrganismFilter">an optional organism to filter the list of symbols</param>
	<returns>A query of the form symbol1 OR symbol2 OR symbol3.....</returns>
	<remarks></remarks>
</member><member name="M:EntrezAPI.Entrez.ComposeQueryFromNames(System.String,System.Int32@,System.String,System.String)">
	<summary>
 This is a routine called by both of the above. Given a list of names of a particular type, returns a list of Gene IDs.
 </summary>
	<param name="FilePath">The name  of the file to be read</param>
	<param name="NumItems">The number of items to be written</param>
	<param name="OrganismFilter">an optional organism to filter the list of symbols</param>
	<param name="WhichType">The Type of the Name - e.g., Accession, Symbol, etc. indicated by the string "[xxx]"</param>
	<returns>a query string that is then sent to Genbank</returns>
	<remarks></remarks>
</member><member name="M:EntrezAPI.Entrez.FetchGeneInfo(System.String)">
	<summary>
 Given a list of Gene IDs as a comma-delimited string, gets details of those genes.
 </summary>
	<param name="IDList">Gene IDs</param>
	<returns>Gene Summary Information</returns>
	<remarks>The output should generally be written to a file.</remarks>
</member><member name="M:EntrezAPI.Entrez.SaveGeneData(EntrezAPI.Entrez.Gene_summary[],System.String)">
	<summary>
 writes gene summary information to a text file
 </summary>
	<param name="seqdata">An array of gene summary information</param>
	<param name="OutputFilename">The text file to which the output is written</param>
	<remarks></remarks>
</member><member name="M:EntrezAPI.Entrez.GetLinkedPubmedIDsFromGeneIDs(System.String[],System.String)">
	<summary>
 Given a set of Gene IDs, returns a set of PubMed IDs as a comma-delimited string
 </summary>
	<param name="IDs">An array of Gene IDs</param>
	<param name="IDFIleName">An output file with the following format - Gene ID, tab, PubMed ID, newline</param>
	<returns>a comma-separated list of PubMed IDs</returns>
	<remarks></remarks>
</member><member name="M:EntrezAPI.Entrez.FetchSeqInfo(System.String)">
	<summary>
 Given a list of genInfo IDs, returns information about the sequences
 </summary>
	<param name="IDList">List of IDs</param>
	<returns>Summary Information</returns>
	<remarks>The output should generally be written to a file. The output is incomplete, meeting only the
 basic needs of the Proteomics program. A lot more 
 information may be desired from a sequence, most notably the sequence itself. May need to create
 additional functions that return everything. </remarks>
</member><member name="M:EntrezAPI.Entrez.filterPubMedIDs(System.String,System.String,System.String)">
	<summary>
 This function takes a list of PubMed IDs and applies a filter to it, to return a reduced number of citations, which are written to a file. 
 </summary>
	<param name="IDList">A broad list of PubMed IDs</param>
	<param name="Outfilename">The text file to which the reduced citation details are to be written</param>
	<param name="SearchFilter">The Filter to be applied</param>
	<remarks></remarks>
</member><member name="M:EntrezAPI.Entrez.GetLinkOutInfo(System.String,System.Boolean)">
	<summary>
 Given a comma-separated list of PubMed IDs, gathers all LinkOut URLs
 </summary>
	<param name="IDList">A comma-separated list of PubMed IDs</param>
	<param name="FetchAll">If False, only the primary Linkout URL is fetched. If True, everything (less useful,
 but this is one way to detect a Pubmed Central Xref. </param>
	<remarks>The list of URLs can get pretty large. All of these may not be available 
 to a single institution - e.g., Ovid, Swetwise. to keep the size of the lists manageable, one
 must implement a URL filter in a second pass - only URLs that contain a specified list of domains
 may be preserved, all others discarded. 
 Warning: Does not chunk up IDs into groups of 500 - may fail for a huge list. </remarks>
</member><member name="M:EntrezAPI.Entrez.WriteStringToFile(System.String,System.String)">
	<summary>
 A utility function that takes a string and writes it to a text file, adding a newline at the end
 </summary>
	<param name="filePath">The full path name of the file</param>
	<param name="S">The string to be written</param>
	<remarks></remarks>
</member><member name="M:EntrezAPI.Entrez.WriteJaggedListToFile(System.String[],System.String[][],System.String)">
	<summary>
 given a source array of IDs, and a jagged array of LInked IDs resulting from a call to the ELink web service
 write the results to a normalized table structure in the form id tab linkedID newline
 </summary>
	<param name="IDs">The Source array of IDs</param>
	<param name="Links">The linked array</param>
	<param name="Outfilename">The output file to be written</param>
	<remarks></remarks>
</member><member name="M:EntrezAPI.Entrez.Get_Unique_Column_Values(System.String,System.Int32,System.String)">
	<summary>
 This is like AWK- reads a tab-delimited file, gets data from a particular column, 
 eliminates duplicates, writes unique entries to an output file. It uses an in-memory hash table for the same
 </summary>
	<param name="Infilename">Name of input tab-delimited file</param>
	<param name="WhichColumn">Number of column (counting from 1) to be extracted</param>
	<param name="Outfilename">Name of output file to which unique values are to be written.</param>
	<remarks></remarks>
</member><member name="M:EntrezAPI.Entrez.WriteIDsToFile(System.String[],System.String)">
	<summary>
 Writes a list of IDs to a text file, one ID per line
 </summary>
	<param name="IDs">An array of IDs</param>
	<param name="Outfilename">The pathname of the file to be written </param>
	<remarks></remarks>
</member><member name="M:EntrezAPI.Entrez.IDFileToArray(System.String)">
	<summary>
 Given a text file containing 1 ID per line, reads it and creates a string array
 </summary>
	<param name="Infilename">The input file name</param>
	<returns>A string array with 1 element per ID</returns>
	<remarks></remarks>
</member><member name="M:EntrezAPI.Entrez.CreateChunk(System.String[],System.Int32,System.Int32)">
	<summary>
 Creates a comma-separated chunk from an array of IDs, given the boundaries of the slice to be created
 </summary>
	<param name="IDs">The array that contains IDs</param>
	<param name="StartPos">Starting position (lower index) of array slice</param>
	<param name="EndPos">Ending position (upper index) of array slice</param>
	<returns>A comma-separated string</returns>
	<remarks></remarks>
</member><member name="M:EntrezAPI.Entrez.ToXmlString(System.String)">
	<summary>
 Converts text data that must be stored within an XML element by escaping the appropriate characters.
 This code was copied from StackOverflow.com
 </summary>
	<param name="aString">The string to be converted</param>
	<returns>An escaped string</returns>
	<remarks></remarks>
</member><member name="P:EntrezAPI.Gene.eFetchRequest.id">
	<remarks/>
</member><member name="P:EntrezAPI.Gene.eFetchRequest.WebEnv">
	<remarks/>
</member><member name="P:EntrezAPI.Gene.eFetchRequest.query_key">
	<remarks/>
</member><member name="P:EntrezAPI.Gene.eFetchRequest.tool">
	<remarks/>
</member><member name="P:EntrezAPI.Gene.eFetchRequest.email">
	<remarks/>
</member><member name="P:EntrezAPI.Gene.eFetchRequest.retstart">
	<remarks/>
</member><member name="P:EntrezAPI.Gene.eFetchRequest.retmax">
	<remarks/>
</member><member name="T:EntrezAPI.Gene.eFetchRequest">
	<remarks/>
</member><member name="P:EntrezAPI.Gene.eFetchResult.ERROR">
	<remarks/>
</member><member name="P:EntrezAPI.Gene.eFetchResult.EntrezgeneSet">
	<remarks/>
</member><member name="P:EntrezAPI.Gene.eFetchResult.IdList">
	<remarks/>
</member><member name="T:EntrezAPI.Gene.eFetchResult">
	<remarks/>
</member><member name="P:EntrezAPI.Gene.EntrezgeneSet.Entrezgene">
	<remarks/>
</member><member name="T:EntrezAPI.Gene.EntrezgeneSet">
	<remarks/>
</member><member name="P:EntrezAPI.Gene.Entrezgene.Entrezgene_trackinfo">
	<remarks/>
</member><member name="P:EntrezAPI.Gene.Entrezgene.Entrezgene_type">
	<remarks/>
</member><member name="P:EntrezAPI.Gene.Entrezgene.Entrezgene_source">
	<remarks/>
</member><member name="P:EntrezAPI.Gene.Entrezgene.Entrezgene_gene">
	<remarks/>
</member><member name="P:EntrezAPI.Gene.Entrezgene.Entrezgene_prot">
	<remarks/>
</member><member name="P:EntrezAPI.Gene.Entrezgene.Entrezgene_rna">
	<remarks/>
</member><member name="P:EntrezAPI.Gene.Entrezgene.Entrezgene_summary">
	<remarks/>
</member><member name="P:EntrezAPI.Gene.Entrezgene.Entrezgene_location">
	<remarks/>
</member><member name="P:EntrezAPI.Gene.Entrezgene.Entrezgene_genesource">
	<remarks/>
</member><member name="P:EntrezAPI.Gene.Entrezgene.Entrezgene_locus">
	<remarks/>
</member><member name="P:EntrezAPI.Gene.Entrezgene.Entrezgene_properties">
	<remarks/>
</member><member name="P:EntrezAPI.Gene.Entrezgene.Entrezgene_refgene">
	<remarks/>
</member><member name="P:EntrezAPI.Gene.Entrezgene.Entrezgene_homology">
	<remarks/>
</member><member name="P:EntrezAPI.Gene.Entrezgene.Entrezgene_comments">
	<remarks/>
</member><member name="P:EntrezAPI.Gene.Entrezgene.Entrezgene_uniquekeys">
	<remarks/>
</member><member name="P:EntrezAPI.Gene.Entrezgene.Entrezgene_xtraindexterms">
	<remarks/>
</member><member name="P:EntrezAPI.Gene.Entrezgene.Entrezgene_xtraproperties">
	<remarks/>
</member><member name="P:EntrezAPI.Gene.Entrezgene.Entrezgene_xtraiq">
	<remarks/>
</member><member name="P:EntrezAPI.Gene.Entrezgene.Entrezgene_nonuniquekeys">
	<remarks/>
</member><member name="T:EntrezAPI.Gene.Entrezgene">
	<remarks/>
</member><member name="P:EntrezAPI.Gene.EntrezgeneEntrezgene_trackinfo.Genetrack">
	<remarks/>
</member><member name="T:EntrezAPI.Gene.EntrezgeneEntrezgene_trackinfo">
	<remarks/>
</member><member name="P:EntrezAPI.Gene.Genetrack.Genetrack_geneid">
	<remarks/>
</member><member name="P:EntrezAPI.Gene.Genetrack.Genetrack_status">
	<remarks/>
</member><member name="P:EntrezAPI.Gene.Genetrack.Genetrack_currentid">
	<remarks/>
</member><member name="P:EntrezAPI.Gene.Genetrack.Genetrack_createdate">
	<remarks/>
</member><member name="P:EntrezAPI.Gene.Genetrack.Genetrack_updatedate">
	<remarks/>
</member><member name="P:EntrezAPI.Gene.Genetrack.Genetrack_discontinuedate">
	<remarks/>
</member><member name="T:EntrezAPI.Gene.Genetrack">
	<remarks/>
</member><member name="P:EntrezAPI.Gene.GenetrackGenetrack_status.Value">
	<remarks/>
</member><member name="T:EntrezAPI.Gene.GenetrackGenetrack_status">
	<remarks/>
</member><member name="F:EntrezAPI.Gene.GenetrackGenetrack_statusValue.live">
	<remarks/>
</member><member name="F:EntrezAPI.Gene.GenetrackGenetrack_statusValue.secondary">
	<remarks/>
</member><member name="F:EntrezAPI.Gene.GenetrackGenetrack_statusValue.discontinued">
	<remarks/>
</member><member name="F:EntrezAPI.Gene.GenetrackGenetrack_statusValue.newentry">
	<remarks/>
</member><member name="T:EntrezAPI.Gene.GenetrackGenetrack_statusValue">
	<remarks/>
</member><member name="P:EntrezAPI.Gene.GenetrackGenetrack_currentid.Dbtag">
	<remarks/>
</member><member name="T:EntrezAPI.Gene.GenetrackGenetrack_currentid">
	<remarks/>
</member><member name="P:EntrezAPI.Gene.Dbtag.Dbtag_db">
	<remarks/>
</member><member name="P:EntrezAPI.Gene.Dbtag.Dbtag_tag">
	<remarks/>
</member><member name="T:EntrezAPI.Gene.Dbtag">
	<remarks/>
</member><member name="P:EntrezAPI.Gene.DbtagDbtag_tag.Objectid">
	<remarks/>
</member><member name="T:EntrezAPI.Gene.DbtagDbtag_tag">
	<remarks/>
</member><member name="P:EntrezAPI.Gene.Objectid.Item">
	<remarks/>
</member><member name="P:EntrezAPI.Gene.Objectid.ItemElementName">
	<remarks/>
</member><member name="T:EntrezAPI.Gene.Objectid">
	<remarks/>
</member><member name="F:EntrezAPI.Gene.ItemChoiceType.Objectid_id">
	<remarks/>
</member><member name="F:EntrezAPI.Gene.ItemChoiceType.Objectid_str">
	<remarks/>
</member><member name="T:EntrezAPI.Gene.ItemChoiceType">
	<remarks/>
</member><member name="P:EntrezAPI.Gene.GenetrackGenetrack_createdate.Date">
	<remarks/>
</member><member name="T:EntrezAPI.Gene.GenetrackGenetrack_createdate">
	<remarks/>
</member><member name="P:EntrezAPI.Gene.Date.Item">
	<remarks/>
</member><member name="T:EntrezAPI.Gene.Date">
	<remarks/>
</member><member name="P:EntrezAPI.Gene.DateDate_std.Datestd">
	<remarks/>
</member><member name="T:EntrezAPI.Gene.DateDate_std">
	<remarks/>
</member><member name="P:EntrezAPI.Gene.Datestd.Datestd_year">
	<remarks/>
</member><member name="P:EntrezAPI.Gene.Datestd.Datestd_month">
	<remarks/>
</member><member name="P:EntrezAPI.Gene.Datestd.Datestd_day">
	<remarks/>
</member><member name="P:EntrezAPI.Gene.Datestd.Datestd_season">
	<remarks/>
</member><member name="P:EntrezAPI.Gene.Datestd.Datestd_hour">
	<remarks/>
</member><member name="P:EntrezAPI.Gene.Datestd.Datestd_minute">
	<remarks/>
</member><member name="P:EntrezAPI.Gene.Datestd.Datestd_second">
	<remarks/>
</member><member name="T:EntrezAPI.Gene.Datestd">
	<remarks/>
</member><member name="P:EntrezAPI.Gene.GenetrackGenetrack_updatedate.Date">
	<remarks/>
</member><member name="T:EntrezAPI.Gene.GenetrackGenetrack_updatedate">
	<remarks/>
</member><member name="P:EntrezAPI.Gene.GenetrackGenetrack_discontinuedate.Date">
	<remarks/>
</member><member name="T:EntrezAPI.Gene.GenetrackGenetrack_discontinuedate">
	<remarks/>
</member><member name="P:EntrezAPI.Gene.EntrezgeneEntrezgene_type.valueSpecified">
	<remarks/>
</member><member name="P:EntrezAPI.Gene.EntrezgeneEntrezgene_type.Value">
	<remarks/>
</member><member name="T:EntrezAPI.Gene.EntrezgeneEntrezgene_type">
	<remarks/>
</member><member name="F:EntrezAPI.Gene.EntrezgeneEntrezgene_typeValue.unknown">
	<remarks/>
</member><member name="F:EntrezAPI.Gene.EntrezgeneEntrezgene_typeValue.tRNA">
	<remarks/>
</member><member name="F:EntrezAPI.Gene.EntrezgeneEntrezgene_typeValue.rRNA">
	<remarks/>
</member><member name="F:EntrezAPI.Gene.EntrezgeneEntrezgene_typeValue.snRNA">
	<remarks/>
</member><member name="F:EntrezAPI.Gene.EntrezgeneEntrezgene_typeValue.scRNA">
	<remarks/>
</member><member name="F:EntrezAPI.Gene.EntrezgeneEntrezgene_typeValue.snoRNA">
	<remarks/>
</member><member name="F:EntrezAPI.Gene.EntrezgeneEntrezgene_typeValue.proteincoding">
	<remarks/>
</member><member name="F:EntrezAPI.Gene.EntrezgeneEntrezgene_typeValue.pseudo">
	<remarks/>
</member><member name="F:EntrezAPI.Gene.EntrezgeneEntrezgene_typeValue.transposon">
	<remarks/>
</member><member name="F:EntrezAPI.Gene.EntrezgeneEntrezgene_typeValue.miscRNA">
	<remarks/>
</member><member name="F:EntrezAPI.Gene.EntrezgeneEntrezgene_typeValue.ncRNA">
	<remarks/>
</member><member name="F:EntrezAPI.Gene.EntrezgeneEntrezgene_typeValue.other">
	<remarks/>
</member><member name="T:EntrezAPI.Gene.EntrezgeneEntrezgene_typeValue">
	<remarks/>
</member><member name="P:EntrezAPI.Gene.EntrezgeneEntrezgene_source.BioSource">
	<remarks/>
</member><member name="T:EntrezAPI.Gene.EntrezgeneEntrezgene_source">
	<remarks/>
</member><member name="P:EntrezAPI.Gene.BioSource.BioSource_genome">
	<remarks/>
</member><member name="P:EntrezAPI.Gene.BioSource.BioSource_origin">
	<remarks/>
</member><member name="P:EntrezAPI.Gene.BioSource.BioSource_org">
	<remarks/>
</member><member name="P:EntrezAPI.Gene.BioSource.BioSource_subtype">
	<remarks/>
</member><member name="P:EntrezAPI.Gene.BioSource.BioSource_isfocus">
	<remarks/>
</member><member name="P:EntrezAPI.Gene.BioSource.BioSource_pcrprimers">
	<remarks/>
</member><member name="T:EntrezAPI.Gene.BioSource">
	<remarks/>
</member><member name="T:EntrezAPI.Gene.BioSourceBioSource_genome">
	<remarks/>
</member><member name="F:EntrezAPI.Gene.BioSourceBioSource_genomeValue.unknown">
	<remarks/>
</member><member name="F:EntrezAPI.Gene.BioSourceBioSource_genomeValue.genomic">
	<remarks/>
</member><member name="F:EntrezAPI.Gene.BioSourceBioSource_genomeValue.chloroplast">
	<remarks/>
</member><member name="F:EntrezAPI.Gene.BioSourceBioSource_genomeValue.chromoplast">
	<remarks/>
</member><member name="F:EntrezAPI.Gene.BioSourceBioSource_genomeValue.kinetoplast">
	<remarks/>
</member><member name="F:EntrezAPI.Gene.BioSourceBioSource_genomeValue.mitochondrion">
	<remarks/>
</member><member name="F:EntrezAPI.Gene.BioSourceBioSource_genomeValue.plastid">
	<remarks/>
</member><member name="F:EntrezAPI.Gene.BioSourceBioSource_genomeValue.macronuclear">
	<remarks/>
</member><member name="F:EntrezAPI.Gene.BioSourceBioSource_genomeValue.extrachrom">
	<remarks/>
</member><member name="F:EntrezAPI.Gene.BioSourceBioSource_genomeValue.plasmid">
	<remarks/>
</member><member name="F:EntrezAPI.Gene.BioSourceBioSource_genomeValue.transposon">
	<remarks/>
</member><member name="F:EntrezAPI.Gene.BioSourceBioSource_genomeValue.insertionseq">
	<remarks/>
</member><member name="F:EntrezAPI.Gene.BioSourceBioSource_genomeValue.cyanelle">
	<remarks/>
</member><member name="F:EntrezAPI.Gene.BioSourceBioSource_genomeValue.proviral">
	<remarks/>
</member><member name="F:EntrezAPI.Gene.BioSourceBioSource_genomeValue.virion">
	<remarks/>
</member><member name="F:EntrezAPI.Gene.BioSourceBioSource_genomeValue.nucleomorph">
	<remarks/>
</member><member name="F:EntrezAPI.Gene.BioSourceBioSource_genomeValue.apicoplast">
	<remarks/>
</member><member name="F:EntrezAPI.Gene.BioSourceBioSource_genomeValue.leucoplast">
	<remarks/>
</member><member name="F:EntrezAPI.Gene.BioSourceBioSource_genomeValue.proplastid">
	<remarks/>
</member><member name="F:EntrezAPI.Gene.BioSourceBioSource_genomeValue.endogenousvirus">
	<remarks/>
</member><member name="F:EntrezAPI.Gene.BioSourceBioSource_genomeValue.hydrogenosome">
	<remarks/>
</member><member name="F:EntrezAPI.Gene.BioSourceBioSource_genomeValue.chromosome">
	<remarks/>
</member><member name="F:EntrezAPI.Gene.BioSourceBioSource_genomeValue.chromatophore">
	<remarks/>
</member><member name="T:EntrezAPI.Gene.BioSourceBioSource_genomeValue">
	<remarks/>
</member><member name="P:EntrezAPI.Gene.BioSourceBioSource_origin.Value">
	<remarks/>
</member><member name="T:EntrezAPI.Gene.BioSourceBioSource_origin">
	<remarks/>
</member><member name="F:EntrezAPI.Gene.BioSourceBioSource_originValue.unknown">
	<remarks/>
</member><member name="F:EntrezAPI.Gene.BioSourceBioSource_originValue.natural">
	<remarks/>
</member><member name="F:EntrezAPI.Gene.BioSourceBioSource_originValue.natmut">
	<remarks/>
</member><member name="F:EntrezAPI.Gene.BioSourceBioSource_originValue.mut">
	<remarks/>
</member><member name="F:EntrezAPI.Gene.BioSourceBioSource_originValue.artificial">
	<remarks/>
</member><member name="F:EntrezAPI.Gene.BioSourceBioSource_originValue.synthetic">
	<remarks/>
</member><member name="F:EntrezAPI.Gene.BioSourceBioSource_originValue.other">
	<remarks/>
</member><member name="T:EntrezAPI.Gene.BioSourceBioSource_originValue">
	<remarks/>
</member><member name="P:EntrezAPI.Gene.BioSourceBioSource_org.Orgref">
	<remarks/>
</member><member name="T:EntrezAPI.Gene.BioSourceBioSource_org">
	<remarks/>
</member><member name="P:EntrezAPI.Gene.Orgref.Orgref_taxname">
	<remarks/>
</member><member name="P:EntrezAPI.Gene.Orgref.Orgref_common">
	<remarks/>
</member><member name="P:EntrezAPI.Gene.Orgref.Orgref_mod">
	<remarks/>
</member><member name="P:EntrezAPI.Gene.Orgref.Orgref_db">
	<remarks/>
</member><member name="P:EntrezAPI.Gene.Orgref.Orgref_syn">
	<remarks/>
</member><member name="P:EntrezAPI.Gene.Orgref.Orgref_orgname">
	<remarks/>
</member><member name="T:EntrezAPI.Gene.Orgref">
	<remarks/>
</member><member name="P:EntrezAPI.Gene.OrgrefOrgref_mod.Orgref_mod_E">
	<remarks/>
</member><member name="T:EntrezAPI.Gene.OrgrefOrgref_mod">
	<remarks/>
</member><member name="P:EntrezAPI.Gene.OrgrefOrgref_db.Dbtag">
	<remarks/>
</member><member name="T:EntrezAPI.Gene.OrgrefOrgref_db">
	<remarks/>
</member><member name="P:EntrezAPI.Gene.OrgrefOrgref_syn.Orgref_syn_E">
	<remarks/>
</member><member name="T:EntrezAPI.Gene.OrgrefOrgref_syn">
	<remarks/>
</member><member name="P:EntrezAPI.Gene.OrgrefOrgref_orgname.OrgName">
	<remarks/>
</member><member name="T:EntrezAPI.Gene.OrgrefOrgref_orgname">
	<remarks/>
</member><member name="P:EntrezAPI.Gene.OrgName.OrgName_name">
	<remarks/>
</member><member name="P:EntrezAPI.Gene.OrgName.OrgName_attrib">
	<remarks/>
</member><member name="P:EntrezAPI.Gene.OrgName.OrgName_mod">
	<remarks/>
</member><member name="P:EntrezAPI.Gene.OrgName.OrgName_lineage">
	<remarks/>
</member><member name="P:EntrezAPI.Gene.OrgName.OrgName_gcode">
	<remarks/>
</member><member name="P:EntrezAPI.Gene.OrgName.OrgName_mgcode">
	<remarks/>
</member><member name="P:EntrezAPI.Gene.OrgName.OrgName_div">
	<remarks/>
</member><member name="T:EntrezAPI.Gene.OrgName">
	<remarks/>
</member><member name="P:EntrezAPI.Gene.OrgNameOrgName_name.Item">
	<remarks/>
</member><member name="T:EntrezAPI.Gene.OrgNameOrgName_name">
	<remarks/>
</member><member name="P:EntrezAPI.Gene.OrgNameOrgName_nameOrgName_name_binomial.BinomialOrgName">
	<remarks/>
</member><member name="T:EntrezAPI.Gene.OrgNameOrgName_nameOrgName_name_binomial">
	<remarks/>
</member><member name="P:EntrezAPI.Gene.BinomialOrgName.BinomialOrgName_genus">
	<remarks/>
</member><member name="P:EntrezAPI.Gene.BinomialOrgName.BinomialOrgName_species">
	<remarks/>
</member><member name="P:EntrezAPI.Gene.BinomialOrgName.BinomialOrgName_subspecies">
	<remarks/>
</member><member name="T:EntrezAPI.Gene.BinomialOrgName">
	<remarks/>
</member><member name="P:EntrezAPI.Gene.OrgNameOrgName_nameOrgName_name_hybrid.MultiOrgName">
	<remarks/>
</member><member name="T:EntrezAPI.Gene.OrgNameOrgName_nameOrgName_name_hybrid">
	<remarks/>
</member><member name="P:EntrezAPI.Gene.MultiOrgName.OrgName">
	<remarks/>
</member><member name="T:EntrezAPI.Gene.MultiOrgName">
	<remarks/>
</member><member name="P:EntrezAPI.Gene.OrgNameOrgName_nameOrgName_name_namedhybrid.BinomialOrgName">
	<remarks/>
</member><member name="T:EntrezAPI.Gene.OrgNameOrgName_nameOrgName_name_namedhybrid">
	<remarks/>
</member><member name="P:EntrezAPI.Gene.OrgNameOrgName_nameOrgName_name_partial.PartialOrgName">
	<remarks/>
</member><member name="T:EntrezAPI.Gene.OrgNameOrgName_nameOrgName_name_partial">
	<remarks/>
</member><member name="P:EntrezAPI.Gene.PartialOrgName.TaxElement">
	<remarks/>
</member><member name="T:EntrezAPI.Gene.PartialOrgName">
	<remarks/>
</member><member name="P:EntrezAPI.Gene.TaxElement.TaxElement_fixedlevel">
	<remarks/>
</member><member name="P:EntrezAPI.Gene.TaxElement.TaxElement_level">
	<remarks/>
</member><member name="P:EntrezAPI.Gene.TaxElement.TaxElement_name">
	<remarks/>
</member><member name="T:EntrezAPI.Gene.TaxElement">
	<remarks/>
</member><member name="P:EntrezAPI.Gene.TaxElementTaxElement_fixedlevel.valueSpecified">
	<remarks/>
</member><member name="P:EntrezAPI.Gene.TaxElementTaxElement_fixedlevel.Value">
	<remarks/>
</member><member name="T:EntrezAPI.Gene.TaxElementTaxElement_fixedlevel">
	<remarks/>
</member><member name="F:EntrezAPI.Gene.TaxElementTaxElement_fixedlevelValue.other">
	<remarks/>
</member><member name="F:EntrezAPI.Gene.TaxElementTaxElement_fixedlevelValue.family">
	<remarks/>
</member><member name="F:EntrezAPI.Gene.TaxElementTaxElement_fixedlevelValue.order">
	<remarks/>
</member><member name="F:EntrezAPI.Gene.TaxElementTaxElement_fixedlevelValue.class">
	<remarks/>
</member><member name="T:EntrezAPI.Gene.TaxElementTaxElement_fixedlevelValue">
	<remarks/>
</member><member name="P:EntrezAPI.Gene.OrgNameOrgName_mod.OrgMod">
	<remarks/>
</member><member name="T:EntrezAPI.Gene.OrgNameOrgName_mod">
	<remarks/>
</member><member name="P:EntrezAPI.Gene.OrgMod.OrgMod_subtype">
	<remarks/>
</member><member name="P:EntrezAPI.Gene.OrgMod.OrgMod_subname">
	<remarks/>
</member><member name="P:EntrezAPI.Gene.OrgMod.OrgMod_attrib">
	<remarks/>
</member><member name="T:EntrezAPI.Gene.OrgMod">
	<remarks/>
</member><member name="P:EntrezAPI.Gene.OrgModOrgMod_subtype.valueSpecified">
	<remarks/>
</member><member name="P:EntrezAPI.Gene.OrgModOrgMod_subtype.Value">
	<remarks/>
</member><member name="T:EntrezAPI.Gene.OrgModOrgMod_subtype">
	<remarks/>
</member><member name="F:EntrezAPI.Gene.OrgModOrgMod_subtypeValue.strain">
	<remarks/>
</member><member name="F:EntrezAPI.Gene.OrgModOrgMod_subtypeValue.substrain">
	<remarks/>
</member><member name="F:EntrezAPI.Gene.OrgModOrgMod_subtypeValue.type">
	<remarks/>
</member><member name="F:EntrezAPI.Gene.OrgModOrgMod_subtypeValue.subtype">
	<remarks/>
</member><member name="F:EntrezAPI.Gene.OrgModOrgMod_subtypeValue.variety">
	<remarks/>
</member><member name="F:EntrezAPI.Gene.OrgModOrgMod_subtypeValue.serotype">
	<remarks/>
</member><member name="F:EntrezAPI.Gene.OrgModOrgMod_subtypeValue.serogroup">
	<remarks/>
</member><member name="F:EntrezAPI.Gene.OrgModOrgMod_subtypeValue.serovar">
	<remarks/>
</member><member name="F:EntrezAPI.Gene.OrgModOrgMod_subtypeValue.cultivar">
	<remarks/>
</member><member name="F:EntrezAPI.Gene.OrgModOrgMod_subtypeValue.pathovar">
	<remarks/>
</member><member name="F:EntrezAPI.Gene.OrgModOrgMod_subtypeValue.chemovar">
	<remarks/>
</member><member name="F:EntrezAPI.Gene.OrgModOrgMod_subtypeValue.biovar">
	<remarks/>
</member><member name="F:EntrezAPI.Gene.OrgModOrgMod_subtypeValue.biotype">
	<remarks/>
</member><member name="F:EntrezAPI.Gene.OrgModOrgMod_subtypeValue.group">
	<remarks/>
</member><member name="F:EntrezAPI.Gene.OrgModOrgMod_subtypeValue.subgroup">
	<remarks/>
</member><member name="F:EntrezAPI.Gene.OrgModOrgMod_subtypeValue.isolate">
	<remarks/>
</member><member name="F:EntrezAPI.Gene.OrgModOrgMod_subtypeValue.common">
	<remarks/>
</member><member name="F:EntrezAPI.Gene.OrgModOrgMod_subtypeValue.acronym">
	<remarks/>
</member><member name="F:EntrezAPI.Gene.OrgModOrgMod_subtypeValue.dosage">
	<remarks/>
</member><member name="F:EntrezAPI.Gene.OrgModOrgMod_subtypeValue.nathost">
	<remarks/>
</member><member name="F:EntrezAPI.Gene.OrgModOrgMod_subtypeValue.subspecies">
	<remarks/>
</member><member name="F:EntrezAPI.Gene.OrgModOrgMod_subtypeValue.specimenvoucher">
	<remarks/>
</member><member name="F:EntrezAPI.Gene.OrgModOrgMod_subtypeValue.authority">
	<remarks/>
</member><member name="F:EntrezAPI.Gene.OrgModOrgMod_subtypeValue.forma">
	<remarks/>
</member><member name="F:EntrezAPI.Gene.OrgModOrgMod_subtypeValue.formaspecialis">
	<remarks/>
</member><member name="F:EntrezAPI.Gene.OrgModOrgMod_subtypeValue.ecotype">
	<remarks/>
</member><member name="F:EntrezAPI.Gene.OrgModOrgMod_subtypeValue.synonym">
	<remarks/>
</member><member name="F:EntrezAPI.Gene.OrgModOrgMod_subtypeValue.anamorph">
	<remarks/>
</member><member name="F:EntrezAPI.Gene.OrgModOrgMod_subtypeValue.teleomorph">
	<remarks/>
</member><member name="F:EntrezAPI.Gene.OrgModOrgMod_subtypeValue.breed">
	<remarks/>
</member><member name="F:EntrezAPI.Gene.OrgModOrgMod_subtypeValue.gbacronym">
	<remarks/>
</member><member name="F:EntrezAPI.Gene.OrgModOrgMod_subtypeValue.gbanamorph">
	<remarks/>
</member><member name="F:EntrezAPI.Gene.OrgModOrgMod_subtypeValue.gbsynonym">
	<remarks/>
</member><member name="F:EntrezAPI.Gene.OrgModOrgMod_subtypeValue.culturecollection">
	<remarks/>
</member><member name="F:EntrezAPI.Gene.OrgModOrgMod_subtypeValue.biomaterial">
	<remarks/>
</member><member name="F:EntrezAPI.Gene.OrgModOrgMod_subtypeValue.metagenomesource">
	<remarks/>
</member><member name="F:EntrezAPI.Gene.OrgModOrgMod_subtypeValue.oldlineage">
	<remarks/>
</member><member name="F:EntrezAPI.Gene.OrgModOrgMod_subtypeValue.oldname">
	<remarks/>
</member><member name="F:EntrezAPI.Gene.OrgModOrgMod_subtypeValue.other">
	<remarks/>
</member><member name="T:EntrezAPI.Gene.OrgModOrgMod_subtypeValue">
	<remarks/>
</member><member name="P:EntrezAPI.Gene.BioSourceBioSource_subtype.SubSource">
	<remarks/>
</member><member name="T:EntrezAPI.Gene.BioSourceBioSource_subtype">
	<remarks/>
</member><member name="P:EntrezAPI.Gene.SubSource.SubSource_subtype">
	<remarks/>
</member><member name="P:EntrezAPI.Gene.SubSource.SubSource_name">
	<remarks/>
</member><member name="P:EntrezAPI.Gene.SubSource.SubSource_attrib">
	<remarks/>
</member><member name="T:EntrezAPI.Gene.SubSource">
	<remarks/>
</member><member name="P:EntrezAPI.Gene.SubSourceSubSource_subtype.valueSpecified">
	<remarks/>
</member><member name="P:EntrezAPI.Gene.SubSourceSubSource_subtype.Value">
	<remarks/>
</member><member name="T:EntrezAPI.Gene.SubSourceSubSource_subtype">
	<remarks/>
</member><member name="F:EntrezAPI.Gene.SubSourceSubSource_subtypeValue.chromosome">
	<remarks/>
</member><member name="F:EntrezAPI.Gene.SubSourceSubSource_subtypeValue.map">
	<remarks/>
</member><member name="F:EntrezAPI.Gene.SubSourceSubSource_subtypeValue.clone">
	<remarks/>
</member><member name="F:EntrezAPI.Gene.SubSourceSubSource_subtypeValue.subclone">
	<remarks/>
</member><member name="F:EntrezAPI.Gene.SubSourceSubSource_subtypeValue.haplotype">
	<remarks/>
</member><member name="F:EntrezAPI.Gene.SubSourceSubSource_subtypeValue.genotype">
	<remarks/>
</member><member name="F:EntrezAPI.Gene.SubSourceSubSource_subtypeValue.sex">
	<remarks/>
</member><member name="F:EntrezAPI.Gene.SubSourceSubSource_subtypeValue.cellline">
	<remarks/>
</member><member name="F:EntrezAPI.Gene.SubSourceSubSource_subtypeValue.celltype">
	<remarks/>
</member><member name="F:EntrezAPI.Gene.SubSourceSubSource_subtypeValue.tissuetype">
	<remarks/>
</member><member name="F:EntrezAPI.Gene.SubSourceSubSource_subtypeValue.clonelib">
	<remarks/>
</member><member name="F:EntrezAPI.Gene.SubSourceSubSource_subtypeValue.devstage">
	<remarks/>
</member><member name="F:EntrezAPI.Gene.SubSourceSubSource_subtypeValue.frequency">
	<remarks/>
</member><member name="F:EntrezAPI.Gene.SubSourceSubSource_subtypeValue.germline">
	<remarks/>
</member><member name="F:EntrezAPI.Gene.SubSourceSubSource_subtypeValue.rearranged">
	<remarks/>
</member><member name="F:EntrezAPI.Gene.SubSourceSubSource_subtypeValue.labhost">
	<remarks/>
</member><member name="F:EntrezAPI.Gene.SubSourceSubSource_subtypeValue.popvariant">
	<remarks/>
</member><member name="F:EntrezAPI.Gene.SubSourceSubSource_subtypeValue.tissuelib">
	<remarks/>
</member><member name="F:EntrezAPI.Gene.SubSourceSubSource_subtypeValue.plasmidname">
	<remarks/>
</member><member name="F:EntrezAPI.Gene.SubSourceSubSource_subtypeValue.transposonname">
	<remarks/>
</member><member name="F:EntrezAPI.Gene.SubSourceSubSource_subtypeValue.insertionseqname">
	<remarks/>
</member><member name="F:EntrezAPI.Gene.SubSourceSubSource_subtypeValue.plastidname">
	<remarks/>
</member><member name="F:EntrezAPI.Gene.SubSourceSubSource_subtypeValue.country">
	<remarks/>
</member><member name="F:EntrezAPI.Gene.SubSourceSubSource_subtypeValue.segment">
	<remarks/>
</member><member name="F:EntrezAPI.Gene.SubSourceSubSource_subtypeValue.endogenousvirusname">
	<remarks/>
</member><member name="F:EntrezAPI.Gene.SubSourceSubSource_subtypeValue.transgenic">
	<remarks/>
</member><member name="F:EntrezAPI.Gene.SubSourceSubSource_subtypeValue.environmentalsample">
	<remarks/>
</member><member name="F:EntrezAPI.Gene.SubSourceSubSource_subtypeValue.isolationsource">
	<remarks/>
</member><member name="F:EntrezAPI.Gene.SubSourceSubSource_subtypeValue.latlon">
	<remarks/>
</member><member name="F:EntrezAPI.Gene.SubSourceSubSource_subtypeValue.collectiondate">
	<remarks/>
</member><member name="F:EntrezAPI.Gene.SubSourceSubSource_subtypeValue.collectedby">
	<remarks/>
</member><member name="F:EntrezAPI.Gene.SubSourceSubSource_subtypeValue.identifiedby">
	<remarks/>
</member><member name="F:EntrezAPI.Gene.SubSourceSubSource_subtypeValue.fwdprimerseq">
	<remarks/>
</member><member name="F:EntrezAPI.Gene.SubSourceSubSource_subtypeValue.revprimerseq">
	<remarks/>
</member><member name="F:EntrezAPI.Gene.SubSourceSubSource_subtypeValue.fwdprimername">
	<remarks/>
</member><member name="F:EntrezAPI.Gene.SubSourceSubSource_subtypeValue.revprimername">
	<remarks/>
</member><member name="F:EntrezAPI.Gene.SubSourceSubSource_subtypeValue.metagenomic">
	<remarks/>
</member><member name="F:EntrezAPI.Gene.SubSourceSubSource_subtypeValue.matingtype">
	<remarks/>
</member><member name="F:EntrezAPI.Gene.SubSourceSubSource_subtypeValue.linkagegroup">
	<remarks/>
</member><member name="F:EntrezAPI.Gene.SubSourceSubSource_subtypeValue.haplogroup">
	<remarks/>
</member><member name="F:EntrezAPI.Gene.SubSourceSubSource_subtypeValue.other">
	<remarks/>
</member><member name="T:EntrezAPI.Gene.SubSourceSubSource_subtypeValue">
	<remarks/>
</member><member name="T:EntrezAPI.Gene.BioSourceBioSource_isfocus">
	<remarks/>
</member><member name="P:EntrezAPI.Gene.BioSourceBioSource_pcrprimers.PCRReactionSet">
	<remarks/>
</member><member name="T:EntrezAPI.Gene.BioSourceBioSource_pcrprimers">
	<remarks/>
</member><member name="P:EntrezAPI.Gene.PCRReactionSet.PCRReaction">
	<remarks/>
</member><member name="T:EntrezAPI.Gene.PCRReactionSet">
	<remarks/>
</member><member name="P:EntrezAPI.Gene.PCRReaction.PCRReaction_forward">
	<remarks/>
</member><member name="P:EntrezAPI.Gene.PCRReaction.PCRReaction_reverse">
	<remarks/>
</member><member name="T:EntrezAPI.Gene.PCRReaction">
	<remarks/>
</member><member name="P:EntrezAPI.Gene.PCRReactionPCRReaction_forward.PCRPrimerSet">
	<remarks/>
</member><member name="T:EntrezAPI.Gene.PCRReactionPCRReaction_forward">
	<remarks/>
</member><member name="P:EntrezAPI.Gene.PCRPrimerSet.PCRPrimer">
	<remarks/>
</member><member name="T:EntrezAPI.Gene.PCRPrimerSet">
	<remarks/>
</member><member name="P:EntrezAPI.Gene.PCRPrimer.PCRPrimer_seq">
	<remarks/>
</member><member name="P:EntrezAPI.Gene.PCRPrimer.PCRPrimer_name">
	<remarks/>
</member><member name="T:EntrezAPI.Gene.PCRPrimer">
	<remarks/>
</member><member name="P:EntrezAPI.Gene.PCRPrimerPCRPrimer_seq.PCRPrimerSeq">
	<remarks/>
</member><member name="T:EntrezAPI.Gene.PCRPrimerPCRPrimer_seq">
	<remarks/>
</member><member name="P:EntrezAPI.Gene.PCRPrimerPCRPrimer_name.PCRPrimerName">
	<remarks/>
</member><member name="T:EntrezAPI.Gene.PCRPrimerPCRPrimer_name">
	<remarks/>
</member><member name="P:EntrezAPI.Gene.PCRReactionPCRReaction_reverse.PCRPrimerSet">
	<remarks/>
</member><member name="T:EntrezAPI.Gene.PCRReactionPCRReaction_reverse">
	<remarks/>
</member><member name="P:EntrezAPI.Gene.EntrezgeneEntrezgene_gene.Generef">
	<remarks/>
</member><member name="T:EntrezAPI.Gene.EntrezgeneEntrezgene_gene">
	<remarks/>
</member><member name="P:EntrezAPI.Gene.Generef.Generef_locus">
	<remarks/>
</member><member name="P:EntrezAPI.Gene.Generef.Generef_allele">
	<remarks/>
</member><member name="P:EntrezAPI.Gene.Generef.Generef_desc">
	<remarks/>
</member><member name="P:EntrezAPI.Gene.Generef.Generef_maploc">
	<remarks/>
</member><member name="P:EntrezAPI.Gene.Generef.Generef_pseudo">
	<remarks/>
</member><member name="P:EntrezAPI.Gene.Generef.Generef_db">
	<remarks/>
</member><member name="P:EntrezAPI.Gene.Generef.Generef_syn">
	<remarks/>
</member><member name="P:EntrezAPI.Gene.Generef.Generef_locustag">
	<remarks/>
</member><member name="P:EntrezAPI.Gene.Generef.Generef_formalname">
	<remarks/>
</member><member name="T:EntrezAPI.Gene.Generef">
	<remarks/>
</member><member name="P:EntrezAPI.Gene.GenerefGeneref_pseudo.value">
	<remarks/>
</member><member name="T:EntrezAPI.Gene.GenerefGeneref_pseudo">
	<remarks/>
</member><member name="F:EntrezAPI.Gene.GenerefGeneref_pseudoValue.true">
	<remarks/>
</member><member name="F:EntrezAPI.Gene.GenerefGeneref_pseudoValue.false">
	<remarks/>
</member><member name="T:EntrezAPI.Gene.GenerefGeneref_pseudoValue">
	<remarks/>
</member><member name="P:EntrezAPI.Gene.GenerefGeneref_db.Dbtag">
	<remarks/>
</member><member name="T:EntrezAPI.Gene.GenerefGeneref_db">
	<remarks/>
</member><member name="P:EntrezAPI.Gene.GenerefGeneref_syn.Generef_syn_E">
	<remarks/>
</member><member name="T:EntrezAPI.Gene.GenerefGeneref_syn">
	<remarks/>
</member><member name="P:EntrezAPI.Gene.GenerefGeneref_formalname.Genenomenclature">
	<remarks/>
</member><member name="T:EntrezAPI.Gene.GenerefGeneref_formalname">
	<remarks/>
</member><member name="P:EntrezAPI.Gene.Genenomenclature.Genenomenclature_status">
	<remarks/>
</member><member name="P:EntrezAPI.Gene.Genenomenclature.Genenomenclature_symbol">
	<remarks/>
</member><member name="P:EntrezAPI.Gene.Genenomenclature.Genenomenclature_name">
	<remarks/>
</member><member name="P:EntrezAPI.Gene.Genenomenclature.Genenomenclature_source">
	<remarks/>
</member><member name="T:EntrezAPI.Gene.Genenomenclature">
	<remarks/>
</member><member name="P:EntrezAPI.Gene.GenenomenclatureGenenomenclature_status.value">
	<remarks/>
</member><member name="T:EntrezAPI.Gene.GenenomenclatureGenenomenclature_status">
	<remarks/>
</member><member name="F:EntrezAPI.Gene.GenenomenclatureGenenomenclature_statusValue.unknown">
	<remarks/>
</member><member name="F:EntrezAPI.Gene.GenenomenclatureGenenomenclature_statusValue.official">
	<remarks/>
</member><member name="F:EntrezAPI.Gene.GenenomenclatureGenenomenclature_statusValue.interim">
	<remarks/>
</member><member name="T:EntrezAPI.Gene.GenenomenclatureGenenomenclature_statusValue">
	<remarks/>
</member><member name="P:EntrezAPI.Gene.GenenomenclatureGenenomenclature_source.Dbtag">
	<remarks/>
</member><member name="T:EntrezAPI.Gene.GenenomenclatureGenenomenclature_source">
	<remarks/>
</member><member name="P:EntrezAPI.Gene.EntrezgeneEntrezgene_prot.Protref">
	<remarks/>
</member><member name="T:EntrezAPI.Gene.EntrezgeneEntrezgene_prot">
	<remarks/>
</member><member name="P:EntrezAPI.Gene.Protref.Protref_name">
	<remarks/>
</member><member name="P:EntrezAPI.Gene.Protref.Protref_desc">
	<remarks/>
</member><member name="P:EntrezAPI.Gene.Protref.Protref_ec">
	<remarks/>
</member><member name="P:EntrezAPI.Gene.Protref.Protref_activity">
	<remarks/>
</member><member name="P:EntrezAPI.Gene.Protref.Protref_db">
	<remarks/>
</member><member name="P:EntrezAPI.Gene.Protref.Protref_processed">
	<remarks/>
</member><member name="T:EntrezAPI.Gene.Protref">
	<remarks/>
</member><member name="P:EntrezAPI.Gene.ProtrefProtref_name.Protref_name_E">
	<remarks/>
</member><member name="T:EntrezAPI.Gene.ProtrefProtref_name">
	<remarks/>
</member><member name="P:EntrezAPI.Gene.ProtrefProtref_ec.Protref_ec_E">
	<remarks/>
</member><member name="T:EntrezAPI.Gene.ProtrefProtref_ec">
	<remarks/>
</member><member name="P:EntrezAPI.Gene.ProtrefProtref_activity.Protref_activity_E">
	<remarks/>
</member><member name="T:EntrezAPI.Gene.ProtrefProtref_activity">
	<remarks/>
</member><member name="P:EntrezAPI.Gene.ProtrefProtref_db.Dbtag">
	<remarks/>
</member><member name="T:EntrezAPI.Gene.ProtrefProtref_db">
	<remarks/>
</member><member name="P:EntrezAPI.Gene.ProtrefProtref_processed.value">
	<remarks/>
</member><member name="T:EntrezAPI.Gene.ProtrefProtref_processed">
	<remarks/>
</member><member name="F:EntrezAPI.Gene.ProtrefProtref_processedValue.notset">
	<remarks/>
</member><member name="F:EntrezAPI.Gene.ProtrefProtref_processedValue.preprotein">
	<remarks/>
</member><member name="F:EntrezAPI.Gene.ProtrefProtref_processedValue.mature">
	<remarks/>
</member><member name="F:EntrezAPI.Gene.ProtrefProtref_processedValue.signalpeptide">
	<remarks/>
</member><member name="F:EntrezAPI.Gene.ProtrefProtref_processedValue.transitpeptide">
	<remarks/>
</member><member name="T:EntrezAPI.Gene.ProtrefProtref_processedValue">
	<remarks/>
</member><member name="P:EntrezAPI.Gene.EntrezgeneEntrezgene_rna.RNAref">
	<remarks/>
</member><member name="T:EntrezAPI.Gene.EntrezgeneEntrezgene_rna">
	<remarks/>
</member><member name="P:EntrezAPI.Gene.RNAref.RNAref_type">
	<remarks/>
</member><member name="P:EntrezAPI.Gene.RNAref.RNAref_pseudo">
	<remarks/>
</member><member name="P:EntrezAPI.Gene.RNAref.RNAref_ext">
	<remarks/>
</member><member name="T:EntrezAPI.Gene.RNAref">
	<remarks/>
</member><member name="P:EntrezAPI.Gene.RNArefRNAref_type.value">
	<remarks/>
</member><member name="T:EntrezAPI.Gene.RNArefRNAref_type">
	<remarks/>
</member><member name="F:EntrezAPI.Gene.RNArefRNAref_typeValue.unknown">
	<remarks/>
</member><member name="F:EntrezAPI.Gene.RNArefRNAref_typeValue.premsg">
	<remarks/>
</member><member name="F:EntrezAPI.Gene.RNArefRNAref_typeValue.mRNA">
	<remarks/>
</member><member name="F:EntrezAPI.Gene.RNArefRNAref_typeValue.tRNA">
	<remarks/>
</member><member name="F:EntrezAPI.Gene.RNArefRNAref_typeValue.rRNA">
	<remarks/>
</member><member name="F:EntrezAPI.Gene.RNArefRNAref_typeValue.snRNA">
	<remarks/>
</member><member name="F:EntrezAPI.Gene.RNArefRNAref_typeValue.scRNA">
	<remarks/>
</member><member name="F:EntrezAPI.Gene.RNArefRNAref_typeValue.snoRNA">
	<remarks/>
</member><member name="F:EntrezAPI.Gene.RNArefRNAref_typeValue.ncRNA">
	<remarks/>
</member><member name="F:EntrezAPI.Gene.RNArefRNAref_typeValue.tmRNA">
	<remarks/>
</member><member name="F:EntrezAPI.Gene.RNArefRNAref_typeValue.miscRNA">
	<remarks/>
</member><member name="F:EntrezAPI.Gene.RNArefRNAref_typeValue.other">
	<remarks/>
</member><member name="T:EntrezAPI.Gene.RNArefRNAref_typeValue">
	<remarks/>
</member><member name="P:EntrezAPI.Gene.RNArefRNAref_pseudo.value">
	<remarks/>
</member><member name="T:EntrezAPI.Gene.RNArefRNAref_pseudo">
	<remarks/>
</member><member name="F:EntrezAPI.Gene.RNArefRNAref_pseudoValue.true">
	<remarks/>
</member><member name="F:EntrezAPI.Gene.RNArefRNAref_pseudoValue.false">
	<remarks/>
</member><member name="T:EntrezAPI.Gene.RNArefRNAref_pseudoValue">
	<remarks/>
</member><member name="P:EntrezAPI.Gene.RNArefRNAref_ext.Item">
	<remarks/>
</member><member name="T:EntrezAPI.Gene.RNArefRNAref_ext">
	<remarks/>
</member><member name="P:EntrezAPI.Gene.RNArefRNAref_extRNAref_ext_gen.RNAgen">
	<remarks/>
</member><member name="T:EntrezAPI.Gene.RNArefRNAref_extRNAref_ext_gen">
	<remarks/>
</member><member name="P:EntrezAPI.Gene.RNAgen.RNAgen_class">
	<remarks/>
</member><member name="P:EntrezAPI.Gene.RNAgen.RNAgen_product">
	<remarks/>
</member><member name="P:EntrezAPI.Gene.RNAgen.RNAgen_quals">
	<remarks/>
</member><member name="T:EntrezAPI.Gene.RNAgen">
	<remarks/>
</member><member name="P:EntrezAPI.Gene.RNAgenRNAgen_quals.RNAqualset">
	<remarks/>
</member><member name="T:EntrezAPI.Gene.RNAgenRNAgen_quals">
	<remarks/>
</member><member name="P:EntrezAPI.Gene.RNAqualset.RNAqual">
	<remarks/>
</member><member name="T:EntrezAPI.Gene.RNAqualset">
	<remarks/>
</member><member name="P:EntrezAPI.Gene.RNAqual.RNAqual_qual">
	<remarks/>
</member><member name="P:EntrezAPI.Gene.RNAqual.RNAqual_val">
	<remarks/>
</member><member name="T:EntrezAPI.Gene.RNAqual">
	<remarks/>
</member><member name="P:EntrezAPI.Gene.RNArefRNAref_extRNAref_ext_tRNA.Trnaext">
	<remarks/>
</member><member name="T:EntrezAPI.Gene.RNArefRNAref_extRNAref_ext_tRNA">
	<remarks/>
</member><member name="P:EntrezAPI.Gene.Trnaext.Trnaext_aa">
	<remarks/>
</member><member name="P:EntrezAPI.Gene.Trnaext.Trnaext_codon">
	<remarks/>
</member><member name="P:EntrezAPI.Gene.Trnaext.Trnaext_anticodon">
	<remarks/>
</member><member name="T:EntrezAPI.Gene.Trnaext">
	<remarks/>
</member><member name="P:EntrezAPI.Gene.TrnaextTrnaext_aa.Item">
	<remarks/>
</member><member name="P:EntrezAPI.Gene.TrnaextTrnaext_aa.ItemElementName">
	<remarks/>
</member><member name="T:EntrezAPI.Gene.TrnaextTrnaext_aa">
	<remarks/>
</member><member name="F:EntrezAPI.Gene.ItemChoiceType1.Trnaext_aa_iupacaa">
	<remarks/>
</member><member name="F:EntrezAPI.Gene.ItemChoiceType1.Trnaext_aa_ncbi8aa">
	<remarks/>
</member><member name="F:EntrezAPI.Gene.ItemChoiceType1.Trnaext_aa_ncbieaa">
	<remarks/>
</member><member name="F:EntrezAPI.Gene.ItemChoiceType1.Trnaext_aa_ncbistdaa">
	<remarks/>
</member><member name="T:EntrezAPI.Gene.ItemChoiceType1">
	<remarks/>
</member><member name="P:EntrezAPI.Gene.TrnaextTrnaext_codon.Trnaext_codon_E">
	<remarks/>
</member><member name="T:EntrezAPI.Gene.TrnaextTrnaext_codon">
	<remarks/>
</member><member name="P:EntrezAPI.Gene.TrnaextTrnaext_anticodon.Seqloc">
	<remarks/>
</member><member name="T:EntrezAPI.Gene.TrnaextTrnaext_anticodon">
	<remarks/>
</member><member name="P:EntrezAPI.Gene.Seqloc.Item">
	<remarks/>
</member><member name="T:EntrezAPI.Gene.Seqloc">
	<remarks/>
</member><member name="P:EntrezAPI.Gene.SeqlocSeqloc_bond.Seqbond">
	<remarks/>
</member><member name="T:EntrezAPI.Gene.SeqlocSeqloc_bond">
	<remarks/>
</member><member name="P:EntrezAPI.Gene.Seqbond.Seqbond_a">
	<remarks/>
</member><member name="P:EntrezAPI.Gene.Seqbond.Seqbond_b">
	<remarks/>
</member><member name="T:EntrezAPI.Gene.Seqbond">
	<remarks/>
</member><member name="P:EntrezAPI.Gene.SeqbondSeqbond_a.Seqpoint">
	<remarks/>
</member><member name="T:EntrezAPI.Gene.SeqbondSeqbond_a">
	<remarks/>
</member><member name="P:EntrezAPI.Gene.Seqpoint.Seqpoint_point">
	<remarks/>
</member><member name="P:EntrezAPI.Gene.Seqpoint.Seqpoint_strand">
	<remarks/>
</member><member name="P:EntrezAPI.Gene.Seqpoint.Seqpoint_id">
	<remarks/>
</member><member name="P:EntrezAPI.Gene.Seqpoint.Seqpoint_fuzz">
	<remarks/>
</member><member name="T:EntrezAPI.Gene.Seqpoint">
	<remarks/>
</member><member name="P:EntrezAPI.Gene.SeqpointSeqpoint_strand.Nastrand">
	<remarks/>
</member><member name="T:EntrezAPI.Gene.SeqpointSeqpoint_strand">
	<remarks/>
</member><member name="P:EntrezAPI.Gene.Nastrand.value">
	<remarks/>
</member><member name="T:EntrezAPI.Gene.Nastrand">
	<remarks/>
</member><member name="F:EntrezAPI.Gene.NastrandValue.unknown">
	<remarks/>
</member><member name="F:EntrezAPI.Gene.NastrandValue.plus">
	<remarks/>
</member><member name="F:EntrezAPI.Gene.NastrandValue.minus">
	<remarks/>
</member><member name="F:EntrezAPI.Gene.NastrandValue.both">
	<remarks/>
</member><member name="F:EntrezAPI.Gene.NastrandValue.bothrev">
	<remarks/>
</member><member name="F:EntrezAPI.Gene.NastrandValue.other">
	<remarks/>
</member><member name="T:EntrezAPI.Gene.NastrandValue">
	<remarks/>
</member><member name="P:EntrezAPI.Gene.SeqpointSeqpoint_id.Seqid">
	<remarks/>
</member><member name="T:EntrezAPI.Gene.SeqpointSeqpoint_id">
	<remarks/>
</member><member name="P:EntrezAPI.Gene.Seqid.Item">
	<remarks/>
</member><member name="P:EntrezAPI.Gene.Seqid.ItemElementName">
	<remarks/>
</member><member name="T:EntrezAPI.Gene.Seqid">
	<remarks/>
</member><member name="P:EntrezAPI.Gene.SeqidSeqid_ddbj.Textseqid">
	<remarks/>
</member><member name="T:EntrezAPI.Gene.SeqidSeqid_ddbj">
	<remarks/>
</member><member name="P:EntrezAPI.Gene.Textseqid.Textseqid_name">
	<remarks/>
</member><member name="P:EntrezAPI.Gene.Textseqid.Textseqid_accession">
	<remarks/>
</member><member name="P:EntrezAPI.Gene.Textseqid.Textseqid_release">
	<remarks/>
</member><member name="P:EntrezAPI.Gene.Textseqid.Textseqid_version">
	<remarks/>
</member><member name="T:EntrezAPI.Gene.Textseqid">
	<remarks/>
</member><member name="P:EntrezAPI.Gene.SeqidSeqid_embl.Textseqid">
	<remarks/>
</member><member name="T:EntrezAPI.Gene.SeqidSeqid_embl">
	<remarks/>
</member><member name="P:EntrezAPI.Gene.SeqidSeqid_genbank.Textseqid">
	<remarks/>
</member><member name="T:EntrezAPI.Gene.SeqidSeqid_genbank">
	<remarks/>
</member><member name="P:EntrezAPI.Gene.SeqidSeqid_general.Dbtag">
	<remarks/>
</member><member name="T:EntrezAPI.Gene.SeqidSeqid_general">
	<remarks/>
</member><member name="P:EntrezAPI.Gene.SeqidSeqid_giim.Giimportid">
	<remarks/>
</member><member name="T:EntrezAPI.Gene.SeqidSeqid_giim">
	<remarks/>
</member><member name="P:EntrezAPI.Gene.Giimportid.Giimportid_id">
	<remarks/>
</member><member name="P:EntrezAPI.Gene.Giimportid.Giimportid_db">
	<remarks/>
</member><member name="P:EntrezAPI.Gene.Giimportid.Giimportid_release">
	<remarks/>
</member><member name="T:EntrezAPI.Gene.Giimportid">
	<remarks/>
</member><member name="P:EntrezAPI.Gene.SeqidSeqid_gpipe.Textseqid">
	<remarks/>
</member><member name="T:EntrezAPI.Gene.SeqidSeqid_gpipe">
	<remarks/>
</member><member name="P:EntrezAPI.Gene.SeqidSeqid_local.Objectid">
	<remarks/>
</member><member name="T:EntrezAPI.Gene.SeqidSeqid_local">
	<remarks/>
</member><member name="P:EntrezAPI.Gene.SeqidSeqid_namedannottrack.Textseqid">
	<remarks/>
</member><member name="T:EntrezAPI.Gene.SeqidSeqid_namedannottrack">
	<remarks/>
</member><member name="P:EntrezAPI.Gene.SeqidSeqid_other.Textseqid">
	<remarks/>
</member><member name="T:EntrezAPI.Gene.SeqidSeqid_other">
	<remarks/>
</member><member name="P:EntrezAPI.Gene.SeqidSeqid_patent.Patentseqid">
	<remarks/>
</member><member name="T:EntrezAPI.Gene.SeqidSeqid_patent">
	<remarks/>
</member><member name="P:EntrezAPI.Gene.Patentseqid.Patentseqid_seqid">
	<remarks/>
</member><member name="P:EntrezAPI.Gene.Patentseqid.Patentseqid_cit">
	<remarks/>
</member><member name="T:EntrezAPI.Gene.Patentseqid">
	<remarks/>
</member><member name="P:EntrezAPI.Gene.PatentseqidPatentseqid_cit.Idpat">
	<remarks/>
</member><member name="T:EntrezAPI.Gene.PatentseqidPatentseqid_cit">
	<remarks/>
</member><member name="P:EntrezAPI.Gene.Idpat.Idpat_country">
	<remarks/>
</member><member name="P:EntrezAPI.Gene.Idpat.Idpat_id">
	<remarks/>
</member><member name="P:EntrezAPI.Gene.Idpat.Idpat_doctype">
	<remarks/>
</member><member name="T:EntrezAPI.Gene.Idpat">
	<remarks/>
</member><member name="P:EntrezAPI.Gene.IdpatIdpat_id.Item">
	<remarks/>
</member><member name="P:EntrezAPI.Gene.IdpatIdpat_id.ItemElementName">
	<remarks/>
</member><member name="T:EntrezAPI.Gene.IdpatIdpat_id">
	<remarks/>
</member><member name="F:EntrezAPI.Gene.ItemChoiceType2.Idpat_id_appnumber">
	<remarks/>
</member><member name="F:EntrezAPI.Gene.ItemChoiceType2.Idpat_id_number">
	<remarks/>
</member><member name="T:EntrezAPI.Gene.ItemChoiceType2">
	<remarks/>
</member><member name="P:EntrezAPI.Gene.SeqidSeqid_pdb.PDBseqid">
	<remarks/>
</member><member name="T:EntrezAPI.Gene.SeqidSeqid_pdb">
	<remarks/>
</member><member name="P:EntrezAPI.Gene.PDBseqid.PDBseqid_mol">
	<remarks/>
</member><member name="P:EntrezAPI.Gene.PDBseqid.PDBseqid_chain">
	<remarks/>
</member><member name="P:EntrezAPI.Gene.PDBseqid.PDBseqid_rel">
	<remarks/>
</member><member name="T:EntrezAPI.Gene.PDBseqid">
	<remarks/>
</member><member name="P:EntrezAPI.Gene.PDBseqidPDBseqid_mol.PDBmolid">
	<remarks/>
</member><member name="T:EntrezAPI.Gene.PDBseqidPDBseqid_mol">
	<remarks/>
</member><member name="P:EntrezAPI.Gene.PDBseqidPDBseqid_rel.Date">
	<remarks/>
</member><member name="T:EntrezAPI.Gene.PDBseqidPDBseqid_rel">
	<remarks/>
</member><member name="P:EntrezAPI.Gene.SeqidSeqid_pir.Textseqid">
	<remarks/>
</member><member name="T:EntrezAPI.Gene.SeqidSeqid_pir">
	<remarks/>
</member><member name="P:EntrezAPI.Gene.SeqidSeqid_prf.Textseqid">
	<remarks/>
</member><member name="T:EntrezAPI.Gene.SeqidSeqid_prf">
	<remarks/>
</member><member name="P:EntrezAPI.Gene.SeqidSeqid_swissprot.Textseqid">
	<remarks/>
</member><member name="T:EntrezAPI.Gene.SeqidSeqid_swissprot">
	<remarks/>
</member><member name="P:EntrezAPI.Gene.SeqidSeqid_tpd.Textseqid">
	<remarks/>
</member><member name="T:EntrezAPI.Gene.SeqidSeqid_tpd">
	<remarks/>
</member><member name="P:EntrezAPI.Gene.SeqidSeqid_tpe.Textseqid">
	<remarks/>
</member><member name="T:EntrezAPI.Gene.SeqidSeqid_tpe">
	<remarks/>
</member><member name="P:EntrezAPI.Gene.SeqidSeqid_tpg.Textseqid">
	<remarks/>
</member><member name="T:EntrezAPI.Gene.SeqidSeqid_tpg">
	<remarks/>
</member><member name="F:EntrezAPI.Gene.ItemChoiceType3.Seqid_ddbj">
	<remarks/>
</member><member name="F:EntrezAPI.Gene.ItemChoiceType3.Seqid_embl">
	<remarks/>
</member><member name="F:EntrezAPI.Gene.ItemChoiceType3.Seqid_genbank">
	<remarks/>
</member><member name="F:EntrezAPI.Gene.ItemChoiceType3.Seqid_general">
	<remarks/>
</member><member name="F:EntrezAPI.Gene.ItemChoiceType3.Seqid_gi">
	<remarks/>
</member><member name="F:EntrezAPI.Gene.ItemChoiceType3.Seqid_gibbmt">
	<remarks/>
</member><member name="F:EntrezAPI.Gene.ItemChoiceType3.Seqid_gibbsq">
	<remarks/>
</member><member name="F:EntrezAPI.Gene.ItemChoiceType3.Seqid_giim">
	<remarks/>
</member><member name="F:EntrezAPI.Gene.ItemChoiceType3.Seqid_gpipe">
	<remarks/>
</member><member name="F:EntrezAPI.Gene.ItemChoiceType3.Seqid_local">
	<remarks/>
</member><member name="F:EntrezAPI.Gene.ItemChoiceType3.Seqid_namedannottrack">
	<remarks/>
</member><member name="F:EntrezAPI.Gene.ItemChoiceType3.Seqid_other">
	<remarks/>
</member><member name="F:EntrezAPI.Gene.ItemChoiceType3.Seqid_patent">
	<remarks/>
</member><member name="F:EntrezAPI.Gene.ItemChoiceType3.Seqid_pdb">
	<remarks/>
</member><member name="F:EntrezAPI.Gene.ItemChoiceType3.Seqid_pir">
	<remarks/>
</member><member name="F:EntrezAPI.Gene.ItemChoiceType3.Seqid_prf">
	<remarks/>
</member><member name="F:EntrezAPI.Gene.ItemChoiceType3.Seqid_swissprot">
	<remarks/>
</member><member name="F:EntrezAPI.Gene.ItemChoiceType3.Seqid_tpd">
	<remarks/>
</member><member name="F:EntrezAPI.Gene.ItemChoiceType3.Seqid_tpe">
	<remarks/>
</member><member name="F:EntrezAPI.Gene.ItemChoiceType3.Seqid_tpg">
	<remarks/>
</member><member name="T:EntrezAPI.Gene.ItemChoiceType3">
	<remarks/>
</member><member name="P:EntrezAPI.Gene.SeqpointSeqpoint_fuzz.Intfuzz">
	<remarks/>
</member><member name="T:EntrezAPI.Gene.SeqpointSeqpoint_fuzz">
	<remarks/>
</member><member name="P:EntrezAPI.Gene.Intfuzz.Item">
	<remarks/>
</member><member name="P:EntrezAPI.Gene.Intfuzz.ItemElementName">
	<remarks/>
</member><member name="T:EntrezAPI.Gene.Intfuzz">
	<remarks/>
</member><member name="P:EntrezAPI.Gene.IntfuzzIntfuzz_alt.Intfuzz_alt_E">
	<remarks/>
</member><member name="T:EntrezAPI.Gene.IntfuzzIntfuzz_alt">
	<remarks/>
</member><member name="P:EntrezAPI.Gene.IntfuzzIntfuzz_lim.value">
	<remarks/>
</member><member name="T:EntrezAPI.Gene.IntfuzzIntfuzz_lim">
	<remarks/>
</member><member name="F:EntrezAPI.Gene.IntfuzzIntfuzz_limValue.unk">
	<remarks/>
</member><member name="F:EntrezAPI.Gene.IntfuzzIntfuzz_limValue.gt">
	<remarks/>
</member><member name="F:EntrezAPI.Gene.IntfuzzIntfuzz_limValue.lt">
	<remarks/>
</member><member name="F:EntrezAPI.Gene.IntfuzzIntfuzz_limValue.tr">
	<remarks/>
</member><member name="F:EntrezAPI.Gene.IntfuzzIntfuzz_limValue.tl">
	<remarks/>
</member><member name="F:EntrezAPI.Gene.IntfuzzIntfuzz_limValue.circle">
	<remarks/>
</member><member name="F:EntrezAPI.Gene.IntfuzzIntfuzz_limValue.other">
	<remarks/>
</member><member name="T:EntrezAPI.Gene.IntfuzzIntfuzz_limValue">
	<remarks/>
</member><member name="P:EntrezAPI.Gene.IntfuzzIntfuzz_range.Intfuzz_range_max">
	<remarks/>
</member><member name="P:EntrezAPI.Gene.IntfuzzIntfuzz_range.Intfuzz_range_min">
	<remarks/>
</member><member name="T:EntrezAPI.Gene.IntfuzzIntfuzz_range">
	<remarks/>
</member><member name="F:EntrezAPI.Gene.ItemChoiceType4.Intfuzz_alt">
	<remarks/>
</member><member name="F:EntrezAPI.Gene.ItemChoiceType4.Intfuzz_lim">
	<remarks/>
</member><member name="F:EntrezAPI.Gene.ItemChoiceType4.Intfuzz_pm">
	<remarks/>
</member><member name="F:EntrezAPI.Gene.ItemChoiceType4.Intfuzz_pct">
	<remarks/>
</member><member name="F:EntrezAPI.Gene.ItemChoiceType4.Intfuzz_range">
	<remarks/>
</member><member name="T:EntrezAPI.Gene.ItemChoiceType4">
	<remarks/>
</member><member name="P:EntrezAPI.Gene.SeqbondSeqbond_b.Seqpoint">
	<remarks/>
</member><member name="T:EntrezAPI.Gene.SeqbondSeqbond_b">
	<remarks/>
</member><member name="P:EntrezAPI.Gene.SeqlocSeqloc_empty.Seqid">
	<remarks/>
</member><member name="T:EntrezAPI.Gene.SeqlocSeqloc_empty">
	<remarks/>
</member><member name="P:EntrezAPI.Gene.SeqlocSeqloc_equiv.Seqlocequiv">
	<remarks/>
</member><member name="T:EntrezAPI.Gene.SeqlocSeqloc_equiv">
	<remarks/>
</member><member name="P:EntrezAPI.Gene.Seqlocequiv.Seqloc">
	<remarks/>
</member><member name="T:EntrezAPI.Gene.Seqlocequiv">
	<remarks/>
</member><member name="P:EntrezAPI.Gene.SeqlocSeqloc_feat.Featid">
	<remarks/>
</member><member name="T:EntrezAPI.Gene.SeqlocSeqloc_feat">
	<remarks/>
</member><member name="P:EntrezAPI.Gene.Featid.Item">
	<remarks/>
</member><member name="T:EntrezAPI.Gene.Featid">
	<remarks/>
</member><member name="P:EntrezAPI.Gene.FeatidFeatid_general.Dbtag">
	<remarks/>
</member><member name="T:EntrezAPI.Gene.FeatidFeatid_general">
	<remarks/>
</member><member name="P:EntrezAPI.Gene.FeatidFeatid_giim.Giimportid">
	<remarks/>
</member><member name="T:EntrezAPI.Gene.FeatidFeatid_giim">
	<remarks/>
</member><member name="P:EntrezAPI.Gene.FeatidFeatid_local.Objectid">
	<remarks/>
</member><member name="T:EntrezAPI.Gene.FeatidFeatid_local">
	<remarks/>
</member><member name="P:EntrezAPI.Gene.SeqlocSeqloc_int.Seqinterval">
	<remarks/>
</member><member name="T:EntrezAPI.Gene.SeqlocSeqloc_int">
	<remarks/>
</member><member name="P:EntrezAPI.Gene.Seqinterval.Seqinterval_from">
	<remarks/>
</member><member name="P:EntrezAPI.Gene.Seqinterval.Seqinterval_to">
	<remarks/>
</member><member name="P:EntrezAPI.Gene.Seqinterval.Seqinterval_strand">
	<remarks/>
</member><member name="P:EntrezAPI.Gene.Seqinterval.Seqinterval_id">
	<remarks/>
</member><member name="P:EntrezAPI.Gene.Seqinterval.Seqinterval_fuzzfrom">
	<remarks/>
</member><member name="P:EntrezAPI.Gene.Seqinterval.Seqinterval_fuzzto">
	<remarks/>
</member><member name="T:EntrezAPI.Gene.Seqinterval">
	<remarks/>
</member><member name="P:EntrezAPI.Gene.SeqintervalSeqinterval_strand.Nastrand">
	<remarks/>
</member><member name="T:EntrezAPI.Gene.SeqintervalSeqinterval_strand">
	<remarks/>
</member><member name="P:EntrezAPI.Gene.SeqintervalSeqinterval_id.Seqid">
	<remarks/>
</member><member name="T:EntrezAPI.Gene.SeqintervalSeqinterval_id">
	<remarks/>
</member><member name="P:EntrezAPI.Gene.SeqintervalSeqinterval_fuzzfrom.Intfuzz">
	<remarks/>
</member><member name="T:EntrezAPI.Gene.SeqintervalSeqinterval_fuzzfrom">
	<remarks/>
</member><member name="P:EntrezAPI.Gene.SeqintervalSeqinterval_fuzzto.Intfuzz">
	<remarks/>
</member><member name="T:EntrezAPI.Gene.SeqintervalSeqinterval_fuzzto">
	<remarks/>
</member><member name="P:EntrezAPI.Gene.SeqlocSeqloc_mix.Seqlocmix">
	<remarks/>
</member><member name="T:EntrezAPI.Gene.SeqlocSeqloc_mix">
	<remarks/>
</member><member name="P:EntrezAPI.Gene.Seqlocmix.Seqloc">
	<remarks/>
</member><member name="T:EntrezAPI.Gene.Seqlocmix">
	<remarks/>
</member><member name="T:EntrezAPI.Gene.SeqlocSeqloc_null">
	<remarks/>
</member><member name="P:EntrezAPI.Gene.SeqlocSeqloc_packedint.Packedseqint">
	<remarks/>
</member><member name="T:EntrezAPI.Gene.SeqlocSeqloc_packedint">
	<remarks/>
</member><member name="P:EntrezAPI.Gene.Packedseqint.Seqinterval">
	<remarks/>
</member><member name="T:EntrezAPI.Gene.Packedseqint">
	<remarks/>
</member><member name="P:EntrezAPI.Gene.SeqlocSeqloc_packedpnt.Packedseqpnt">
	<remarks/>
</member><member name="T:EntrezAPI.Gene.SeqlocSeqloc_packedpnt">
	<remarks/>
</member><member name="P:EntrezAPI.Gene.Packedseqpnt.Packedseqpnt_strand">
	<remarks/>
</member><member name="P:EntrezAPI.Gene.Packedseqpnt.Packedseqpnt_id">
	<remarks/>
</member><member name="P:EntrezAPI.Gene.Packedseqpnt.Packedseqpnt_fuzz">
	<remarks/>
</member><member name="P:EntrezAPI.Gene.Packedseqpnt.Packedseqpnt_points">
	<remarks/>
</member><member name="T:EntrezAPI.Gene.Packedseqpnt">
	<remarks/>
</member><member name="P:EntrezAPI.Gene.PackedseqpntPackedseqpnt_strand.Nastrand">
	<remarks/>
</member><member name="T:EntrezAPI.Gene.PackedseqpntPackedseqpnt_strand">
	<remarks/>
</member><member name="P:EntrezAPI.Gene.PackedseqpntPackedseqpnt_id.Seqid">
	<remarks/>
</member><member name="T:EntrezAPI.Gene.PackedseqpntPackedseqpnt_id">
	<remarks/>
</member><member name="P:EntrezAPI.Gene.PackedseqpntPackedseqpnt_fuzz.Intfuzz">
	<remarks/>
</member><member name="T:EntrezAPI.Gene.PackedseqpntPackedseqpnt_fuzz">
	<remarks/>
</member><member name="P:EntrezAPI.Gene.PackedseqpntPackedseqpnt_points.Packedseqpnt_points_E">
	<remarks/>
</member><member name="T:EntrezAPI.Gene.PackedseqpntPackedseqpnt_points">
	<remarks/>
</member><member name="P:EntrezAPI.Gene.SeqlocSeqloc_pnt.Seqpoint">
	<remarks/>
</member><member name="T:EntrezAPI.Gene.SeqlocSeqloc_pnt">
	<remarks/>
</member><member name="P:EntrezAPI.Gene.SeqlocSeqloc_whole.Seqid">
	<remarks/>
</member><member name="T:EntrezAPI.Gene.SeqlocSeqloc_whole">
	<remarks/>
</member><member name="P:EntrezAPI.Gene.EntrezgeneEntrezgene_location.Maps">
	<remarks/>
</member><member name="T:EntrezAPI.Gene.EntrezgeneEntrezgene_location">
	<remarks/>
</member><member name="P:EntrezAPI.Gene.Maps.Maps_displaystr">
	<remarks/>
</member><member name="P:EntrezAPI.Gene.Maps.Maps_method">
	<remarks/>
</member><member name="T:EntrezAPI.Gene.Maps">
	<remarks/>
</member><member name="P:EntrezAPI.Gene.MapsMaps_method.Item">
	<remarks/>
</member><member name="T:EntrezAPI.Gene.MapsMaps_method">
	<remarks/>
</member><member name="P:EntrezAPI.Gene.MapsMaps_methodMaps_method_maptype.value">
	<remarks/>
</member><member name="T:EntrezAPI.Gene.MapsMaps_methodMaps_method_maptype">
	<remarks/>
</member><member name="F:EntrezAPI.Gene.MapsMaps_methodMaps_method_maptypeValue.cyto">
	<remarks/>
</member><member name="F:EntrezAPI.Gene.MapsMaps_methodMaps_method_maptypeValue.bp">
	<remarks/>
</member><member name="F:EntrezAPI.Gene.MapsMaps_methodMaps_method_maptypeValue.cM">
	<remarks/>
</member><member name="F:EntrezAPI.Gene.MapsMaps_methodMaps_method_maptypeValue.cR">
	<remarks/>
</member><member name="F:EntrezAPI.Gene.MapsMaps_methodMaps_method_maptypeValue.min">
	<remarks/>
</member><member name="T:EntrezAPI.Gene.MapsMaps_methodMaps_method_maptypeValue">
	<remarks/>
</member><member name="P:EntrezAPI.Gene.EntrezgeneEntrezgene_genesource.Genesource">
	<remarks/>
</member><member name="T:EntrezAPI.Gene.EntrezgeneEntrezgene_genesource">
	<remarks/>
</member><member name="P:EntrezAPI.Gene.Genesource.Genesource_src">
	<remarks/>
</member><member name="P:EntrezAPI.Gene.Genesource.Genesource_srcint">
	<remarks/>
</member><member name="P:EntrezAPI.Gene.Genesource.Genesource_srcstr1">
	<remarks/>
</member><member name="P:EntrezAPI.Gene.Genesource.Genesource_srcstr2">
	<remarks/>
</member><member name="P:EntrezAPI.Gene.Genesource.Genesource_genedisplay">
	<remarks/>
</member><member name="P:EntrezAPI.Gene.Genesource.Genesource_locusdisplay">
	<remarks/>
</member><member name="P:EntrezAPI.Gene.Genesource.Genesource_extraterms">
	<remarks/>
</member><member name="T:EntrezAPI.Gene.Genesource">
	<remarks/>
</member><member name="P:EntrezAPI.Gene.GenesourceGenesource_genedisplay.value">
	<remarks/>
</member><member name="T:EntrezAPI.Gene.GenesourceGenesource_genedisplay">
	<remarks/>
</member><member name="F:EntrezAPI.Gene.GenesourceGenesource_genedisplayValue.true">
	<remarks/>
</member><member name="F:EntrezAPI.Gene.GenesourceGenesource_genedisplayValue.false">
	<remarks/>
</member><member name="T:EntrezAPI.Gene.GenesourceGenesource_genedisplayValue">
	<remarks/>
</member><member name="P:EntrezAPI.Gene.GenesourceGenesource_locusdisplay.value">
	<remarks/>
</member><member name="T:EntrezAPI.Gene.GenesourceGenesource_locusdisplay">
	<remarks/>
</member><member name="F:EntrezAPI.Gene.GenesourceGenesource_locusdisplayValue.true">
	<remarks/>
</member><member name="F:EntrezAPI.Gene.GenesourceGenesource_locusdisplayValue.false">
	<remarks/>
</member><member name="T:EntrezAPI.Gene.GenesourceGenesource_locusdisplayValue">
	<remarks/>
</member><member name="P:EntrezAPI.Gene.GenesourceGenesource_extraterms.value">
	<remarks/>
</member><member name="T:EntrezAPI.Gene.GenesourceGenesource_extraterms">
	<remarks/>
</member><member name="F:EntrezAPI.Gene.GenesourceGenesource_extratermsValue.true">
	<remarks/>
</member><member name="F:EntrezAPI.Gene.GenesourceGenesource_extratermsValue.false">
	<remarks/>
</member><member name="T:EntrezAPI.Gene.GenesourceGenesource_extratermsValue">
	<remarks/>
</member><member name="P:EntrezAPI.Gene.EntrezgeneEntrezgene_locus.Genecommentary">
	<remarks/>
</member><member name="T:EntrezAPI.Gene.EntrezgeneEntrezgene_locus">
	<remarks/>
</member><member name="P:EntrezAPI.Gene.Genecommentary.Genecommentary_type">
	<remarks/>
</member><member name="P:EntrezAPI.Gene.Genecommentary.Genecommentary_heading">
	<remarks/>
</member><member name="P:EntrezAPI.Gene.Genecommentary.Genecommentary_label">
	<remarks/>
</member><member name="P:EntrezAPI.Gene.Genecommentary.Genecommentary_text">
	<remarks/>
</member><member name="P:EntrezAPI.Gene.Genecommentary.Genecommentary_accession">
	<remarks/>
</member><member name="P:EntrezAPI.Gene.Genecommentary.Genecommentary_version">
	<remarks/>
</member><member name="P:EntrezAPI.Gene.Genecommentary.Genecommentary_xtraproperties">
	<remarks/>
</member><member name="P:EntrezAPI.Gene.Genecommentary.Genecommentary_refs">
	<remarks/>
</member><member name="P:EntrezAPI.Gene.Genecommentary.Genecommentary_source">
	<remarks/>
</member><member name="P:EntrezAPI.Gene.Genecommentary.Genecommentary_genomiccoords">
	<remarks/>
</member><member name="P:EntrezAPI.Gene.Genecommentary.Genecommentary_seqs">
	<remarks/>
</member><member name="P:EntrezAPI.Gene.Genecommentary.Genecommentary_products">
	<remarks/>
</member><member name="P:EntrezAPI.Gene.Genecommentary.Genecommentary_properties">
	<remarks/>
</member><member name="P:EntrezAPI.Gene.Genecommentary.Genecommentary_comment">
	<remarks/>
</member><member name="P:EntrezAPI.Gene.Genecommentary.Genecommentary_createdate">
	<remarks/>
</member><member name="P:EntrezAPI.Gene.Genecommentary.Genecommentary_updatedate">
	<remarks/>
</member><member name="T:EntrezAPI.Gene.Genecommentary">
	<remarks/>
</member><member name="P:EntrezAPI.Gene.GenecommentaryGenecommentary_type.valueSpecified">
	<remarks/>
</member><member name="P:EntrezAPI.Gene.GenecommentaryGenecommentary_type.Value">
	<remarks/>
</member><member name="T:EntrezAPI.Gene.GenecommentaryGenecommentary_type">
	<remarks/>
</member><member name="F:EntrezAPI.Gene.GenecommentaryGenecommentary_typeValue.genomic">
	<remarks/>
</member><member name="F:EntrezAPI.Gene.GenecommentaryGenecommentary_typeValue.preRNA">
	<remarks/>
</member><member name="F:EntrezAPI.Gene.GenecommentaryGenecommentary_typeValue.mRNA">
	<remarks/>
</member><member name="F:EntrezAPI.Gene.GenecommentaryGenecommentary_typeValue.rRNA">
	<remarks/>
</member><member name="F:EntrezAPI.Gene.GenecommentaryGenecommentary_typeValue.tRNA">
	<remarks/>
</member><member name="F:EntrezAPI.Gene.GenecommentaryGenecommentary_typeValue.snRNA">
	<remarks/>
</member><member name="F:EntrezAPI.Gene.GenecommentaryGenecommentary_typeValue.scRNA">
	<remarks/>
</member><member name="F:EntrezAPI.Gene.GenecommentaryGenecommentary_typeValue.peptide">
	<remarks/>
</member><member name="F:EntrezAPI.Gene.GenecommentaryGenecommentary_typeValue.othergenetic">
	<remarks/>
</member><member name="F:EntrezAPI.Gene.GenecommentaryGenecommentary_typeValue.genomicmRNA">
	<remarks/>
</member><member name="F:EntrezAPI.Gene.GenecommentaryGenecommentary_typeValue.cRNA">
	<remarks/>
</member><member name="F:EntrezAPI.Gene.GenecommentaryGenecommentary_typeValue.maturepeptide">
	<remarks/>
</member><member name="F:EntrezAPI.Gene.GenecommentaryGenecommentary_typeValue.preprotein">
	<remarks/>
</member><member name="F:EntrezAPI.Gene.GenecommentaryGenecommentary_typeValue.miscRNA">
	<remarks/>
</member><member name="F:EntrezAPI.Gene.GenecommentaryGenecommentary_typeValue.snoRNA">
	<remarks/>
</member><member name="F:EntrezAPI.Gene.GenecommentaryGenecommentary_typeValue.property">
	<remarks/>
</member><member name="F:EntrezAPI.Gene.GenecommentaryGenecommentary_typeValue.reference">
	<remarks/>
</member><member name="F:EntrezAPI.Gene.GenecommentaryGenecommentary_typeValue.generif">
	<remarks/>
</member><member name="F:EntrezAPI.Gene.GenecommentaryGenecommentary_typeValue.phenotype">
	<remarks/>
</member><member name="F:EntrezAPI.Gene.GenecommentaryGenecommentary_typeValue.complex">
	<remarks/>
</member><member name="F:EntrezAPI.Gene.GenecommentaryGenecommentary_typeValue.compound">
	<remarks/>
</member><member name="F:EntrezAPI.Gene.GenecommentaryGenecommentary_typeValue.ncRNA">
	<remarks/>
</member><member name="F:EntrezAPI.Gene.GenecommentaryGenecommentary_typeValue.genegroup">
	<remarks/>
</member><member name="F:EntrezAPI.Gene.GenecommentaryGenecommentary_typeValue.comment">
	<remarks/>
</member><member name="F:EntrezAPI.Gene.GenecommentaryGenecommentary_typeValue.other">
	<remarks/>
</member><member name="T:EntrezAPI.Gene.GenecommentaryGenecommentary_typeValue">
	<remarks/>
</member><member name="P:EntrezAPI.Gene.GenecommentaryGenecommentary_xtraproperties.XtraTerms">
	<remarks/>
</member><member name="T:EntrezAPI.Gene.GenecommentaryGenecommentary_xtraproperties">
	<remarks/>
</member><member name="P:EntrezAPI.Gene.XtraTerms.XtraTerms_tag">
	<remarks/>
</member><member name="P:EntrezAPI.Gene.XtraTerms.XtraTerms_value">
	<remarks/>
</member><member name="T:EntrezAPI.Gene.XtraTerms">
	<remarks/>
</member><member name="P:EntrezAPI.Gene.GenecommentaryGenecommentary_refs.Pub">
	<remarks/>
</member><member name="T:EntrezAPI.Gene.GenecommentaryGenecommentary_refs">
	<remarks/>
</member><member name="P:EntrezAPI.Gene.Pub.Item">
	<remarks/>
</member><member name="T:EntrezAPI.Gene.Pub">
	<remarks/>
</member><member name="P:EntrezAPI.Gene.PubPub_article.Citart">
	<remarks/>
</member><member name="T:EntrezAPI.Gene.PubPub_article">
	<remarks/>
</member><member name="P:EntrezAPI.Gene.Citart.Citart_title">
	<remarks/>
</member><member name="P:EntrezAPI.Gene.Citart.Citart_authors">
	<remarks/>
</member><member name="P:EntrezAPI.Gene.Citart.Citart_from">
	<remarks/>
</member><member name="P:EntrezAPI.Gene.Citart.Citart_ids">
	<remarks/>
</member><member name="T:EntrezAPI.Gene.Citart">
	<remarks/>
</member><member name="P:EntrezAPI.Gene.CitartCitart_title.Title">
	<remarks/>
</member><member name="T:EntrezAPI.Gene.CitartCitart_title">
	<remarks/>
</member><member name="P:EntrezAPI.Gene.Title.Title_E">
	<remarks/>
</member><member name="T:EntrezAPI.Gene.Title">
	<remarks/>
</member><member name="P:EntrezAPI.Gene.TitleTitle_E.Item">
	<remarks/>
</member><member name="P:EntrezAPI.Gene.TitleTitle_E.ItemElementName">
	<remarks/>
</member><member name="T:EntrezAPI.Gene.TitleTitle_E">
	<remarks/>
</member><member name="F:EntrezAPI.Gene.ItemChoiceType6.Title_E_abr">
	<remarks/>
</member><member name="F:EntrezAPI.Gene.ItemChoiceType6.Title_E_coden">
	<remarks/>
</member><member name="F:EntrezAPI.Gene.ItemChoiceType6.Title_E_isbn">
	<remarks/>
</member><member name="F:EntrezAPI.Gene.ItemChoiceType6.Title_E_isojta">
	<remarks/>
</member><member name="F:EntrezAPI.Gene.ItemChoiceType6.Title_E_issn">
	<remarks/>
</member><member name="F:EntrezAPI.Gene.ItemChoiceType6.Title_E_jta">
	<remarks/>
</member><member name="F:EntrezAPI.Gene.ItemChoiceType6.Title_E_mljta">
	<remarks/>
</member><member name="F:EntrezAPI.Gene.ItemChoiceType6.Title_E_name">
	<remarks/>
</member><member name="F:EntrezAPI.Gene.ItemChoiceType6.Title_E_trans">
	<remarks/>
</member><member name="F:EntrezAPI.Gene.ItemChoiceType6.Title_E_tsub">
	<remarks/>
</member><member name="T:EntrezAPI.Gene.ItemChoiceType6">
	<remarks/>
</member><member name="P:EntrezAPI.Gene.CitartCitart_authors.Authlist">
	<remarks/>
</member><member name="T:EntrezAPI.Gene.CitartCitart_authors">
	<remarks/>
</member><member name="P:EntrezAPI.Gene.Authlist.Authlist_names">
	<remarks/>
</member><member name="P:EntrezAPI.Gene.Authlist.Authlist_affil">
	<remarks/>
</member><member name="T:EntrezAPI.Gene.Authlist">
	<remarks/>
</member><member name="P:EntrezAPI.Gene.AuthlistAuthlist_names.Item">
	<remarks/>
</member><member name="T:EntrezAPI.Gene.AuthlistAuthlist_names">
	<remarks/>
</member><member name="P:EntrezAPI.Gene.AuthlistAuthlist_namesAuthlist_names_ml.Authlist_names_ml_E">
	<remarks/>
</member><member name="T:EntrezAPI.Gene.AuthlistAuthlist_namesAuthlist_names_ml">
	<remarks/>
</member><member name="P:EntrezAPI.Gene.AuthlistAuthlist_namesAuthlist_names_std.Author">
	<remarks/>
</member><member name="T:EntrezAPI.Gene.AuthlistAuthlist_namesAuthlist_names_std">
	<remarks/>
</member><member name="P:EntrezAPI.Gene.Author.Author_name">
	<remarks/>
</member><member name="P:EntrezAPI.Gene.Author.Author_level">
	<remarks/>
</member><member name="P:EntrezAPI.Gene.Author.Author_role">
	<remarks/>
</member><member name="P:EntrezAPI.Gene.Author.Author_affil">
	<remarks/>
</member><member name="P:EntrezAPI.Gene.Author.Author_iscorr">
	<remarks/>
</member><member name="T:EntrezAPI.Gene.Author">
	<remarks/>
</member><member name="P:EntrezAPI.Gene.AuthorAuthor_name.Personid">
	<remarks/>
</member><member name="T:EntrezAPI.Gene.AuthorAuthor_name">
	<remarks/>
</member><member name="P:EntrezAPI.Gene.Personid.Item">
	<remarks/>
</member><member name="P:EntrezAPI.Gene.Personid.ItemElementName">
	<remarks/>
</member><member name="T:EntrezAPI.Gene.Personid">
	<remarks/>
</member><member name="P:EntrezAPI.Gene.PersonidPersonid_dbtag.Dbtag">
	<remarks/>
</member><member name="T:EntrezAPI.Gene.PersonidPersonid_dbtag">
	<remarks/>
</member><member name="P:EntrezAPI.Gene.PersonidPersonid_name.Namestd">
	<remarks/>
</member><member name="T:EntrezAPI.Gene.PersonidPersonid_name">
	<remarks/>
</member><member name="P:EntrezAPI.Gene.Namestd.Namestd_last">
	<remarks/>
</member><member name="P:EntrezAPI.Gene.Namestd.Namestd_first">
	<remarks/>
</member><member name="P:EntrezAPI.Gene.Namestd.Namestd_middle">
	<remarks/>
</member><member name="P:EntrezAPI.Gene.Namestd.Namestd_full">
	<remarks/>
</member><member name="P:EntrezAPI.Gene.Namestd.Namestd_initials">
	<remarks/>
</member><member name="P:EntrezAPI.Gene.Namestd.Namestd_suffix">
	<remarks/>
</member><member name="P:EntrezAPI.Gene.Namestd.Namestd_title">
	<remarks/>
</member><member name="T:EntrezAPI.Gene.Namestd">
	<remarks/>
</member><member name="F:EntrezAPI.Gene.ItemChoiceType5.Personid_consortium">
	<remarks/>
</member><member name="F:EntrezAPI.Gene.ItemChoiceType5.Personid_dbtag">
	<remarks/>
</member><member name="F:EntrezAPI.Gene.ItemChoiceType5.Personid_ml">
	<remarks/>
</member><member name="F:EntrezAPI.Gene.ItemChoiceType5.Personid_name">
	<remarks/>
</member><member name="F:EntrezAPI.Gene.ItemChoiceType5.Personid_str">
	<remarks/>
</member><member name="T:EntrezAPI.Gene.ItemChoiceType5">
	<remarks/>
</member><member name="P:EntrezAPI.Gene.AuthorAuthor_level.value">
	<remarks/>
</member><member name="T:EntrezAPI.Gene.AuthorAuthor_level">
	<remarks/>
</member><member name="F:EntrezAPI.Gene.AuthorAuthor_levelValue.primary">
	<remarks/>
</member><member name="F:EntrezAPI.Gene.AuthorAuthor_levelValue.secondary">
	<remarks/>
</member><member name="T:EntrezAPI.Gene.AuthorAuthor_levelValue">
	<remarks/>
</member><member name="P:EntrezAPI.Gene.AuthorAuthor_role.value">
	<remarks/>
</member><member name="T:EntrezAPI.Gene.AuthorAuthor_role">
	<remarks/>
</member><member name="F:EntrezAPI.Gene.AuthorAuthor_roleValue.compiler">
	<remarks/>
</member><member name="F:EntrezAPI.Gene.AuthorAuthor_roleValue.editor">
	<remarks/>
</member><member name="F:EntrezAPI.Gene.AuthorAuthor_roleValue.patentassignee">
	<remarks/>
</member><member name="F:EntrezAPI.Gene.AuthorAuthor_roleValue.translator">
	<remarks/>
</member><member name="T:EntrezAPI.Gene.AuthorAuthor_roleValue">
	<remarks/>
</member><member name="P:EntrezAPI.Gene.AuthorAuthor_affil.Affil">
	<remarks/>
</member><member name="T:EntrezAPI.Gene.AuthorAuthor_affil">
	<remarks/>
</member><member name="P:EntrezAPI.Gene.Affil.Item">
	<remarks/>
</member><member name="T:EntrezAPI.Gene.Affil">
	<remarks/>
</member><member name="P:EntrezAPI.Gene.AffilAffil_std.Affil_std_affil">
	<remarks/>
</member><member name="P:EntrezAPI.Gene.AffilAffil_std.Affil_std_div">
	<remarks/>
</member><member name="P:EntrezAPI.Gene.AffilAffil_std.Affil_std_city">
	<remarks/>
</member><member name="P:EntrezAPI.Gene.AffilAffil_std.Affil_std_sub">
	<remarks/>
</member><member name="P:EntrezAPI.Gene.AffilAffil_std.Affil_std_country">
	<remarks/>
</member><member name="P:EntrezAPI.Gene.AffilAffil_std.Affil_std_street">
	<remarks/>
</member><member name="P:EntrezAPI.Gene.AffilAffil_std.Affil_std_email">
	<remarks/>
</member><member name="P:EntrezAPI.Gene.AffilAffil_std.Affil_std_fax">
	<remarks/>
</member><member name="P:EntrezAPI.Gene.AffilAffil_std.Affil_std_phone">
	<remarks/>
</member><member name="P:EntrezAPI.Gene.AffilAffil_std.Affil_std_postalcode">
	<remarks/>
</member><member name="T:EntrezAPI.Gene.AffilAffil_std">
	<remarks/>
</member><member name="P:EntrezAPI.Gene.AuthorAuthor_iscorr.value">
	<remarks/>
</member><member name="T:EntrezAPI.Gene.AuthorAuthor_iscorr">
	<remarks/>
</member><member name="F:EntrezAPI.Gene.AuthorAuthor_iscorrValue.true">
	<remarks/>
</member><member name="F:EntrezAPI.Gene.AuthorAuthor_iscorrValue.false">
	<remarks/>
</member><member name="T:EntrezAPI.Gene.AuthorAuthor_iscorrValue">
	<remarks/>
</member><member name="P:EntrezAPI.Gene.AuthlistAuthlist_namesAuthlist_names_str.Authlist_names_str_E">
	<remarks/>
</member><member name="T:EntrezAPI.Gene.AuthlistAuthlist_namesAuthlist_names_str">
	<remarks/>
</member><member name="P:EntrezAPI.Gene.AuthlistAuthlist_affil.Affil">
	<remarks/>
</member><member name="T:EntrezAPI.Gene.AuthlistAuthlist_affil">
	<remarks/>
</member><member name="P:EntrezAPI.Gene.CitartCitart_from.Item">
	<remarks/>
</member><member name="T:EntrezAPI.Gene.CitartCitart_from">
	<remarks/>
</member><member name="P:EntrezAPI.Gene.CitartCitart_fromCitart_from_book.Citbook">
	<remarks/>
</member><member name="T:EntrezAPI.Gene.CitartCitart_fromCitart_from_book">
	<remarks/>
</member><member name="P:EntrezAPI.Gene.Citbook.Citbook_title">
	<remarks/>
</member><member name="P:EntrezAPI.Gene.Citbook.Citbook_coll">
	<remarks/>
</member><member name="P:EntrezAPI.Gene.Citbook.Citbook_authors">
	<remarks/>
</member><member name="P:EntrezAPI.Gene.Citbook.Citbook_imp">
	<remarks/>
</member><member name="T:EntrezAPI.Gene.Citbook">
	<remarks/>
</member><member name="P:EntrezAPI.Gene.CitbookCitbook_title.Title">
	<remarks/>
</member><member name="T:EntrezAPI.Gene.CitbookCitbook_title">
	<remarks/>
</member><member name="P:EntrezAPI.Gene.CitbookCitbook_coll.Title">
	<remarks/>
</member><member name="T:EntrezAPI.Gene.CitbookCitbook_coll">
	<remarks/>
</member><member name="P:EntrezAPI.Gene.CitbookCitbook_authors.Authlist">
	<remarks/>
</member><member name="T:EntrezAPI.Gene.CitbookCitbook_authors">
	<remarks/>
</member><member name="P:EntrezAPI.Gene.CitbookCitbook_imp.Imprint">
	<remarks/>
</member><member name="T:EntrezAPI.Gene.CitbookCitbook_imp">
	<remarks/>
</member><member name="P:EntrezAPI.Gene.Imprint.Imprint_date">
	<remarks/>
</member><member name="P:EntrezAPI.Gene.Imprint.Imprint_volume">
	<remarks/>
</member><member name="P:EntrezAPI.Gene.Imprint.Imprint_issue">
	<remarks/>
</member><member name="P:EntrezAPI.Gene.Imprint.Imprint_pages">
	<remarks/>
</member><member name="P:EntrezAPI.Gene.Imprint.Imprint_section">
	<remarks/>
</member><member name="P:EntrezAPI.Gene.Imprint.Imprint_pub">
	<remarks/>
</member><member name="P:EntrezAPI.Gene.Imprint.Imprint_cprt">
	<remarks/>
</member><member name="P:EntrezAPI.Gene.Imprint.Imprint_partsup">
	<remarks/>
</member><member name="P:EntrezAPI.Gene.Imprint.Imprint_language">
	<remarks/>
</member><member name="P:EntrezAPI.Gene.Imprint.Imprint_prepub">
	<remarks/>
</member><member name="P:EntrezAPI.Gene.Imprint.Imprint_partsupi">
	<remarks/>
</member><member name="P:EntrezAPI.Gene.Imprint.Imprint_retract">
	<remarks/>
</member><member name="P:EntrezAPI.Gene.Imprint.Imprint_pubstatus">
	<remarks/>
</member><member name="P:EntrezAPI.Gene.Imprint.Imprint_history">
	<remarks/>
</member><member name="T:EntrezAPI.Gene.Imprint">
	<remarks/>
</member><member name="P:EntrezAPI.Gene.ImprintImprint_date.Date">
	<remarks/>
</member><member name="T:EntrezAPI.Gene.ImprintImprint_date">
	<remarks/>
</member><member name="P:EntrezAPI.Gene.ImprintImprint_pub.Affil">
	<remarks/>
</member><member name="T:EntrezAPI.Gene.ImprintImprint_pub">
	<remarks/>
</member><member name="P:EntrezAPI.Gene.ImprintImprint_cprt.Date">
	<remarks/>
</member><member name="T:EntrezAPI.Gene.ImprintImprint_cprt">
	<remarks/>
</member><member name="P:EntrezAPI.Gene.ImprintImprint_prepub.value">
	<remarks/>
</member><member name="T:EntrezAPI.Gene.ImprintImprint_prepub">
	<remarks/>
</member><member name="F:EntrezAPI.Gene.ImprintImprint_prepubValue.submitted">
	<remarks/>
</member><member name="F:EntrezAPI.Gene.ImprintImprint_prepubValue.inpress">
	<remarks/>
</member><member name="F:EntrezAPI.Gene.ImprintImprint_prepubValue.other">
	<remarks/>
</member><member name="T:EntrezAPI.Gene.ImprintImprint_prepubValue">
	<remarks/>
</member><member name="P:EntrezAPI.Gene.ImprintImprint_retract.CitRetract">
	<remarks/>
</member><member name="T:EntrezAPI.Gene.ImprintImprint_retract">
	<remarks/>
</member><member name="P:EntrezAPI.Gene.CitRetract.CitRetract_type">
	<remarks/>
</member><member name="P:EntrezAPI.Gene.CitRetract.CitRetract_exp">
	<remarks/>
</member><member name="T:EntrezAPI.Gene.CitRetract">
	<remarks/>
</member><member name="P:EntrezAPI.Gene.CitRetractCitRetract_type.value">
	<remarks/>
</member><member name="T:EntrezAPI.Gene.CitRetractCitRetract_type">
	<remarks/>
</member><member name="F:EntrezAPI.Gene.CitRetractCitRetract_typeValue.retracted">
	<remarks/>
</member><member name="F:EntrezAPI.Gene.CitRetractCitRetract_typeValue.notice">
	<remarks/>
</member><member name="F:EntrezAPI.Gene.CitRetractCitRetract_typeValue.inerror">
	<remarks/>
</member><member name="F:EntrezAPI.Gene.CitRetractCitRetract_typeValue.erratum">
	<remarks/>
</member><member name="T:EntrezAPI.Gene.CitRetractCitRetract_typeValue">
	<remarks/>
</member><member name="P:EntrezAPI.Gene.ImprintImprint_pubstatus.PubStatus">
	<remarks/>
</member><member name="T:EntrezAPI.Gene.ImprintImprint_pubstatus">
	<remarks/>
</member><member name="P:EntrezAPI.Gene.PubStatus.valueSpecified">
	<remarks/>
</member><member name="P:EntrezAPI.Gene.PubStatus.Value">
	<remarks/>
</member><member name="T:EntrezAPI.Gene.PubStatus">
	<remarks/>
</member><member name="F:EntrezAPI.Gene.PubStatusValue.received">
	<remarks/>
</member><member name="F:EntrezAPI.Gene.PubStatusValue.accepted">
	<remarks/>
</member><member name="F:EntrezAPI.Gene.PubStatusValue.epublish">
	<remarks/>
</member><member name="F:EntrezAPI.Gene.PubStatusValue.ppublish">
	<remarks/>
</member><member name="F:EntrezAPI.Gene.PubStatusValue.revised">
	<remarks/>
</member><member name="F:EntrezAPI.Gene.PubStatusValue.pmc">
	<remarks/>
</member><member name="F:EntrezAPI.Gene.PubStatusValue.pmcr">
	<remarks/>
</member><member name="F:EntrezAPI.Gene.PubStatusValue.pubmed">
	<remarks/>
</member><member name="F:EntrezAPI.Gene.PubStatusValue.pubmedr">
	<remarks/>
</member><member name="F:EntrezAPI.Gene.PubStatusValue.aheadofprint">
	<remarks/>
</member><member name="F:EntrezAPI.Gene.PubStatusValue.premedline">
	<remarks/>
</member><member name="F:EntrezAPI.Gene.PubStatusValue.medline">
	<remarks/>
</member><member name="F:EntrezAPI.Gene.PubStatusValue.other">
	<remarks/>
</member><member name="T:EntrezAPI.Gene.PubStatusValue">
	<remarks/>
</member><member name="P:EntrezAPI.Gene.ImprintImprint_history.PubStatusDateSet">
	<remarks/>
</member><member name="T:EntrezAPI.Gene.ImprintImprint_history">
	<remarks/>
</member><member name="P:EntrezAPI.Gene.PubStatusDateSet.PubStatusDate">
	<remarks/>
</member><member name="T:EntrezAPI.Gene.PubStatusDateSet">
	<remarks/>
</member><member name="P:EntrezAPI.Gene.PubStatusDate.PubStatusDate_pubstatus">
	<remarks/>
</member><member name="P:EntrezAPI.Gene.PubStatusDate.PubStatusDate_date">
	<remarks/>
</member><member name="T:EntrezAPI.Gene.PubStatusDate">
	<remarks/>
</member><member name="P:EntrezAPI.Gene.PubStatusDatePubStatusDate_pubstatus.PubStatus">
	<remarks/>
</member><member name="T:EntrezAPI.Gene.PubStatusDatePubStatusDate_pubstatus">
	<remarks/>
</member><member name="P:EntrezAPI.Gene.PubStatusDatePubStatusDate_date.Date">
	<remarks/>
</member><member name="T:EntrezAPI.Gene.PubStatusDatePubStatusDate_date">
	<remarks/>
</member><member name="P:EntrezAPI.Gene.CitartCitart_fromCitart_from_journal.Citjour">
	<remarks/>
</member><member name="T:EntrezAPI.Gene.CitartCitart_fromCitart_from_journal">
	<remarks/>
</member><member name="P:EntrezAPI.Gene.Citjour.Citjour_title">
	<remarks/>
</member><member name="P:EntrezAPI.Gene.Citjour.Citjour_imp">
	<remarks/>
</member><member name="T:EntrezAPI.Gene.Citjour">
	<remarks/>
</member><member name="P:EntrezAPI.Gene.CitjourCitjour_title.Title">
	<remarks/>
</member><member name="T:EntrezAPI.Gene.CitjourCitjour_title">
	<remarks/>
</member><member name="P:EntrezAPI.Gene.CitjourCitjour_imp.Imprint">
	<remarks/>
</member><member name="T:EntrezAPI.Gene.CitjourCitjour_imp">
	<remarks/>
</member><member name="P:EntrezAPI.Gene.CitartCitart_fromCitart_from_proc.Citproc">
	<remarks/>
</member><member name="T:EntrezAPI.Gene.CitartCitart_fromCitart_from_proc">
	<remarks/>
</member><member name="P:EntrezAPI.Gene.Citproc.Citproc_book">
	<remarks/>
</member><member name="P:EntrezAPI.Gene.Citproc.Citproc_meet">
	<remarks/>
</member><member name="T:EntrezAPI.Gene.Citproc">
	<remarks/>
</member><member name="P:EntrezAPI.Gene.CitprocCitproc_book.Citbook">
	<remarks/>
</member><member name="T:EntrezAPI.Gene.CitprocCitproc_book">
	<remarks/>
</member><member name="P:EntrezAPI.Gene.CitprocCitproc_meet.Meeting">
	<remarks/>
</member><member name="T:EntrezAPI.Gene.CitprocCitproc_meet">
	<remarks/>
</member><member name="P:EntrezAPI.Gene.Meeting.Meeting_number">
	<remarks/>
</member><member name="P:EntrezAPI.Gene.Meeting.Meeting_date">
	<remarks/>
</member><member name="P:EntrezAPI.Gene.Meeting.Meeting_place">
	<remarks/>
</member><member name="T:EntrezAPI.Gene.Meeting">
	<remarks/>
</member><member name="P:EntrezAPI.Gene.MeetingMeeting_date.Date">
	<remarks/>
</member><member name="T:EntrezAPI.Gene.MeetingMeeting_date">
	<remarks/>
</member><member name="P:EntrezAPI.Gene.MeetingMeeting_place.Affil">
	<remarks/>
</member><member name="T:EntrezAPI.Gene.MeetingMeeting_place">
	<remarks/>
</member><member name="P:EntrezAPI.Gene.CitartCitart_ids.ArticleIdSet">
	<remarks/>
</member><member name="T:EntrezAPI.Gene.CitartCitart_ids">
	<remarks/>
</member><member name="P:EntrezAPI.Gene.ArticleIdSet.ArticleId">
	<remarks/>
</member><member name="T:EntrezAPI.Gene.ArticleIdSet">
	<remarks/>
</member><member name="P:EntrezAPI.Gene.ArticleId.Item">
	<remarks/>
</member><member name="T:EntrezAPI.Gene.ArticleId">
	<remarks/>
</member><member name="P:EntrezAPI.Gene.ArticleIdArticleId_doi.DOI">
	<remarks/>
</member><member name="T:EntrezAPI.Gene.ArticleIdArticleId_doi">
	<remarks/>
</member><member name="P:EntrezAPI.Gene.ArticleIdArticleId_medline.MedlineUID">
	<remarks/>
</member><member name="T:EntrezAPI.Gene.ArticleIdArticleId_medline">
	<remarks/>
</member><member name="P:EntrezAPI.Gene.ArticleIdArticleId_other.Dbtag">
	<remarks/>
</member><member name="T:EntrezAPI.Gene.ArticleIdArticleId_other">
	<remarks/>
</member><member name="P:EntrezAPI.Gene.ArticleIdArticleId_pii.PII">
	<remarks/>
</member><member name="T:EntrezAPI.Gene.ArticleIdArticleId_pii">
	<remarks/>
</member><member name="P:EntrezAPI.Gene.ArticleIdArticleId_pmcid.PmcID">
	<remarks/>
</member><member name="T:EntrezAPI.Gene.ArticleIdArticleId_pmcid">
	<remarks/>
</member><member name="P:EntrezAPI.Gene.ArticleIdArticleId_pmcpid.PmcPid">
	<remarks/>
</member><member name="T:EntrezAPI.Gene.ArticleIdArticleId_pmcpid">
	<remarks/>
</member><member name="P:EntrezAPI.Gene.ArticleIdArticleId_pmpid.PmPid">
	<remarks/>
</member><member name="T:EntrezAPI.Gene.ArticleIdArticleId_pmpid">
	<remarks/>
</member><member name="P:EntrezAPI.Gene.ArticleIdArticleId_pubmed.PubMedId">
	<remarks/>
</member><member name="T:EntrezAPI.Gene.ArticleIdArticleId_pubmed">
	<remarks/>
</member><member name="P:EntrezAPI.Gene.PubPub_book.Citbook">
	<remarks/>
</member><member name="T:EntrezAPI.Gene.PubPub_book">
	<remarks/>
</member><member name="P:EntrezAPI.Gene.PubPub_equiv.Pubequiv">
	<remarks/>
</member><member name="T:EntrezAPI.Gene.PubPub_equiv">
	<remarks/>
</member><member name="P:EntrezAPI.Gene.Pubequiv.Pub">
	<remarks/>
</member><member name="T:EntrezAPI.Gene.Pubequiv">
	<remarks/>
</member><member name="P:EntrezAPI.Gene.PubPub_gen.Citgen">
	<remarks/>
</member><member name="T:EntrezAPI.Gene.PubPub_gen">
	<remarks/>
</member><member name="P:EntrezAPI.Gene.Citgen.Citgen_cit">
	<remarks/>
</member><member name="P:EntrezAPI.Gene.Citgen.Citgen_authors">
	<remarks/>
</member><member name="P:EntrezAPI.Gene.Citgen.Citgen_muid">
	<remarks/>
</member><member name="P:EntrezAPI.Gene.Citgen.Citgen_journal">
	<remarks/>
</member><member name="P:EntrezAPI.Gene.Citgen.Citgen_volume">
	<remarks/>
</member><member name="P:EntrezAPI.Gene.Citgen.Citgen_issue">
	<remarks/>
</member><member name="P:EntrezAPI.Gene.Citgen.Citgen_pages">
	<remarks/>
</member><member name="P:EntrezAPI.Gene.Citgen.Citgen_date">
	<remarks/>
</member><member name="P:EntrezAPI.Gene.Citgen.Citgen_serialnumber">
	<remarks/>
</member><member name="P:EntrezAPI.Gene.Citgen.Citgen_title">
	<remarks/>
</member><member name="P:EntrezAPI.Gene.Citgen.Citgen_pmid">
	<remarks/>
</member><member name="T:EntrezAPI.Gene.Citgen">
	<remarks/>
</member><member name="P:EntrezAPI.Gene.CitgenCitgen_authors.Authlist">
	<remarks/>
</member><member name="T:EntrezAPI.Gene.CitgenCitgen_authors">
	<remarks/>
</member><member name="P:EntrezAPI.Gene.CitgenCitgen_journal.Title">
	<remarks/>
</member><member name="T:EntrezAPI.Gene.CitgenCitgen_journal">
	<remarks/>
</member><member name="P:EntrezAPI.Gene.CitgenCitgen_date.Date">
	<remarks/>
</member><member name="T:EntrezAPI.Gene.CitgenCitgen_date">
	<remarks/>
</member><member name="P:EntrezAPI.Gene.CitgenCitgen_pmid.PubMedId">
	<remarks/>
</member><member name="T:EntrezAPI.Gene.CitgenCitgen_pmid">
	<remarks/>
</member><member name="P:EntrezAPI.Gene.PubPub_journal.Citjour">
	<remarks/>
</member><member name="T:EntrezAPI.Gene.PubPub_journal">
	<remarks/>
</member><member name="P:EntrezAPI.Gene.PubPub_man.Citlet">
	<remarks/>
</member><member name="T:EntrezAPI.Gene.PubPub_man">
	<remarks/>
</member><member name="P:EntrezAPI.Gene.Citlet.Citlet_cit">
	<remarks/>
</member><member name="P:EntrezAPI.Gene.Citlet.Citlet_manid">
	<remarks/>
</member><member name="P:EntrezAPI.Gene.Citlet.Citlet_type">
	<remarks/>
</member><member name="T:EntrezAPI.Gene.Citlet">
	<remarks/>
</member><member name="P:EntrezAPI.Gene.CitletCitlet_cit.Citbook">
	<remarks/>
</member><member name="T:EntrezAPI.Gene.CitletCitlet_cit">
	<remarks/>
</member><member name="P:EntrezAPI.Gene.CitletCitlet_type.value">
	<remarks/>
</member><member name="T:EntrezAPI.Gene.CitletCitlet_type">
	<remarks/>
</member><member name="F:EntrezAPI.Gene.CitletCitlet_typeValue.manuscript">
	<remarks/>
</member><member name="F:EntrezAPI.Gene.CitletCitlet_typeValue.letter">
	<remarks/>
</member><member name="F:EntrezAPI.Gene.CitletCitlet_typeValue.thesis">
	<remarks/>
</member><member name="T:EntrezAPI.Gene.CitletCitlet_typeValue">
	<remarks/>
</member><member name="P:EntrezAPI.Gene.PubPub_medline.Medlineentry">
	<remarks/>
</member><member name="T:EntrezAPI.Gene.PubPub_medline">
	<remarks/>
</member><member name="P:EntrezAPI.Gene.Medlineentry.Medlineentry_uid">
	<remarks/>
</member><member name="P:EntrezAPI.Gene.Medlineentry.Medlineentry_em">
	<remarks/>
</member><member name="P:EntrezAPI.Gene.Medlineentry.Medlineentry_cit">
	<remarks/>
</member><member name="P:EntrezAPI.Gene.Medlineentry.Medlineentry_abstract">
	<remarks/>
</member><member name="P:EntrezAPI.Gene.Medlineentry.Medlineentry_mesh">
	<remarks/>
</member><member name="P:EntrezAPI.Gene.Medlineentry.Medlineentry_substance">
	<remarks/>
</member><member name="P:EntrezAPI.Gene.Medlineentry.Medlineentry_xref">
	<remarks/>
</member><member name="P:EntrezAPI.Gene.Medlineentry.Medlineentry_idnum">
	<remarks/>
</member><member name="P:EntrezAPI.Gene.Medlineentry.Medlineentry_gene">
	<remarks/>
</member><member name="P:EntrezAPI.Gene.Medlineentry.Medlineentry_pmid">
	<remarks/>
</member><member name="P:EntrezAPI.Gene.Medlineentry.Medlineentry_pubtype">
	<remarks/>
</member><member name="P:EntrezAPI.Gene.Medlineentry.Medlineentry_mlfield">
	<remarks/>
</member><member name="P:EntrezAPI.Gene.Medlineentry.Medlineentry_status">
	<remarks/>
</member><member name="T:EntrezAPI.Gene.Medlineentry">
	<remarks/>
</member><member name="P:EntrezAPI.Gene.MedlineentryMedlineentry_em.Date">
	<remarks/>
</member><member name="T:EntrezAPI.Gene.MedlineentryMedlineentry_em">
	<remarks/>
</member><member name="P:EntrezAPI.Gene.MedlineentryMedlineentry_cit.Citart">
	<remarks/>
</member><member name="T:EntrezAPI.Gene.MedlineentryMedlineentry_cit">
	<remarks/>
</member><member name="P:EntrezAPI.Gene.MedlineentryMedlineentry_mesh.Medlinemesh">
	<remarks/>
</member><member name="T:EntrezAPI.Gene.MedlineentryMedlineentry_mesh">
	<remarks/>
</member><member name="P:EntrezAPI.Gene.Medlinemesh.Medlinemesh_mp">
	<remarks/>
</member><member name="P:EntrezAPI.Gene.Medlinemesh.Medlinemesh_term">
	<remarks/>
</member><member name="P:EntrezAPI.Gene.Medlinemesh.Medlinemesh_qual">
	<remarks/>
</member><member name="T:EntrezAPI.Gene.Medlinemesh">
	<remarks/>
</member><member name="P:EntrezAPI.Gene.MedlinemeshMedlinemesh_mp.value">
	<remarks/>
</member><member name="T:EntrezAPI.Gene.MedlinemeshMedlinemesh_mp">
	<remarks/>
</member><member name="F:EntrezAPI.Gene.MedlinemeshMedlinemesh_mpValue.true">
	<remarks/>
</member><member name="F:EntrezAPI.Gene.MedlinemeshMedlinemesh_mpValue.false">
	<remarks/>
</member><member name="T:EntrezAPI.Gene.MedlinemeshMedlinemesh_mpValue">
	<remarks/>
</member><member name="P:EntrezAPI.Gene.MedlinemeshMedlinemesh_qual.Medlinequal">
	<remarks/>
</member><member name="T:EntrezAPI.Gene.MedlinemeshMedlinemesh_qual">
	<remarks/>
</member><member name="P:EntrezAPI.Gene.Medlinequal.Medlinequal_mp">
	<remarks/>
</member><member name="P:EntrezAPI.Gene.Medlinequal.Medlinequal_subh">
	<remarks/>
</member><member name="T:EntrezAPI.Gene.Medlinequal">
	<remarks/>
</member><member name="P:EntrezAPI.Gene.MedlinequalMedlinequal_mp.value">
	<remarks/>
</member><member name="T:EntrezAPI.Gene.MedlinequalMedlinequal_mp">
	<remarks/>
</member><member name="F:EntrezAPI.Gene.MedlinequalMedlinequal_mpValue.true">
	<remarks/>
</member><member name="F:EntrezAPI.Gene.MedlinequalMedlinequal_mpValue.false">
	<remarks/>
</member><member name="T:EntrezAPI.Gene.MedlinequalMedlinequal_mpValue">
	<remarks/>
</member><member name="P:EntrezAPI.Gene.MedlineentryMedlineentry_substance.Medlinern">
	<remarks/>
</member><member name="T:EntrezAPI.Gene.MedlineentryMedlineentry_substance">
	<remarks/>
</member><member name="P:EntrezAPI.Gene.Medlinern.Medlinern_type">
	<remarks/>
</member><member name="P:EntrezAPI.Gene.Medlinern.Medlinern_cit">
	<remarks/>
</member><member name="P:EntrezAPI.Gene.Medlinern.Medlinern_name">
	<remarks/>
</member><member name="T:EntrezAPI.Gene.Medlinern">
	<remarks/>
</member><member name="P:EntrezAPI.Gene.MedlinernMedlinern_type.value">
	<remarks/>
</member><member name="T:EntrezAPI.Gene.MedlinernMedlinern_type">
	<remarks/>
</member><member name="F:EntrezAPI.Gene.MedlinernMedlinern_typeValue.nameonly">
	<remarks/>
</member><member name="F:EntrezAPI.Gene.MedlinernMedlinern_typeValue.cas">
	<remarks/>
</member><member name="F:EntrezAPI.Gene.MedlinernMedlinern_typeValue.ec">
	<remarks/>
</member><member name="T:EntrezAPI.Gene.MedlinernMedlinern_typeValue">
	<remarks/>
</member><member name="P:EntrezAPI.Gene.MedlineentryMedlineentry_xref.Medlinesi">
	<remarks/>
</member><member name="T:EntrezAPI.Gene.MedlineentryMedlineentry_xref">
	<remarks/>
</member><member name="P:EntrezAPI.Gene.Medlinesi.Medlinesi_type">
	<remarks/>
</member><member name="P:EntrezAPI.Gene.Medlinesi.Medlinesi_cit">
	<remarks/>
</member><member name="T:EntrezAPI.Gene.Medlinesi">
	<remarks/>
</member><member name="P:EntrezAPI.Gene.MedlinesiMedlinesi_type.value">
	<remarks/>
</member><member name="T:EntrezAPI.Gene.MedlinesiMedlinesi_type">
	<remarks/>
</member><member name="F:EntrezAPI.Gene.MedlinesiMedlinesi_typeValue.ddbj">
	<remarks/>
</member><member name="F:EntrezAPI.Gene.MedlinesiMedlinesi_typeValue.carbbank">
	<remarks/>
</member><member name="F:EntrezAPI.Gene.MedlinesiMedlinesi_typeValue.embl">
	<remarks/>
</member><member name="F:EntrezAPI.Gene.MedlinesiMedlinesi_typeValue.hdb">
	<remarks/>
</member><member name="F:EntrezAPI.Gene.MedlinesiMedlinesi_typeValue.genbank">
	<remarks/>
</member><member name="F:EntrezAPI.Gene.MedlinesiMedlinesi_typeValue.hgml">
	<remarks/>
</member><member name="F:EntrezAPI.Gene.MedlinesiMedlinesi_typeValue.mim">
	<remarks/>
</member><member name="F:EntrezAPI.Gene.MedlinesiMedlinesi_typeValue.msd">
	<remarks/>
</member><member name="F:EntrezAPI.Gene.MedlinesiMedlinesi_typeValue.pdb">
	<remarks/>
</member><member name="F:EntrezAPI.Gene.MedlinesiMedlinesi_typeValue.pir">
	<remarks/>
</member><member name="F:EntrezAPI.Gene.MedlinesiMedlinesi_typeValue.prfseqdb">
	<remarks/>
</member><member name="F:EntrezAPI.Gene.MedlinesiMedlinesi_typeValue.psd">
	<remarks/>
</member><member name="F:EntrezAPI.Gene.MedlinesiMedlinesi_typeValue.swissprot">
	<remarks/>
</member><member name="F:EntrezAPI.Gene.MedlinesiMedlinesi_typeValue.gdb">
	<remarks/>
</member><member name="T:EntrezAPI.Gene.MedlinesiMedlinesi_typeValue">
	<remarks/>
</member><member name="P:EntrezAPI.Gene.MedlineentryMedlineentry_idnum.Medlineentry_idnum_E">
	<remarks/>
</member><member name="T:EntrezAPI.Gene.MedlineentryMedlineentry_idnum">
	<remarks/>
</member><member name="P:EntrezAPI.Gene.MedlineentryMedlineentry_gene.Medlineentry_gene_E">
	<remarks/>
</member><member name="T:EntrezAPI.Gene.MedlineentryMedlineentry_gene">
	<remarks/>
</member><member name="P:EntrezAPI.Gene.MedlineentryMedlineentry_pmid.PubMedId">
	<remarks/>
</member><member name="T:EntrezAPI.Gene.MedlineentryMedlineentry_pmid">
	<remarks/>
</member><member name="P:EntrezAPI.Gene.MedlineentryMedlineentry_pubtype.Medlineentry_pubtype_E">
	<remarks/>
</member><member name="T:EntrezAPI.Gene.MedlineentryMedlineentry_pubtype">
	<remarks/>
</member><member name="P:EntrezAPI.Gene.MedlineentryMedlineentry_mlfield.Medlinefield">
	<remarks/>
</member><member name="T:EntrezAPI.Gene.MedlineentryMedlineentry_mlfield">
	<remarks/>
</member><member name="P:EntrezAPI.Gene.Medlinefield.Medlinefield_type">
	<remarks/>
</member><member name="P:EntrezAPI.Gene.Medlinefield.Medlinefield_str">
	<remarks/>
</member><member name="P:EntrezAPI.Gene.Medlinefield.Medlinefield_ids">
	<remarks/>
</member><member name="T:EntrezAPI.Gene.Medlinefield">
	<remarks/>
</member><member name="P:EntrezAPI.Gene.MedlinefieldMedlinefield_type.valueSpecified">
	<remarks/>
</member><member name="P:EntrezAPI.Gene.MedlinefieldMedlinefield_type.Value">
	<remarks/>
</member><member name="T:EntrezAPI.Gene.MedlinefieldMedlinefield_type">
	<remarks/>
</member><member name="F:EntrezAPI.Gene.MedlinefieldMedlinefield_typeValue.other">
	<remarks/>
</member><member name="F:EntrezAPI.Gene.MedlinefieldMedlinefield_typeValue.comment">
	<remarks/>
</member><member name="F:EntrezAPI.Gene.MedlinefieldMedlinefield_typeValue.erratum">
	<remarks/>
</member><member name="T:EntrezAPI.Gene.MedlinefieldMedlinefield_typeValue">
	<remarks/>
</member><member name="P:EntrezAPI.Gene.MedlinefieldMedlinefield_ids.DocRef">
	<remarks/>
</member><member name="T:EntrezAPI.Gene.MedlinefieldMedlinefield_ids">
	<remarks/>
</member><member name="P:EntrezAPI.Gene.DocRef.DocRef_type">
	<remarks/>
</member><member name="P:EntrezAPI.Gene.DocRef.DocRef_uid">
	<remarks/>
</member><member name="T:EntrezAPI.Gene.DocRef">
	<remarks/>
</member><member name="P:EntrezAPI.Gene.DocRefDocRef_type.valueSpecified">
	<remarks/>
</member><member name="P:EntrezAPI.Gene.DocRefDocRef_type.Value">
	<remarks/>
</member><member name="T:EntrezAPI.Gene.DocRefDocRef_type">
	<remarks/>
</member><member name="F:EntrezAPI.Gene.DocRefDocRef_typeValue.medline">
	<remarks/>
</member><member name="F:EntrezAPI.Gene.DocRefDocRef_typeValue.pubmed">
	<remarks/>
</member><member name="F:EntrezAPI.Gene.DocRefDocRef_typeValue.ncbigi">
	<remarks/>
</member><member name="T:EntrezAPI.Gene.DocRefDocRef_typeValue">
	<remarks/>
</member><member name="P:EntrezAPI.Gene.MedlineentryMedlineentry_status.Value">
	<remarks/>
</member><member name="T:EntrezAPI.Gene.MedlineentryMedlineentry_status">
	<remarks/>
</member><member name="F:EntrezAPI.Gene.MedlineentryMedlineentry_statusValue.publisher">
	<remarks/>
</member><member name="F:EntrezAPI.Gene.MedlineentryMedlineentry_statusValue.premedline">
	<remarks/>
</member><member name="F:EntrezAPI.Gene.MedlineentryMedlineentry_statusValue.medline">
	<remarks/>
</member><member name="T:EntrezAPI.Gene.MedlineentryMedlineentry_statusValue">
	<remarks/>
</member><member name="P:EntrezAPI.Gene.PubPub_patid.Idpat">
	<remarks/>
</member><member name="T:EntrezAPI.Gene.PubPub_patid">
	<remarks/>
</member><member name="P:EntrezAPI.Gene.PubPub_patent.Citpat">
	<remarks/>
</member><member name="T:EntrezAPI.Gene.PubPub_patent">
	<remarks/>
</member><member name="P:EntrezAPI.Gene.Citpat.Citpat_title">
	<remarks/>
</member><member name="P:EntrezAPI.Gene.Citpat.Citpat_authors">
	<remarks/>
</member><member name="P:EntrezAPI.Gene.Citpat.Citpat_country">
	<remarks/>
</member><member name="P:EntrezAPI.Gene.Citpat.Citpat_doctype">
	<remarks/>
</member><member name="P:EntrezAPI.Gene.Citpat.Citpat_number">
	<remarks/>
</member><member name="P:EntrezAPI.Gene.Citpat.Citpat_dateissue">
	<remarks/>
</member><member name="P:EntrezAPI.Gene.Citpat.Citpat_class">
	<remarks/>
</member><member name="P:EntrezAPI.Gene.Citpat.Citpat_appnumber">
	<remarks/>
</member><member name="P:EntrezAPI.Gene.Citpat.Citpat_appdate">
	<remarks/>
</member><member name="P:EntrezAPI.Gene.Citpat.Citpat_applicants">
	<remarks/>
</member><member name="P:EntrezAPI.Gene.Citpat.Citpat_assignees">
	<remarks/>
</member><member name="P:EntrezAPI.Gene.Citpat.Citpat_priority">
	<remarks/>
</member><member name="P:EntrezAPI.Gene.Citpat.Citpat_abstract">
	<remarks/>
</member><member name="T:EntrezAPI.Gene.Citpat">
	<remarks/>
</member><member name="P:EntrezAPI.Gene.CitpatCitpat_authors.Authlist">
	<remarks/>
</member><member name="T:EntrezAPI.Gene.CitpatCitpat_authors">
	<remarks/>
</member><member name="P:EntrezAPI.Gene.CitpatCitpat_dateissue.Date">
	<remarks/>
</member><member name="T:EntrezAPI.Gene.CitpatCitpat_dateissue">
	<remarks/>
</member><member name="P:EntrezAPI.Gene.CitpatCitpat_class.Citpat_class_E">
	<remarks/>
</member><member name="T:EntrezAPI.Gene.CitpatCitpat_class">
	<remarks/>
</member><member name="P:EntrezAPI.Gene.CitpatCitpat_appdate.Date">
	<remarks/>
</member><member name="T:EntrezAPI.Gene.CitpatCitpat_appdate">
	<remarks/>
</member><member name="P:EntrezAPI.Gene.CitpatCitpat_applicants.Authlist">
	<remarks/>
</member><member name="T:EntrezAPI.Gene.CitpatCitpat_applicants">
	<remarks/>
</member><member name="P:EntrezAPI.Gene.CitpatCitpat_assignees.Authlist">
	<remarks/>
</member><member name="T:EntrezAPI.Gene.CitpatCitpat_assignees">
	<remarks/>
</member><member name="P:EntrezAPI.Gene.CitpatCitpat_priority.Patentpriority">
	<remarks/>
</member><member name="T:EntrezAPI.Gene.CitpatCitpat_priority">
	<remarks/>
</member><member name="P:EntrezAPI.Gene.Patentpriority.Patentpriority_country">
	<remarks/>
</member><member name="P:EntrezAPI.Gene.Patentpriority.Patentpriority_number">
	<remarks/>
</member><member name="P:EntrezAPI.Gene.Patentpriority.Patentpriority_date">
	<remarks/>
</member><member name="T:EntrezAPI.Gene.Patentpriority">
	<remarks/>
</member><member name="P:EntrezAPI.Gene.PatentpriorityPatentpriority_date.Date">
	<remarks/>
</member><member name="T:EntrezAPI.Gene.PatentpriorityPatentpriority_date">
	<remarks/>
</member><member name="P:EntrezAPI.Gene.PubPub_pmid.PubMedId">
	<remarks/>
</member><member name="T:EntrezAPI.Gene.PubPub_pmid">
	<remarks/>
</member><member name="P:EntrezAPI.Gene.PubPub_proc.Citproc">
	<remarks/>
</member><member name="T:EntrezAPI.Gene.PubPub_proc">
	<remarks/>
</member><member name="P:EntrezAPI.Gene.PubPub_sub.Citsub">
	<remarks/>
</member><member name="T:EntrezAPI.Gene.PubPub_sub">
	<remarks/>
</member><member name="P:EntrezAPI.Gene.Citsub.Citsub_authors">
	<remarks/>
</member><member name="P:EntrezAPI.Gene.Citsub.Citsub_imp">
	<remarks/>
</member><member name="P:EntrezAPI.Gene.Citsub.Citsub_medium">
	<remarks/>
</member><member name="P:EntrezAPI.Gene.Citsub.Citsub_date">
	<remarks/>
</member><member name="P:EntrezAPI.Gene.Citsub.Citsub_descr">
	<remarks/>
</member><member name="T:EntrezAPI.Gene.Citsub">
	<remarks/>
</member><member name="P:EntrezAPI.Gene.CitsubCitsub_authors.Authlist">
	<remarks/>
</member><member name="T:EntrezAPI.Gene.CitsubCitsub_authors">
	<remarks/>
</member><member name="P:EntrezAPI.Gene.CitsubCitsub_imp.Imprint">
	<remarks/>
</member><member name="T:EntrezAPI.Gene.CitsubCitsub_imp">
	<remarks/>
</member><member name="P:EntrezAPI.Gene.CitsubCitsub_medium.value">
	<remarks/>
</member><member name="T:EntrezAPI.Gene.CitsubCitsub_medium">
	<remarks/>
</member><member name="F:EntrezAPI.Gene.CitsubCitsub_mediumValue.paper">
	<remarks/>
</member><member name="F:EntrezAPI.Gene.CitsubCitsub_mediumValue.tape">
	<remarks/>
</member><member name="F:EntrezAPI.Gene.CitsubCitsub_mediumValue.floppy">
	<remarks/>
</member><member name="F:EntrezAPI.Gene.CitsubCitsub_mediumValue.email">
	<remarks/>
</member><member name="F:EntrezAPI.Gene.CitsubCitsub_mediumValue.other">
	<remarks/>
</member><member name="T:EntrezAPI.Gene.CitsubCitsub_mediumValue">
	<remarks/>
</member><member name="P:EntrezAPI.Gene.CitsubCitsub_date.Date">
	<remarks/>
</member><member name="T:EntrezAPI.Gene.CitsubCitsub_date">
	<remarks/>
</member><member name="P:EntrezAPI.Gene.GenecommentaryGenecommentary_source.Othersource">
	<remarks/>
</member><member name="T:EntrezAPI.Gene.GenecommentaryGenecommentary_source">
	<remarks/>
</member><member name="P:EntrezAPI.Gene.Othersource.Othersource_src">
	<remarks/>
</member><member name="P:EntrezAPI.Gene.Othersource.Othersource_pretext">
	<remarks/>
</member><member name="P:EntrezAPI.Gene.Othersource.Othersource_anchor">
	<remarks/>
</member><member name="P:EntrezAPI.Gene.Othersource.Othersource_url">
	<remarks/>
</member><member name="P:EntrezAPI.Gene.Othersource.Othersource_posttext">
	<remarks/>
</member><member name="T:EntrezAPI.Gene.Othersource">
	<remarks/>
</member><member name="P:EntrezAPI.Gene.OthersourceOthersource_src.Dbtag">
	<remarks/>
</member><member name="T:EntrezAPI.Gene.OthersourceOthersource_src">
	<remarks/>
</member><member name="P:EntrezAPI.Gene.GenecommentaryGenecommentary_genomiccoords.Seqloc">
	<remarks/>
</member><member name="T:EntrezAPI.Gene.GenecommentaryGenecommentary_genomiccoords">
	<remarks/>
</member><member name="P:EntrezAPI.Gene.GenecommentaryGenecommentary_seqs.Seqloc">
	<remarks/>
</member><member name="T:EntrezAPI.Gene.GenecommentaryGenecommentary_seqs">
	<remarks/>
</member><member name="P:EntrezAPI.Gene.GenecommentaryGenecommentary_products.Genecommentary">
	<remarks/>
</member><member name="T:EntrezAPI.Gene.GenecommentaryGenecommentary_products">
	<remarks/>
</member><member name="P:EntrezAPI.Gene.GenecommentaryGenecommentary_properties.Genecommentary">
	<remarks/>
</member><member name="T:EntrezAPI.Gene.GenecommentaryGenecommentary_properties">
	<remarks/>
</member><member name="P:EntrezAPI.Gene.GenecommentaryGenecommentary_comment.Genecommentary">
	<remarks/>
</member><member name="T:EntrezAPI.Gene.GenecommentaryGenecommentary_comment">
	<remarks/>
</member><member name="P:EntrezAPI.Gene.GenecommentaryGenecommentary_createdate.Date">
	<remarks/>
</member><member name="T:EntrezAPI.Gene.GenecommentaryGenecommentary_createdate">
	<remarks/>
</member><member name="P:EntrezAPI.Gene.GenecommentaryGenecommentary_updatedate.Date">
	<remarks/>
</member><member name="T:EntrezAPI.Gene.GenecommentaryGenecommentary_updatedate">
	<remarks/>
</member><member name="P:EntrezAPI.Gene.EntrezgeneEntrezgene_properties.Genecommentary">
	<remarks/>
</member><member name="T:EntrezAPI.Gene.EntrezgeneEntrezgene_properties">
	<remarks/>
</member><member name="P:EntrezAPI.Gene.EntrezgeneEntrezgene_refgene.Genecommentary">
	<remarks/>
</member><member name="T:EntrezAPI.Gene.EntrezgeneEntrezgene_refgene">
	<remarks/>
</member><member name="P:EntrezAPI.Gene.EntrezgeneEntrezgene_homology.Genecommentary">
	<remarks/>
</member><member name="T:EntrezAPI.Gene.EntrezgeneEntrezgene_homology">
	<remarks/>
</member><member name="P:EntrezAPI.Gene.EntrezgeneEntrezgene_comments.Genecommentary">
	<remarks/>
</member><member name="T:EntrezAPI.Gene.EntrezgeneEntrezgene_comments">
	<remarks/>
</member><member name="P:EntrezAPI.Gene.EntrezgeneEntrezgene_uniquekeys.Dbtag">
	<remarks/>
</member><member name="T:EntrezAPI.Gene.EntrezgeneEntrezgene_uniquekeys">
	<remarks/>
</member><member name="P:EntrezAPI.Gene.EntrezgeneEntrezgene_xtraindexterms.Entrezgene_xtraindexterms_E">
	<remarks/>
</member><member name="T:EntrezAPI.Gene.EntrezgeneEntrezgene_xtraindexterms">
	<remarks/>
</member><member name="P:EntrezAPI.Gene.EntrezgeneEntrezgene_xtraproperties.XtraTerms">
	<remarks/>
</member><member name="T:EntrezAPI.Gene.EntrezgeneEntrezgene_xtraproperties">
	<remarks/>
</member><member name="P:EntrezAPI.Gene.EntrezgeneEntrezgene_xtraiq.XtraTerms">
	<remarks/>
</member><member name="T:EntrezAPI.Gene.EntrezgeneEntrezgene_xtraiq">
	<remarks/>
</member><member name="P:EntrezAPI.Gene.EntrezgeneEntrezgene_nonuniquekeys.Dbtag">
	<remarks/>
</member><member name="T:EntrezAPI.Gene.EntrezgeneEntrezgene_nonuniquekeys">
	<remarks/>
</member><member name="P:EntrezAPI.PubMed.eFetchRequest.id">
	<remarks/>
</member><member name="P:EntrezAPI.PubMed.eFetchRequest.WebEnv">
	<remarks/>
</member><member name="P:EntrezAPI.PubMed.eFetchRequest.query_key">
	<remarks/>
</member><member name="P:EntrezAPI.PubMed.eFetchRequest.tool">
	<remarks/>
</member><member name="P:EntrezAPI.PubMed.eFetchRequest.email">
	<remarks/>
</member><member name="P:EntrezAPI.PubMed.eFetchRequest.retstart">
	<remarks/>
</member><member name="P:EntrezAPI.PubMed.eFetchRequest.retmax">
	<remarks/>
</member><member name="P:EntrezAPI.PubMed.eFetchRequest.rettype">
	<remarks/>
</member><member name="T:EntrezAPI.PubMed.eFetchRequest">
	<remarks/>
</member><member name="P:EntrezAPI.PubMed.PubmedBookDataType.History">
	<remarks/>
</member><member name="P:EntrezAPI.PubMed.PubmedBookDataType.PublicationStatus">
	<remarks/>
</member><member name="P:EntrezAPI.PubMed.PubmedBookDataType.ArticleIdList">
	<remarks/>
</member><member name="P:EntrezAPI.PubMed.PubmedBookDataType.ObjectList">
	<remarks/>
</member><member name="T:EntrezAPI.PubMed.PubmedBookDataType">
	<remarks/>
</member><member name="P:EntrezAPI.PubMed.PubMedPubDateType.Year">
	<remarks/>
</member><member name="P:EntrezAPI.PubMed.PubMedPubDateType.Month">
	<remarks/>
</member><member name="P:EntrezAPI.PubMed.PubMedPubDateType.Day">
	<remarks/>
</member><member name="P:EntrezAPI.PubMed.PubMedPubDateType.Hour">
	<remarks/>
</member><member name="P:EntrezAPI.PubMed.PubMedPubDateType.Minute">
	<remarks/>
</member><member name="P:EntrezAPI.PubMed.PubMedPubDateType.Second">
	<remarks/>
</member><member name="P:EntrezAPI.PubMed.PubMedPubDateType.PubStatus">
	<remarks/>
</member><member name="T:EntrezAPI.PubMed.PubMedPubDateType">
	<remarks/>
</member><member name="F:EntrezAPI.PubMed.PubMedPubDateTypePubStatus.received">
	<remarks/>
</member><member name="F:EntrezAPI.PubMed.PubMedPubDateTypePubStatus.accepted">
	<remarks/>
</member><member name="F:EntrezAPI.PubMed.PubMedPubDateTypePubStatus.epublish">
	<remarks/>
</member><member name="F:EntrezAPI.PubMed.PubMedPubDateTypePubStatus.ppublish">
	<remarks/>
</member><member name="F:EntrezAPI.PubMed.PubMedPubDateTypePubStatus.revised">
	<remarks/>
</member><member name="F:EntrezAPI.PubMed.PubMedPubDateTypePubStatus.aheadofprint">
	<remarks/>
</member><member name="F:EntrezAPI.PubMed.PubMedPubDateTypePubStatus.retracted">
	<remarks/>
</member><member name="F:EntrezAPI.PubMed.PubMedPubDateTypePubStatus.pmc">
	<remarks/>
</member><member name="F:EntrezAPI.PubMed.PubMedPubDateTypePubStatus.pmcr">
	<remarks/>
</member><member name="F:EntrezAPI.PubMed.PubMedPubDateTypePubStatus.pubmed">
	<remarks/>
</member><member name="F:EntrezAPI.PubMed.PubMedPubDateTypePubStatus.pubmedr">
	<remarks/>
</member><member name="F:EntrezAPI.PubMed.PubMedPubDateTypePubStatus.premedline">
	<remarks/>
</member><member name="F:EntrezAPI.PubMed.PubMedPubDateTypePubStatus.medline">
	<remarks/>
</member><member name="F:EntrezAPI.PubMed.PubMedPubDateTypePubStatus.medliner">
	<remarks/>
</member><member name="F:EntrezAPI.PubMed.PubMedPubDateTypePubStatus.entrez">
	<remarks/>
</member><member name="F:EntrezAPI.PubMed.PubMedPubDateTypePubStatus.pmcrelease">
	<remarks/>
</member><member name="T:EntrezAPI.PubMed.PubMedPubDateTypePubStatus">
	<remarks/>
</member><member name="P:EntrezAPI.PubMed.ArticleIdType.IdType">
	<remarks/>
</member><member name="P:EntrezAPI.PubMed.ArticleIdType.Value">
	<remarks/>
</member><member name="T:EntrezAPI.PubMed.ArticleIdType">
	<remarks/>
</member><member name="F:EntrezAPI.PubMed.ArticleIdTypeIdType.doi">
	<remarks/>
</member><member name="F:EntrezAPI.PubMed.ArticleIdTypeIdType.pii">
	<remarks/>
</member><member name="F:EntrezAPI.PubMed.ArticleIdTypeIdType.pmcpid">
	<remarks/>
</member><member name="F:EntrezAPI.PubMed.ArticleIdTypeIdType.pmpid">
	<remarks/>
</member><member name="F:EntrezAPI.PubMed.ArticleIdTypeIdType.pmc">
	<remarks/>
</member><member name="F:EntrezAPI.PubMed.ArticleIdTypeIdType.mid">
	<remarks/>
</member><member name="F:EntrezAPI.PubMed.ArticleIdTypeIdType.sici">
	<remarks/>
</member><member name="F:EntrezAPI.PubMed.ArticleIdTypeIdType.pubmed">
	<remarks/>
</member><member name="F:EntrezAPI.PubMed.ArticleIdTypeIdType.medline">
	<remarks/>
</member><member name="F:EntrezAPI.PubMed.ArticleIdTypeIdType.pmcid">
	<remarks/>
</member><member name="F:EntrezAPI.PubMed.ArticleIdTypeIdType.pmcbook">
	<remarks/>
</member><member name="F:EntrezAPI.PubMed.ArticleIdTypeIdType.bookaccession">
	<remarks/>
</member><member name="T:EntrezAPI.PubMed.ArticleIdTypeIdType">
	<remarks/>
</member><member name="P:EntrezAPI.PubMed.ObjectListType.Object">
	<remarks/>
</member><member name="T:EntrezAPI.PubMed.ObjectListType">
	<remarks/>
</member><member name="P:EntrezAPI.PubMed.ObjectType.Param">
	<remarks/>
</member><member name="P:EntrezAPI.PubMed.ObjectType.Type">
	<remarks/>
</member><member name="T:EntrezAPI.PubMed.ObjectType">
	<remarks/>
</member><member name="P:EntrezAPI.PubMed.ParamType.Name">
	<remarks/>
</member><member name="P:EntrezAPI.PubMed.ParamType.Value">
	<remarks/>
</member><member name="T:EntrezAPI.PubMed.ParamType">
	<remarks/>
</member><member name="P:EntrezAPI.PubMed.ContributionDateType.Year">
	<remarks/>
</member><member name="P:EntrezAPI.PubMed.ContributionDateType.Items">
	<remarks/>
</member><member name="P:EntrezAPI.PubMed.ContributionDateType.ItemsElementName">
	<remarks/>
</member><member name="T:EntrezAPI.PubMed.ContributionDateType">
	<remarks/>
</member><member name="F:EntrezAPI.PubMed.ItemsChoiceType5.Day">
	<remarks/>
</member><member name="F:EntrezAPI.PubMed.ItemsChoiceType5.Month">
	<remarks/>
</member><member name="F:EntrezAPI.PubMed.ItemsChoiceType5.Season">
	<remarks/>
</member><member name="T:EntrezAPI.PubMed.ItemsChoiceType5">
	<remarks/>
</member><member name="P:EntrezAPI.PubMed.SectionTitleType.book">
	<remarks/>
</member><member name="P:EntrezAPI.PubMed.SectionTitleType.part">
	<remarks/>
</member><member name="P:EntrezAPI.PubMed.SectionTitleType.sec">
	<remarks/>
</member><member name="P:EntrezAPI.PubMed.SectionTitleType.Value">
	<remarks/>
</member><member name="T:EntrezAPI.PubMed.SectionTitleType">
	<remarks/>
</member><member name="P:EntrezAPI.PubMed.SectionType.LocationLabel">
	<remarks/>
</member><member name="P:EntrezAPI.PubMed.SectionType.SectionTitle">
	<remarks/>
</member><member name="P:EntrezAPI.PubMed.SectionType.Section">
	<remarks/>
</member><member name="T:EntrezAPI.PubMed.SectionType">
	<remarks/>
</member><member name="P:EntrezAPI.PubMed.LocationLabelType.Type">
	<remarks/>
</member><member name="P:EntrezAPI.PubMed.LocationLabelType.TypeSpecified">
	<remarks/>
</member><member name="P:EntrezAPI.PubMed.LocationLabelType.Value">
	<remarks/>
</member><member name="T:EntrezAPI.PubMed.LocationLabelType">
	<remarks/>
</member><member name="F:EntrezAPI.PubMed.LocationLabelTypeType.part">
	<remarks/>
</member><member name="F:EntrezAPI.PubMed.LocationLabelTypeType.chapter">
	<remarks/>
</member><member name="F:EntrezAPI.PubMed.LocationLabelTypeType.section">
	<remarks/>
</member><member name="F:EntrezAPI.PubMed.LocationLabelTypeType.appendix">
	<remarks/>
</member><member name="F:EntrezAPI.PubMed.LocationLabelTypeType.figure">
	<remarks/>
</member><member name="F:EntrezAPI.PubMed.LocationLabelTypeType.table">
	<remarks/>
</member><member name="F:EntrezAPI.PubMed.LocationLabelTypeType.box">
	<remarks/>
</member><member name="T:EntrezAPI.PubMed.LocationLabelTypeType">
	<remarks/>
</member><member name="P:EntrezAPI.PubMed.CollectionTitleType.book">
	<remarks/>
</member><member name="P:EntrezAPI.PubMed.CollectionTitleType.part">
	<remarks/>
</member><member name="P:EntrezAPI.PubMed.CollectionTitleType.sec">
	<remarks/>
</member><member name="P:EntrezAPI.PubMed.CollectionTitleType.Value">
	<remarks/>
</member><member name="T:EntrezAPI.PubMed.CollectionTitleType">
	<remarks/>
</member><member name="P:EntrezAPI.PubMed.EndingDateType.Year">
	<remarks/>
</member><member name="P:EntrezAPI.PubMed.EndingDateType.Items">
	<remarks/>
</member><member name="P:EntrezAPI.PubMed.EndingDateType.ItemsElementName">
	<remarks/>
</member><member name="T:EntrezAPI.PubMed.EndingDateType">
	<remarks/>
</member><member name="F:EntrezAPI.PubMed.ItemsChoiceType4.Day">
	<remarks/>
</member><member name="F:EntrezAPI.PubMed.ItemsChoiceType4.Month">
	<remarks/>
</member><member name="F:EntrezAPI.PubMed.ItemsChoiceType4.Season">
	<remarks/>
</member><member name="T:EntrezAPI.PubMed.ItemsChoiceType4">
	<remarks/>
</member><member name="P:EntrezAPI.PubMed.BeginningDateType.Year">
	<remarks/>
</member><member name="P:EntrezAPI.PubMed.BeginningDateType.Items">
	<remarks/>
</member><member name="P:EntrezAPI.PubMed.BeginningDateType.ItemsElementName">
	<remarks/>
</member><member name="T:EntrezAPI.PubMed.BeginningDateType">
	<remarks/>
</member><member name="F:EntrezAPI.PubMed.ItemsChoiceType3.Day">
	<remarks/>
</member><member name="F:EntrezAPI.PubMed.ItemsChoiceType3.Month">
	<remarks/>
</member><member name="F:EntrezAPI.PubMed.ItemsChoiceType3.Season">
	<remarks/>
</member><member name="T:EntrezAPI.PubMed.ItemsChoiceType3">
	<remarks/>
</member><member name="P:EntrezAPI.PubMed.BookTitleType.book">
	<remarks/>
</member><member name="P:EntrezAPI.PubMed.BookTitleType.part">
	<remarks/>
</member><member name="P:EntrezAPI.PubMed.BookTitleType.sec">
	<remarks/>
</member><member name="P:EntrezAPI.PubMed.BookTitleType.Value">
	<remarks/>
</member><member name="T:EntrezAPI.PubMed.BookTitleType">
	<remarks/>
</member><member name="P:EntrezAPI.PubMed.PublisherType.PublisherName">
	<remarks/>
</member><member name="P:EntrezAPI.PubMed.PublisherType.PublisherLocation">
	<remarks/>
</member><member name="T:EntrezAPI.PubMed.PublisherType">
	<remarks/>
</member><member name="P:EntrezAPI.PubMed.BookType.Publisher">
	<remarks/>
</member><member name="P:EntrezAPI.PubMed.BookType.BookTitle">
	<remarks/>
</member><member name="P:EntrezAPI.PubMed.BookType.PubDate">
	<remarks/>
</member><member name="P:EntrezAPI.PubMed.BookType.BeginningDate">
	<remarks/>
</member><member name="P:EntrezAPI.PubMed.BookType.EndingDate">
	<remarks/>
</member><member name="P:EntrezAPI.PubMed.BookType.AuthorList">
	<remarks/>
</member><member name="P:EntrezAPI.PubMed.BookType.Volume">
	<remarks/>
</member><member name="P:EntrezAPI.PubMed.BookType.VolumeTitle">
	<remarks/>
</member><member name="P:EntrezAPI.PubMed.BookType.Edition">
	<remarks/>
</member><member name="P:EntrezAPI.PubMed.BookType.CollectionTitle">
	<remarks/>
</member><member name="P:EntrezAPI.PubMed.BookType.Isbn">
	<remarks/>
</member><member name="P:EntrezAPI.PubMed.BookType.ELocationID">
	<remarks/>
</member><member name="P:EntrezAPI.PubMed.BookType.Medium">
	<remarks/>
</member><member name="P:EntrezAPI.PubMed.BookType.ReportNumber">
	<remarks/>
</member><member name="T:EntrezAPI.PubMed.BookType">
	<remarks/>
</member><member name="P:EntrezAPI.PubMed.PubDateType.Items">
	<remarks/>
</member><member name="P:EntrezAPI.PubMed.PubDateType.ItemsElementName">
	<remarks/>
</member><member name="T:EntrezAPI.PubMed.PubDateType">
	<remarks/>
</member><member name="F:EntrezAPI.PubMed.ItemsChoiceType.Day">
	<remarks/>
</member><member name="F:EntrezAPI.PubMed.ItemsChoiceType.MedlineDate">
	<remarks/>
</member><member name="F:EntrezAPI.PubMed.ItemsChoiceType.Month">
	<remarks/>
</member><member name="F:EntrezAPI.PubMed.ItemsChoiceType.Season">
	<remarks/>
</member><member name="F:EntrezAPI.PubMed.ItemsChoiceType.Year">
	<remarks/>
</member><member name="T:EntrezAPI.PubMed.ItemsChoiceType">
	<remarks/>
</member><member name="P:EntrezAPI.PubMed.AuthorListType.Author">
	<remarks/>
</member><member name="P:EntrezAPI.PubMed.AuthorListType.CompleteYN">
	<remarks/>
</member><member name="P:EntrezAPI.PubMed.AuthorListType.Type">
	<remarks/>
</member><member name="T:EntrezAPI.PubMed.AuthorListType">
	<remarks/>
</member><member name="P:EntrezAPI.PubMed.AuthorType.Items">
	<remarks/>
</member><member name="P:EntrezAPI.PubMed.AuthorType.ItemsElementName">
	<remarks/>
</member><member name="P:EntrezAPI.PubMed.AuthorType.NameID">
	<remarks/>
</member><member name="P:EntrezAPI.PubMed.AuthorType.ValidYN">
	<remarks/>
</member><member name="T:EntrezAPI.PubMed.AuthorType">
	<remarks/>
</member><member name="F:EntrezAPI.PubMed.ItemsChoiceType2.CollectiveName">
	<remarks/>
</member><member name="F:EntrezAPI.PubMed.ItemsChoiceType2.ForeName">
	<remarks/>
</member><member name="F:EntrezAPI.PubMed.ItemsChoiceType2.Initials">
	<remarks/>
</member><member name="F:EntrezAPI.PubMed.ItemsChoiceType2.LastName">
	<remarks/>
</member><member name="F:EntrezAPI.PubMed.ItemsChoiceType2.Suffix">
	<remarks/>
</member><member name="T:EntrezAPI.PubMed.ItemsChoiceType2">
	<remarks/>
</member><member name="P:EntrezAPI.PubMed.NameIDType.Source">
	<remarks/>
</member><member name="P:EntrezAPI.PubMed.NameIDType.Value">
	<remarks/>
</member><member name="T:EntrezAPI.PubMed.NameIDType">
	<remarks/>
</member><member name="F:EntrezAPI.PubMed.AuthorTypeValidYN.Y">
	<remarks/>
</member><member name="F:EntrezAPI.PubMed.AuthorTypeValidYN.N">
	<remarks/>
</member><member name="T:EntrezAPI.PubMed.AuthorTypeValidYN">
	<remarks/>
</member><member name="F:EntrezAPI.PubMed.AuthorListTypeCompleteYN.Y">
	<remarks/>
</member><member name="F:EntrezAPI.PubMed.AuthorListTypeCompleteYN.N">
	<remarks/>
</member><member name="T:EntrezAPI.PubMed.AuthorListTypeCompleteYN">
	<remarks/>
</member><member name="F:EntrezAPI.PubMed.AuthorListTypeType.authors">
	<remarks/>
</member><member name="F:EntrezAPI.PubMed.AuthorListTypeType.editors">
	<remarks/>
</member><member name="T:EntrezAPI.PubMed.AuthorListTypeType">
	<remarks/>
</member><member name="P:EntrezAPI.PubMed.ELocationIDType.EIdType">
	<remarks/>
</member><member name="P:EntrezAPI.PubMed.ELocationIDType.ValidYN">
	<remarks/>
</member><member name="P:EntrezAPI.PubMed.ELocationIDType.Value">
	<remarks/>
</member><member name="T:EntrezAPI.PubMed.ELocationIDType">
	<remarks/>
</member><member name="F:EntrezAPI.PubMed.ELocationIDTypeEIdType.doi">
	<remarks/>
</member><member name="F:EntrezAPI.PubMed.ELocationIDTypeEIdType.pii">
	<remarks/>
</member><member name="T:EntrezAPI.PubMed.ELocationIDTypeEIdType">
	<remarks/>
</member><member name="F:EntrezAPI.PubMed.ELocationIDTypeValidYN.Y">
	<remarks/>
</member><member name="F:EntrezAPI.PubMed.ELocationIDTypeValidYN.N">
	<remarks/>
</member><member name="T:EntrezAPI.PubMed.ELocationIDTypeValidYN">
	<remarks/>
</member><member name="P:EntrezAPI.PubMed.BookDocumentType.PMID">
	<remarks/>
</member><member name="P:EntrezAPI.PubMed.BookDocumentType.ArticleIdList">
	<remarks/>
</member><member name="P:EntrezAPI.PubMed.BookDocumentType.Book">
	<remarks/>
</member><member name="P:EntrezAPI.PubMed.BookDocumentType.LocationLabel">
	<remarks/>
</member><member name="P:EntrezAPI.PubMed.BookDocumentType.ArticleTitle">
	<remarks/>
</member><member name="P:EntrezAPI.PubMed.BookDocumentType.VernacularTitle">
	<remarks/>
</member><member name="P:EntrezAPI.PubMed.BookDocumentType.Pagination">
	<remarks/>
</member><member name="P:EntrezAPI.PubMed.BookDocumentType.Language">
	<remarks/>
</member><member name="P:EntrezAPI.PubMed.BookDocumentType.AuthorList">
	<remarks/>
</member><member name="P:EntrezAPI.PubMed.BookDocumentType.GroupList">
	<remarks/>
</member><member name="P:EntrezAPI.PubMed.BookDocumentType.PublicationType">
	<remarks/>
</member><member name="P:EntrezAPI.PubMed.BookDocumentType.Abstract">
	<remarks/>
</member><member name="P:EntrezAPI.PubMed.BookDocumentType.Sections">
	<remarks/>
</member><member name="P:EntrezAPI.PubMed.BookDocumentType.KeywordList">
	<remarks/>
</member><member name="P:EntrezAPI.PubMed.BookDocumentType.ContributionDate">
	<remarks/>
</member><member name="P:EntrezAPI.PubMed.BookDocumentType.DateRevised">
	<remarks/>
</member><member name="P:EntrezAPI.PubMed.BookDocumentType.CitationString">
	<remarks/>
</member><member name="P:EntrezAPI.PubMed.BookDocumentType.GrantList">
	<remarks/>
</member><member name="T:EntrezAPI.PubMed.BookDocumentType">
	<remarks/>
</member><member name="P:EntrezAPI.PubMed.PMIDType.Version">
	<remarks/>
</member><member name="P:EntrezAPI.PubMed.PMIDType.Value">
	<remarks/>
</member><member name="T:EntrezAPI.PubMed.PMIDType">
	<remarks/>
</member><member name="P:EntrezAPI.PubMed.ArticleTitleType.book">
	<remarks/>
</member><member name="P:EntrezAPI.PubMed.ArticleTitleType.part">
	<remarks/>
</member><member name="P:EntrezAPI.PubMed.ArticleTitleType.sec">
	<remarks/>
</member><member name="P:EntrezAPI.PubMed.ArticleTitleType.Value">
	<remarks/>
</member><member name="T:EntrezAPI.PubMed.ArticleTitleType">
	<remarks/>
</member><member name="P:EntrezAPI.PubMed.PaginationType.Items">
	<remarks/>
</member><member name="P:EntrezAPI.PubMed.PaginationType.ItemsElementName">
	<remarks/>
</member><member name="T:EntrezAPI.PubMed.PaginationType">
	<remarks/>
</member><member name="F:EntrezAPI.PubMed.ItemsChoiceType1.EndPage">
	<remarks/>
</member><member name="F:EntrezAPI.PubMed.ItemsChoiceType1.MedlinePgn">
	<remarks/>
</member><member name="F:EntrezAPI.PubMed.ItemsChoiceType1.StartPage">
	<remarks/>
</member><member name="T:EntrezAPI.PubMed.ItemsChoiceType1">
	<remarks/>
</member><member name="T:EntrezAPI.PubMed.GroupList">
	<remarks/>
</member><member name="P:EntrezAPI.PubMed.AbstractType.AbstractText">
	<remarks/>
</member><member name="P:EntrezAPI.PubMed.AbstractType.CopyrightInformation">
	<remarks/>
</member><member name="T:EntrezAPI.PubMed.AbstractType">
	<remarks/>
</member><member name="P:EntrezAPI.PubMed.AbstractTextType.Label">
	<remarks/>
</member><member name="P:EntrezAPI.PubMed.AbstractTextType.NlmCategory">
	<remarks/>
</member><member name="P:EntrezAPI.PubMed.AbstractTextType.NlmCategorySpecified">
	<remarks/>
</member><member name="P:EntrezAPI.PubMed.AbstractTextType.Value">
	<remarks/>
</member><member name="T:EntrezAPI.PubMed.AbstractTextType">
	<remarks/>
</member><member name="F:EntrezAPI.PubMed.AbstractTextTypeNlmCategory.UNLABELLED">
	<remarks/>
</member><member name="F:EntrezAPI.PubMed.AbstractTextTypeNlmCategory.BACKGROUND">
	<remarks/>
</member><member name="F:EntrezAPI.PubMed.AbstractTextTypeNlmCategory.OBJECTIVE">
	<remarks/>
</member><member name="F:EntrezAPI.PubMed.AbstractTextTypeNlmCategory.METHODS">
	<remarks/>
</member><member name="F:EntrezAPI.PubMed.AbstractTextTypeNlmCategory.RESULTS">
	<remarks/>
</member><member name="F:EntrezAPI.PubMed.AbstractTextTypeNlmCategory.CONCLUSIONS">
	<remarks/>
</member><member name="T:EntrezAPI.PubMed.AbstractTextTypeNlmCategory">
	<remarks/>
</member><member name="P:EntrezAPI.PubMed.KeywordListType.Keyword">
	<remarks/>
</member><member name="P:EntrezAPI.PubMed.KeywordListType.Owner">
	<remarks/>
</member><member name="T:EntrezAPI.PubMed.KeywordListType">
	<remarks/>
</member><member name="P:EntrezAPI.PubMed.KeywordType.MajorTopicYN">
	<remarks/>
</member><member name="P:EntrezAPI.PubMed.KeywordType.Value">
	<remarks/>
</member><member name="T:EntrezAPI.PubMed.KeywordType">
	<remarks/>
</member><member name="F:EntrezAPI.PubMed.KeywordTypeMajorTopicYN.Y">
	<remarks/>
</member><member name="F:EntrezAPI.PubMed.KeywordTypeMajorTopicYN.N">
	<remarks/>
</member><member name="T:EntrezAPI.PubMed.KeywordTypeMajorTopicYN">
	<remarks/>
</member><member name="F:EntrezAPI.PubMed.KeywordListTypeOwner.NLM">
	<remarks/>
</member><member name="F:EntrezAPI.PubMed.KeywordListTypeOwner.NLMAUTO">
	<remarks/>
</member><member name="F:EntrezAPI.PubMed.KeywordListTypeOwner.NASA">
	<remarks/>
</member><member name="F:EntrezAPI.PubMed.KeywordListTypeOwner.PIP">
	<remarks/>
</member><member name="F:EntrezAPI.PubMed.KeywordListTypeOwner.KIE">
	<remarks/>
</member><member name="F:EntrezAPI.PubMed.KeywordListTypeOwner.NOTNLM">
	<remarks/>
</member><member name="T:EntrezAPI.PubMed.KeywordListTypeOwner">
	<remarks/>
</member><member name="P:EntrezAPI.PubMed.DateRevisedType.Year">
	<remarks/>
</member><member name="P:EntrezAPI.PubMed.DateRevisedType.Month">
	<remarks/>
</member><member name="P:EntrezAPI.PubMed.DateRevisedType.Day">
	<remarks/>
</member><member name="T:EntrezAPI.PubMed.DateRevisedType">
	<remarks/>
</member><member name="P:EntrezAPI.PubMed.GrantListType.Grant">
	<remarks/>
</member><member name="P:EntrezAPI.PubMed.GrantListType.CompleteYN">
	<remarks/>
</member><member name="T:EntrezAPI.PubMed.GrantListType">
	<remarks/>
</member><member name="P:EntrezAPI.PubMed.GrantType.GrantID">
	<remarks/>
</member><member name="P:EntrezAPI.PubMed.GrantType.Acronym">
	<remarks/>
</member><member name="P:EntrezAPI.PubMed.GrantType.Agency">
	<remarks/>
</member><member name="P:EntrezAPI.PubMed.GrantType.Country">
	<remarks/>
</member><member name="T:EntrezAPI.PubMed.GrantType">
	<remarks/>
</member><member name="F:EntrezAPI.PubMed.GrantListTypeCompleteYN.Y">
	<remarks/>
</member><member name="F:EntrezAPI.PubMed.GrantListTypeCompleteYN.N">
	<remarks/>
</member><member name="T:EntrezAPI.PubMed.GrantListTypeCompleteYN">
	<remarks/>
</member><member name="P:EntrezAPI.PubMed.PubmedBookArticleType.BookDocument">
	<remarks/>
</member><member name="P:EntrezAPI.PubMed.PubmedBookArticleType.PubmedBookData">
	<remarks/>
</member><member name="T:EntrezAPI.PubMed.PubmedBookArticleType">
	<remarks/>
</member><member name="P:EntrezAPI.PubMed.PubmedDataType.History">
	<remarks/>
</member><member name="P:EntrezAPI.PubMed.PubmedDataType.PublicationStatus">
	<remarks/>
</member><member name="P:EntrezAPI.PubMed.PubmedDataType.ArticleIdList">
	<remarks/>
</member><member name="P:EntrezAPI.PubMed.PubmedDataType.ObjectList">
	<remarks/>
</member><member name="T:EntrezAPI.PubMed.PubmedDataType">
	<remarks/>
</member><member name="P:EntrezAPI.PubMed.GeneralNoteType.Owner">
	<remarks/>
</member><member name="P:EntrezAPI.PubMed.GeneralNoteType.Value">
	<remarks/>
</member><member name="T:EntrezAPI.PubMed.GeneralNoteType">
	<remarks/>
</member><member name="F:EntrezAPI.PubMed.GeneralNoteTypeOwner.NLM">
	<remarks/>
</member><member name="F:EntrezAPI.PubMed.GeneralNoteTypeOwner.NASA">
	<remarks/>
</member><member name="F:EntrezAPI.PubMed.GeneralNoteTypeOwner.PIP">
	<remarks/>
</member><member name="F:EntrezAPI.PubMed.GeneralNoteTypeOwner.KIE">
	<remarks/>
</member><member name="F:EntrezAPI.PubMed.GeneralNoteTypeOwner.HSR">
	<remarks/>
</member><member name="F:EntrezAPI.PubMed.GeneralNoteTypeOwner.HMD">
	<remarks/>
</member><member name="T:EntrezAPI.PubMed.GeneralNoteTypeOwner">
	<remarks/>
</member><member name="P:EntrezAPI.PubMed.InvestigatorType.LastName">
	<remarks/>
</member><member name="P:EntrezAPI.PubMed.InvestigatorType.ForeName">
	<remarks/>
</member><member name="P:EntrezAPI.PubMed.InvestigatorType.Initials">
	<remarks/>
</member><member name="P:EntrezAPI.PubMed.InvestigatorType.Suffix">
	<remarks/>
</member><member name="P:EntrezAPI.PubMed.InvestigatorType.NameID">
	<remarks/>
</member><member name="P:EntrezAPI.PubMed.InvestigatorType.Affiliation">
	<remarks/>
</member><member name="P:EntrezAPI.PubMed.InvestigatorType.ValidYN">
	<remarks/>
</member><member name="T:EntrezAPI.PubMed.InvestigatorType">
	<remarks/>
</member><member name="F:EntrezAPI.PubMed.InvestigatorTypeValidYN.Y">
	<remarks/>
</member><member name="F:EntrezAPI.PubMed.InvestigatorTypeValidYN.N">
	<remarks/>
</member><member name="T:EntrezAPI.PubMed.InvestigatorTypeValidYN">
	<remarks/>
</member><member name="P:EntrezAPI.PubMed.OtherAbstractType.AbstractText">
	<remarks/>
</member><member name="P:EntrezAPI.PubMed.OtherAbstractType.CopyrightInformation">
	<remarks/>
</member><member name="P:EntrezAPI.PubMed.OtherAbstractType.Type">
	<remarks/>
</member><member name="T:EntrezAPI.PubMed.OtherAbstractType">
	<remarks/>
</member><member name="F:EntrezAPI.PubMed.OtherAbstractTypeType.AAMC">
	<remarks/>
</member><member name="F:EntrezAPI.PubMed.OtherAbstractTypeType.AIDS">
	<remarks/>
</member><member name="F:EntrezAPI.PubMed.OtherAbstractTypeType.KIE">
	<remarks/>
</member><member name="F:EntrezAPI.PubMed.OtherAbstractTypeType.PIP">
	<remarks/>
</member><member name="F:EntrezAPI.PubMed.OtherAbstractTypeType.NASA">
	<remarks/>
</member><member name="F:EntrezAPI.PubMed.OtherAbstractTypeType.Publisher">
	<remarks/>
</member><member name="T:EntrezAPI.PubMed.OtherAbstractTypeType">
	<remarks/>
</member><member name="P:EntrezAPI.PubMed.OtherIDType.Source">
	<remarks/>
</member><member name="P:EntrezAPI.PubMed.OtherIDType.Value">
	<remarks/>
</member><member name="T:EntrezAPI.PubMed.OtherIDType">
	<remarks/>
</member><member name="F:EntrezAPI.PubMed.OtherIDTypeSource.NASA">
	<remarks/>
</member><member name="F:EntrezAPI.PubMed.OtherIDTypeSource.KIE">
	<remarks/>
</member><member name="F:EntrezAPI.PubMed.OtherIDTypeSource.PIP">
	<remarks/>
</member><member name="F:EntrezAPI.PubMed.OtherIDTypeSource.POP">
	<remarks/>
</member><member name="F:EntrezAPI.PubMed.OtherIDTypeSource.ARPL">
	<remarks/>
</member><member name="F:EntrezAPI.PubMed.OtherIDTypeSource.CPC">
	<remarks/>
</member><member name="F:EntrezAPI.PubMed.OtherIDTypeSource.IND">
	<remarks/>
</member><member name="F:EntrezAPI.PubMed.OtherIDTypeSource.CPFH">
	<remarks/>
</member><member name="F:EntrezAPI.PubMed.OtherIDTypeSource.CLML">
	<remarks/>
</member><member name="F:EntrezAPI.PubMed.OtherIDTypeSource.NRCBL">
	<remarks/>
</member><member name="F:EntrezAPI.PubMed.OtherIDTypeSource.NLM">
	<remarks/>
</member><member name="T:EntrezAPI.PubMed.OtherIDTypeSource">
	<remarks/>
</member><member name="P:EntrezAPI.PubMed.PersonalNameSubjectType.LastName">
	<remarks/>
</member><member name="P:EntrezAPI.PubMed.PersonalNameSubjectType.ForeName">
	<remarks/>
</member><member name="P:EntrezAPI.PubMed.PersonalNameSubjectType.Initials">
	<remarks/>
</member><member name="P:EntrezAPI.PubMed.PersonalNameSubjectType.Suffix">
	<remarks/>
</member><member name="T:EntrezAPI.PubMed.PersonalNameSubjectType">
	<remarks/>
</member><member name="P:EntrezAPI.PubMed.QualifierNameType.MajorTopicYN">
	<remarks/>
</member><member name="P:EntrezAPI.PubMed.QualifierNameType.Value">
	<remarks/>
</member><member name="T:EntrezAPI.PubMed.QualifierNameType">
	<remarks/>
</member><member name="F:EntrezAPI.PubMed.QualifierNameTypeMajorTopicYN.Y">
	<remarks/>
</member><member name="F:EntrezAPI.PubMed.QualifierNameTypeMajorTopicYN.N">
	<remarks/>
</member><member name="T:EntrezAPI.PubMed.QualifierNameTypeMajorTopicYN">
	<remarks/>
</member><member name="P:EntrezAPI.PubMed.DescriptorNameType.MajorTopicYN">
	<remarks/>
</member><member name="P:EntrezAPI.PubMed.DescriptorNameType.Type">
	<remarks/>
</member><member name="P:EntrezAPI.PubMed.DescriptorNameType.TypeSpecified">
	<remarks/>
</member><member name="P:EntrezAPI.PubMed.DescriptorNameType.Value">
	<remarks/>
</member><member name="T:EntrezAPI.PubMed.DescriptorNameType">
	<remarks/>
</member><member name="F:EntrezAPI.PubMed.DescriptorNameTypeMajorTopicYN.Y">
	<remarks/>
</member><member name="F:EntrezAPI.PubMed.DescriptorNameTypeMajorTopicYN.N">
	<remarks/>
</member><member name="T:EntrezAPI.PubMed.DescriptorNameTypeMajorTopicYN">
	<remarks/>
</member><member name="F:EntrezAPI.PubMed.DescriptorNameTypeType.Geographic">
	<remarks/>
</member><member name="T:EntrezAPI.PubMed.DescriptorNameTypeType">
	<remarks/>
</member><member name="P:EntrezAPI.PubMed.MeshHeadingType.DescriptorName">
	<remarks/>
</member><member name="P:EntrezAPI.PubMed.MeshHeadingType.QualifierName">
	<remarks/>
</member><member name="T:EntrezAPI.PubMed.MeshHeadingType">
	<remarks/>
</member><member name="P:EntrezAPI.PubMed.CommentsCorrectionsType.RefSource">
	<remarks/>
</member><member name="P:EntrezAPI.PubMed.CommentsCorrectionsType.PMID">
	<remarks/>
</member><member name="P:EntrezAPI.PubMed.CommentsCorrectionsType.Note">
	<remarks/>
</member><member name="P:EntrezAPI.PubMed.CommentsCorrectionsType.RefType">
	<remarks/>
</member><member name="T:EntrezAPI.PubMed.CommentsCorrectionsType">
	<remarks/>
</member><member name="F:EntrezAPI.PubMed.CommentsCorrectionsTypeRefType.CommentOn">
	<remarks/>
</member><member name="F:EntrezAPI.PubMed.CommentsCorrectionsTypeRefType.CommentIn">
	<remarks/>
</member><member name="F:EntrezAPI.PubMed.CommentsCorrectionsTypeRefType.ErratumIn">
	<remarks/>
</member><member name="F:EntrezAPI.PubMed.CommentsCorrectionsTypeRefType.ErratumFor">
	<remarks/>
</member><member name="F:EntrezAPI.PubMed.CommentsCorrectionsTypeRefType.PartialRetractionIn">
	<remarks/>
</member><member name="F:EntrezAPI.PubMed.CommentsCorrectionsTypeRefType.PartialRetractionOf">
	<remarks/>
</member><member name="F:EntrezAPI.PubMed.CommentsCorrectionsTypeRefType.RepublishedFrom">
	<remarks/>
</member><member name="F:EntrezAPI.PubMed.CommentsCorrectionsTypeRefType.RepublishedIn">
	<remarks/>
</member><member name="F:EntrezAPI.PubMed.CommentsCorrectionsTypeRefType.RetractionOf">
	<remarks/>
</member><member name="F:EntrezAPI.PubMed.CommentsCorrectionsTypeRefType.RetractionIn">
	<remarks/>
</member><member name="F:EntrezAPI.PubMed.CommentsCorrectionsTypeRefType.UpdateIn">
	<remarks/>
</member><member name="F:EntrezAPI.PubMed.CommentsCorrectionsTypeRefType.UpdateOf">
	<remarks/>
</member><member name="F:EntrezAPI.PubMed.CommentsCorrectionsTypeRefType.SummaryForPatientsIn">
	<remarks/>
</member><member name="F:EntrezAPI.PubMed.CommentsCorrectionsTypeRefType.OriginalReportIn">
	<remarks/>
</member><member name="F:EntrezAPI.PubMed.CommentsCorrectionsTypeRefType.ReprintOf">
	<remarks/>
</member><member name="F:EntrezAPI.PubMed.CommentsCorrectionsTypeRefType.ReprintIn">
	<remarks/>
</member><member name="F:EntrezAPI.PubMed.CommentsCorrectionsTypeRefType.Cites">
	<remarks/>
</member><member name="T:EntrezAPI.PubMed.CommentsCorrectionsTypeRefType">
	<remarks/>
</member><member name="P:EntrezAPI.PubMed.SupplMeshNameType.Type">
	<remarks/>
</member><member name="P:EntrezAPI.PubMed.SupplMeshNameType.Value">
	<remarks/>
</member><member name="T:EntrezAPI.PubMed.SupplMeshNameType">
	<remarks/>
</member><member name="F:EntrezAPI.PubMed.SupplMeshNameTypeType.Disease">
	<remarks/>
</member><member name="F:EntrezAPI.PubMed.SupplMeshNameTypeType.Protocol">
	<remarks/>
</member><member name="T:EntrezAPI.PubMed.SupplMeshNameTypeType">
	<remarks/>
</member><member name="P:EntrezAPI.PubMed.ChemicalType.RegistryNumber">
	<remarks/>
</member><member name="P:EntrezAPI.PubMed.ChemicalType.NameOfSubstance">
	<remarks/>
</member><member name="T:EntrezAPI.PubMed.ChemicalType">
	<remarks/>
</member><member name="P:EntrezAPI.PubMed.MedlineJournalInfoType.Country">
	<remarks/>
</member><member name="P:EntrezAPI.PubMed.MedlineJournalInfoType.MedlineTA">
	<remarks/>
</member><member name="P:EntrezAPI.PubMed.MedlineJournalInfoType.NlmUniqueID">
	<remarks/>
</member><member name="P:EntrezAPI.PubMed.MedlineJournalInfoType.ISSNLinking">
	<remarks/>
</member><member name="T:EntrezAPI.PubMed.MedlineJournalInfoType">
	<remarks/>
</member><member name="P:EntrezAPI.PubMed.ArticleDateType.Year">
	<remarks/>
</member><member name="P:EntrezAPI.PubMed.ArticleDateType.Month">
	<remarks/>
</member><member name="P:EntrezAPI.PubMed.ArticleDateType.Day">
	<remarks/>
</member><member name="P:EntrezAPI.PubMed.ArticleDateType.DateType">
	<remarks/>
</member><member name="T:EntrezAPI.PubMed.ArticleDateType">
	<remarks/>
</member><member name="P:EntrezAPI.PubMed.DataBankType.DataBankName">
	<remarks/>
</member><member name="P:EntrezAPI.PubMed.DataBankType.AccessionNumberList">
	<remarks/>
</member><member name="T:EntrezAPI.PubMed.DataBankType">
	<remarks/>
</member><member name="P:EntrezAPI.PubMed.DataBankListType.DataBank">
	<remarks/>
</member><member name="P:EntrezAPI.PubMed.DataBankListType.CompleteYN">
	<remarks/>
</member><member name="T:EntrezAPI.PubMed.DataBankListType">
	<remarks/>
</member><member name="F:EntrezAPI.PubMed.DataBankListTypeCompleteYN.Y">
	<remarks/>
</member><member name="F:EntrezAPI.PubMed.DataBankListTypeCompleteYN.N">
	<remarks/>
</member><member name="T:EntrezAPI.PubMed.DataBankListTypeCompleteYN">
	<remarks/>
</member><member name="P:EntrezAPI.PubMed.JournalIssueType.Volume">
	<remarks/>
</member><member name="P:EntrezAPI.PubMed.JournalIssueType.Issue">
	<remarks/>
</member><member name="P:EntrezAPI.PubMed.JournalIssueType.PubDate">
	<remarks/>
</member><member name="P:EntrezAPI.PubMed.JournalIssueType.CitedMedium">
	<remarks/>
</member><member name="T:EntrezAPI.PubMed.JournalIssueType">
	<remarks/>
</member><member name="F:EntrezAPI.PubMed.JournalIssueTypeCitedMedium.Internet">
	<remarks/>
</member><member name="F:EntrezAPI.PubMed.JournalIssueTypeCitedMedium.Print">
	<remarks/>
</member><member name="T:EntrezAPI.PubMed.JournalIssueTypeCitedMedium">
	<remarks/>
</member><member name="P:EntrezAPI.PubMed.ISSNType.IssnType">
	<remarks/>
</member><member name="P:EntrezAPI.PubMed.ISSNType.Value">
	<remarks/>
</member><member name="T:EntrezAPI.PubMed.ISSNType">
	<remarks/>
</member><member name="F:EntrezAPI.PubMed.ISSNTypeIssnType.Electronic">
	<remarks/>
</member><member name="F:EntrezAPI.PubMed.ISSNTypeIssnType.Print">
	<remarks/>
</member><member name="T:EntrezAPI.PubMed.ISSNTypeIssnType">
	<remarks/>
</member><member name="P:EntrezAPI.PubMed.JournalType.ISSN">
	<remarks/>
</member><member name="P:EntrezAPI.PubMed.JournalType.JournalIssue">
	<remarks/>
</member><member name="P:EntrezAPI.PubMed.JournalType.Title">
	<remarks/>
</member><member name="P:EntrezAPI.PubMed.JournalType.ISOAbbreviation">
	<remarks/>
</member><member name="T:EntrezAPI.PubMed.JournalType">
	<remarks/>
</member><member name="P:EntrezAPI.PubMed.ArticleType.Journal">
	<remarks/>
</member><member name="P:EntrezAPI.PubMed.ArticleType.ArticleTitle">
	<remarks/>
</member><member name="P:EntrezAPI.PubMed.ArticleType.Items">
	<remarks/>
</member><member name="P:EntrezAPI.PubMed.ArticleType.Abstract">
	<remarks/>
</member><member name="P:EntrezAPI.PubMed.ArticleType.Affiliation">
	<remarks/>
</member><member name="P:EntrezAPI.PubMed.ArticleType.AuthorList">
	<remarks/>
</member><member name="P:EntrezAPI.PubMed.ArticleType.Language">
	<remarks/>
</member><member name="P:EntrezAPI.PubMed.ArticleType.DataBankList">
	<remarks/>
</member><member name="P:EntrezAPI.PubMed.ArticleType.GrantList">
	<remarks/>
</member><member name="P:EntrezAPI.PubMed.ArticleType.PublicationTypeList">
	<remarks/>
</member><member name="P:EntrezAPI.PubMed.ArticleType.VernacularTitle">
	<remarks/>
</member><member name="P:EntrezAPI.PubMed.ArticleType.ArticleDate">
	<remarks/>
</member><member name="P:EntrezAPI.PubMed.ArticleType.PubModel">
	<remarks/>
</member><member name="T:EntrezAPI.PubMed.ArticleType">
	<remarks/>
</member><member name="F:EntrezAPI.PubMed.ArticleTypePubModel.Print">
	<remarks/>
</member><member name="F:EntrezAPI.PubMed.ArticleTypePubModel.PrintElectronic">
	<remarks/>
</member><member name="F:EntrezAPI.PubMed.ArticleTypePubModel.Electronic">
	<remarks/>
</member><member name="F:EntrezAPI.PubMed.ArticleTypePubModel.ElectronicPrint">
	<remarks/>
</member><member name="T:EntrezAPI.PubMed.ArticleTypePubModel">
	<remarks/>
</member><member name="P:EntrezAPI.PubMed.DateCompletedType.Year">
	<remarks/>
</member><member name="P:EntrezAPI.PubMed.DateCompletedType.Month">
	<remarks/>
</member><member name="P:EntrezAPI.PubMed.DateCompletedType.Day">
	<remarks/>
</member><member name="T:EntrezAPI.PubMed.DateCompletedType">
	<remarks/>
</member><member name="P:EntrezAPI.PubMed.DateCreatedType.Year">
	<remarks/>
</member><member name="P:EntrezAPI.PubMed.DateCreatedType.Month">
	<remarks/>
</member><member name="P:EntrezAPI.PubMed.DateCreatedType.Day">
	<remarks/>
</member><member name="T:EntrezAPI.PubMed.DateCreatedType">
	<remarks/>
</member><member name="P:EntrezAPI.PubMed.MedlineCitationType.PMID">
	<remarks/>
</member><member name="P:EntrezAPI.PubMed.MedlineCitationType.DateCreated">
	<remarks/>
</member><member name="P:EntrezAPI.PubMed.MedlineCitationType.DateCompleted">
	<remarks/>
</member><member name="P:EntrezAPI.PubMed.MedlineCitationType.DateRevised">
	<remarks/>
</member><member name="P:EntrezAPI.PubMed.MedlineCitationType.Article">
	<remarks/>
</member><member name="P:EntrezAPI.PubMed.MedlineCitationType.MedlineJournalInfo">
	<remarks/>
</member><member name="P:EntrezAPI.PubMed.MedlineCitationType.ChemicalList">
	<remarks/>
</member><member name="P:EntrezAPI.PubMed.MedlineCitationType.SupplMeshList">
	<remarks/>
</member><member name="P:EntrezAPI.PubMed.MedlineCitationType.CitationSubset">
	<remarks/>
</member><member name="P:EntrezAPI.PubMed.MedlineCitationType.CommentsCorrectionsList">
	<remarks/>
</member><member name="P:EntrezAPI.PubMed.MedlineCitationType.GeneSymbolList">
	<remarks/>
</member><member name="P:EntrezAPI.PubMed.MedlineCitationType.MeshHeadingList">
	<remarks/>
</member><member name="P:EntrezAPI.PubMed.MedlineCitationType.NumberOfReferences">
	<remarks/>
</member><member name="P:EntrezAPI.PubMed.MedlineCitationType.PersonalNameSubjectList">
	<remarks/>
</member><member name="P:EntrezAPI.PubMed.MedlineCitationType.OtherID">
	<remarks/>
</member><member name="P:EntrezAPI.PubMed.MedlineCitationType.OtherAbstract">
	<remarks/>
</member><member name="P:EntrezAPI.PubMed.MedlineCitationType.KeywordList">
	<remarks/>
</member><member name="P:EntrezAPI.PubMed.MedlineCitationType.SpaceFlightMission">
	<remarks/>
</member><member name="P:EntrezAPI.PubMed.MedlineCitationType.InvestigatorList">
	<remarks/>
</member><member name="P:EntrezAPI.PubMed.MedlineCitationType.GeneralNote">
	<remarks/>
</member><member name="P:EntrezAPI.PubMed.MedlineCitationType.Owner">
	<remarks/>
</member><member name="P:EntrezAPI.PubMed.MedlineCitationType.Status">
	<remarks/>
</member><member name="P:EntrezAPI.PubMed.MedlineCitationType.VersionID">
	<remarks/>
</member><member name="P:EntrezAPI.PubMed.MedlineCitationType.VersionDate">
	<remarks/>
</member><member name="T:EntrezAPI.PubMed.MedlineCitationType">
	<remarks/>
</member><member name="F:EntrezAPI.PubMed.MedlineCitationTypeOwner.NLM">
	<remarks/>
</member><member name="F:EntrezAPI.PubMed.MedlineCitationTypeOwner.NASA">
	<remarks/>
</member><member name="F:EntrezAPI.PubMed.MedlineCitationTypeOwner.PIP">
	<remarks/>
</member><member name="F:EntrezAPI.PubMed.MedlineCitationTypeOwner.KIE">
	<remarks/>
</member><member name="F:EntrezAPI.PubMed.MedlineCitationTypeOwner.HSR">
	<remarks/>
</member><member name="F:EntrezAPI.PubMed.MedlineCitationTypeOwner.HMD">
	<remarks/>
</member><member name="F:EntrezAPI.PubMed.MedlineCitationTypeOwner.NOTNLM">
	<remarks/>
</member><member name="T:EntrezAPI.PubMed.MedlineCitationTypeOwner">
	<remarks/>
</member><member name="F:EntrezAPI.PubMed.MedlineCitationTypeStatus.Completed">
	<remarks/>
</member><member name="F:EntrezAPI.PubMed.MedlineCitationTypeStatus.InProcess">
	<remarks/>
</member><member name="F:EntrezAPI.PubMed.MedlineCitationTypeStatus.PubMednotMEDLINE">
	<remarks/>
</member><member name="F:EntrezAPI.PubMed.MedlineCitationTypeStatus.InDataReview">
	<remarks/>
</member><member name="F:EntrezAPI.PubMed.MedlineCitationTypeStatus.Publisher">
	<remarks/>
</member><member name="F:EntrezAPI.PubMed.MedlineCitationTypeStatus.MEDLINE">
	<remarks/>
</member><member name="F:EntrezAPI.PubMed.MedlineCitationTypeStatus.OLDMEDLINE">
	<remarks/>
</member><member name="T:EntrezAPI.PubMed.MedlineCitationTypeStatus">
	<remarks/>
</member><member name="P:EntrezAPI.PubMed.PubmedArticleType.MedlineCitation">
	<remarks/>
</member><member name="P:EntrezAPI.PubMed.PubmedArticleType.PubmedData">
	<remarks/>
</member><member name="T:EntrezAPI.PubMed.PubmedArticleType">
	<remarks/>
</member><member name="P:EntrezAPI.PubMed.eFetchResult.ERROR">
	<remarks/>
</member><member name="P:EntrezAPI.PubMed.eFetchResult.PubmedArticleSet">
	<remarks/>
</member><member name="P:EntrezAPI.PubMed.eFetchResult.IdList">
	<remarks/>
</member><member name="T:EntrezAPI.PubMed.eFetchResult">
	<remarks/>
</member><member name="P:EntrezAPI.Journals.eFetchRequest.id">
	<remarks/>
</member><member name="P:EntrezAPI.Journals.eFetchRequest.WebEnv">
	<remarks/>
</member><member name="P:EntrezAPI.Journals.eFetchRequest.query_key">
	<remarks/>
</member><member name="P:EntrezAPI.Journals.eFetchRequest.tool">
	<remarks/>
</member><member name="P:EntrezAPI.Journals.eFetchRequest.email">
	<remarks/>
</member><member name="P:EntrezAPI.Journals.eFetchRequest.retstart">
	<remarks/>
</member><member name="P:EntrezAPI.Journals.eFetchRequest.retmax">
	<remarks/>
</member><member name="P:EntrezAPI.Journals.eFetchRequest.rettype">
	<remarks/>
</member><member name="T:EntrezAPI.Journals.eFetchRequest">
	<remarks/>
</member><member name="P:EntrezAPI.Journals.DeletedTimestampType.Year">
	<remarks/>
</member><member name="P:EntrezAPI.Journals.DeletedTimestampType.Month">
	<remarks/>
</member><member name="P:EntrezAPI.Journals.DeletedTimestampType.Day">
	<remarks/>
</member><member name="P:EntrezAPI.Journals.DeletedTimestampType.Hour">
	<remarks/>
</member><member name="P:EntrezAPI.Journals.DeletedTimestampType.Minute">
	<remarks/>
</member><member name="P:EntrezAPI.Journals.DeletedTimestampType.Second">
	<remarks/>
</member><member name="T:EntrezAPI.Journals.DeletedTimestampType">
	<remarks/>
</member><member name="P:EntrezAPI.Journals.IlsUpdatedTimestampType.Year">
	<remarks/>
</member><member name="P:EntrezAPI.Journals.IlsUpdatedTimestampType.Month">
	<remarks/>
</member><member name="P:EntrezAPI.Journals.IlsUpdatedTimestampType.Day">
	<remarks/>
</member><member name="P:EntrezAPI.Journals.IlsUpdatedTimestampType.Hour">
	<remarks/>
</member><member name="P:EntrezAPI.Journals.IlsUpdatedTimestampType.Minute">
	<remarks/>
</member><member name="P:EntrezAPI.Journals.IlsUpdatedTimestampType.Second">
	<remarks/>
</member><member name="T:EntrezAPI.Journals.IlsUpdatedTimestampType">
	<remarks/>
</member><member name="P:EntrezAPI.Journals.IlsCreatedTimestampType.Year">
	<remarks/>
</member><member name="P:EntrezAPI.Journals.IlsCreatedTimestampType.Month">
	<remarks/>
</member><member name="P:EntrezAPI.Journals.IlsCreatedTimestampType.Day">
	<remarks/>
</member><member name="P:EntrezAPI.Journals.IlsCreatedTimestampType.Hour">
	<remarks/>
</member><member name="P:EntrezAPI.Journals.IlsCreatedTimestampType.Minute">
	<remarks/>
</member><member name="P:EntrezAPI.Journals.IlsCreatedTimestampType.Second">
	<remarks/>
</member><member name="T:EntrezAPI.Journals.IlsCreatedTimestampType">
	<remarks/>
</member><member name="P:EntrezAPI.Journals.CrossReferenceType.XrTitle">
	<remarks/>
</member><member name="P:EntrezAPI.Journals.CrossReferenceType.XrType">
	<remarks/>
</member><member name="T:EntrezAPI.Journals.CrossReferenceType">
	<remarks/>
</member><member name="F:EntrezAPI.Journals.CrossReferenceTypeXrType.A">
	<remarks/>
</member><member name="F:EntrezAPI.Journals.CrossReferenceTypeXrType.X">
	<remarks/>
</member><member name="F:EntrezAPI.Journals.CrossReferenceTypeXrType.S">
	<remarks/>
</member><member name="T:EntrezAPI.Journals.CrossReferenceTypeXrType">
	<remarks/>
</member><member name="P:EntrezAPI.Journals.CurrentlyIndexedForSubsetType.CurrentSubset">
	<remarks/>
</member><member name="P:EntrezAPI.Journals.CurrentlyIndexedForSubsetType.CurrentIndexingTreatment">
	<remarks/>
</member><member name="P:EntrezAPI.Journals.CurrentlyIndexedForSubsetType.Value">
	<remarks/>
</member><member name="T:EntrezAPI.Journals.CurrentlyIndexedForSubsetType">
	<remarks/>
</member><member name="F:EntrezAPI.Journals.CurrentlyIndexedForSubsetTypeCurrentSubset.AIM">
	<remarks/>
</member><member name="F:EntrezAPI.Journals.CurrentlyIndexedForSubsetTypeCurrentSubset.D">
	<remarks/>
</member><member name="F:EntrezAPI.Journals.CurrentlyIndexedForSubsetTypeCurrentSubset.E">
	<remarks/>
</member><member name="F:EntrezAPI.Journals.CurrentlyIndexedForSubsetTypeCurrentSubset.H">
	<remarks/>
</member><member name="F:EntrezAPI.Journals.CurrentlyIndexedForSubsetTypeCurrentSubset.IM">
	<remarks/>
</member><member name="F:EntrezAPI.Journals.CurrentlyIndexedForSubsetTypeCurrentSubset.K">
	<remarks/>
</member><member name="F:EntrezAPI.Journals.CurrentlyIndexedForSubsetTypeCurrentSubset.N">
	<remarks/>
</member><member name="F:EntrezAPI.Journals.CurrentlyIndexedForSubsetTypeCurrentSubset.Q">
	<remarks/>
</member><member name="F:EntrezAPI.Journals.CurrentlyIndexedForSubsetTypeCurrentSubset.QIS">
	<remarks/>
</member><member name="F:EntrezAPI.Journals.CurrentlyIndexedForSubsetTypeCurrentSubset.S">
	<remarks/>
</member><member name="F:EntrezAPI.Journals.CurrentlyIndexedForSubsetTypeCurrentSubset.T">
	<remarks/>
</member><member name="F:EntrezAPI.Journals.CurrentlyIndexedForSubsetTypeCurrentSubset.X">
	<remarks/>
</member><member name="T:EntrezAPI.Journals.CurrentlyIndexedForSubsetTypeCurrentSubset">
	<remarks/>
</member><member name="F:EntrezAPI.Journals.CurrentlyIndexedForSubsetTypeCurrentIndexingTreatment.Full">
	<remarks/>
</member><member name="F:EntrezAPI.Journals.CurrentlyIndexedForSubsetTypeCurrentIndexingTreatment.Selective">
	<remarks/>
</member><member name="T:EntrezAPI.Journals.CurrentlyIndexedForSubsetTypeCurrentIndexingTreatment">
	<remarks/>
</member><member name="P:EntrezAPI.Journals.DateOfActionType.Year">
	<remarks/>
</member><member name="P:EntrezAPI.Journals.DateOfActionType.Month">
	<remarks/>
</member><member name="P:EntrezAPI.Journals.DateOfActionType.Day">
	<remarks/>
</member><member name="P:EntrezAPI.Journals.DateOfActionType.Hour">
	<remarks/>
</member><member name="P:EntrezAPI.Journals.DateOfActionType.Minute">
	<remarks/>
</member><member name="P:EntrezAPI.Journals.DateOfActionType.Second">
	<remarks/>
</member><member name="T:EntrezAPI.Journals.DateOfActionType">
	<remarks/>
</member><member name="P:EntrezAPI.Journals.IndexingHistoryType.DateOfAction">
	<remarks/>
</member><member name="P:EntrezAPI.Journals.IndexingHistoryType.Coverage">
	<remarks/>
</member><member name="P:EntrezAPI.Journals.IndexingHistoryType.CoverageNote">
	<remarks/>
</member><member name="P:EntrezAPI.Journals.IndexingHistoryType.CitationSubset">
	<remarks/>
</member><member name="P:EntrezAPI.Journals.IndexingHistoryType.IndexingTreatment">
	<remarks/>
</member><member name="P:EntrezAPI.Journals.IndexingHistoryType.IndexingStatus">
	<remarks/>
</member><member name="T:EntrezAPI.Journals.IndexingHistoryType">
	<remarks/>
</member><member name="F:EntrezAPI.Journals.IndexingHistoryTypeCitationSubset.AIM">
	<remarks/>
</member><member name="F:EntrezAPI.Journals.IndexingHistoryTypeCitationSubset.B">
	<remarks/>
</member><member name="F:EntrezAPI.Journals.IndexingHistoryTypeCitationSubset.C">
	<remarks/>
</member><member name="F:EntrezAPI.Journals.IndexingHistoryTypeCitationSubset.D">
	<remarks/>
</member><member name="F:EntrezAPI.Journals.IndexingHistoryTypeCitationSubset.E">
	<remarks/>
</member><member name="F:EntrezAPI.Journals.IndexingHistoryTypeCitationSubset.F">
	<remarks/>
</member><member name="F:EntrezAPI.Journals.IndexingHistoryTypeCitationSubset.H">
	<remarks/>
</member><member name="F:EntrezAPI.Journals.IndexingHistoryTypeCitationSubset.IM">
	<remarks/>
</member><member name="F:EntrezAPI.Journals.IndexingHistoryTypeCitationSubset.J">
	<remarks/>
</member><member name="F:EntrezAPI.Journals.IndexingHistoryTypeCitationSubset.K">
	<remarks/>
</member><member name="F:EntrezAPI.Journals.IndexingHistoryTypeCitationSubset.N">
	<remarks/>
</member><member name="F:EntrezAPI.Journals.IndexingHistoryTypeCitationSubset.OM">
	<remarks/>
</member><member name="F:EntrezAPI.Journals.IndexingHistoryTypeCitationSubset.P">
	<remarks/>
</member><member name="F:EntrezAPI.Journals.IndexingHistoryTypeCitationSubset.Q">
	<remarks/>
</member><member name="F:EntrezAPI.Journals.IndexingHistoryTypeCitationSubset.QIS">
	<remarks/>
</member><member name="F:EntrezAPI.Journals.IndexingHistoryTypeCitationSubset.R">
	<remarks/>
</member><member name="F:EntrezAPI.Journals.IndexingHistoryTypeCitationSubset.S">
	<remarks/>
</member><member name="F:EntrezAPI.Journals.IndexingHistoryTypeCitationSubset.T">
	<remarks/>
</member><member name="F:EntrezAPI.Journals.IndexingHistoryTypeCitationSubset.X">
	<remarks/>
</member><member name="T:EntrezAPI.Journals.IndexingHistoryTypeCitationSubset">
	<remarks/>
</member><member name="P:EntrezAPI.Journals.ISSNType.IssnType">
	<remarks/>
</member><member name="P:EntrezAPI.Journals.ISSNType.Value">
	<remarks/>
</member><member name="T:EntrezAPI.Journals.ISSNType">
	<remarks/>
</member><member name="F:EntrezAPI.Journals.ISSNTypeIssnType.Electronic">
	<remarks/>
</member><member name="F:EntrezAPI.Journals.ISSNTypeIssnType.Print">
	<remarks/>
</member><member name="F:EntrezAPI.Journals.ISSNTypeIssnType.Undetermined">
	<remarks/>
</member><member name="T:EntrezAPI.Journals.ISSNTypeIssnType">
	<remarks/>
</member><member name="P:EntrezAPI.Journals.FrequencyType.FrequencyType1">
	<remarks/>
</member><member name="P:EntrezAPI.Journals.FrequencyType.Value">
	<remarks/>
</member><member name="T:EntrezAPI.Journals.FrequencyType">
	<remarks/>
</member><member name="F:EntrezAPI.Journals.FrequencyTypeFrequencyType.Current">
	<remarks/>
</member><member name="F:EntrezAPI.Journals.FrequencyTypeFrequencyType.Former">
	<remarks/>
</member><member name="T:EntrezAPI.Journals.FrequencyTypeFrequencyType">
	<remarks/>
</member><member name="P:EntrezAPI.Journals.PlaceType.ImprintType">
	<remarks/>
</member><member name="P:EntrezAPI.Journals.PlaceType.Value">
	<remarks/>
</member><member name="T:EntrezAPI.Journals.PlaceType">
	<remarks/>
</member><member name="F:EntrezAPI.Journals.PlaceTypeImprintType.Current">
	<remarks/>
</member><member name="F:EntrezAPI.Journals.PlaceTypeImprintType.Original">
	<remarks/>
</member><member name="T:EntrezAPI.Journals.PlaceTypeImprintType">
	<remarks/>
</member><member name="P:EntrezAPI.Journals.PublicationInfoType.Country">
	<remarks/>
</member><member name="P:EntrezAPI.Journals.PublicationInfoType.PlaceCode">
	<remarks/>
</member><member name="P:EntrezAPI.Journals.PublicationInfoType.Imprint">
	<remarks/>
</member><member name="P:EntrezAPI.Journals.PublicationInfoType.Place">
	<remarks/>
</member><member name="P:EntrezAPI.Journals.PublicationInfoType.Publisher">
	<remarks/>
</member><member name="P:EntrezAPI.Journals.PublicationInfoType.DateIssued">
	<remarks/>
</member><member name="P:EntrezAPI.Journals.PublicationInfoType.ProjectedPublicationDate">
	<remarks/>
</member><member name="P:EntrezAPI.Journals.PublicationInfoType.PublicationFirstYear">
	<remarks/>
</member><member name="P:EntrezAPI.Journals.PublicationInfoType.PublicationEndYear">
	<remarks/>
</member><member name="P:EntrezAPI.Journals.PublicationInfoType.Edition">
	<remarks/>
</member><member name="P:EntrezAPI.Journals.PublicationInfoType.DatesOfSerialPublication">
	<remarks/>
</member><member name="P:EntrezAPI.Journals.PublicationInfoType.Frequency">
	<remarks/>
</member><member name="T:EntrezAPI.Journals.PublicationInfoType">
	<remarks/>
</member><member name="P:EntrezAPI.Journals.SerialType.NlmUniqueID">
	<remarks/>
</member><member name="P:EntrezAPI.Journals.SerialType.Title">
	<remarks/>
</member><member name="P:EntrezAPI.Journals.SerialType.MedlineTA">
	<remarks/>
</member><member name="P:EntrezAPI.Journals.SerialType.PublicationInfo">
	<remarks/>
</member><member name="P:EntrezAPI.Journals.SerialType.ISSN">
	<remarks/>
</member><member name="P:EntrezAPI.Journals.SerialType.ISSNLinking">
	<remarks/>
</member><member name="P:EntrezAPI.Journals.SerialType.ISOAbbreviation">
	<remarks/>
</member><member name="P:EntrezAPI.Journals.SerialType.Language">
	<remarks/>
</member><member name="P:EntrezAPI.Journals.SerialType.AcidFreeYN">
	<remarks/>
</member><member name="P:EntrezAPI.Journals.SerialType.Coden">
	<remarks/>
</member><member name="P:EntrezAPI.Journals.SerialType.ContinuationNotes">
	<remarks/>
</member><member name="P:EntrezAPI.Journals.SerialType.CurrentFormatStatus">
	<remarks/>
</member><member name="P:EntrezAPI.Journals.SerialType.MinorTitleChangeYN">
	<remarks/>
</member><member name="P:EntrezAPI.Journals.SerialType.IndexingHistoryList">
	<remarks/>
</member><member name="P:EntrezAPI.Journals.SerialType.CurrentlyIndexedYN">
	<remarks/>
</member><member name="P:EntrezAPI.Journals.SerialType.CurrentlyIndexedForSubset">
	<remarks/>
</member><member name="P:EntrezAPI.Journals.SerialType.IndexOnlineYN">
	<remarks/>
</member><member name="P:EntrezAPI.Journals.SerialType.IndexingSubset">
	<remarks/>
</member><member name="P:EntrezAPI.Journals.SerialType.PMCHoldings">
	<remarks/>
</member><member name="P:EntrezAPI.Journals.SerialType.PMCEmbargo">
	<remarks/>
</member><member name="P:EntrezAPI.Journals.SerialType.BroadJournalHeadingList">
	<remarks/>
</member><member name="P:EntrezAPI.Journals.SerialType.CrossReferenceList">
	<remarks/>
</member><member name="P:EntrezAPI.Journals.SerialType.SortSerialName">
	<remarks/>
</member><member name="P:EntrezAPI.Journals.SerialType.IlsCreatedTimestamp">
	<remarks/>
</member><member name="P:EntrezAPI.Journals.SerialType.IlsUpdatedTimestamp">
	<remarks/>
</member><member name="P:EntrezAPI.Journals.SerialType.DeletedTimestamp">
	<remarks/>
</member><member name="P:EntrezAPI.Journals.SerialType.DataCreationMethod">
	<remarks/>
</member><member name="P:EntrezAPI.Journals.SerialType.DataCreationMethodSpecified">
	<remarks/>
</member><member name="P:EntrezAPI.Journals.SerialType.PMC">
	<remarks/>
</member><member name="P:EntrezAPI.Journals.SerialType.PMCSpecified">
	<remarks/>
</member><member name="T:EntrezAPI.Journals.SerialType">
	<remarks/>
</member><member name="F:EntrezAPI.Journals.SerialTypeDataCreationMethod.P">
	<remarks/>
</member><member name="F:EntrezAPI.Journals.SerialTypeDataCreationMethod.K">
	<remarks/>
</member><member name="F:EntrezAPI.Journals.SerialTypeDataCreationMethod.O">
	<remarks/>
</member><member name="T:EntrezAPI.Journals.SerialTypeDataCreationMethod">
	<remarks/>
</member><member name="F:EntrezAPI.Journals.SerialTypePMC.Yes">
	<remarks/>
</member><member name="F:EntrezAPI.Journals.SerialTypePMC.Forthcoming">
	<remarks/>
</member><member name="T:EntrezAPI.Journals.SerialTypePMC">
	<remarks/>
</member><member name="P:EntrezAPI.Journals.eFetchResult.ERROR">
	<remarks/>
</member><member name="P:EntrezAPI.Journals.eFetchResult.SerialsSet">
	<remarks/>
</member><member name="P:EntrezAPI.Journals.eFetchResult.IdList">
	<remarks/>
</member><member name="T:EntrezAPI.Journals.eFetchResult">
	<remarks/>
</member>
</members>
</doc>
