# Supplementary material for: An eUtils toolset and its use for creating a pipeline to link genomics and proteomics analyses to domain-specific biomedical literature
Source: J Clin Bioinforma. 2012 Apr 16;2:9. doi: 10.1186/2043-9113-2-9 (PMC3422171; doi:10.1186/2043-9113-2-9)
Supplement: Additional file 1 — This is a zipped Access database (Sample_Database.zip, which unzips to Sample_Database.mdb) that was used to produce the screenshot of Figure 1. It is intended to be used for illustration purposes only: its structure is specific to the current needs of the Parikh Lab, and its contents have been stripped down to a few records that illustrate its operation. [file 2043-9113-2-9-S1.zip › EntrezAPI/EntrezAPI/bin/Release/EntrezAPI.xml]

<?xml version="1.0"?>
<doc>
<assembly>
<name>
EntrezAPI
</name>
</assembly>
<members>
<member name="P:EntrezAPI.eUtils.eGqueryRequest.term">
	<remarks/>
</member><member name="P:EntrezAPI.eUtils.eGqueryRequest.tool">
	<remarks/>
</member><member name="P:EntrezAPI.eUtils.eGqueryRequest.email">
	<remarks/>
</member><member name="T:EntrezAPI.eUtils.eGqueryRequest">
	<remarks/>
</member><member name="P:EntrezAPI.eUtils.LinkInfoType.DbTo">
	<remarks/>
</member><member name="P:EntrezAPI.eUtils.LinkInfoType.LinkName">
	<remarks/>
</member><member name="P:EntrezAPI.eUtils.LinkInfoType.MenuTag">
	<remarks/>
</member><member name="P:EntrezAPI.eUtils.LinkInfoType.HtmlTag">
	<remarks/>
</member><member name="P:EntrezAPI.eUtils.LinkInfoType.Url">
	<remarks/>
</member><member name="P:EntrezAPI.eUtils.LinkInfoType.Priority">
	<remarks/>
</member><member name="T:EntrezAPI.eUtils.LinkInfoType">
	<remarks/>
</member><member name="P:EntrezAPI.eUtils.UrlType.LNG">
	<remarks/>
</member><member name="P:EntrezAPI.eUtils.UrlType.Value">
	<remarks/>
</member><member name="T:EntrezAPI.eUtils.UrlType">
	<remarks/>
</member><member name="F:EntrezAPI.eUtils.UrlTypeLNG.DA">
	<remarks/>
</member><member name="F:EntrezAPI.eUtils.UrlTypeLNG.DE">
	<remarks/>
</member><member name="F:EntrezAPI.eUtils.UrlTypeLNG.EN">
	<remarks/>
</member><member name="F:EntrezAPI.eUtils.UrlTypeLNG.EL">
	<remarks/>
</member><member name="F:EntrezAPI.eUtils.UrlTypeLNG.ES">
	<remarks/>
</member><member name="F:EntrezAPI.eUtils.UrlTypeLNG.FR">
	<remarks/>
</member><member name="F:EntrezAPI.eUtils.UrlTypeLNG.IT">
	<remarks/>
</member><member name="F:EntrezAPI.eUtils.UrlTypeLNG.IW">
	<remarks/>
</member><member name="F:EntrezAPI.eUtils.UrlTypeLNG.JA">
	<remarks/>
</member><member name="F:EntrezAPI.eUtils.UrlTypeLNG.NL">
	<remarks/>
</member><member name="F:EntrezAPI.eUtils.UrlTypeLNG.NO">
	<remarks/>
</member><member name="F:EntrezAPI.eUtils.UrlTypeLNG.RU">
	<remarks/>
</member><member name="F:EntrezAPI.eUtils.UrlTypeLNG.SV">
	<remarks/>
</member><member name="F:EntrezAPI.eUtils.UrlTypeLNG.ZH">
	<remarks/>
</member><member name="T:EntrezAPI.eUtils.UrlTypeLNG">
	<remarks/>
</member><member name="P:EntrezAPI.eUtils.IdLinkSetType.Id">
	<remarks/>
</member><member name="P:EntrezAPI.eUtils.IdLinkSetType.LinkInfo">
	<remarks/>
</member><member name="T:EntrezAPI.eUtils.IdLinkSetType">
	<remarks/>
</member><member name="P:EntrezAPI.eUtils.IdType.HasLinkOut">
	<remarks/>
</member><member name="P:EntrezAPI.eUtils.IdType.HasLinkOutSpecified">
	<remarks/>
</member><member name="P:EntrezAPI.eUtils.IdType.HasNeighbor">
	<remarks/>
</member><member name="P:EntrezAPI.eUtils.IdType.HasNeighborSpecified">
	<remarks/>
</member><member name="P:EntrezAPI.eUtils.IdType.Value">
	<remarks/>
</member><member name="T:EntrezAPI.eUtils.IdType">
	<remarks/>
</member><member name="F:EntrezAPI.eUtils.IdTypeHasLinkOut.Y">
	<remarks/>
</member><member name="F:EntrezAPI.eUtils.IdTypeHasLinkOut.N">
	<remarks/>
</member><member name="T:EntrezAPI.eUtils.IdTypeHasLinkOut">
	<remarks/>
</member><member name="F:EntrezAPI.eUtils.IdTypeHasNeighbor.Y">
	<remarks/>
</member><member name="F:EntrezAPI.eUtils.IdTypeHasNeighbor.N">
	<remarks/>
</member><member name="T:EntrezAPI.eUtils.IdTypeHasNeighbor">
	<remarks/>
</member><member name="P:EntrezAPI.eUtils.IdCheckListType.Items">
	<remarks/>
</member><member name="P:EntrezAPI.eUtils.IdCheckListType.ERROR">
	<remarks/>
</member><member name="T:EntrezAPI.eUtils.IdCheckListType">
	<remarks/>
</member><member name="P:EntrezAPI.eUtils.FirstCharsType.FirstChar">
	<remarks/>
</member><member name="T:EntrezAPI.eUtils.FirstCharsType">
	<remarks/>
</member><member name="P:EntrezAPI.eUtils.ProviderType.Name">
	<remarks/>
</member><member name="P:EntrezAPI.eUtils.ProviderType.NameAbbr">
	<remarks/>
</member><member name="P:EntrezAPI.eUtils.ProviderType.Id">
	<remarks/>
</member><member name="P:EntrezAPI.eUtils.ProviderType.Url">
	<remarks/>
</member><member name="P:EntrezAPI.eUtils.ProviderType.IconUrl">
	<remarks/>
</member><member name="T:EntrezAPI.eUtils.ProviderType">
	<remarks/>
</member><member name="P:EntrezAPI.eUtils.IconUrlType.LNG">
	<remarks/>
</member><member name="P:EntrezAPI.eUtils.IconUrlType.Value">
	<remarks/>
</member><member name="T:EntrezAPI.eUtils.IconUrlType">
	<remarks/>
</member><member name="F:EntrezAPI.eUtils.IconUrlTypeLNG.DA">
	<remarks/>
</member><member name="F:EntrezAPI.eUtils.IconUrlTypeLNG.DE">
	<remarks/>
</member><member name="F:EntrezAPI.eUtils.IconUrlTypeLNG.EN">
	<remarks/>
</member><member name="F:EntrezAPI.eUtils.IconUrlTypeLNG.EL">
	<remarks/>
</member><member name="F:EntrezAPI.eUtils.IconUrlTypeLNG.ES">
	<remarks/>
</member><member name="F:EntrezAPI.eUtils.IconUrlTypeLNG.FR">
	<remarks/>
</member><member name="F:EntrezAPI.eUtils.IconUrlTypeLNG.IT">
	<remarks/>
</member><member name="F:EntrezAPI.eUtils.IconUrlTypeLNG.IW">
	<remarks/>
</member><member name="F:EntrezAPI.eUtils.IconUrlTypeLNG.JA">
	<remarks/>
</member><member name="F:EntrezAPI.eUtils.IconUrlTypeLNG.NL">
	<remarks/>
</member><member name="F:EntrezAPI.eUtils.IconUrlTypeLNG.NO">
	<remarks/>
</member><member name="F:EntrezAPI.eUtils.IconUrlTypeLNG.RU">
	<remarks/>
</member><member name="F:EntrezAPI.eUtils.IconUrlTypeLNG.SV">
	<remarks/>
</member><member name="F:EntrezAPI.eUtils.IconUrlTypeLNG.ZH">
	<remarks/>
</member><member name="T:EntrezAPI.eUtils.IconUrlTypeLNG">
	<remarks/>
</member><member name="P:EntrezAPI.eUtils.ObjUrlType.Url">
	<remarks/>
</member><member name="P:EntrezAPI.eUtils.ObjUrlType.IconUrl">
	<remarks/>
</member><member name="P:EntrezAPI.eUtils.ObjUrlType.LinkName">
	<remarks/>
</member><member name="P:EntrezAPI.eUtils.ObjUrlType.SubjectType">
	<remarks/>
</member><member name="P:EntrezAPI.eUtils.ObjUrlType.Category">
	<remarks/>
</member><member name="P:EntrezAPI.eUtils.ObjUrlType.Attribute">
	<remarks/>
</member><member name="P:EntrezAPI.eUtils.ObjUrlType.Provider">
	<remarks/>
</member><member name="P:EntrezAPI.eUtils.ObjUrlType.SubProvider">
	<remarks/>
</member><member name="T:EntrezAPI.eUtils.ObjUrlType">
	<remarks/>
</member><member name="P:EntrezAPI.eUtils.IdUrlSetType.Id">
	<remarks/>
</member><member name="P:EntrezAPI.eUtils.IdUrlSetType.Items">
	<remarks/>
</member><member name="T:EntrezAPI.eUtils.IdUrlSetType">
	<remarks/>
</member><member name="P:EntrezAPI.eUtils.IdUrlListType.Items">
	<remarks/>
</member><member name="T:EntrezAPI.eUtils.IdUrlListType">
	<remarks/>
</member><member name="P:EntrezAPI.eUtils.LinkSetDbHistoryType.DbTo">
	<remarks/>
</member><member name="P:EntrezAPI.eUtils.LinkSetDbHistoryType.LinkName">
	<remarks/>
</member><member name="P:EntrezAPI.eUtils.LinkSetDbHistoryType.QueryKey">
	<remarks/>
</member><member name="P:EntrezAPI.eUtils.LinkSetDbHistoryType.Info">
	<remarks/>
</member><member name="P:EntrezAPI.eUtils.LinkSetDbHistoryType.ERROR">
	<remarks/>
</member><member name="T:EntrezAPI.eUtils.LinkSetDbHistoryType">
	<remarks/>
</member><member name="P:EntrezAPI.eUtils.LinkType1.Id">
	<remarks/>
</member><member name="P:EntrezAPI.eUtils.LinkType1.Score">
	<remarks/>
</member><member name="T:EntrezAPI.eUtils.LinkType1">
	<remarks/>
</member><member name="P:EntrezAPI.eUtils.LinkSetDbType.DbTo">
	<remarks/>
</member><member name="P:EntrezAPI.eUtils.LinkSetDbType.LinkName">
	<remarks/>
</member><member name="P:EntrezAPI.eUtils.LinkSetDbType.Link">
	<remarks/>
</member><member name="P:EntrezAPI.eUtils.LinkSetDbType.Info">
	<remarks/>
</member><member name="P:EntrezAPI.eUtils.LinkSetDbType.ERROR">
	<remarks/>
</member><member name="T:EntrezAPI.eUtils.LinkSetDbType">
	<remarks/>
</member><member name="P:EntrezAPI.eUtils.LinkSetType.DbFrom">
	<remarks/>
</member><member name="P:EntrezAPI.eUtils.LinkSetType.IdList">
	<remarks/>
</member><member name="P:EntrezAPI.eUtils.LinkSetType.LinkSetDb">
	<remarks/>
</member><member name="P:EntrezAPI.eUtils.LinkSetType.LinkSetDbHistory">
	<remarks/>
</member><member name="P:EntrezAPI.eUtils.LinkSetType.WebEnv">
	<remarks/>
</member><member name="P:EntrezAPI.eUtils.LinkSetType.IdUrlList">
	<remarks/>
</member><member name="P:EntrezAPI.eUtils.LinkSetType.IdCheckList">
	<remarks/>
</member><member name="P:EntrezAPI.eUtils.LinkSetType.ERROR">
	<remarks/>
</member><member name="T:EntrezAPI.eUtils.LinkSetType">
	<remarks/>
</member><member name="P:EntrezAPI.eUtils.ItemType.Item">
	<remarks/>
</member><member name="P:EntrezAPI.eUtils.ItemType.ItemContent">
	<remarks/>
</member><member name="P:EntrezAPI.eUtils.ItemType.Name">
	<remarks/>
</member><member name="P:EntrezAPI.eUtils.ItemType.Type">
	<remarks/>
</member><member name="T:EntrezAPI.eUtils.ItemType">
	<remarks/>
</member><member name="F:EntrezAPI.eUtils.ItemTypeType.Integer">
	<remarks/>
</member><member name="F:EntrezAPI.eUtils.ItemTypeType.Date">
	<remarks/>
</member><member name="F:EntrezAPI.eUtils.ItemTypeType.String">
	<remarks/>
</member><member name="F:EntrezAPI.eUtils.ItemTypeType.Structure">
	<remarks/>
</member><member name="F:EntrezAPI.eUtils.ItemTypeType.List">
	<remarks/>
</member><member name="F:EntrezAPI.eUtils.ItemTypeType.Flags">
	<remarks/>
</member><member name="F:EntrezAPI.eUtils.ItemTypeType.Qualifier">
	<remarks/>
</member><member name="F:EntrezAPI.eUtils.ItemTypeType.Enumerator">
	<remarks/>
</member><member name="F:EntrezAPI.eUtils.ItemTypeType.Unknown">
	<remarks/>
</member><member name="T:EntrezAPI.eUtils.ItemTypeType">
	<remarks/>
</member><member name="P:EntrezAPI.eUtils.DocSumType.Id">
	<remarks/>
</member><member name="P:EntrezAPI.eUtils.DocSumType.Item">
	<remarks/>
</member><member name="T:EntrezAPI.eUtils.DocSumType">
	<remarks/>
</member><member name="P:EntrezAPI.eUtils.WarningListType.PhraseIgnored">
	<remarks/>
</member><member name="P:EntrezAPI.eUtils.WarningListType.QuotedPhraseNotFound">
	<remarks/>
</member><member name="P:EntrezAPI.eUtils.WarningListType.OutputMessage">
	<remarks/>
</member><member name="T:EntrezAPI.eUtils.WarningListType">
	<remarks/>
</member><member name="P:EntrezAPI.eUtils.ErrorListType.PhraseNotFound">
	<remarks/>
</member><member name="P:EntrezAPI.eUtils.ErrorListType.FieldNotFound">
	<remarks/>
</member><member name="T:EntrezAPI.eUtils.ErrorListType">
	<remarks/>
</member><member name="P:EntrezAPI.eUtils.TermSetType.Term">
	<remarks/>
</member><member name="P:EntrezAPI.eUtils.TermSetType.Field">
	<remarks/>
</member><member name="P:EntrezAPI.eUtils.TermSetType.Count">
	<remarks/>
</member><member name="P:EntrezAPI.eUtils.TermSetType.Explode">
	<remarks/>
</member><member name="T:EntrezAPI.eUtils.TermSetType">
	<remarks/>
</member><member name="P:EntrezAPI.eUtils.TranslationType.From">
	<remarks/>
</member><member name="P:EntrezAPI.eUtils.TranslationType.To">
	<remarks/>
</member><member name="T:EntrezAPI.eUtils.TranslationType">
	<remarks/>
</member><member name="P:EntrezAPI.eUtils.LinkType.Name">
	<remarks/>
</member><member name="P:EntrezAPI.eUtils.LinkType.Menu">
	<remarks/>
</member><member name="P:EntrezAPI.eUtils.LinkType.Description">
	<remarks/>
</member><member name="P:EntrezAPI.eUtils.LinkType.DbTo">
	<remarks/>
</member><member name="T:EntrezAPI.eUtils.LinkType">
	<remarks/>
</member><member name="P:EntrezAPI.eUtils.FieldType.Name">
	<remarks/>
</member><member name="P:EntrezAPI.eUtils.FieldType.FullName">
	<remarks/>
</member><member name="P:EntrezAPI.eUtils.FieldType.Description">
	<remarks/>
</member><member name="P:EntrezAPI.eUtils.FieldType.TermCount">
	<remarks/>
</member><member name="P:EntrezAPI.eUtils.FieldType.IsDate">
	<remarks/>
</member><member name="P:EntrezAPI.eUtils.FieldType.IsNumerical">
	<remarks/>
</member><member name="P:EntrezAPI.eUtils.FieldType.SingleToken">
	<remarks/>
</member><member name="P:EntrezAPI.eUtils.FieldType.Hierarchy">
	<remarks/>
</member><member name="P:EntrezAPI.eUtils.FieldType.IsHidden">
	<remarks/>
</member><member name="T:EntrezAPI.eUtils.FieldType">
	<remarks/>
</member><member name="P:EntrezAPI.eUtils.DbInfoType.DbName">
	<remarks/>
</member><member name="P:EntrezAPI.eUtils.DbInfoType.MenuName">
	<remarks/>
</member><member name="P:EntrezAPI.eUtils.DbInfoType.Description">
	<remarks/>
</member><member name="P:EntrezAPI.eUtils.DbInfoType.Count">
	<remarks/>
</member><member name="P:EntrezAPI.eUtils.DbInfoType.LastUpdate">
	<remarks/>
</member><member name="P:EntrezAPI.eUtils.DbInfoType.FieldList">
	<remarks/>
</member><member name="P:EntrezAPI.eUtils.DbInfoType.LinkList">
	<remarks/>
</member><member name="T:EntrezAPI.eUtils.DbInfoType">
	<remarks/>
</member><member name="P:EntrezAPI.eUtils.DbListType.Items">
	<remarks/>
</member><member name="T:EntrezAPI.eUtils.DbListType">
	<remarks/>
</member><member name="P:EntrezAPI.eUtils.ResultItemType.DbName">
	<remarks/>
</member><member name="P:EntrezAPI.eUtils.ResultItemType.MenuName">
	<remarks/>
</member><member name="P:EntrezAPI.eUtils.ResultItemType.Count">
	<remarks/>
</member><member name="P:EntrezAPI.eUtils.ResultItemType.Status">
	<remarks/>
</member><member name="T:EntrezAPI.eUtils.ResultItemType">
	<remarks/>
</member><member name="P:EntrezAPI.eUtils.eGQueryResultType.ERROR">
	<remarks/>
</member><member name="P:EntrezAPI.eUtils.eGQueryResultType.ResultItem">
	<remarks/>
</member><member name="T:EntrezAPI.eUtils.eGQueryResultType">
	<remarks/>
</member><member name="P:EntrezAPI.eUtils.Result.Term">
	<remarks/>
</member><member name="P:EntrezAPI.eUtils.Result.eGQueryResult">
	<remarks/>
</member><member name="T:EntrezAPI.eUtils.Result">
	<remarks/>
</member><member name="P:EntrezAPI.eUtils.eInfoRequest.db">
	<remarks/>
</member><member name="P:EntrezAPI.eUtils.eInfoRequest.tool">
	<remarks/>
</member><member name="P:EntrezAPI.eUtils.eInfoRequest.email">
	<remarks/>
</member><member name="T:EntrezAPI.eUtils.eInfoRequest">
	<remarks/>
</member><member name="P:EntrezAPI.eUtils.eInfoResult.ERROR">
	<remarks/>
</member><member name="P:EntrezAPI.eUtils.eInfoResult.DbList">
	<remarks/>
</member><member name="P:EntrezAPI.eUtils.eInfoResult.DbInfo">
	<remarks/>
</member><member name="T:EntrezAPI.eUtils.eInfoResult">
	<remarks/>
</member><member name="P:EntrezAPI.eUtils.eSearchRequest.db">
	<remarks/>
</member><member name="P:EntrezAPI.eUtils.eSearchRequest.term">
	<remarks/>
</member><member name="P:EntrezAPI.eUtils.eSearchRequest.WebEnv">
	<remarks/>
</member><member name="P:EntrezAPI.eUtils.eSearchRequest.QueryKey">
	<remarks/>
</member><member name="P:EntrezAPI.eUtils.eSearchRequest.usehistory">
	<remarks/>
</member><member name="P:EntrezAPI.eUtils.eSearchRequest.tool">
	<remarks/>
</member><member name="P:EntrezAPI.eUtils.eSearchRequest.email">
	<remarks/>
</member><member name="P:EntrezAPI.eUtils.eSearchRequest.field">
	<remarks/>
</member><member name="P:EntrezAPI.eUtils.eSearchRequest.reldate">
	<remarks/>
</member><member name="P:EntrezAPI.eUtils.eSearchRequest.mindate">
	<remarks/>
</member><member name="P:EntrezAPI.eUtils.eSearchRequest.maxdate">
	<remarks/>
</member><member name="P:EntrezAPI.eUtils.eSearchRequest.datetype">
	<remarks/>
</member><member name="P:EntrezAPI.eUtils.eSearchRequest.RetStart">
	<remarks/>
</member><member name="P:EntrezAPI.eUtils.eSearchRequest.RetMax">
	<remarks/>
</member><member name="P:EntrezAPI.eUtils.eSearchRequest.rettype">
	<remarks/>
</member><member name="P:EntrezAPI.eUtils.eSearchRequest.sort">
	<remarks/>
</member><member name="T:EntrezAPI.eUtils.eSearchRequest">
	<remarks/>
</member><member name="P:EntrezAPI.eUtils.eSearchResult.ERROR">
	<remarks/>
</member><member name="P:EntrezAPI.eUtils.eSearchResult.Count">
	<remarks/>
</member><member name="P:EntrezAPI.eUtils.eSearchResult.RetMax">
	<remarks/>
</member><member name="P:EntrezAPI.eUtils.eSearchResult.RetStart">
	<remarks/>
</member><member name="P:EntrezAPI.eUtils.eSearchResult.QueryKey">
	<remarks/>
</member><member name="P:EntrezAPI.eUtils.eSearchResult.WebEnv">
	<remarks/>
</member><member name="P:EntrezAPI.eUtils.eSearchResult.IdList">
	<remarks/>
</member><member name="P:EntrezAPI.eUtils.eSearchResult.TranslationSet">
	<remarks/>
</member><member name="P:EntrezAPI.eUtils.eSearchResult.TranslationStack">
	<remarks/>
</member><member name="P:EntrezAPI.eUtils.eSearchResult.QueryTranslation">
	<remarks/>
</member><member name="P:EntrezAPI.eUtils.eSearchResult.ErrorList">
	<remarks/>
</member><member name="P:EntrezAPI.eUtils.eSearchResult.WarningList">
	<remarks/>
</member><member name="T:EntrezAPI.eUtils.eSearchResult">
	<remarks/>
</member><member name="P:EntrezAPI.eUtils.eSummaryRequest.db">
	<remarks/>
</member><member name="P:EntrezAPI.eUtils.eSummaryRequest.id">
	<remarks/>
</member><member name="P:EntrezAPI.eUtils.eSummaryRequest.WebEnv">
	<remarks/>
</member><member name="P:EntrezAPI.eUtils.eSummaryRequest.query_key">
	<remarks/>
</member><member name="P:EntrezAPI.eUtils.eSummaryRequest.retstart">
	<remarks/>
</member><member name="P:EntrezAPI.eUtils.eSummaryRequest.retmax">
	<remarks/>
</member><member name="P:EntrezAPI.eUtils.eSummaryRequest.tool">
	<remarks/>
</member><member name="P:EntrezAPI.eUtils.eSummaryRequest.email">
	<remarks/>
</member><member name="T:EntrezAPI.eUtils.eSummaryRequest">
	<remarks/>
</member><member name="P:EntrezAPI.eUtils.eSummaryResult.ERROR">
	<remarks/>
</member><member name="P:EntrezAPI.eUtils.eSummaryResult.DocSum">
	<remarks/>
</member><member name="T:EntrezAPI.eUtils.eSummaryResult">
	<remarks/>
</member><member name="P:EntrezAPI.eUtils.eLinkRequest.db">
	<remarks/>
</member><member name="P:EntrezAPI.eUtils.eLinkRequest.id">
	<remarks/>
</member><member name="P:EntrezAPI.eUtils.eLinkRequest.reldate">
	<remarks/>
</member><member name="P:EntrezAPI.eUtils.eLinkRequest.mindate">
	<remarks/>
</member><member name="P:EntrezAPI.eUtils.eLinkRequest.maxdate">
	<remarks/>
</member><member name="P:EntrezAPI.eUtils.eLinkRequest.datetype">
	<remarks/>
</member><member name="P:EntrezAPI.eUtils.eLinkRequest.term">
	<remarks/>
</member><member name="P:EntrezAPI.eUtils.eLinkRequest.dbfrom">
	<remarks/>
</member><member name="P:EntrezAPI.eUtils.eLinkRequest.linkname">
	<remarks/>
</member><member name="P:EntrezAPI.eUtils.eLinkRequest.WebEnv">
	<remarks/>
</member><member name="P:EntrezAPI.eUtils.eLinkRequest.query_key">
	<remarks/>
</member><member name="P:EntrezAPI.eUtils.eLinkRequest.cmd">
	<remarks/>
</member><member name="P:EntrezAPI.eUtils.eLinkRequest.tool">
	<remarks/>
</member><member name="P:EntrezAPI.eUtils.eLinkRequest.email">
	<remarks/>
</member><member name="T:EntrezAPI.eUtils.eLinkRequest">
	<remarks/>
</member><member name="P:EntrezAPI.eUtils.eLinkResult.LinkSet">
	<remarks/>
</member><member name="P:EntrezAPI.eUtils.eLinkResult.ERROR">
	<remarks/>
</member><member name="T:EntrezAPI.eUtils.eLinkResult">
	<remarks/>
</member><member name="P:EntrezAPI.eUtils.eSpellRequest.db">
	<remarks/>
</member><member name="P:EntrezAPI.eUtils.eSpellRequest.term">
	<remarks/>
</member><member name="P:EntrezAPI.eUtils.eSpellRequest.tool">
	<remarks/>
</member><member name="P:EntrezAPI.eUtils.eSpellRequest.email">
	<remarks/>
</member><member name="T:EntrezAPI.eUtils.eSpellRequest">
	<remarks/>
</member><member name="P:EntrezAPI.eUtils.eSpellResult.Database">
	<remarks/>
</member><member name="P:EntrezAPI.eUtils.eSpellResult.Query">
	<remarks/>
</member><member name="P:EntrezAPI.eUtils.eSpellResult.CorrectedQuery">
	<remarks/>
</member><member name="P:EntrezAPI.eUtils.eSpellResult.SpelledQuery">
	<remarks/>
</member><member name="P:EntrezAPI.eUtils.eSpellResult.ERROR">
	<remarks/>
</member><member name="T:EntrezAPI.eUtils.eSpellResult">
	<remarks/>
</member><member name="P:EntrezAPI.eUtils.SpelledQuery.Items">
	<remarks/>
</member><member name="P:EntrezAPI.eUtils.SpelledQuery.ItemsElementName">
	<remarks/>
</member><member name="T:EntrezAPI.eUtils.SpelledQuery">
	<remarks/>
</member><member name="F:EntrezAPI.eUtils.ItemsChoiceType.Original">
	<remarks/>
</member><member name="F:EntrezAPI.eUtils.ItemsChoiceType.Replaced">
	<remarks/>
</member><member name="T:EntrezAPI.eUtils.ItemsChoiceType">
	<remarks/>
</member><member name="P:EntrezAPI.eUtils.ePostRequest.db">
	<remarks/>
</member><member name="P:EntrezAPI.eUtils.ePostRequest.id">
	<remarks/>
</member><member name="P:EntrezAPI.eUtils.ePostRequest.WebEnv">
	<remarks/>
</member><member name="P:EntrezAPI.eUtils.ePostRequest.tool">
	<remarks/>
</member><member name="P:EntrezAPI.eUtils.ePostRequest.email">
	<remarks/>
</member><member name="T:EntrezAPI.eUtils.ePostRequest">
	<remarks/>
</member><member name="P:EntrezAPI.eUtils.ePostResult.InvalidIdList">
	<remarks/>
</member><member name="P:EntrezAPI.eUtils.ePostResult.QueryKey">
	<remarks/>
</member><member name="P:EntrezAPI.eUtils.ePostResult.WebEnv">
	<remarks/>
</member><member name="P:EntrezAPI.eUtils.ePostResult.ERROR">
	<remarks/>
</member><member name="T:EntrezAPI.eUtils.ePostResult">
	<remarks/>
</member><member name="P:EntrezAPI.Sequence.eFetchRequest.db">
	<remarks/>
</member><member name="P:EntrezAPI.Sequence.eFetchRequest.id">
	<remarks/>
</member><member name="P:EntrezAPI.Sequence.eFetchRequest.WebEnv">
	<remarks/>
</member><member name="P:EntrezAPI.Sequence.eFetchRequest.query_key">
	<remarks/>
</member><member name="P:EntrezAPI.Sequence.eFetchRequest.tool">
	<remarks/>
</member><member name="P:EntrezAPI.Sequence.eFetchRequest.email">
	<remarks/>
</member><member name="P:EntrezAPI.Sequence.eFetchRequest.retstart">
	<remarks/>
</member><member name="P:EntrezAPI.Sequence.eFetchRequest.retmax">
	<remarks/>
</member><member name="P:EntrezAPI.Sequence.eFetchRequest.rettype">
	<remarks/>
</member><member name="P:EntrezAPI.Sequence.eFetchRequest.strand">
	<remarks/>
</member><member name="P:EntrezAPI.Sequence.eFetchRequest.seq_start">
	<remarks/>
</member><member name="P:EntrezAPI.Sequence.eFetchRequest.seq_stop">
	<remarks/>
</member><member name="P:EntrezAPI.Sequence.eFetchRequest.complexity">
	<remarks/>
</member><member name="P:EntrezAPI.Sequence.eFetchRequest.report">
	<remarks/>
</member><member name="T:EntrezAPI.Sequence.eFetchRequest">
	<remarks/>
</member><member name="P:EntrezAPI.Sequence.eFetchResult.ERROR">
	<remarks/>
</member><member name="P:EntrezAPI.Sequence.eFetchResult.TSeqSet">
	<remarks/>
</member><member name="P:EntrezAPI.Sequence.eFetchResult.GBSet">
	<remarks/>
</member><member name="P:EntrezAPI.Sequence.eFetchResult.INSDSet">
	<remarks/>
</member><member name="P:EntrezAPI.Sequence.eFetchResult.IdList">
	<remarks/>
</member><member name="T:EntrezAPI.Sequence.eFetchResult">
	<remarks/>
</member><member name="P:EntrezAPI.Sequence.TSeqSet.TSeq">
	<remarks/>
</member><member name="T:EntrezAPI.Sequence.TSeqSet">
	<remarks/>
</member><member name="P:EntrezAPI.Sequence.TSeq.TSeq_seqtype">
	<remarks/>
</member><member name="P:EntrezAPI.Sequence.TSeq.TSeq_gi">
	<remarks/>
</member><member name="P:EntrezAPI.Sequence.TSeq.TSeq_accver">
	<remarks/>
</member><member name="P:EntrezAPI.Sequence.TSeq.TSeq_sid">
	<remarks/>
</member><member name="P:EntrezAPI.Sequence.TSeq.TSeq_local">
	<remarks/>
</member><member name="P:EntrezAPI.Sequence.TSeq.TSeq_taxid">
	<remarks/>
</member><member name="P:EntrezAPI.Sequence.TSeq.TSeq_orgname">
	<remarks/>
</member><member name="P:EntrezAPI.Sequence.TSeq.TSeq_defline">
	<remarks/>
</member><member name="P:EntrezAPI.Sequence.TSeq.TSeq_length">
	<remarks/>
</member><member name="P:EntrezAPI.Sequence.TSeq.TSeq_sequence">
	<remarks/>
</member><member name="T:EntrezAPI.Sequence.TSeq">
	<remarks/>
</member><member name="P:EntrezAPI.Sequence.TSeqTSeq_seqtype.value">
	<remarks/>
</member><member name="T:EntrezAPI.Sequence.TSeqTSeq_seqtype">
	<remarks/>
</member><member name="F:EntrezAPI.Sequence.TSeqTSeq_seqtypeValue.nucleotide">
	<remarks/>
</member><member name="F:EntrezAPI.Sequence.TSeqTSeq_seqtypeValue.protein">
	<remarks/>
</member><member name="T:EntrezAPI.Sequence.TSeqTSeq_seqtypeValue">
	<remarks/>
</member><member name="P:EntrezAPI.Sequence.GBSet.GBSeq">
	<remarks/>
</member><member name="T:EntrezAPI.Sequence.GBSet">
	<remarks/>
</member><member name="P:EntrezAPI.Sequence.GBSeq.GBSeq_locus">
	<remarks/>
</member><member name="P:EntrezAPI.Sequence.GBSeq.GBSeq_length">
	<remarks/>
</member><member name="P:EntrezAPI.Sequence.GBSeq.GBSeq_strandedness">
	<remarks/>
</member><member name="P:EntrezAPI.Sequence.GBSeq.GBSeq_moltype">
	<remarks/>
</member><member name="P:EntrezAPI.Sequence.GBSeq.GBSeq_topology">
	<remarks/>
</member><member name="P:EntrezAPI.Sequence.GBSeq.GBSeq_division">
	<remarks/>
</member><member name="P:EntrezAPI.Sequence.GBSeq.GBSeq_updatedate">
	<remarks/>
</member><member name="P:EntrezAPI.Sequence.GBSeq.GBSeq_createdate">
	<remarks/>
</member><member name="P:EntrezAPI.Sequence.GBSeq.GBSeq_updaterelease">
	<remarks/>
</member><member name="P:EntrezAPI.Sequence.GBSeq.GBSeq_createrelease">
	<remarks/>
</member><member name="P:EntrezAPI.Sequence.GBSeq.GBSeq_definition">
	<remarks/>
</member><member name="P:EntrezAPI.Sequence.GBSeq.GBSeq_primaryaccession">
	<remarks/>
</member><member name="P:EntrezAPI.Sequence.GBSeq.GBSeq_entryversion">
	<remarks/>
</member><member name="P:EntrezAPI.Sequence.GBSeq.GBSeq_accessionversion">
	<remarks/>
</member><member name="P:EntrezAPI.Sequence.GBSeq.GBSeq_otherseqids">
	<remarks/>
</member><member name="P:EntrezAPI.Sequence.GBSeq.GBSeq_secondaryaccessions">
	<remarks/>
</member><member name="P:EntrezAPI.Sequence.GBSeq.GBSeq_project">
	<remarks/>
</member><member name="P:EntrezAPI.Sequence.GBSeq.GBSeq_keywords">
	<remarks/>
</member><member name="P:EntrezAPI.Sequence.GBSeq.GBSeq_segment">
	<remarks/>
</member><member name="P:EntrezAPI.Sequence.GBSeq.GBSeq_source">
	<remarks/>
</member><member name="P:EntrezAPI.Sequence.GBSeq.GBSeq_organism">
	<remarks/>
</member><member name="P:EntrezAPI.Sequence.GBSeq.GBSeq_taxonomy">
	<remarks/>
</member><member name="P:EntrezAPI.Sequence.GBSeq.GBSeq_references">
	<remarks/>
</member><member name="P:EntrezAPI.Sequence.GBSeq.GBSeq_comment">
	<remarks/>
</member><member name="P:EntrezAPI.Sequence.GBSeq.GBSeq_tagset">
	<remarks/>
</member><member name="P:EntrezAPI.Sequence.GBSeq.GBSeq_primary">
	<remarks/>
</member><member name="P:EntrezAPI.Sequence.GBSeq.GBSeq_sourcedb">
	<remarks/>
</member><member name="P:EntrezAPI.Sequence.GBSeq.GBSeq_databasereference">
	<remarks/>
</member><member name="P:EntrezAPI.Sequence.GBSeq.GBSeq_featuretable">
	<remarks/>
</member><member name="P:EntrezAPI.Sequence.GBSeq.GBSeq_sequence">
	<remarks/>
</member><member name="P:EntrezAPI.Sequence.GBSeq.GBSeq_contig">
	<remarks/>
</member><member name="T:EntrezAPI.Sequence.GBSeq">
	<remarks/>
</member><member name="P:EntrezAPI.Sequence.GBSeqGBSeq_otherseqids.GBSeqid">
	<remarks/>
</member><member name="T:EntrezAPI.Sequence.GBSeqGBSeq_otherseqids">
	<remarks/>
</member><member name="P:EntrezAPI.Sequence.GBSeqGBSeq_secondaryaccessions.GBSecondaryaccn">
	<remarks/>
</member><member name="T:EntrezAPI.Sequence.GBSeqGBSeq_secondaryaccessions">
	<remarks/>
</member><member name="P:EntrezAPI.Sequence.GBSeqGBSeq_keywords.GBKeyword">
	<remarks/>
</member><member name="T:EntrezAPI.Sequence.GBSeqGBSeq_keywords">
	<remarks/>
</member><member name="P:EntrezAPI.Sequence.GBSeqGBSeq_references.GBReference">
	<remarks/>
</member><member name="T:EntrezAPI.Sequence.GBSeqGBSeq_references">
	<remarks/>
</member><member name="P:EntrezAPI.Sequence.GBReference.GBReference_reference">
	<remarks/>
</member><member name="P:EntrezAPI.Sequence.GBReference.GBReference_position">
	<remarks/>
</member><member name="P:EntrezAPI.Sequence.GBReference.GBReference_authors">
	<remarks/>
</member><member name="P:EntrezAPI.Sequence.GBReference.GBReference_consortium">
	<remarks/>
</member><member name="P:EntrezAPI.Sequence.GBReference.GBReference_title">
	<remarks/>
</member><member name="P:EntrezAPI.Sequence.GBReference.GBReference_journal">
	<remarks/>
</member><member name="P:EntrezAPI.Sequence.GBReference.GBReference_xref">
	<remarks/>
</member><member name="P:EntrezAPI.Sequence.GBReference.GBReference_pubmed">
	<remarks/>
</member><member name="P:EntrezAPI.Sequence.GBReference.GBReference_remark">
	<remarks/>
</member><member name="T:EntrezAPI.Sequence.GBReference">
	<remarks/>
</member><member name="P:EntrezAPI.Sequence.GBReferenceGBReference_authors.GBAuthor">
	<remarks/>
</member><member name="T:EntrezAPI.Sequence.GBReferenceGBReference_authors">
	<remarks/>
</member><member name="P:EntrezAPI.Sequence.GBReferenceGBReference_xref.GBXref">
	<remarks/>
</member><member name="T:EntrezAPI.Sequence.GBReferenceGBReference_xref">
	<remarks/>
</member><member name="P:EntrezAPI.Sequence.GBXref.GBXref_dbname">
	<remarks/>
</member><member name="P:EntrezAPI.Sequence.GBXref.GBXref_id">
	<remarks/>
</member><member name="T:EntrezAPI.Sequence.GBXref">
	<remarks/>
</member><member name="P:EntrezAPI.Sequence.GBSeqGBSeq_tagset.GBTagset">
	<remarks/>
</member><member name="T:EntrezAPI.Sequence.GBSeqGBSeq_tagset">
	<remarks/>
</member><member name="P:EntrezAPI.Sequence.GBTagset.GBTagset_authority">
	<remarks/>
</member><member name="P:EntrezAPI.Sequence.GBTagset.GBTagset_version">
	<remarks/>
</member><member name="P:EntrezAPI.Sequence.GBTagset.GBTagset_url">
	<remarks/>
</member><member name="P:EntrezAPI.Sequence.GBTagset.GBTagset_tags">
	<remarks/>
</member><member name="T:EntrezAPI.Sequence.GBTagset">
	<remarks/>
</member><member name="P:EntrezAPI.Sequence.GBTagsetGBTagset_tags.GBTags">
	<remarks/>
</member><member name="T:EntrezAPI.Sequence.GBTagsetGBTagset_tags">
	<remarks/>
</member><member name="P:EntrezAPI.Sequence.GBTags.GBTag">
	<remarks/>
</member><member name="T:EntrezAPI.Sequence.GBTags">
	<remarks/>
</member><member name="P:EntrezAPI.Sequence.GBTag.GBTag_name">
	<remarks/>
</member><member name="P:EntrezAPI.Sequence.GBTag.GBTag_value">
	<remarks/>
</member><member name="P:EntrezAPI.Sequence.GBTag.GBTag_unit">
	<remarks/>
</member><member name="T:EntrezAPI.Sequence.GBTag">
	<remarks/>
</member><member name="P:EntrezAPI.Sequence.GBSeqGBSeq_featuretable.GBFeature">
	<remarks/>
</member><member name="T:EntrezAPI.Sequence.GBSeqGBSeq_featuretable">
	<remarks/>
</member><member name="P:EntrezAPI.Sequence.GBFeature.GBFeature_key">
	<remarks/>
</member><member name="P:EntrezAPI.Sequence.GBFeature.GBFeature_location">
	<remarks/>
</member><member name="P:EntrezAPI.Sequence.GBFeature.GBFeature_intervals">
	<remarks/>
</member><member name="P:EntrezAPI.Sequence.GBFeature.GBFeature_operator">
	<remarks/>
</member><member name="P:EntrezAPI.Sequence.GBFeature.GBFeature_partial5">
	<remarks/>
</member><member name="P:EntrezAPI.Sequence.GBFeature.GBFeature_partial3">
	<remarks/>
</member><member name="P:EntrezAPI.Sequence.GBFeature.GBFeature_quals">
	<remarks/>
</member><member name="T:EntrezAPI.Sequence.GBFeature">
	<remarks/>
</member><member name="P:EntrezAPI.Sequence.GBFeatureGBFeature_intervals.GBInterval">
	<remarks/>
</member><member name="T:EntrezAPI.Sequence.GBFeatureGBFeature_intervals">
	<remarks/>
</member><member name="P:EntrezAPI.Sequence.GBInterval.GBInterval_from">
	<remarks/>
</member><member name="P:EntrezAPI.Sequence.GBInterval.GBInterval_to">
	<remarks/>
</member><member name="P:EntrezAPI.Sequence.GBInterval.GBInterval_point">
	<remarks/>
</member><member name="P:EntrezAPI.Sequence.GBInterval.GBInterval_iscomp">
	<remarks/>
</member><member name="P:EntrezAPI.Sequence.GBInterval.GBInterval_interbp">
	<remarks/>
</member><member name="P:EntrezAPI.Sequence.GBInterval.GBInterval_accession">
	<remarks/>
</member><member name="T:EntrezAPI.Sequence.GBInterval">
	<remarks/>
</member><member name="P:EntrezAPI.Sequence.GBIntervalGBInterval_iscomp.value">
	<remarks/>
</member><member name="T:EntrezAPI.Sequence.GBIntervalGBInterval_iscomp">
	<remarks/>
</member><member name="F:EntrezAPI.Sequence.GBIntervalGBInterval_iscompValue.true">
	<remarks/>
</member><member name="F:EntrezAPI.Sequence.GBIntervalGBInterval_iscompValue.false">
	<remarks/>
</member><member name="T:EntrezAPI.Sequence.GBIntervalGBInterval_iscompValue">
	<remarks/>
</member><member name="P:EntrezAPI.Sequence.GBIntervalGBInterval_interbp.value">
	<remarks/>
</member><member name="T:EntrezAPI.Sequence.GBIntervalGBInterval_interbp">
	<remarks/>
</member><member name="F:EntrezAPI.Sequence.GBIntervalGBInterval_interbpValue.true">
	<remarks/>
</member><member name="F:EntrezAPI.Sequence.GBIntervalGBInterval_interbpValue.false">
	<remarks/>
</member><member name="T:EntrezAPI.Sequence.GBIntervalGBInterval_interbpValue">
	<remarks/>
</member><member name="P:EntrezAPI.Sequence.GBFeatureGBFeature_partial5.value">
	<remarks/>
</member><member name="T:EntrezAPI.Sequence.GBFeatureGBFeature_partial5">
	<remarks/>
</member><member name="F:EntrezAPI.Sequence.GBFeatureGBFeature_partial5Value.true">
	<remarks/>
</member><member name="F:EntrezAPI.Sequence.GBFeatureGBFeature_partial5Value.false">
	<remarks/>
</member><member name="T:EntrezAPI.Sequence.GBFeatureGBFeature_partial5Value">
	<remarks/>
</member><member name="P:EntrezAPI.Sequence.GBFeatureGBFeature_partial3.value">
	<remarks/>
</member><member name="T:EntrezAPI.Sequence.GBFeatureGBFeature_partial3">
	<remarks/>
</member><member name="F:EntrezAPI.Sequence.GBFeatureGBFeature_partial3Value.true">
	<remarks/>
</member><member name="F:EntrezAPI.Sequence.GBFeatureGBFeature_partial3Value.false">
	<remarks/>
</member><member name="T:EntrezAPI.Sequence.GBFeatureGBFeature_partial3Value">
	<remarks/>
</member><member name="P:EntrezAPI.Sequence.GBFeatureGBFeature_quals.GBQualifier">
	<remarks/>
</member><member name="T:EntrezAPI.Sequence.GBFeatureGBFeature_quals">
	<remarks/>
</member><member name="P:EntrezAPI.Sequence.GBQualifier.GBQualifier_name">
	<remarks/>
</member><member name="P:EntrezAPI.Sequence.GBQualifier.GBQualifier_value">
	<remarks/>
</member><member name="T:EntrezAPI.Sequence.GBQualifier">
	<remarks/>
</member><member name="P:EntrezAPI.Sequence.INSDSet.INSDSeq">
	<remarks/>
</member><member name="T:EntrezAPI.Sequence.INSDSet">
	<remarks/>
</member><member name="P:EntrezAPI.Sequence.INSDSeq.INSDSeq_locus">
	<remarks/>
</member><member name="P:EntrezAPI.Sequence.INSDSeq.INSDSeq_length">
	<remarks/>
</member><member name="P:EntrezAPI.Sequence.INSDSeq.INSDSeq_strandedness">
	<remarks/>
</member><member name="P:EntrezAPI.Sequence.INSDSeq.INSDSeq_moltype">
	<remarks/>
</member><member name="P:EntrezAPI.Sequence.INSDSeq.INSDSeq_topology">
	<remarks/>
</member><member name="P:EntrezAPI.Sequence.INSDSeq.INSDSeq_division">
	<remarks/>
</member><member name="P:EntrezAPI.Sequence.INSDSeq.INSDSeq_updatedate">
	<remarks/>
</member><member name="P:EntrezAPI.Sequence.INSDSeq.INSDSeq_createdate">
	<remarks/>
</member><member name="P:EntrezAPI.Sequence.INSDSeq.INSDSeq_updaterelease">
	<remarks/>
</member><member name="P:EntrezAPI.Sequence.INSDSeq.INSDSeq_createrelease">
	<remarks/>
</member><member name="P:EntrezAPI.Sequence.INSDSeq.INSDSeq_definition">
	<remarks/>
</member><member name="P:EntrezAPI.Sequence.INSDSeq.INSDSeq_primaryaccession">
	<remarks/>
</member><member name="P:EntrezAPI.Sequence.INSDSeq.INSDSeq_entryversion">
	<remarks/>
</member><member name="P:EntrezAPI.Sequence.INSDSeq.INSDSeq_accessionversion">
	<remarks/>
</member><member name="P:EntrezAPI.Sequence.INSDSeq.INSDSeq_otherseqids">
	<remarks/>
</member><member name="P:EntrezAPI.Sequence.INSDSeq.INSDSeq_secondaryaccessions">
	<remarks/>
</member><member name="P:EntrezAPI.Sequence.INSDSeq.INSDSeq_project">
	<remarks/>
</member><member name="P:EntrezAPI.Sequence.INSDSeq.INSDSeq_keywords">
	<remarks/>
</member><member name="P:EntrezAPI.Sequence.INSDSeq.INSDSeq_segment">
	<remarks/>
</member><member name="P:EntrezAPI.Sequence.INSDSeq.INSDSeq_source">
	<remarks/>
</member><member name="P:EntrezAPI.Sequence.INSDSeq.INSDSeq_organism">
	<remarks/>
</member><member name="P:EntrezAPI.Sequence.INSDSeq.INSDSeq_taxonomy">
	<remarks/>
</member><member name="P:EntrezAPI.Sequence.INSDSeq.INSDSeq_references">
	<remarks/>
</member><member name="P:EntrezAPI.Sequence.INSDSeq.INSDSeq_comment">
	<remarks/>
</member><member name="P:EntrezAPI.Sequence.INSDSeq.INSDSeq_tagset">
	<remarks/>
</member><member name="P:EntrezAPI.Sequence.INSDSeq.INSDSeq_primary">
	<remarks/>
</member><member name="P:EntrezAPI.Sequence.INSDSeq.INSDSeq_sourcedb">
	<remarks/>
</member><member name="P:EntrezAPI.Sequence.INSDSeq.INSDSeq_databasereference">
	<remarks/>
</member><member name="P:EntrezAPI.Sequence.INSDSeq.INSDSeq_featuretable">
	<remarks/>
</member><member name="P:EntrezAPI.Sequence.INSDSeq.INSDSeq_sequence">
	<remarks/>
</member><member name="P:EntrezAPI.Sequence.INSDSeq.INSDSeq_contig">
	<remarks/>
</member><member name="T:EntrezAPI.Sequence.INSDSeq">
	<remarks/>
</member><member name="P:EntrezAPI.Sequence.INSDSeqINSDSeq_otherseqids.INSDSeqid">
	<remarks/>
</member><member name="T:EntrezAPI.Sequence.INSDSeqINSDSeq_otherseqids">
	<remarks/>
</member><member name="P:EntrezAPI.Sequence.INSDSeqINSDSeq_secondaryaccessions.INSDSecondaryaccn">
	<remarks/>
</member><member name="T:EntrezAPI.Sequence.INSDSeqINSDSeq_secondaryaccessions">
	<remarks/>
</member><member name="P:EntrezAPI.Sequence.INSDSeqINSDSeq_keywords.INSDKeyword">
	<remarks/>
</member><member name="T:EntrezAPI.Sequence.INSDSeqINSDSeq_keywords">
	<remarks/>
</member><member name="P:EntrezAPI.Sequence.INSDSeqINSDSeq_references.INSDReference">
	<remarks/>
</member><member name="T:EntrezAPI.Sequence.INSDSeqINSDSeq_references">
	<remarks/>
</member><member name="P:EntrezAPI.Sequence.INSDReference.INSDReference_reference">
	<remarks/>
</member><member name="P:EntrezAPI.Sequence.INSDReference.INSDReference_position">
	<remarks/>
</member><member name="P:EntrezAPI.Sequence.INSDReference.INSDReference_authors">
	<remarks/>
</member><member name="P:EntrezAPI.Sequence.INSDReference.INSDReference_consortium">
	<remarks/>
</member><member name="P:EntrezAPI.Sequence.INSDReference.INSDReference_title">
	<remarks/>
</member><member name="P:EntrezAPI.Sequence.INSDReference.INSDReference_journal">
	<remarks/>
</member><member name="P:EntrezAPI.Sequence.INSDReference.INSDReference_xref">
	<remarks/>
</member><member name="P:EntrezAPI.Sequence.INSDReference.INSDReference_pubmed">
	<remarks/>
</member><member name="P:EntrezAPI.Sequence.INSDReference.INSDReference_remark">
	<remarks/>
</member><member name="T:EntrezAPI.Sequence.INSDReference">
	<remarks/>
</member><member name="P:EntrezAPI.Sequence.INSDReferenceINSDReference_authors.INSDAuthor">
	<remarks/>
</member><member name="T:EntrezAPI.Sequence.INSDReferenceINSDReference_authors">
	<remarks/>
</member><member name="P:EntrezAPI.Sequence.INSDReferenceINSDReference_xref.INSDXref">
	<remarks/>
</member><member name="T:EntrezAPI.Sequence.INSDReferenceINSDReference_xref">
	<remarks/>
</member><member name="P:EntrezAPI.Sequence.INSDXref.INSDXref_dbname">
	<remarks/>
</member><member name="P:EntrezAPI.Sequence.INSDXref.INSDXref_id">
	<remarks/>
</member><member name="T:EntrezAPI.Sequence.INSDXref">
	<remarks/>
</member><member name="P:EntrezAPI.Sequence.INSDSeqINSDSeq_tagset.INSDTagset">
	<remarks/>
</member><member name="T:EntrezAPI.Sequence.INSDSeqINSDSeq_tagset">
	<remarks/>
</member><member name="P:EntrezAPI.Sequence.INSDTagset.INSDTagset_authority">
	<remarks/>
</member><member name="P:EntrezAPI.Sequence.INSDTagset.INSDTagset_version">
	<remarks/>
</member><member name="P:EntrezAPI.Sequence.INSDTagset.INSDTagset_url">
	<remarks/>
</member><member name="P:EntrezAPI.Sequence.INSDTagset.INSDTagset_tags">
	<remarks/>
</member><member name="T:EntrezAPI.Sequence.INSDTagset">
	<remarks/>
</member><member name="P:EntrezAPI.Sequence.INSDTagsetINSDTagset_tags.INSDTags">
	<remarks/>
</member><member name="T:EntrezAPI.Sequence.INSDTagsetINSDTagset_tags">
	<remarks/>
</member><member name="P:EntrezAPI.Sequence.INSDTags.INSDTag">
	<remarks/>
</member><member name="T:EntrezAPI.Sequence.INSDTags">
	<remarks/>
</member><member name="P:EntrezAPI.Sequence.INSDTag.INSDTag_name">
	<remarks/>
</member><member name="P:EntrezAPI.Sequence.INSDTag.INSDTag_value">
	<remarks/>
</member><member name="P:EntrezAPI.Sequence.INSDTag.INSDTag_unit">
	<remarks/>
</member><member name="T:EntrezAPI.Sequence.INSDTag">
	<remarks/>
</member><member name="P:EntrezAPI.Sequence.INSDSeqINSDSeq_featuretable.INSDFeature">
	<remarks/>
</member><member name="T:EntrezAPI.Sequence.INSDSeqINSDSeq_featuretable">
	<remarks/>
</member><member name="P:EntrezAPI.Sequence.INSDFeature.INSDFeature_key">
	<remarks/>
</member><member name="P:EntrezAPI.Sequence.INSDFeature.INSDFeature_location">
	<remarks/>
</member><member name="P:EntrezAPI.Sequence.INSDFeature.INSDFeature_intervals">
	<remarks/>
</member><member name="P:EntrezAPI.Sequence.INSDFeature.INSDFeature_operator">
	<remarks/>
</member><member name="P:EntrezAPI.Sequence.INSDFeature.INSDFeature_partial5">
	<remarks/>
</member><member name="P:EntrezAPI.Sequence.INSDFeature.INSDFeature_partial3">
	<remarks/>
</member><member name="P:EntrezAPI.Sequence.INSDFeature.INSDFeature_quals">
	<remarks/>
</member><member name="T:EntrezAPI.Sequence.INSDFeature">
	<remarks/>
</member><member name="P:EntrezAPI.Sequence.INSDFeatureINSDFeature_intervals.INSDInterval">
	<remarks/>
</member><member name="T:EntrezAPI.Sequence.INSDFeatureINSDFeature_intervals">
	<remarks/>
</member><member name="P:EntrezAPI.Sequence.INSDInterval.INSDInterval_from">
	<remarks/>
</member><member name="P:EntrezAPI.Sequence.INSDInterval.INSDInterval_to">
	<remarks/>
</member><member name="P:EntrezAPI.Sequence.INSDInterval.INSDInterval_point">
	<remarks/>
</member><member name="P:EntrezAPI.Sequence.INSDInterval.INSDInterval_iscomp">
	<remarks/>
</member><member name="P:EntrezAPI.Sequence.INSDInterval.INSDInterval_interbp">
	<remarks/>
</member><member name="P:EntrezAPI.Sequence.INSDInterval.INSDInterval_accession">
	<remarks/>
</member><member name="T:EntrezAPI.Sequence.INSDInterval">
	<remarks/>
</member><member name="P:EntrezAPI.Sequence.INSDIntervalINSDInterval_iscomp.value">
	<remarks/>
</member><member name="T:EntrezAPI.Sequence.INSDIntervalINSDInterval_iscomp">
	<remarks/>
</member><member name="F:EntrezAPI.Sequence.INSDIntervalINSDInterval_iscompValue.true">
	<remarks/>
</member><member name="F:EntrezAPI.Sequence.INSDIntervalINSDInterval_iscompValue.false">
	<remarks/>
</member><member name="T:EntrezAPI.Sequence.INSDIntervalINSDInterval_iscompValue">
	<remarks/>
</member><member name="P:EntrezAPI.Sequence.INSDIntervalINSDInterval_interbp.value">
	<remarks/>
</member><member name="T:EntrezAPI.Sequence.INSDIntervalINSDInterval_interbp">
	<remarks/>
</member><member name="F:EntrezAPI.Sequence.INSDIntervalINSDInterval_interbpValue.true">
	<remarks/>
</member><member name="F:EntrezAPI.Sequence.INSDIntervalINSDInterval_interbpValue.false">
	<remarks/>
</member><member name="T:EntrezAPI.Sequence.INSDIntervalINSDInterval_interbpValue">
	<remarks/>
</member><member name="P:EntrezAPI.Sequence.INSDFeatureINSDFeature_partial5.value">
	<remarks/>
</member><member name="T:EntrezAPI.Sequence.INSDFeatureINSDFeature_partial5">
	<remarks/>
</member><member name="F:EntrezAPI.Sequence.INSDFeatureINSDFeature_partial5Value.true">
	<remarks/>
</member><member name="F:EntrezAPI.Sequence.INSDFeatureINSDFeature_partial5Value.false">
	<remarks/>
</member><member name="T:EntrezAPI.Sequence.INSDFeatureINSDFeature_partial5Value">
	<remarks/>
</member><member name="P:EntrezAPI.Sequence.INSDFeatureINSDFeature_partial3.value">
	<remarks/>
</member><member name="T:EntrezAPI.Sequence.INSDFeatureINSDFeature_partial3">
	<remarks/>
</member><member name="F:EntrezAPI.Sequence.INSDFeatureINSDFeature_partial3Value.true">
	<remarks/>
</member><member name="F:EntrezAPI.Sequence.INSDFeatureINSDFeature_partial3Value.false">
	<remarks/>
</member><member name="T:EntrezAPI.Sequence.INSDFeatureINSDFeature_partial3Value">
	<remarks/>
</member><member name="P:EntrezAPI.Sequence.INSDFeatureINSDFeature_quals.INSDQualifier">
	<remarks/>
</member><member name="T:EntrezAPI.Sequence.INSDFeatureINSDFeature_quals">
	<remarks/>
</member><member name="P:EntrezAPI.Sequence.INSDQualifier.INSDQualifier_name">
	<remarks/>
</member><member name="P:EntrezAPI.Sequence.INSDQualifier.INSDQualifier_value">
	<remarks/>
</member><member name="T:EntrezAPI.Sequence.INSDQualifier">
	<remarks/>
</member><member name="T:EntrezAPI.Entrez.EnvInfo">
	<summary>
 The Entrez services utilize caching, and many calls return a handle to an "Environment" 
 , which can be reused to improve performance
 </summary>
	<remarks></remarks>
</member><member name="T:EntrezAPI.Entrez.SummaryItem">
	<summary>
 The GetSummary call gets a summary of an individual document - (citation, protein, gene, etc.) - in two parts, a name
 and content.
 </summary>
	<remarks></remarks>
</member><member name="M:EntrezAPI.Entrez.GetDBList">
	<summary>
 Gets a list of currently available database names - hardly ever used, since the names don't change
 </summary>
	<returns>An array of DB names</returns>
	<remarks></remarks>
</member><member name="M:EntrezAPI.Entrez.Post(System.String,System.String)">
	<summary>
 posts a set of IDs that will be reused in subsequent operations- to ptimize performance
 </summary>
	<param name="Database">Name of the database to be used</param>
	<param name="IDList"></param>
	<returns>A handle to an Environment, along with a Query Key (a sequentialy ascending number)</returns>
	<remarks></remarks>
</member><member name="M:EntrezAPI.Entrez.Search(System.String,System.String,System.Boolean,System.Int32,System.String,System.Boolean,System.String[]@,System.Int32@,EntrezAPI.Entrez.EnvInfo)">
	<summary>
	</summary>
	<param name="Database">The name of the database to be accessed</param>
	<param name="term">The query term</param>
	<param name="FetchIDs">Whether IDs should be fetched</param>
	<param name="MaxNumIDs">The maximum number of IDs to be returned, if fetchIDs is true</param>
	<param name="SortBy">How the results should be sorted - typically SortByDate</param>
	<param name="UseHistory">If True, History of previous searches should be used. Use true to use history server.</param>
	<param name="NumHits">The total number of hits that actually matched the query</param>
	<param name="IDs">The IDs to be returned, if FetchIDs is true</param>
	<param name="EnvIn">A previously set Environment handle. This allows us to combine search terms with previous IDs
 stored on the history server</param>
	<returns>A handle to the Environment, for reuse</returns>
	<remarks>Note that you can use both an Env as well as a search filter to restrict the previously fetched IDs</remarks>
</member><member name="M:EntrezAPI.Entrez.GetSummary(System.String,System.String,EntrezAPI.Entrez.DocumentSummary[]@,EntrezAPI.Entrez.EnvInfo)">
	<summary>
 Retrieves summary information for a set of documents, where you supply either a set of IDs
 or a previously used EnvInfo environment handle. The summary consists of key-value pairs - 
 name and content. The key value pairs are of limited use unless you know the values of the Name 
 attribute. Also, a lot of the attributes are empty, and so you need to eliminate them - the 
 summary information is jagged. One problem is that two critical components - the first author
 and the abstract - are missing (the last author is listed instead.)
 </summary>
	<param name="database">the database to be queried</param>
	<param name="IDList">A list of IDs - an alternative to the Environment</param>
	<param name="DocSum">An array of document summary structures</param>
	<param name="Env">An Envinfo handle - to a previously executed search.</param>
	<returns>The number of matches. </returns>
	<remarks></remarks>
</member><member name="M:EntrezAPI.Entrez.GetLinks(System.String,System.String,System.String[]@,EntrezAPI.Entrez.EnvInfo,System.Boolean,System.String,System.String,System.Int32)">
	<summary>
 Checks for the existence of an external or Related Articles link from a list of 
 one or more primary IDs;  retrieves IDs and relevancy scores for links to 
 Entrez databases or Related Articles; creates a hyperlink to the primary 
 LinkOut provider for a specific ID and database, or lists LinkOut URLs and 
 attributes for multiple IDs. 
 You can use either a previous Environment variable, or a set of IDs.
 </summary>
	<param name="SourceDB"></param>
	<param name="DestinationDB"></param>
	<param name="IDList">This is used for both input, as well as output (if EnvIn is used). </param>
	<param name="EnvIn">a previously used handle to an Environment, to use history server.</param>
	<param name="FetchIDs">If true, use the history server and return the Source IDs.</param>
	<param name="MinDate"></param>
	<param name="MaxDate"></param>
	<param name="DaysPrecedig"></param>
	<returns>A 2D jagged array of Ids - the 1st dimension corresponds to the input IDs, the 2nd to the links for each
 input ID.</returns>
	<remarks>While NCBI allows a single ID element to contain a comma-delimited string, it is best
 if each element contains a single ID only, to avoid confusion when the links are fetched back. The only circumstance
 that I can think of where a comma-delim list would be useful is if you are searching for multiple alternatives, and
 you want a set of links for the entire family of IDs without caring which link corresponds to which source ID in the
 list.
 Note that an ID List must be specified. If you rely only on the environment, then the receiving message buffer can 
 be overwhelmed, especially if the previous query matched a lot of records.
 </remarks>
</member><member name="M:EntrezAPI.Entrez.GetAuthorList(EntrezAPI.PubMed.PubmedArticleType@)">
	<summary>
 Gets List of Authors as a delimited string. Article is passed by ref because it is a large struct that contains a 
 lot of baggage
 </summary>
	<param name="Article"></param>
	<returns></returns>
	<remarks></remarks>
</member><member name="M:EntrezAPI.Entrez.GetCitationDetails(EntrezAPI.PubMed.PubmedArticleType@)">
	<summary>
 Gets details of a citation. Article is passed by ref because it is a large struct that contains a 
 lot of baggage
 </summary>
	<param name="Article"></param>
	<returns>A citDetails structure</returns>
	<remarks></remarks>
</member><member name="P:EntrezAPI.Gene.eFetchRequest.id">
	<remarks/>
</member><member name="P:EntrezAPI.Gene.eFetchRequest.WebEnv">
	<remarks/>
</member><member name="P:EntrezAPI.Gene.eFetchRequest.query_key">
	<remarks/>
</member><member name="P:EntrezAPI.Gene.eFetchRequest.tool">
	<remarks/>
</member><member name="P:EntrezAPI.Gene.eFetchRequest.email">
	<remarks/>
</member><member name="P:EntrezAPI.Gene.eFetchRequest.retstart">
	<remarks/>
</member><member name="P:EntrezAPI.Gene.eFetchRequest.retmax">
	<remarks/>
</member><member name="T:EntrezAPI.Gene.eFetchRequest">
	<remarks/>
</member><member name="P:EntrezAPI.Gene.eFetchResult.ERROR">
	<remarks/>
</member><member name="P:EntrezAPI.Gene.eFetchResult.EntrezgeneSet">
	<remarks/>
</member><member name="P:EntrezAPI.Gene.eFetchResult.IdList">
	<remarks/>
</member><member name="T:EntrezAPI.Gene.eFetchResult">
	<remarks/>
</member><member name="P:EntrezAPI.Gene.EntrezgeneSet.Entrezgene">
	<remarks/>
</member><member name="T:EntrezAPI.Gene.EntrezgeneSet">
	<remarks/>
</member><member name="P:EntrezAPI.Gene.Entrezgene.Entrezgene_trackinfo">
	<remarks/>
</member><member name="P:EntrezAPI.Gene.Entrezgene.Entrezgene_type">
	<remarks/>
</member><member name="P:EntrezAPI.Gene.Entrezgene.Entrezgene_source">
	<remarks/>
</member><member name="P:EntrezAPI.Gene.Entrezgene.Entrezgene_gene">
	<remarks/>
</member><member name="P:EntrezAPI.Gene.Entrezgene.Entrezgene_prot">
	<remarks/>
</member><member name="P:EntrezAPI.Gene.Entrezgene.Entrezgene_rna">
	<remarks/>
</member><member name="P:EntrezAPI.Gene.Entrezgene.Entrezgene_summary">
	<remarks/>
</member><member name="P:EntrezAPI.Gene.Entrezgene.Entrezgene_location">
	<remarks/>
</member><member name="P:EntrezAPI.Gene.Entrezgene.Entrezgene_genesource">
	<remarks/>
</member><member name="P:EntrezAPI.Gene.Entrezgene.Entrezgene_locus">
	<remarks/>
</member><member name="P:EntrezAPI.Gene.Entrezgene.Entrezgene_properties">
	<remarks/>
</member><member name="P:EntrezAPI.Gene.Entrezgene.Entrezgene_refgene">
	<remarks/>
</member><member name="P:EntrezAPI.Gene.Entrezgene.Entrezgene_homology">
	<remarks/>
</member><member name="P:EntrezAPI.Gene.Entrezgene.Entrezgene_comments">
	<remarks/>
</member><member name="P:EntrezAPI.Gene.Entrezgene.Entrezgene_uniquekeys">
	<remarks/>
</member><member name="P:EntrezAPI.Gene.Entrezgene.Entrezgene_xtraindexterms">
	<remarks/>
</member><member name="P:EntrezAPI.Gene.Entrezgene.Entrezgene_xtraproperties">
	<remarks/>
</member><member name="P:EntrezAPI.Gene.Entrezgene.Entrezgene_xtraiq">
	<remarks/>
</member><member name="P:EntrezAPI.Gene.Entrezgene.Entrezgene_nonuniquekeys">
	<remarks/>
</member><member name="T:EntrezAPI.Gene.Entrezgene">
	<remarks/>
</member><member name="P:EntrezAPI.Gene.EntrezgeneEntrezgene_trackinfo.Genetrack">
	<remarks/>
</member><member name="T:EntrezAPI.Gene.EntrezgeneEntrezgene_trackinfo">
	<remarks/>
</member><member name="P:EntrezAPI.Gene.Genetrack.Genetrack_geneid">
	<remarks/>
</member><member name="P:EntrezAPI.Gene.Genetrack.Genetrack_status">
	<remarks/>
</member><member name="P:EntrezAPI.Gene.Genetrack.Genetrack_currentid">
	<remarks/>
</member><member name="P:EntrezAPI.Gene.Genetrack.Genetrack_createdate">
	<remarks/>
</member><member name="P:EntrezAPI.Gene.Genetrack.Genetrack_updatedate">
	<remarks/>
</member><member name="P:EntrezAPI.Gene.Genetrack.Genetrack_discontinuedate">
	<remarks/>
</member><member name="T:EntrezAPI.Gene.Genetrack">
	<remarks/>
</member><member name="P:EntrezAPI.Gene.GenetrackGenetrack_status.Value">
	<remarks/>
</member><member name="T:EntrezAPI.Gene.GenetrackGenetrack_status">
	<remarks/>
</member><member name="F:EntrezAPI.Gene.GenetrackGenetrack_statusValue.live">
	<remarks/>
</member><member name="F:EntrezAPI.Gene.GenetrackGenetrack_statusValue.secondary">
	<remarks/>
</member><member name="F:EntrezAPI.Gene.GenetrackGenetrack_statusValue.discontinued">
	<remarks/>
</member><member name="F:EntrezAPI.Gene.GenetrackGenetrack_statusValue.newentry">
	<remarks/>
</member><member name="T:EntrezAPI.Gene.GenetrackGenetrack_statusValue">
	<remarks/>
</member><member name="P:EntrezAPI.Gene.GenetrackGenetrack_currentid.Dbtag">
	<remarks/>
</member><member name="T:EntrezAPI.Gene.GenetrackGenetrack_currentid">
	<remarks/>
</member><member name="P:EntrezAPI.Gene.Dbtag.Dbtag_db">
	<remarks/>
</member><member name="P:EntrezAPI.Gene.Dbtag.Dbtag_tag">
	<remarks/>
</member><member name="T:EntrezAPI.Gene.Dbtag">
	<remarks/>
</member><member name="P:EntrezAPI.Gene.DbtagDbtag_tag.Objectid">
	<remarks/>
</member><member name="T:EntrezAPI.Gene.DbtagDbtag_tag">
	<remarks/>
</member><member name="P:EntrezAPI.Gene.Objectid.Item">
	<remarks/>
</member><member name="P:EntrezAPI.Gene.Objectid.ItemElementName">
	<remarks/>
</member><member name="T:EntrezAPI.Gene.Objectid">
	<remarks/>
</member><member name="F:EntrezAPI.Gene.ItemChoiceType.Objectid_id">
	<remarks/>
</member><member name="F:EntrezAPI.Gene.ItemChoiceType.Objectid_str">
	<remarks/>
</member><member name="T:EntrezAPI.Gene.ItemChoiceType">
	<remarks/>
</member><member name="P:EntrezAPI.Gene.GenetrackGenetrack_createdate.Date">
	<remarks/>
</member><member name="T:EntrezAPI.Gene.GenetrackGenetrack_createdate">
	<remarks/>
</member><member name="P:EntrezAPI.Gene.Date.Item">
	<remarks/>
</member><member name="T:EntrezAPI.Gene.Date">
	<remarks/>
</member><member name="P:EntrezAPI.Gene.DateDate_std.Datestd">
	<remarks/>
</member><member name="T:EntrezAPI.Gene.DateDate_std">
	<remarks/>
</member><member name="P:EntrezAPI.Gene.Datestd.Datestd_year">
	<remarks/>
</member><member name="P:EntrezAPI.Gene.Datestd.Datestd_month">
	<remarks/>
</member><member name="P:EntrezAPI.Gene.Datestd.Datestd_day">
	<remarks/>
</member><member name="P:EntrezAPI.Gene.Datestd.Datestd_season">
	<remarks/>
</member><member name="P:EntrezAPI.Gene.Datestd.Datestd_hour">
	<remarks/>
</member><member name="P:EntrezAPI.Gene.Datestd.Datestd_minute">
	<remarks/>
</member><member name="P:EntrezAPI.Gene.Datestd.Datestd_second">
	<remarks/>
</member><member name="T:EntrezAPI.Gene.Datestd">
	<remarks/>
</member><member name="P:EntrezAPI.Gene.GenetrackGenetrack_updatedate.Date">
	<remarks/>
</member><member name="T:EntrezAPI.Gene.GenetrackGenetrack_updatedate">
	<remarks/>
</member><member name="P:EntrezAPI.Gene.GenetrackGenetrack_discontinuedate.Date">
	<remarks/>
</member><member name="T:EntrezAPI.Gene.GenetrackGenetrack_discontinuedate">
	<remarks/>
</member><member name="P:EntrezAPI.Gene.EntrezgeneEntrezgene_type.valueSpecified">
	<remarks/>
</member><member name="P:EntrezAPI.Gene.EntrezgeneEntrezgene_type.Value">
	<remarks/>
</member><member name="T:EntrezAPI.Gene.EntrezgeneEntrezgene_type">
	<remarks/>
</member><member name="F:EntrezAPI.Gene.EntrezgeneEntrezgene_typeValue.unknown">
	<remarks/>
</member><member name="F:EntrezAPI.Gene.EntrezgeneEntrezgene_typeValue.tRNA">
	<remarks/>
</member><member name="F:EntrezAPI.Gene.EntrezgeneEntrezgene_typeValue.rRNA">
	<remarks/>
</member><member name="F:EntrezAPI.Gene.EntrezgeneEntrezgene_typeValue.snRNA">
	<remarks/>
</member><member name="F:EntrezAPI.Gene.EntrezgeneEntrezgene_typeValue.scRNA">
	<remarks/>
</member><member name="F:EntrezAPI.Gene.EntrezgeneEntrezgene_typeValue.snoRNA">
	<remarks/>
</member><member name="F:EntrezAPI.Gene.EntrezgeneEntrezgene_typeValue.proteincoding">
	<remarks/>
</member><member name="F:EntrezAPI.Gene.EntrezgeneEntrezgene_typeValue.pseudo">
	<remarks/>
</member><member name="F:EntrezAPI.Gene.EntrezgeneEntrezgene_typeValue.transposon">
	<remarks/>
</member><member name="F:EntrezAPI.Gene.EntrezgeneEntrezgene_typeValue.miscRNA">
	<remarks/>
</member><member name="F:EntrezAPI.Gene.EntrezgeneEntrezgene_typeValue.ncRNA">
	<remarks/>
</member><member name="F:EntrezAPI.Gene.EntrezgeneEntrezgene_typeValue.other">
	<remarks/>
</member><member name="T:EntrezAPI.Gene.EntrezgeneEntrezgene_typeValue">
	<remarks/>
</member><member name="P:EntrezAPI.Gene.EntrezgeneEntrezgene_source.BioSource">
	<remarks/>
</member><member name="T:EntrezAPI.Gene.EntrezgeneEntrezgene_source">
	<remarks/>
</member><member name="P:EntrezAPI.Gene.BioSource.BioSource_genome">
	<remarks/>
</member><member name="P:EntrezAPI.Gene.BioSource.BioSource_origin">
	<remarks/>
</member><member name="P:EntrezAPI.Gene.BioSource.BioSource_org">
	<remarks/>
</member><member name="P:EntrezAPI.Gene.BioSource.BioSource_subtype">
	<remarks/>
</member><member name="P:EntrezAPI.Gene.BioSource.BioSource_isfocus">
	<remarks/>
</member><member name="P:EntrezAPI.Gene.BioSource.BioSource_pcrprimers">
	<remarks/>
</member><member name="T:EntrezAPI.Gene.BioSource">
	<remarks/>
</member><member name="T:EntrezAPI.Gene.BioSourceBioSource_genome">
	<remarks/>
</member><member name="F:EntrezAPI.Gene.BioSourceBioSource_genomeValue.unknown">
	<remarks/>
</member><member name="F:EntrezAPI.Gene.BioSourceBioSource_genomeValue.genomic">
	<remarks/>
</member><member name="F:EntrezAPI.Gene.BioSourceBioSource_genomeValue.chloroplast">
	<remarks/>
</member><member name="F:EntrezAPI.Gene.BioSourceBioSource_genomeValue.chromoplast">
	<remarks/>
</member><member name="F:EntrezAPI.Gene.BioSourceBioSource_genomeValue.kinetoplast">
	<remarks/>
</member><member name="F:EntrezAPI.Gene.BioSourceBioSource_genomeValue.mitochondrion">
	<remarks/>
</member><member name="F:EntrezAPI.Gene.BioSourceBioSource_genomeValue.plastid">
	<remarks/>
</member><member name="F:EntrezAPI.Gene.BioSourceBioSource_genomeValue.macronuclear">
	<remarks/>
</member><member name="F:EntrezAPI.Gene.BioSourceBioSource_genomeValue.extrachrom">
	<remarks/>
</member><member name="F:EntrezAPI.Gene.BioSourceBioSource_genomeValue.plasmid">
	<remarks/>
</member><member name="F:EntrezAPI.Gene.BioSourceBioSource_genomeValue.transposon">
	<remarks/>
</member><member name="F:EntrezAPI.Gene.BioSourceBioSource_genomeValue.insertionseq">
	<remarks/>
</member><member name="F:EntrezAPI.Gene.BioSourceBioSource_genomeValue.cyanelle">
	<remarks/>
</member><member name="F:EntrezAPI.Gene.BioSourceBioSource_genomeValue.proviral">
	<remarks/>
</member><member name="F:EntrezAPI.Gene.BioSourceBioSource_genomeValue.virion">
	<remarks/>
</member><member name="F:EntrezAPI.Gene.BioSourceBioSource_genomeValue.nucleomorph">
	<remarks/>
</member><member name="F:EntrezAPI.Gene.BioSourceBioSource_genomeValue.apicoplast">
	<remarks/>
</member><member name="F:EntrezAPI.Gene.BioSourceBioSource_genomeValue.leucoplast">
	<remarks/>
</member><member name="F:EntrezAPI.Gene.BioSourceBioSource_genomeValue.proplastid">
	<remarks/>
</member><member name="F:EntrezAPI.Gene.BioSourceBioSource_genomeValue.endogenousvirus">
	<remarks/>
</member><member name="F:EntrezAPI.Gene.BioSourceBioSource_genomeValue.hydrogenosome">
	<remarks/>
</member><member name="F:EntrezAPI.Gene.BioSourceBioSource_genomeValue.chromosome">
	<remarks/>
</member><member name="F:EntrezAPI.Gene.BioSourceBioSource_genomeValue.chromatophore">
	<remarks/>
</member><member name="T:EntrezAPI.Gene.BioSourceBioSource_genomeValue">
	<remarks/>
</member><member name="P:EntrezAPI.Gene.BioSourceBioSource_origin.Value">
	<remarks/>
</member><member name="T:EntrezAPI.Gene.BioSourceBioSource_origin">
	<remarks/>
</member><member name="F:EntrezAPI.Gene.BioSourceBioSource_originValue.unknown">
	<remarks/>
</member><member name="F:EntrezAPI.Gene.BioSourceBioSource_originValue.natural">
	<remarks/>
</member><member name="F:EntrezAPI.Gene.BioSourceBioSource_originValue.natmut">
	<remarks/>
</member><member name="F:EntrezAPI.Gene.BioSourceBioSource_originValue.mut">
	<remarks/>
</member><member name="F:EntrezAPI.Gene.BioSourceBioSource_originValue.artificial">
	<remarks/>
</member><member name="F:EntrezAPI.Gene.BioSourceBioSource_originValue.synthetic">
	<remarks/>
</member><member name="F:EntrezAPI.Gene.BioSourceBioSource_originValue.other">
	<remarks/>
</member><member name="T:EntrezAPI.Gene.BioSourceBioSource_originValue">
	<remarks/>
</member><member name="P:EntrezAPI.Gene.BioSourceBioSource_org.Orgref">
	<remarks/>
</member><member name="T:EntrezAPI.Gene.BioSourceBioSource_org">
	<remarks/>
</member><member name="P:EntrezAPI.Gene.Orgref.Orgref_taxname">
	<remarks/>
</member><member name="P:EntrezAPI.Gene.Orgref.Orgref_common">
	<remarks/>
</member><member name="P:EntrezAPI.Gene.Orgref.Orgref_mod">
	<remarks/>
</member><member name="P:EntrezAPI.Gene.Orgref.Orgref_db">
	<remarks/>
</member><member name="P:EntrezAPI.Gene.Orgref.Orgref_syn">
	<remarks/>
</member><member name="P:EntrezAPI.Gene.Orgref.Orgref_orgname">
	<remarks/>
</member><member name="T:EntrezAPI.Gene.Orgref">
	<remarks/>
</member><member name="P:EntrezAPI.Gene.OrgrefOrgref_mod.Orgref_mod_E">
	<remarks/>
</member><member name="T:EntrezAPI.Gene.OrgrefOrgref_mod">
	<remarks/>
</member><member name="P:EntrezAPI.Gene.OrgrefOrgref_db.Dbtag">
	<remarks/>
</member><member name="T:EntrezAPI.Gene.OrgrefOrgref_db">
	<remarks/>
</member><member name="P:EntrezAPI.Gene.OrgrefOrgref_syn.Orgref_syn_E">
	<remarks/>
</member><member name="T:EntrezAPI.Gene.OrgrefOrgref_syn">
	<remarks/>
</member><member name="P:EntrezAPI.Gene.OrgrefOrgref_orgname.OrgName">
	<remarks/>
</member><member name="T:EntrezAPI.Gene.OrgrefOrgref_orgname">
	<remarks/>
</member><member name="P:EntrezAPI.Gene.OrgName.OrgName_name">
	<remarks/>
</member><member name="P:EntrezAPI.Gene.OrgName.OrgName_attrib">
	<remarks/>
</member><member name="P:EntrezAPI.Gene.OrgName.OrgName_mod">
	<remarks/>
</member><member name="P:EntrezAPI.Gene.OrgName.OrgName_lineage">
	<remarks/>
</member><member name="P:EntrezAPI.Gene.OrgName.OrgName_gcode">
	<remarks/>
</member><member name="P:EntrezAPI.Gene.OrgName.OrgName_mgcode">
	<remarks/>
</member><member name="P:EntrezAPI.Gene.OrgName.OrgName_div">
	<remarks/>
</member><member name="T:EntrezAPI.Gene.OrgName">
	<remarks/>
</member><member name="P:EntrezAPI.Gene.OrgNameOrgName_name.Item">
	<remarks/>
</member><member name="T:EntrezAPI.Gene.OrgNameOrgName_name">
	<remarks/>
</member><member name="P:EntrezAPI.Gene.OrgNameOrgName_nameOrgName_name_binomial.BinomialOrgName">
	<remarks/>
</member><member name="T:EntrezAPI.Gene.OrgNameOrgName_nameOrgName_name_binomial">
	<remarks/>
</member><member name="P:EntrezAPI.Gene.BinomialOrgName.BinomialOrgName_genus">
	<remarks/>
</member><member name="P:EntrezAPI.Gene.BinomialOrgName.BinomialOrgName_species">
	<remarks/>
</member><member name="P:EntrezAPI.Gene.BinomialOrgName.BinomialOrgName_subspecies">
	<remarks/>
</member><member name="T:EntrezAPI.Gene.BinomialOrgName">
	<remarks/>
</member><member name="P:EntrezAPI.Gene.OrgNameOrgName_nameOrgName_name_hybrid.MultiOrgName">
	<remarks/>
</member><member name="T:EntrezAPI.Gene.OrgNameOrgName_nameOrgName_name_hybrid">
	<remarks/>
</member><member name="P:EntrezAPI.Gene.MultiOrgName.OrgName">
	<remarks/>
</member><member name="T:EntrezAPI.Gene.MultiOrgName">
	<remarks/>
</member><member name="P:EntrezAPI.Gene.OrgNameOrgName_nameOrgName_name_namedhybrid.BinomialOrgName">
	<remarks/>
</member><member name="T:EntrezAPI.Gene.OrgNameOrgName_nameOrgName_name_namedhybrid">
	<remarks/>
</member><member name="P:EntrezAPI.Gene.OrgNameOrgName_nameOrgName_name_partial.PartialOrgName">
	<remarks/>
</member><member name="T:EntrezAPI.Gene.OrgNameOrgName_nameOrgName_name_partial">
	<remarks/>
</member><member name="P:EntrezAPI.Gene.PartialOrgName.TaxElement">
	<remarks/>
</member><member name="T:EntrezAPI.Gene.PartialOrgName">
	<remarks/>
</member><member name="P:EntrezAPI.Gene.TaxElement.TaxElement_fixedlevel">
	<remarks/>
</member><member name="P:EntrezAPI.Gene.TaxElement.TaxElement_level">
	<remarks/>
</member><member name="P:EntrezAPI.Gene.TaxElement.TaxElement_name">
	<remarks/>
</member><member name="T:EntrezAPI.Gene.TaxElement">
	<remarks/>
</member><member name="P:EntrezAPI.Gene.TaxElementTaxElement_fixedlevel.valueSpecified">
	<remarks/>
</member><member name="P:EntrezAPI.Gene.TaxElementTaxElement_fixedlevel.Value">
	<remarks/>
</member><member name="T:EntrezAPI.Gene.TaxElementTaxElement_fixedlevel">
	<remarks/>
</member><member name="F:EntrezAPI.Gene.TaxElementTaxElement_fixedlevelValue.other">
	<remarks/>
</member><member name="F:EntrezAPI.Gene.TaxElementTaxElement_fixedlevelValue.family">
	<remarks/>
</member><member name="F:EntrezAPI.Gene.TaxElementTaxElement_fixedlevelValue.order">
	<remarks/>
</member><member name="F:EntrezAPI.Gene.TaxElementTaxElement_fixedlevelValue.class">
	<remarks/>
</member><member name="T:EntrezAPI.Gene.TaxElementTaxElement_fixedlevelValue">
	<remarks/>
</member><member name="P:EntrezAPI.Gene.OrgNameOrgName_mod.OrgMod">
	<remarks/>
</member><member name="T:EntrezAPI.Gene.OrgNameOrgName_mod">
	<remarks/>
</member><member name="P:EntrezAPI.Gene.OrgMod.OrgMod_subtype">
	<remarks/>
</member><member name="P:EntrezAPI.Gene.OrgMod.OrgMod_subname">
	<remarks/>
</member><member name="P:EntrezAPI.Gene.OrgMod.OrgMod_attrib">
	<remarks/>
</member><member name="T:EntrezAPI.Gene.OrgMod">
	<remarks/>
</member><member name="P:EntrezAPI.Gene.OrgModOrgMod_subtype.valueSpecified">
	<remarks/>
</member><member name="P:EntrezAPI.Gene.OrgModOrgMod_subtype.Value">
	<remarks/>
</member><member name="T:EntrezAPI.Gene.OrgModOrgMod_subtype">
	<remarks/>
</member><member name="F:EntrezAPI.Gene.OrgModOrgMod_subtypeValue.strain">
	<remarks/>
</member><member name="F:EntrezAPI.Gene.OrgModOrgMod_subtypeValue.substrain">
	<remarks/>
</member><member name="F:EntrezAPI.Gene.OrgModOrgMod_subtypeValue.type">
	<remarks/>
</member><member name="F:EntrezAPI.Gene.OrgModOrgMod_subtypeValue.subtype">
	<remarks/>
</member><member name="F:EntrezAPI.Gene.OrgModOrgMod_subtypeValue.variety">
	<remarks/>
</member><member name="F:EntrezAPI.Gene.OrgModOrgMod_subtypeValue.serotype">
	<remarks/>
</member><member name="F:EntrezAPI.Gene.OrgModOrgMod_subtypeValue.serogroup">
	<remarks/>
</member><member name="F:EntrezAPI.Gene.OrgModOrgMod_subtypeValue.serovar">
	<remarks/>
</member><member name="F:EntrezAPI.Gene.OrgModOrgMod_subtypeValue.cultivar">
	<remarks/>
</member><member name="F:EntrezAPI.Gene.OrgModOrgMod_subtypeValue.pathovar">
	<remarks/>
</member><member name="F:EntrezAPI.Gene.OrgModOrgMod_subtypeValue.chemovar">
	<remarks/>
</member><member name="F:EntrezAPI.Gene.OrgModOrgMod_subtypeValue.biovar">
	<remarks/>
</member><member name="F:EntrezAPI.Gene.OrgModOrgMod_subtypeValue.biotype">
	<remarks/>
</member><member name="F:EntrezAPI.Gene.OrgModOrgMod_subtypeValue.group">
	<remarks/>
</member><member name="F:EntrezAPI.Gene.OrgModOrgMod_subtypeValue.subgroup">
	<remarks/>
</member><member name="F:EntrezAPI.Gene.OrgModOrgMod_subtypeValue.isolate">
	<remarks/>
</member><member name="F:EntrezAPI.Gene.OrgModOrgMod_subtypeValue.common">
	<remarks/>
</member><member name="F:EntrezAPI.Gene.OrgModOrgMod_subtypeValue.acronym">
	<remarks/>
</member><member name="F:EntrezAPI.Gene.OrgModOrgMod_subtypeValue.dosage">
	<remarks/>
</member><member name="F:EntrezAPI.Gene.OrgModOrgMod_subtypeValue.nathost">
	<remarks/>
</member><member name="F:EntrezAPI.Gene.OrgModOrgMod_subtypeValue.subspecies">
	<remarks/>
</member><member name="F:EntrezAPI.Gene.OrgModOrgMod_subtypeValue.specimenvoucher">
	<remarks/>
</member><member name="F:EntrezAPI.Gene.OrgModOrgMod_subtypeValue.authority">
	<remarks/>
</member><member name="F:EntrezAPI.Gene.OrgModOrgMod_subtypeValue.forma">
	<remarks/>
</member><member name="F:EntrezAPI.Gene.OrgModOrgMod_subtypeValue.formaspecialis">
	<remarks/>
</member><member name="F:EntrezAPI.Gene.OrgModOrgMod_subtypeValue.ecotype">
	<remarks/>
</member><member name="F:EntrezAPI.Gene.OrgModOrgMod_subtypeValue.synonym">
	<remarks/>
</member><member name="F:EntrezAPI.Gene.OrgModOrgMod_subtypeValue.anamorph">
	<remarks/>
</member><member name="F:EntrezAPI.Gene.OrgModOrgMod_subtypeValue.teleomorph">
	<remarks/>
</member><member name="F:EntrezAPI.Gene.OrgModOrgMod_subtypeValue.breed">
	<remarks/>
</member><member name="F:EntrezAPI.Gene.OrgModOrgMod_subtypeValue.gbacronym">
	<remarks/>
</member><member name="F:EntrezAPI.Gene.OrgModOrgMod_subtypeValue.gbanamorph">
	<remarks/>
</member><member name="F:EntrezAPI.Gene.OrgModOrgMod_subtypeValue.gbsynonym">
	<remarks/>
</member><member name="F:EntrezAPI.Gene.OrgModOrgMod_subtypeValue.culturecollection">
	<remarks/>
</member><member name="F:EntrezAPI.Gene.OrgModOrgMod_subtypeValue.biomaterial">
	<remarks/>
</member><member name="F:EntrezAPI.Gene.OrgModOrgMod_subtypeValue.metagenomesource">
	<remarks/>
</member><member name="F:EntrezAPI.Gene.OrgModOrgMod_subtypeValue.oldlineage">
	<remarks/>
</member><member name="F:EntrezAPI.Gene.OrgModOrgMod_subtypeValue.oldname">
	<remarks/>
</member><member name="F:EntrezAPI.Gene.OrgModOrgMod_subtypeValue.other">
	<remarks/>
</member><member name="T:EntrezAPI.Gene.OrgModOrgMod_subtypeValue">
	<remarks/>
</member><member name="P:EntrezAPI.Gene.BioSourceBioSource_subtype.SubSource">
	<remarks/>
</member><member name="T:EntrezAPI.Gene.BioSourceBioSource_subtype">
	<remarks/>
</member><member name="P:EntrezAPI.Gene.SubSource.SubSource_subtype">
	<remarks/>
</member><member name="P:EntrezAPI.Gene.SubSource.SubSource_name">
	<remarks/>
</member><member name="P:EntrezAPI.Gene.SubSource.SubSource_attrib">
	<remarks/>
</member><member name="T:EntrezAPI.Gene.SubSource">
	<remarks/>
</member><member name="P:EntrezAPI.Gene.SubSourceSubSource_subtype.valueSpecified">
	<remarks/>
</member><member name="P:EntrezAPI.Gene.SubSourceSubSource_subtype.Value">
	<remarks/>
</member><member name="T:EntrezAPI.Gene.SubSourceSubSource_subtype">
	<remarks/>
</member><member name="F:EntrezAPI.Gene.SubSourceSubSource_subtypeValue.chromosome">
	<remarks/>
</member><member name="F:EntrezAPI.Gene.SubSourceSubSource_subtypeValue.map">
	<remarks/>
</member><member name="F:EntrezAPI.Gene.SubSourceSubSource_subtypeValue.clone">
	<remarks/>
</member><member name="F:EntrezAPI.Gene.SubSourceSubSource_subtypeValue.subclone">
	<remarks/>
</member><member name="F:EntrezAPI.Gene.SubSourceSubSource_subtypeValue.haplotype">
	<remarks/>
</member><member name="F:EntrezAPI.Gene.SubSourceSubSource_subtypeValue.genotype">
	<remarks/>
</member><member name="F:EntrezAPI.Gene.SubSourceSubSource_subtypeValue.sex">
	<remarks/>
</member><member name="F:EntrezAPI.Gene.SubSourceSubSource_subtypeValue.cellline">
	<remarks/>
</member><member name="F:EntrezAPI.Gene.SubSourceSubSource_subtypeValue.celltype">
	<remarks/>
</member><member name="F:EntrezAPI.Gene.SubSourceSubSource_subtypeValue.tissuetype">
	<remarks/>
</member><member name="F:EntrezAPI.Gene.SubSourceSubSource_subtypeValue.clonelib">
	<remarks/>
</member><member name="F:EntrezAPI.Gene.SubSourceSubSource_subtypeValue.devstage">
	<remarks/>
</member><member name="F:EntrezAPI.Gene.SubSourceSubSource_subtypeValue.frequency">
	<remarks/>
</member><member name="F:EntrezAPI.Gene.SubSourceSubSource_subtypeValue.germline">
	<remarks/>
</member><member name="F:EntrezAPI.Gene.SubSourceSubSource_subtypeValue.rearranged">
	<remarks/>
</member><member name="F:EntrezAPI.Gene.SubSourceSubSource_subtypeValue.labhost">
	<remarks/>
</member><member name="F:EntrezAPI.Gene.SubSourceSubSource_subtypeValue.popvariant">
	<remarks/>
</member><member name="F:EntrezAPI.Gene.SubSourceSubSource_subtypeValue.tissuelib">
	<remarks/>
</member><member name="F:EntrezAPI.Gene.SubSourceSubSource_subtypeValue.plasmidname">
	<remarks/>
</member><member name="F:EntrezAPI.Gene.SubSourceSubSource_subtypeValue.transposonname">
	<remarks/>
</member><member name="F:EntrezAPI.Gene.SubSourceSubSource_subtypeValue.insertionseqname">
	<remarks/>
</member><member name="F:EntrezAPI.Gene.SubSourceSubSource_subtypeValue.plastidname">
	<remarks/>
</member><member name="F:EntrezAPI.Gene.SubSourceSubSource_subtypeValue.country">
	<remarks/>
</member><member name="F:EntrezAPI.Gene.SubSourceSubSource_subtypeValue.segment">
	<remarks/>
</member><member name="F:EntrezAPI.Gene.SubSourceSubSource_subtypeValue.endogenousvirusname">
	<remarks/>
</member><member name="F:EntrezAPI.Gene.SubSourceSubSource_subtypeValue.transgenic">
	<remarks/>
</member><member name="F:EntrezAPI.Gene.SubSourceSubSource_subtypeValue.environmentalsample">
	<remarks/>
</member><member name="F:EntrezAPI.Gene.SubSourceSubSource_subtypeValue.isolationsource">
	<remarks/>
</member><member name="F:EntrezAPI.Gene.SubSourceSubSource_subtypeValue.latlon">
	<remarks/>
</member><member name="F:EntrezAPI.Gene.SubSourceSubSource_subtypeValue.collectiondate">
	<remarks/>
</member><member name="F:EntrezAPI.Gene.SubSourceSubSource_subtypeValue.collectedby">
	<remarks/>
</member><member name="F:EntrezAPI.Gene.SubSourceSubSource_subtypeValue.identifiedby">
	<remarks/>
</member><member name="F:EntrezAPI.Gene.SubSourceSubSource_subtypeValue.fwdprimerseq">
	<remarks/>
</member><member name="F:EntrezAPI.Gene.SubSourceSubSource_subtypeValue.revprimerseq">
	<remarks/>
</member><member name="F:EntrezAPI.Gene.SubSourceSubSource_subtypeValue.fwdprimername">
	<remarks/>
</member><member name="F:EntrezAPI.Gene.SubSourceSubSource_subtypeValue.revprimername">
	<remarks/>
</member><member name="F:EntrezAPI.Gene.SubSourceSubSource_subtypeValue.metagenomic">
	<remarks/>
</member><member name="F:EntrezAPI.Gene.SubSourceSubSource_subtypeValue.matingtype">
	<remarks/>
</member><member name="F:EntrezAPI.Gene.SubSourceSubSource_subtypeValue.linkagegroup">
	<remarks/>
</member><member name="F:EntrezAPI.Gene.SubSourceSubSource_subtypeValue.haplogroup">
	<remarks/>
</member><member name="F:EntrezAPI.Gene.SubSourceSubSource_subtypeValue.other">
	<remarks/>
</member><member name="T:EntrezAPI.Gene.SubSourceSubSource_subtypeValue">
	<remarks/>
</member><member name="T:EntrezAPI.Gene.BioSourceBioSource_isfocus">
	<remarks/>
</member><member name="P:EntrezAPI.Gene.BioSourceBioSource_pcrprimers.PCRReactionSet">
	<remarks/>
</member><member name="T:EntrezAPI.Gene.BioSourceBioSource_pcrprimers">
	<remarks/>
</member><member name="P:EntrezAPI.Gene.PCRReactionSet.PCRReaction">
	<remarks/>
</member><member name="T:EntrezAPI.Gene.PCRReactionSet">
	<remarks/>
</member><member name="P:EntrezAPI.Gene.PCRReaction.PCRReaction_forward">
	<remarks/>
</member><member name="P:EntrezAPI.Gene.PCRReaction.PCRReaction_reverse">
	<remarks/>
</member><member name="T:EntrezAPI.Gene.PCRReaction">
	<remarks/>
</member><member name="P:EntrezAPI.Gene.PCRReactionPCRReaction_forward.PCRPrimerSet">
	<remarks/>
</member><member name="T:EntrezAPI.Gene.PCRReactionPCRReaction_forward">
	<remarks/>
</member><member name="P:EntrezAPI.Gene.PCRPrimerSet.PCRPrimer">
	<remarks/>
</member><member name="T:EntrezAPI.Gene.PCRPrimerSet">
	<remarks/>
</member><member name="P:EntrezAPI.Gene.PCRPrimer.PCRPrimer_seq">
	<remarks/>
</member><member name="P:EntrezAPI.Gene.PCRPrimer.PCRPrimer_name">
	<remarks/>
</member><member name="T:EntrezAPI.Gene.PCRPrimer">
	<remarks/>
</member><member name="P:EntrezAPI.Gene.PCRPrimerPCRPrimer_seq.PCRPrimerSeq">
	<remarks/>
</member><member name="T:EntrezAPI.Gene.PCRPrimerPCRPrimer_seq">
	<remarks/>
</member><member name="P:EntrezAPI.Gene.PCRPrimerPCRPrimer_name.PCRPrimerName">
	<remarks/>
</member><member name="T:EntrezAPI.Gene.PCRPrimerPCRPrimer_name">
	<remarks/>
</member><member name="P:EntrezAPI.Gene.PCRReactionPCRReaction_reverse.PCRPrimerSet">
	<remarks/>
</member><member name="T:EntrezAPI.Gene.PCRReactionPCRReaction_reverse">
	<remarks/>
</member><member name="P:EntrezAPI.Gene.EntrezgeneEntrezgene_gene.Generef">
	<remarks/>
</member><member name="T:EntrezAPI.Gene.EntrezgeneEntrezgene_gene">
	<remarks/>
</member><member name="P:EntrezAPI.Gene.Generef.Generef_locus">
	<remarks/>
</member><member name="P:EntrezAPI.Gene.Generef.Generef_allele">
	<remarks/>
</member><member name="P:EntrezAPI.Gene.Generef.Generef_desc">
	<remarks/>
</member><member name="P:EntrezAPI.Gene.Generef.Generef_maploc">
	<remarks/>
</member><member name="P:EntrezAPI.Gene.Generef.Generef_pseudo">
	<remarks/>
</member><member name="P:EntrezAPI.Gene.Generef.Generef_db">
	<remarks/>
</member><member name="P:EntrezAPI.Gene.Generef.Generef_syn">
	<remarks/>
</member><member name="P:EntrezAPI.Gene.Generef.Generef_locustag">
	<remarks/>
</member><member name="P:EntrezAPI.Gene.Generef.Generef_formalname">
	<remarks/>
</member><member name="T:EntrezAPI.Gene.Generef">
	<remarks/>
</member><member name="P:EntrezAPI.Gene.GenerefGeneref_pseudo.value">
	<remarks/>
</member><member name="T:EntrezAPI.Gene.GenerefGeneref_pseudo">
	<remarks/>
</member><member name="F:EntrezAPI.Gene.GenerefGeneref_pseudoValue.true">
	<remarks/>
</member><member name="F:EntrezAPI.Gene.GenerefGeneref_pseudoValue.false">
	<remarks/>
</member><member name="T:EntrezAPI.Gene.GenerefGeneref_pseudoValue">
	<remarks/>
</member><member name="P:EntrezAPI.Gene.GenerefGeneref_db.Dbtag">
	<remarks/>
</member><member name="T:EntrezAPI.Gene.GenerefGeneref_db">
	<remarks/>
</member><member name="P:EntrezAPI.Gene.GenerefGeneref_syn.Generef_syn_E">
	<remarks/>
</member><member name="T:EntrezAPI.Gene.GenerefGeneref_syn">
	<remarks/>
</member><member name="P:EntrezAPI.Gene.GenerefGeneref_formalname.Genenomenclature">
	<remarks/>
</member><member name="T:EntrezAPI.Gene.GenerefGeneref_formalname">
	<remarks/>
</member><member name="P:EntrezAPI.Gene.Genenomenclature.Genenomenclature_status">
	<remarks/>
</member><member name="P:EntrezAPI.Gene.Genenomenclature.Genenomenclature_symbol">
	<remarks/>
</member><member name="P:EntrezAPI.Gene.Genenomenclature.Genenomenclature_name">
	<remarks/>
</member><member name="P:EntrezAPI.Gene.Genenomenclature.Genenomenclature_source">
	<remarks/>
</member><member name="T:EntrezAPI.Gene.Genenomenclature">
	<remarks/>
</member><member name="P:EntrezAPI.Gene.GenenomenclatureGenenomenclature_status.value">
	<remarks/>
</member><member name="T:EntrezAPI.Gene.GenenomenclatureGenenomenclature_status">
	<remarks/>
</member><member name="F:EntrezAPI.Gene.GenenomenclatureGenenomenclature_statusValue.unknown">
	<remarks/>
</member><member name="F:EntrezAPI.Gene.GenenomenclatureGenenomenclature_statusValue.official">
	<remarks/>
</member><member name="F:EntrezAPI.Gene.GenenomenclatureGenenomenclature_statusValue.interim">
	<remarks/>
</member><member name="T:EntrezAPI.Gene.GenenomenclatureGenenomenclature_statusValue">
	<remarks/>
</member><member name="P:EntrezAPI.Gene.GenenomenclatureGenenomenclature_source.Dbtag">
	<remarks/>
</member><member name="T:EntrezAPI.Gene.GenenomenclatureGenenomenclature_source">
	<remarks/>
</member><member name="P:EntrezAPI.Gene.EntrezgeneEntrezgene_prot.Protref">
	<remarks/>
</member><member name="T:EntrezAPI.Gene.EntrezgeneEntrezgene_prot">
	<remarks/>
</member><member name="P:EntrezAPI.Gene.Protref.Protref_name">
	<remarks/>
</member><member name="P:EntrezAPI.Gene.Protref.Protref_desc">
	<remarks/>
</member><member name="P:EntrezAPI.Gene.Protref.Protref_ec">
	<remarks/>
</member><member name="P:EntrezAPI.Gene.Protref.Protref_activity">
	<remarks/>
</member><member name="P:EntrezAPI.Gene.Protref.Protref_db">
	<remarks/>
</member><member name="P:EntrezAPI.Gene.Protref.Protref_processed">
	<remarks/>
</member><member name="T:EntrezAPI.Gene.Protref">
	<remarks/>
</member><member name="P:EntrezAPI.Gene.ProtrefProtref_name.Protref_name_E">
	<remarks/>
</member><member name="T:EntrezAPI.Gene.ProtrefProtref_name">
	<remarks/>
</member><member name="P:EntrezAPI.Gene.ProtrefProtref_ec.Protref_ec_E">
	<remarks/>
</member><member name="T:EntrezAPI.Gene.ProtrefProtref_ec">
	<remarks/>
</member><member name="P:EntrezAPI.Gene.ProtrefProtref_activity.Protref_activity_E">
	<remarks/>
</member><member name="T:EntrezAPI.Gene.ProtrefProtref_activity">
	<remarks/>
</member><member name="P:EntrezAPI.Gene.ProtrefProtref_db.Dbtag">
	<remarks/>
</member><member name="T:EntrezAPI.Gene.ProtrefProtref_db">
	<remarks/>
</member><member name="P:EntrezAPI.Gene.ProtrefProtref_processed.value">
	<remarks/>
</member><member name="T:EntrezAPI.Gene.ProtrefProtref_processed">
	<remarks/>
</member><member name="F:EntrezAPI.Gene.ProtrefProtref_processedValue.notset">
	<remarks/>
</member><member name="F:EntrezAPI.Gene.ProtrefProtref_processedValue.preprotein">
	<remarks/>
</member><member name="F:EntrezAPI.Gene.ProtrefProtref_processedValue.mature">
	<remarks/>
</member><member name="F:EntrezAPI.Gene.ProtrefProtref_processedValue.signalpeptide">
	<remarks/>
</member><member name="F:EntrezAPI.Gene.ProtrefProtref_processedValue.transitpeptide">
	<remarks/>
</member><member name="T:EntrezAPI.Gene.ProtrefProtref_processedValue">
	<remarks/>
</member><member name="P:EntrezAPI.Gene.EntrezgeneEntrezgene_rna.RNAref">
	<remarks/>
</member><member name="T:EntrezAPI.Gene.EntrezgeneEntrezgene_rna">
	<remarks/>
</member><member name="P:EntrezAPI.Gene.RNAref.RNAref_type">
	<remarks/>
</member><member name="P:EntrezAPI.Gene.RNAref.RNAref_pseudo">
	<remarks/>
</member><member name="P:EntrezAPI.Gene.RNAref.RNAref_ext">
	<remarks/>
</member><member name="T:EntrezAPI.Gene.RNAref">
	<remarks/>
</member><member name="P:EntrezAPI.Gene.RNArefRNAref_type.value">
	<remarks/>
</member><member name="T:EntrezAPI.Gene.RNArefRNAref_type">
	<remarks/>
</member><member name="F:EntrezAPI.Gene.RNArefRNAref_typeValue.unknown">
	<remarks/>
</member><member name="F:EntrezAPI.Gene.RNArefRNAref_typeValue.premsg">
	<remarks/>
</member><member name="F:EntrezAPI.Gene.RNArefRNAref_typeValue.mRNA">
	<remarks/>
</member><member name="F:EntrezAPI.Gene.RNArefRNAref_typeValue.tRNA">
	<remarks/>
</member><member name="F:EntrezAPI.Gene.RNArefRNAref_typeValue.rRNA">
	<remarks/>
</member><member name="F:EntrezAPI.Gene.RNArefRNAref_typeValue.snRNA">
	<remarks/>
</member><member name="F:EntrezAPI.Gene.RNArefRNAref_typeValue.scRNA">
	<remarks/>
</member><member name="F:EntrezAPI.Gene.RNArefRNAref_typeValue.snoRNA">
	<remarks/>
</member><member name="F:EntrezAPI.Gene.RNArefRNAref_typeValue.ncRNA">
	<remarks/>
</member><member name="F:EntrezAPI.Gene.RNArefRNAref_typeValue.tmRNA">
	<remarks/>
</member><member name="F:EntrezAPI.Gene.RNArefRNAref_typeValue.miscRNA">
	<remarks/>
</member><member name="F:EntrezAPI.Gene.RNArefRNAref_typeValue.other">
	<remarks/>
</member><member name="T:EntrezAPI.Gene.RNArefRNAref_typeValue">
	<remarks/>
</member><member name="P:EntrezAPI.Gene.RNArefRNAref_pseudo.value">
	<remarks/>
</member><member name="T:EntrezAPI.Gene.RNArefRNAref_pseudo">
	<remarks/>
</member><member name="F:EntrezAPI.Gene.RNArefRNAref_pseudoValue.true">
	<remarks/>
</member><member name="F:EntrezAPI.Gene.RNArefRNAref_pseudoValue.false">
	<remarks/>
</member><member name="T:EntrezAPI.Gene.RNArefRNAref_pseudoValue">
	<remarks/>
</member><member name="P:EntrezAPI.Gene.RNArefRNAref_ext.Item">
	<remarks/>
</member><member name="T:EntrezAPI.Gene.RNArefRNAref_ext">
	<remarks/>
</member><member name="P:EntrezAPI.Gene.RNArefRNAref_extRNAref_ext_gen.RNAgen">
	<remarks/>
</member><member name="T:EntrezAPI.Gene.RNArefRNAref_extRNAref_ext_gen">
	<remarks/>
</member><member name="P:EntrezAPI.Gene.RNAgen.RNAgen_class">
	<remarks/>
</member><member name="P:EntrezAPI.Gene.RNAgen.RNAgen_product">
	<remarks/>
</member><member name="P:EntrezAPI.Gene.RNAgen.RNAgen_quals">
	<remarks/>
</member><member name="T:EntrezAPI.Gene.RNAgen">
	<remarks/>
</member><member name="P:EntrezAPI.Gene.RNAgenRNAgen_quals.RNAqualset">
	<remarks/>
</member><member name="T:EntrezAPI.Gene.RNAgenRNAgen_quals">
	<remarks/>
</member><member name="P:EntrezAPI.Gene.RNAqualset.RNAqual">
	<remarks/>
</member><member name="T:EntrezAPI.Gene.RNAqualset">
	<remarks/>
</member><member name="P:EntrezAPI.Gene.RNAqual.RNAqual_qual">
	<remarks/>
</member><member name="P:EntrezAPI.Gene.RNAqual.RNAqual_val">
	<remarks/>
</member><member name="T:EntrezAPI.Gene.RNAqual">
	<remarks/>
</member><member name="P:EntrezAPI.Gene.RNArefRNAref_extRNAref_ext_tRNA.Trnaext">
	<remarks/>
</member><member name="T:EntrezAPI.Gene.RNArefRNAref_extRNAref_ext_tRNA">
	<remarks/>
</member><member name="P:EntrezAPI.Gene.Trnaext.Trnaext_aa">
	<remarks/>
</member><member name="P:EntrezAPI.Gene.Trnaext.Trnaext_codon">
	<remarks/>
</member><member name="P:EntrezAPI.Gene.Trnaext.Trnaext_anticodon">
	<remarks/>
</member><member name="T:EntrezAPI.Gene.Trnaext">
	<remarks/>
</member><member name="P:EntrezAPI.Gene.TrnaextTrnaext_aa.Item">
	<remarks/>
</member><member name="P:EntrezAPI.Gene.TrnaextTrnaext_aa.ItemElementName">
	<remarks/>
</member><member name="T:EntrezAPI.Gene.TrnaextTrnaext_aa">
	<remarks/>
</member><member name="F:EntrezAPI.Gene.ItemChoiceType1.Trnaext_aa_iupacaa">
	<remarks/>
</member><member name="F:EntrezAPI.Gene.ItemChoiceType1.Trnaext_aa_ncbi8aa">
	<remarks/>
</member><member name="F:EntrezAPI.Gene.ItemChoiceType1.Trnaext_aa_ncbieaa">
	<remarks/>
</member><member name="F:EntrezAPI.Gene.ItemChoiceType1.Trnaext_aa_ncbistdaa">
	<remarks/>
</member><member name="T:EntrezAPI.Gene.ItemChoiceType1">
	<remarks/>
</member><member name="P:EntrezAPI.Gene.TrnaextTrnaext_codon.Trnaext_codon_E">
	<remarks/>
</member><member name="T:EntrezAPI.Gene.TrnaextTrnaext_codon">
	<remarks/>
</member><member name="P:EntrezAPI.Gene.TrnaextTrnaext_anticodon.Seqloc">
	<remarks/>
</member><member name="T:EntrezAPI.Gene.TrnaextTrnaext_anticodon">
	<remarks/>
</member><member name="P:EntrezAPI.Gene.Seqloc.Item">
	<remarks/>
</member><member name="T:EntrezAPI.Gene.Seqloc">
	<remarks/>
</member><member name="P:EntrezAPI.Gene.SeqlocSeqloc_bond.Seqbond">
	<remarks/>
</member><member name="T:EntrezAPI.Gene.SeqlocSeqloc_bond">
	<remarks/>
</member><member name="P:EntrezAPI.Gene.Seqbond.Seqbond_a">
	<remarks/>
</member><member name="P:EntrezAPI.Gene.Seqbond.Seqbond_b">
	<remarks/>
</member><member name="T:EntrezAPI.Gene.Seqbond">
	<remarks/>
</member><member name="P:EntrezAPI.Gene.SeqbondSeqbond_a.Seqpoint">
	<remarks/>
</member><member name="T:EntrezAPI.Gene.SeqbondSeqbond_a">
	<remarks/>
</member><member name="P:EntrezAPI.Gene.Seqpoint.Seqpoint_point">
	<remarks/>
</member><member name="P:EntrezAPI.Gene.Seqpoint.Seqpoint_strand">
	<remarks/>
</member><member name="P:EntrezAPI.Gene.Seqpoint.Seqpoint_id">
	<remarks/>
</member><member name="P:EntrezAPI.Gene.Seqpoint.Seqpoint_fuzz">
	<remarks/>
</member><member name="T:EntrezAPI.Gene.Seqpoint">
	<remarks/>
</member><member name="P:EntrezAPI.Gene.SeqpointSeqpoint_strand.Nastrand">
	<remarks/>
</member><member name="T:EntrezAPI.Gene.SeqpointSeqpoint_strand">
	<remarks/>
</member><member name="P:EntrezAPI.Gene.Nastrand.value">
	<remarks/>
</member><member name="T:EntrezAPI.Gene.Nastrand">
	<remarks/>
</member><member name="F:EntrezAPI.Gene.NastrandValue.unknown">
	<remarks/>
</member><member name="F:EntrezAPI.Gene.NastrandValue.plus">
	<remarks/>
</member><member name="F:EntrezAPI.Gene.NastrandValue.minus">
	<remarks/>
</member><member name="F:EntrezAPI.Gene.NastrandValue.both">
	<remarks/>
</member><member name="F:EntrezAPI.Gene.NastrandValue.bothrev">
	<remarks/>
</member><member name="F:EntrezAPI.Gene.NastrandValue.other">
	<remarks/>
</member><member name="T:EntrezAPI.Gene.NastrandValue">
	<remarks/>
</member><member name="P:EntrezAPI.Gene.SeqpointSeqpoint_id.Seqid">
	<remarks/>
</member><member name="T:EntrezAPI.Gene.SeqpointSeqpoint_id">
	<remarks/>
</member><member name="P:EntrezAPI.Gene.Seqid.Item">
	<remarks/>
</member><member name="P:EntrezAPI.Gene.Seqid.ItemElementName">
	<remarks/>
</member><member name="T:EntrezAPI.Gene.Seqid">
	<remarks/>
</member><member name="P:EntrezAPI.Gene.SeqidSeqid_ddbj.Textseqid">
	<remarks/>
</member><member name="T:EntrezAPI.Gene.SeqidSeqid_ddbj">
	<remarks/>
</member><member name="P:EntrezAPI.Gene.Textseqid.Textseqid_name">
	<remarks/>
</member><member name="P:EntrezAPI.Gene.Textseqid.Textseqid_accession">
	<remarks/>
</member><member name="P:EntrezAPI.Gene.Textseqid.Textseqid_release">
	<remarks/>
</member><member name="P:EntrezAPI.Gene.Textseqid.Textseqid_version">
	<remarks/>
</member><member name="T:EntrezAPI.Gene.Textseqid">
	<remarks/>
</member><member name="P:EntrezAPI.Gene.SeqidSeqid_embl.Textseqid">
	<remarks/>
</member><member name="T:EntrezAPI.Gene.SeqidSeqid_embl">
	<remarks/>
</member><member name="P:EntrezAPI.Gene.SeqidSeqid_genbank.Textseqid">
	<remarks/>
</member><member name="T:EntrezAPI.Gene.SeqidSeqid_genbank">
	<remarks/>
</member><member name="P:EntrezAPI.Gene.SeqidSeqid_general.Dbtag">
	<remarks/>
</member><member name="T:EntrezAPI.Gene.SeqidSeqid_general">
	<remarks/>
</member><member name="P:EntrezAPI.Gene.SeqidSeqid_giim.Giimportid">
	<remarks/>
</member><member name="T:EntrezAPI.Gene.SeqidSeqid_giim">
	<remarks/>
</member><member name="P:EntrezAPI.Gene.Giimportid.Giimportid_id">
	<remarks/>
</member><member name="P:EntrezAPI.Gene.Giimportid.Giimportid_db">
	<remarks/>
</member><member name="P:EntrezAPI.Gene.Giimportid.Giimportid_release">
	<remarks/>
</member><member name="T:EntrezAPI.Gene.Giimportid">
	<remarks/>
</member><member name="P:EntrezAPI.Gene.SeqidSeqid_gpipe.Textseqid">
	<remarks/>
</member><member name="T:EntrezAPI.Gene.SeqidSeqid_gpipe">
	<remarks/>
</member><member name="P:EntrezAPI.Gene.SeqidSeqid_local.Objectid">
	<remarks/>
</member><member name="T:EntrezAPI.Gene.SeqidSeqid_local">
	<remarks/>
</member><member name="P:EntrezAPI.Gene.SeqidSeqid_namedannottrack.Textseqid">
	<remarks/>
</member><member name="T:EntrezAPI.Gene.SeqidSeqid_namedannottrack">
	<remarks/>
</member><member name="P:EntrezAPI.Gene.SeqidSeqid_other.Textseqid">
	<remarks/>
</member><member name="T:EntrezAPI.Gene.SeqidSeqid_other">
	<remarks/>
</member><member name="P:EntrezAPI.Gene.SeqidSeqid_patent.Patentseqid">
	<remarks/>
</member><member name="T:EntrezAPI.Gene.SeqidSeqid_patent">
	<remarks/>
</member><member name="P:EntrezAPI.Gene.Patentseqid.Patentseqid_seqid">
	<remarks/>
</member><member name="P:EntrezAPI.Gene.Patentseqid.Patentseqid_cit">
	<remarks/>
</member><member name="T:EntrezAPI.Gene.Patentseqid">
	<remarks/>
</member><member name="P:EntrezAPI.Gene.PatentseqidPatentseqid_cit.Idpat">
	<remarks/>
</member><member name="T:EntrezAPI.Gene.PatentseqidPatentseqid_cit">
	<remarks/>
</member><member name="P:EntrezAPI.Gene.Idpat.Idpat_country">
	<remarks/>
</member><member name="P:EntrezAPI.Gene.Idpat.Idpat_id">
	<remarks/>
</member><member name="P:EntrezAPI.Gene.Idpat.Idpat_doctype">
	<remarks/>
</member><member name="T:EntrezAPI.Gene.Idpat">
	<remarks/>
</member><member name="P:EntrezAPI.Gene.IdpatIdpat_id.Item">
	<remarks/>
</member><member name="P:EntrezAPI.Gene.IdpatIdpat_id.ItemElementName">
	<remarks/>
</member><member name="T:EntrezAPI.Gene.IdpatIdpat_id">
	<remarks/>
</member><member name="F:EntrezAPI.Gene.ItemChoiceType2.Idpat_id_appnumber">
	<remarks/>
</member><member name="F:EntrezAPI.Gene.ItemChoiceType2.Idpat_id_number">
	<remarks/>
</member><member name="T:EntrezAPI.Gene.ItemChoiceType2">
	<remarks/>
</member><member name="P:EntrezAPI.Gene.SeqidSeqid_pdb.PDBseqid">
	<remarks/>
</member><member name="T:EntrezAPI.Gene.SeqidSeqid_pdb">
	<remarks/>
</member><member name="P:EntrezAPI.Gene.PDBseqid.PDBseqid_mol">
	<remarks/>
</member><member name="P:EntrezAPI.Gene.PDBseqid.PDBseqid_chain">
	<remarks/>
</member><member name="P:EntrezAPI.Gene.PDBseqid.PDBseqid_rel">
	<remarks/>
</member><member name="T:EntrezAPI.Gene.PDBseqid">
	<remarks/>
</member><member name="P:EntrezAPI.Gene.PDBseqidPDBseqid_mol.PDBmolid">
	<remarks/>
</member><member name="T:EntrezAPI.Gene.PDBseqidPDBseqid_mol">
	<remarks/>
</member><member name="P:EntrezAPI.Gene.PDBseqidPDBseqid_rel.Date">
	<remarks/>
</member><member name="T:EntrezAPI.Gene.PDBseqidPDBseqid_rel">
	<remarks/>
</member><member name="P:EntrezAPI.Gene.SeqidSeqid_pir.Textseqid">
	<remarks/>
</member><member name="T:EntrezAPI.Gene.SeqidSeqid_pir">
	<remarks/>
</member><member name="P:EntrezAPI.Gene.SeqidSeqid_prf.Textseqid">
	<remarks/>
</member><member name="T:EntrezAPI.Gene.SeqidSeqid_prf">
	<remarks/>
</member><member name="P:EntrezAPI.Gene.SeqidSeqid_swissprot.Textseqid">
	<remarks/>
</member><member name="T:EntrezAPI.Gene.SeqidSeqid_swissprot">
	<remarks/>
</member><member name="P:EntrezAPI.Gene.SeqidSeqid_tpd.Textseqid">
	<remarks/>
</member><member name="T:EntrezAPI.Gene.SeqidSeqid_tpd">
	<remarks/>
</member><member name="P:EntrezAPI.Gene.SeqidSeqid_tpe.Textseqid">
	<remarks/>
</member><member name="T:EntrezAPI.Gene.SeqidSeqid_tpe">
	<remarks/>
</member><member name="P:EntrezAPI.Gene.SeqidSeqid_tpg.Textseqid">
	<remarks/>
</member><member name="T:EntrezAPI.Gene.SeqidSeqid_tpg">
	<remarks/>
</member><member name="F:EntrezAPI.Gene.ItemChoiceType3.Seqid_ddbj">
	<remarks/>
</member><member name="F:EntrezAPI.Gene.ItemChoiceType3.Seqid_embl">
	<remarks/>
</member><member name="F:EntrezAPI.Gene.ItemChoiceType3.Seqid_genbank">
	<remarks/>
</member><member name="F:EntrezAPI.Gene.ItemChoiceType3.Seqid_general">
	<remarks/>
</member><member name="F:EntrezAPI.Gene.ItemChoiceType3.Seqid_gi">
	<remarks/>
</member><member name="F:EntrezAPI.Gene.ItemChoiceType3.Seqid_gibbmt">
	<remarks/>
</member><member name="F:EntrezAPI.Gene.ItemChoiceType3.Seqid_gibbsq">
	<remarks/>
</member><member name="F:EntrezAPI.Gene.ItemChoiceType3.Seqid_giim">
	<remarks/>
</member><member name="F:EntrezAPI.Gene.ItemChoiceType3.Seqid_gpipe">
	<remarks/>
</member><member name="F:EntrezAPI.Gene.ItemChoiceType3.Seqid_local">
	<remarks/>
</member><member name="F:EntrezAPI.Gene.ItemChoiceType3.Seqid_namedannottrack">
	<remarks/>
</member><member name="F:EntrezAPI.Gene.ItemChoiceType3.Seqid_other">
	<remarks/>
</member><member name="F:EntrezAPI.Gene.ItemChoiceType3.Seqid_patent">
	<remarks/>
</member><member name="F:EntrezAPI.Gene.ItemChoiceType3.Seqid_pdb">
	<remarks/>
</member><member name="F:EntrezAPI.Gene.ItemChoiceType3.Seqid_pir">
	<remarks/>
</member><member name="F:EntrezAPI.Gene.ItemChoiceType3.Seqid_prf">
	<remarks/>
</member><member name="F:EntrezAPI.Gene.ItemChoiceType3.Seqid_swissprot">
	<remarks/>
</member><member name="F:EntrezAPI.Gene.ItemChoiceType3.Seqid_tpd">
	<remarks/>
</member><member name="F:EntrezAPI.Gene.ItemChoiceType3.Seqid_tpe">
	<remarks/>
</member><member name="F:EntrezAPI.Gene.ItemChoiceType3.Seqid_tpg">
	<remarks/>
</member><member name="T:EntrezAPI.Gene.ItemChoiceType3">
	<remarks/>
</member><member name="P:EntrezAPI.Gene.SeqpointSeqpoint_fuzz.Intfuzz">
	<remarks/>
</member><member name="T:EntrezAPI.Gene.SeqpointSeqpoint_fuzz">
	<remarks/>
</member><member name="P:EntrezAPI.Gene.Intfuzz.Item">
	<remarks/>
</member><member name="P:EntrezAPI.Gene.Intfuzz.ItemElementName">
	<remarks/>
</member><member name="T:EntrezAPI.Gene.Intfuzz">
	<remarks/>
</member><member name="P:EntrezAPI.Gene.IntfuzzIntfuzz_alt.Intfuzz_alt_E">
	<remarks/>
</member><member name="T:EntrezAPI.Gene.IntfuzzIntfuzz_alt">
	<remarks/>
</member><member name="P:EntrezAPI.Gene.IntfuzzIntfuzz_lim.value">
	<remarks/>
</member><member name="T:EntrezAPI.Gene.IntfuzzIntfuzz_lim">
	<remarks/>
</member><member name="F:EntrezAPI.Gene.IntfuzzIntfuzz_limValue.unk">
	<remarks/>
</member><member name="F:EntrezAPI.Gene.IntfuzzIntfuzz_limValue.gt">
	<remarks/>
</member><member name="F:EntrezAPI.Gene.IntfuzzIntfuzz_limValue.lt">
	<remarks/>
</member><member name="F:EntrezAPI.Gene.IntfuzzIntfuzz_limValue.tr">
	<remarks/>
</member><member name="F:EntrezAPI.Gene.IntfuzzIntfuzz_limValue.tl">
	<remarks/>
</member><member name="F:EntrezAPI.Gene.IntfuzzIntfuzz_limValue.circle">
	<remarks/>
</member><member name="F:EntrezAPI.Gene.IntfuzzIntfuzz_limValue.other">
	<remarks/>
</member><member name="T:EntrezAPI.Gene.IntfuzzIntfuzz_limValue">
	<remarks/>
</member><member name="P:EntrezAPI.Gene.IntfuzzIntfuzz_range.Intfuzz_range_max">
	<remarks/>
</member><member name="P:EntrezAPI.Gene.IntfuzzIntfuzz_range.Intfuzz_range_min">
	<remarks/>
</member><member name="T:EntrezAPI.Gene.IntfuzzIntfuzz_range">
	<remarks/>
</member><member name="F:EntrezAPI.Gene.ItemChoiceType4.Intfuzz_alt">
	<remarks/>
</member><member name="F:EntrezAPI.Gene.ItemChoiceType4.Intfuzz_lim">
	<remarks/>
</member><member name="F:EntrezAPI.Gene.ItemChoiceType4.Intfuzz_pm">
	<remarks/>
</member><member name="F:EntrezAPI.Gene.ItemChoiceType4.Intfuzz_pct">
	<remarks/>
</member><member name="F:EntrezAPI.Gene.ItemChoiceType4.Intfuzz_range">
	<remarks/>
</member><member name="T:EntrezAPI.Gene.ItemChoiceType4">
	<remarks/>
</member><member name="P:EntrezAPI.Gene.SeqbondSeqbond_b.Seqpoint">
	<remarks/>
</member><member name="T:EntrezAPI.Gene.SeqbondSeqbond_b">
	<remarks/>
</member><member name="P:EntrezAPI.Gene.SeqlocSeqloc_empty.Seqid">
	<remarks/>
</member><member name="T:EntrezAPI.Gene.SeqlocSeqloc_empty">
	<remarks/>
</member><member name="P:EntrezAPI.Gene.SeqlocSeqloc_equiv.Seqlocequiv">
	<remarks/>
</member><member name="T:EntrezAPI.Gene.SeqlocSeqloc_equiv">
	<remarks/>
</member><member name="P:EntrezAPI.Gene.Seqlocequiv.Seqloc">
	<remarks/>
</member><member name="T:EntrezAPI.Gene.Seqlocequiv">
	<remarks/>
</member><member name="P:EntrezAPI.Gene.SeqlocSeqloc_feat.Featid">
	<remarks/>
</member><member name="T:EntrezAPI.Gene.SeqlocSeqloc_feat">
	<remarks/>
</member><member name="P:EntrezAPI.Gene.Featid.Item">
	<remarks/>
</member><member name="T:EntrezAPI.Gene.Featid">
	<remarks/>
</member><member name="P:EntrezAPI.Gene.FeatidFeatid_general.Dbtag">
	<remarks/>
</member><member name="T:EntrezAPI.Gene.FeatidFeatid_general">
	<remarks/>
</member><member name="P:EntrezAPI.Gene.FeatidFeatid_giim.Giimportid">
	<remarks/>
</member><member name="T:EntrezAPI.Gene.FeatidFeatid_giim">
	<remarks/>
</member><member name="P:EntrezAPI.Gene.FeatidFeatid_local.Objectid">
	<remarks/>
</member><member name="T:EntrezAPI.Gene.FeatidFeatid_local">
	<remarks/>
</member><member name="P:EntrezAPI.Gene.SeqlocSeqloc_int.Seqinterval">
	<remarks/>
</member><member name="T:EntrezAPI.Gene.SeqlocSeqloc_int">
	<remarks/>
</member><member name="P:EntrezAPI.Gene.Seqinterval.Seqinterval_from">
	<remarks/>
</member><member name="P:EntrezAPI.Gene.Seqinterval.Seqinterval_to">
	<remarks/>
</member><member name="P:EntrezAPI.Gene.Seqinterval.Seqinterval_strand">
	<remarks/>
</member><member name="P:EntrezAPI.Gene.Seqinterval.Seqinterval_id">
	<remarks/>
</member><member name="P:EntrezAPI.Gene.Seqinterval.Seqinterval_fuzzfrom">
	<remarks/>
</member><member name="P:EntrezAPI.Gene.Seqinterval.Seqinterval_fuzzto">
	<remarks/>
</member><member name="T:EntrezAPI.Gene.Seqinterval">
	<remarks/>
</member><member name="P:EntrezAPI.Gene.SeqintervalSeqinterval_strand.Nastrand">
	<remarks/>
</member><member name="T:EntrezAPI.Gene.SeqintervalSeqinterval_strand">
	<remarks/>
</member><member name="P:EntrezAPI.Gene.SeqintervalSeqinterval_id.Seqid">
	<remarks/>
</member><member name="T:EntrezAPI.Gene.SeqintervalSeqinterval_id">
	<remarks/>
</member><member name="P:EntrezAPI.Gene.SeqintervalSeqinterval_fuzzfrom.Intfuzz">
	<remarks/>
</member><member name="T:EntrezAPI.Gene.SeqintervalSeqinterval_fuzzfrom">
	<remarks/>
</member><member name="P:EntrezAPI.Gene.SeqintervalSeqinterval_fuzzto.Intfuzz">
	<remarks/>
</member><member name="T:EntrezAPI.Gene.SeqintervalSeqinterval_fuzzto">
	<remarks/>
</member><member name="P:EntrezAPI.Gene.SeqlocSeqloc_mix.Seqlocmix">
	<remarks/>
</member><member name="T:EntrezAPI.Gene.SeqlocSeqloc_mix">
	<remarks/>
</member><member name="P:EntrezAPI.Gene.Seqlocmix.Seqloc">
	<remarks/>
</member><member name="T:EntrezAPI.Gene.Seqlocmix">
	<remarks/>
</member><member name="T:EntrezAPI.Gene.SeqlocSeqloc_null">
	<remarks/>
</member><member name="P:EntrezAPI.Gene.SeqlocSeqloc_packedint.Packedseqint">
	<remarks/>
</member><member name="T:EntrezAPI.Gene.SeqlocSeqloc_packedint">
	<remarks/>
</member><member name="P:EntrezAPI.Gene.Packedseqint.Seqinterval">
	<remarks/>
</member><member name="T:EntrezAPI.Gene.Packedseqint">
	<remarks/>
</member><member name="P:EntrezAPI.Gene.SeqlocSeqloc_packedpnt.Packedseqpnt">
	<remarks/>
</member><member name="T:EntrezAPI.Gene.SeqlocSeqloc_packedpnt">
	<remarks/>
</member><member name="P:EntrezAPI.Gene.Packedseqpnt.Packedseqpnt_strand">
	<remarks/>
</member><member name="P:EntrezAPI.Gene.Packedseqpnt.Packedseqpnt_id">
	<remarks/>
</member><member name="P:EntrezAPI.Gene.Packedseqpnt.Packedseqpnt_fuzz">
	<remarks/>
</member><member name="P:EntrezAPI.Gene.Packedseqpnt.Packedseqpnt_points">
	<remarks/>
</member><member name="T:EntrezAPI.Gene.Packedseqpnt">
	<remarks/>
</member><member name="P:EntrezAPI.Gene.PackedseqpntPackedseqpnt_strand.Nastrand">
	<remarks/>
</member><member name="T:EntrezAPI.Gene.PackedseqpntPackedseqpnt_strand">
	<remarks/>
</member><member name="P:EntrezAPI.Gene.PackedseqpntPackedseqpnt_id.Seqid">
	<remarks/>
</member><member name="T:EntrezAPI.Gene.PackedseqpntPackedseqpnt_id">
	<remarks/>
</member><member name="P:EntrezAPI.Gene.PackedseqpntPackedseqpnt_fuzz.Intfuzz">
	<remarks/>
</member><member name="T:EntrezAPI.Gene.PackedseqpntPackedseqpnt_fuzz">
	<remarks/>
</member><member name="P:EntrezAPI.Gene.PackedseqpntPackedseqpnt_points.Packedseqpnt_points_E">
	<remarks/>
</member><member name="T:EntrezAPI.Gene.PackedseqpntPackedseqpnt_points">
	<remarks/>
</member><member name="P:EntrezAPI.Gene.SeqlocSeqloc_pnt.Seqpoint">
	<remarks/>
</member><member name="T:EntrezAPI.Gene.SeqlocSeqloc_pnt">
	<remarks/>
</member><member name="P:EntrezAPI.Gene.SeqlocSeqloc_whole.Seqid">
	<remarks/>
</member><member name="T:EntrezAPI.Gene.SeqlocSeqloc_whole">
	<remarks/>
</member><member name="P:EntrezAPI.Gene.EntrezgeneEntrezgene_location.Maps">
	<remarks/>
</member><member name="T:EntrezAPI.Gene.EntrezgeneEntrezgene_location">
	<remarks/>
</member><member name="P:EntrezAPI.Gene.Maps.Maps_displaystr">
	<remarks/>
</member><member name="P:EntrezAPI.Gene.Maps.Maps_method">
	<remarks/>
</member><member name="T:EntrezAPI.Gene.Maps">
	<remarks/>
</member><member name="P:EntrezAPI.Gene.MapsMaps_method.Item">
	<remarks/>
</member><member name="T:EntrezAPI.Gene.MapsMaps_method">
	<remarks/>
</member><member name="P:EntrezAPI.Gene.MapsMaps_methodMaps_method_maptype.value">
	<remarks/>
</member><member name="T:EntrezAPI.Gene.MapsMaps_methodMaps_method_maptype">
	<remarks/>
</member><member name="F:EntrezAPI.Gene.MapsMaps_methodMaps_method_maptypeValue.cyto">
	<remarks/>
</member><member name="F:EntrezAPI.Gene.MapsMaps_methodMaps_method_maptypeValue.bp">
	<remarks/>
</member><member name="F:EntrezAPI.Gene.MapsMaps_methodMaps_method_maptypeValue.cM">
	<remarks/>
</member><member name="F:EntrezAPI.Gene.MapsMaps_methodMaps_method_maptypeValue.cR">
	<remarks/>
</member><member name="F:EntrezAPI.Gene.MapsMaps_methodMaps_method_maptypeValue.min">
	<remarks/>
</member><member name="T:EntrezAPI.Gene.MapsMaps_methodMaps_method_maptypeValue">
	<remarks/>
</member><member name="P:EntrezAPI.Gene.EntrezgeneEntrezgene_genesource.Genesource">
	<remarks/>
</member><member name="T:EntrezAPI.Gene.EntrezgeneEntrezgene_genesource">
	<remarks/>
</member><member name="P:EntrezAPI.Gene.Genesource.Genesource_src">
	<remarks/>
</member><member name="P:EntrezAPI.Gene.Genesource.Genesource_srcint">
	<remarks/>
</member><member name="P:EntrezAPI.Gene.Genesource.Genesource_srcstr1">
	<remarks/>
</member><member name="P:EntrezAPI.Gene.Genesource.Genesource_srcstr2">
	<remarks/>
</member><member name="P:EntrezAPI.Gene.Genesource.Genesource_genedisplay">
	<remarks/>
</member><member name="P:EntrezAPI.Gene.Genesource.Genesource_locusdisplay">
	<remarks/>
</member><member name="P:EntrezAPI.Gene.Genesource.Genesource_extraterms">
	<remarks/>
</member><member name="T:EntrezAPI.Gene.Genesource">
	<remarks/>
</member><member name="P:EntrezAPI.Gene.GenesourceGenesource_genedisplay.value">
	<remarks/>
</member><member name="T:EntrezAPI.Gene.GenesourceGenesource_genedisplay">
	<remarks/>
</member><member name="F:EntrezAPI.Gene.GenesourceGenesource_genedisplayValue.true">
	<remarks/>
</member><member name="F:EntrezAPI.Gene.GenesourceGenesource_genedisplayValue.false">
	<remarks/>
</member><member name="T:EntrezAPI.Gene.GenesourceGenesource_genedisplayValue">
	<remarks/>
</member><member name="P:EntrezAPI.Gene.GenesourceGenesource_locusdisplay.value">
	<remarks/>
</member><member name="T:EntrezAPI.Gene.GenesourceGenesource_locusdisplay">
	<remarks/>
</member><member name="F:EntrezAPI.Gene.GenesourceGenesource_locusdisplayValue.true">
	<remarks/>
</member><member name="F:EntrezAPI.Gene.GenesourceGenesource_locusdisplayValue.false">
	<remarks/>
</member><member name="T:EntrezAPI.Gene.GenesourceGenesource_locusdisplayValue">
	<remarks/>
</member><member name="P:EntrezAPI.Gene.GenesourceGenesource_extraterms.value">
	<remarks/>
</member><member name="T:EntrezAPI.Gene.GenesourceGenesource_extraterms">
	<remarks/>
</member><member name="F:EntrezAPI.Gene.GenesourceGenesource_extratermsValue.true">
	<remarks/>
</member><member name="F:EntrezAPI.Gene.GenesourceGenesource_extratermsValue.false">
	<remarks/>
</member><member name="T:EntrezAPI.Gene.GenesourceGenesource_extratermsValue">
	<remarks/>
</member><member name="P:EntrezAPI.Gene.EntrezgeneEntrezgene_locus.Genecommentary">
	<remarks/>
</member><member name="T:EntrezAPI.Gene.EntrezgeneEntrezgene_locus">
	<remarks/>
</member><member name="P:EntrezAPI.Gene.Genecommentary.Genecommentary_type">
	<remarks/>
</member><member name="P:EntrezAPI.Gene.Genecommentary.Genecommentary_heading">
	<remarks/>
</member><member name="P:EntrezAPI.Gene.Genecommentary.Genecommentary_label">
	<remarks/>
</member><member name="P:EntrezAPI.Gene.Genecommentary.Genecommentary_text">
	<remarks/>
</member><member name="P:EntrezAPI.Gene.Genecommentary.Genecommentary_accession">
	<remarks/>
</member><member name="P:EntrezAPI.Gene.Genecommentary.Genecommentary_version">
	<remarks/>
</member><member name="P:EntrezAPI.Gene.Genecommentary.Genecommentary_xtraproperties">
	<remarks/>
</member><member name="P:EntrezAPI.Gene.Genecommentary.Genecommentary_refs">
	<remarks/>
</member><member name="P:EntrezAPI.Gene.Genecommentary.Genecommentary_source">
	<remarks/>
</member><member name="P:EntrezAPI.Gene.Genecommentary.Genecommentary_genomiccoords">
	<remarks/>
</member><member name="P:EntrezAPI.Gene.Genecommentary.Genecommentary_seqs">
	<remarks/>
</member><member name="P:EntrezAPI.Gene.Genecommentary.Genecommentary_products">
	<remarks/>
</member><member name="P:EntrezAPI.Gene.Genecommentary.Genecommentary_properties">
	<remarks/>
</member><member name="P:EntrezAPI.Gene.Genecommentary.Genecommentary_comment">
	<remarks/>
</member><member name="P:EntrezAPI.Gene.Genecommentary.Genecommentary_createdate">
	<remarks/>
</member><member name="P:EntrezAPI.Gene.Genecommentary.Genecommentary_updatedate">
	<remarks/>
</member><member name="T:EntrezAPI.Gene.Genecommentary">
	<remarks/>
</member><member name="P:EntrezAPI.Gene.GenecommentaryGenecommentary_type.valueSpecified">
	<remarks/>
</member><member name="P:EntrezAPI.Gene.GenecommentaryGenecommentary_type.Value">
	<remarks/>
</member><member name="T:EntrezAPI.Gene.GenecommentaryGenecommentary_type">
	<remarks/>
</member><member name="F:EntrezAPI.Gene.GenecommentaryGenecommentary_typeValue.genomic">
	<remarks/>
</member><member name="F:EntrezAPI.Gene.GenecommentaryGenecommentary_typeValue.preRNA">
	<remarks/>
</member><member name="F:EntrezAPI.Gene.GenecommentaryGenecommentary_typeValue.mRNA">
	<remarks/>
</member><member name="F:EntrezAPI.Gene.GenecommentaryGenecommentary_typeValue.rRNA">
	<remarks/>
</member><member name="F:EntrezAPI.Gene.GenecommentaryGenecommentary_typeValue.tRNA">
	<remarks/>
</member><member name="F:EntrezAPI.Gene.GenecommentaryGenecommentary_typeValue.snRNA">
	<remarks/>
</member><member name="F:EntrezAPI.Gene.GenecommentaryGenecommentary_typeValue.scRNA">
	<remarks/>
</member><member name="F:EntrezAPI.Gene.GenecommentaryGenecommentary_typeValue.peptide">
	<remarks/>
</member><member name="F:EntrezAPI.Gene.GenecommentaryGenecommentary_typeValue.othergenetic">
	<remarks/>
</member><member name="F:EntrezAPI.Gene.GenecommentaryGenecommentary_typeValue.genomicmRNA">
	<remarks/>
</member><member name="F:EntrezAPI.Gene.GenecommentaryGenecommentary_typeValue.cRNA">
	<remarks/>
</member><member name="F:EntrezAPI.Gene.GenecommentaryGenecommentary_typeValue.maturepeptide">
	<remarks/>
</member><member name="F:EntrezAPI.Gene.GenecommentaryGenecommentary_typeValue.preprotein">
	<remarks/>
</member><member name="F:EntrezAPI.Gene.GenecommentaryGenecommentary_typeValue.miscRNA">
	<remarks/>
</member><member name="F:EntrezAPI.Gene.GenecommentaryGenecommentary_typeValue.snoRNA">
	<remarks/>
</member><member name="F:EntrezAPI.Gene.GenecommentaryGenecommentary_typeValue.property">
	<remarks/>
</member><member name="F:EntrezAPI.Gene.GenecommentaryGenecommentary_typeValue.reference">
	<remarks/>
</member><member name="F:EntrezAPI.Gene.GenecommentaryGenecommentary_typeValue.generif">
	<remarks/>
</member><member name="F:EntrezAPI.Gene.GenecommentaryGenecommentary_typeValue.phenotype">
	<remarks/>
</member><member name="F:EntrezAPI.Gene.GenecommentaryGenecommentary_typeValue.complex">
	<remarks/>
</member><member name="F:EntrezAPI.Gene.GenecommentaryGenecommentary_typeValue.compound">
	<remarks/>
</member><member name="F:EntrezAPI.Gene.GenecommentaryGenecommentary_typeValue.ncRNA">
	<remarks/>
</member><member name="F:EntrezAPI.Gene.GenecommentaryGenecommentary_typeValue.genegroup">
	<remarks/>
</member><member name="F:EntrezAPI.Gene.GenecommentaryGenecommentary_typeValue.comment">
	<remarks/>
</member><member name="F:EntrezAPI.Gene.GenecommentaryGenecommentary_typeValue.other">
	<remarks/>
</member><member name="T:EntrezAPI.Gene.GenecommentaryGenecommentary_typeValue">
	<remarks/>
</member><member name="P:EntrezAPI.Gene.GenecommentaryGenecommentary_xtraproperties.XtraTerms">
	<remarks/>
</member><member name="T:EntrezAPI.Gene.GenecommentaryGenecommentary_xtraproperties">
	<remarks/>
</member><member name="P:EntrezAPI.Gene.XtraTerms.XtraTerms_tag">
	<remarks/>
</member><member name="P:EntrezAPI.Gene.XtraTerms.XtraTerms_value">
	<remarks/>
</member><member name="T:EntrezAPI.Gene.XtraTerms">
	<remarks/>
</member><member name="P:EntrezAPI.Gene.GenecommentaryGenecommentary_refs.Pub">
	<remarks/>
</member><member name="T:EntrezAPI.Gene.GenecommentaryGenecommentary_refs">
	<remarks/>
</member><member name="P:EntrezAPI.Gene.Pub.Item">
	<remarks/>
</member><member name="T:EntrezAPI.Gene.Pub">
	<remarks/>
</member><member name="P:EntrezAPI.Gene.PubPub_article.Citart">
	<remarks/>
</member><member name="T:EntrezAPI.Gene.PubPub_article">
	<remarks/>
</member><member name="P:EntrezAPI.Gene.Citart.Citart_title">
	<remarks/>
</member><member name="P:EntrezAPI.Gene.Citart.Citart_authors">
	<remarks/>
</member><member name="P:EntrezAPI.Gene.Citart.Citart_from">
	<remarks/>
</member><member name="P:EntrezAPI.Gene.Citart.Citart_ids">
	<remarks/>
</member><member name="T:EntrezAPI.Gene.Citart">
	<remarks/>
</member><member name="P:EntrezAPI.Gene.CitartCitart_title.Title">
	<remarks/>
</member><member name="T:EntrezAPI.Gene.CitartCitart_title">
	<remarks/>
</member><member name="P:EntrezAPI.Gene.Title.Title_E">
	<remarks/>
</member><member name="T:EntrezAPI.Gene.Title">
	<remarks/>
</member><member name="P:EntrezAPI.Gene.TitleTitle_E.Item">
	<remarks/>
</member><member name="P:EntrezAPI.Gene.TitleTitle_E.ItemElementName">
	<remarks/>
</member><member name="T:EntrezAPI.Gene.TitleTitle_E">
	<remarks/>
</member><member name="F:EntrezAPI.Gene.ItemChoiceType6.Title_E_abr">
	<remarks/>
</member><member name="F:EntrezAPI.Gene.ItemChoiceType6.Title_E_coden">
	<remarks/>
</member><member name="F:EntrezAPI.Gene.ItemChoiceType6.Title_E_isbn">
	<remarks/>
</member><member name="F:EntrezAPI.Gene.ItemChoiceType6.Title_E_isojta">
	<remarks/>
</member><member name="F:EntrezAPI.Gene.ItemChoiceType6.Title_E_issn">
	<remarks/>
</member><member name="F:EntrezAPI.Gene.ItemChoiceType6.Title_E_jta">
	<remarks/>
</member><member name="F:EntrezAPI.Gene.ItemChoiceType6.Title_E_mljta">
	<remarks/>
</member><member name="F:EntrezAPI.Gene.ItemChoiceType6.Title_E_name">
	<remarks/>
</member><member name="F:EntrezAPI.Gene.ItemChoiceType6.Title_E_trans">
	<remarks/>
</member><member name="F:EntrezAPI.Gene.ItemChoiceType6.Title_E_tsub">
	<remarks/>
</member><member name="T:EntrezAPI.Gene.ItemChoiceType6">
	<remarks/>
</member><member name="P:EntrezAPI.Gene.CitartCitart_authors.Authlist">
	<remarks/>
</member><member name="T:EntrezAPI.Gene.CitartCitart_authors">
	<remarks/>
</member><member name="P:EntrezAPI.Gene.Authlist.Authlist_names">
	<remarks/>
</member><member name="P:EntrezAPI.Gene.Authlist.Authlist_affil">
	<remarks/>
</member><member name="T:EntrezAPI.Gene.Authlist">
	<remarks/>
</member><member name="P:EntrezAPI.Gene.AuthlistAuthlist_names.Item">
	<remarks/>
</member><member name="T:EntrezAPI.Gene.AuthlistAuthlist_names">
	<remarks/>
</member><member name="P:EntrezAPI.Gene.AuthlistAuthlist_namesAuthlist_names_ml.Authlist_names_ml_E">
	<remarks/>
</member><member name="T:EntrezAPI.Gene.AuthlistAuthlist_namesAuthlist_names_ml">
	<remarks/>
</member><member name="P:EntrezAPI.Gene.AuthlistAuthlist_namesAuthlist_names_std.Author">
	<remarks/>
</member><member name="T:EntrezAPI.Gene.AuthlistAuthlist_namesAuthlist_names_std">
	<remarks/>
</member><member name="P:EntrezAPI.Gene.Author.Author_name">
	<remarks/>
</member><member name="P:EntrezAPI.Gene.Author.Author_level">
	<remarks/>
</member><member name="P:EntrezAPI.Gene.Author.Author_role">
	<remarks/>
</member><member name="P:EntrezAPI.Gene.Author.Author_affil">
	<remarks/>
</member><member name="P:EntrezAPI.Gene.Author.Author_iscorr">
	<remarks/>
</member><member name="T:EntrezAPI.Gene.Author">
	<remarks/>
</member><member name="P:EntrezAPI.Gene.AuthorAuthor_name.Personid">
	<remarks/>
</member><member name="T:EntrezAPI.Gene.AuthorAuthor_name">
	<remarks/>
</member><member name="P:EntrezAPI.Gene.Personid.Item">
	<remarks/>
</member><member name="P:EntrezAPI.Gene.Personid.ItemElementName">
	<remarks/>
</member><member name="T:EntrezAPI.Gene.Personid">
	<remarks/>
</member><member name="P:EntrezAPI.Gene.PersonidPersonid_dbtag.Dbtag">
	<remarks/>
</member><member name="T:EntrezAPI.Gene.PersonidPersonid_dbtag">
	<remarks/>
</member><member name="P:EntrezAPI.Gene.PersonidPersonid_name.Namestd">
	<remarks/>
</member><member name="T:EntrezAPI.Gene.PersonidPersonid_name">
	<remarks/>
</member><member name="P:EntrezAPI.Gene.Namestd.Namestd_last">
	<remarks/>
</member><member name="P:EntrezAPI.Gene.Namestd.Namestd_first">
	<remarks/>
</member><member name="P:EntrezAPI.Gene.Namestd.Namestd_middle">
	<remarks/>
</member><member name="P:EntrezAPI.Gene.Namestd.Namestd_full">
	<remarks/>
</member><member name="P:EntrezAPI.Gene.Namestd.Namestd_initials">
	<remarks/>
</member><member name="P:EntrezAPI.Gene.Namestd.Namestd_suffix">
	<remarks/>
</member><member name="P:EntrezAPI.Gene.Namestd.Namestd_title">
	<remarks/>
</member><member name="T:EntrezAPI.Gene.Namestd">
	<remarks/>
</member><member name="F:EntrezAPI.Gene.ItemChoiceType5.Personid_consortium">
	<remarks/>
</member><member name="F:EntrezAPI.Gene.ItemChoiceType5.Personid_dbtag">
	<remarks/>
</member><member name="F:EntrezAPI.Gene.ItemChoiceType5.Personid_ml">
	<remarks/>
</member><member name="F:EntrezAPI.Gene.ItemChoiceType5.Personid_name">
	<remarks/>
</member><member name="F:EntrezAPI.Gene.ItemChoiceType5.Personid_str">
	<remarks/>
</member><member name="T:EntrezAPI.Gene.ItemChoiceType5">
	<remarks/>
</member><member name="P:EntrezAPI.Gene.AuthorAuthor_level.value">
	<remarks/>
</member><member name="T:EntrezAPI.Gene.AuthorAuthor_level">
	<remarks/>
</member><member name="F:EntrezAPI.Gene.AuthorAuthor_levelValue.primary">
	<remarks/>
</member><member name="F:EntrezAPI.Gene.AuthorAuthor_levelValue.secondary">
	<remarks/>
</member><member name="T:EntrezAPI.Gene.AuthorAuthor_levelValue">
	<remarks/>
</member><member name="P:EntrezAPI.Gene.AuthorAuthor_role.value">
	<remarks/>
</member><member name="T:EntrezAPI.Gene.AuthorAuthor_role">
	<remarks/>
</member><member name="F:EntrezAPI.Gene.AuthorAuthor_roleValue.compiler">
	<remarks/>
</member><member name="F:EntrezAPI.Gene.AuthorAuthor_roleValue.editor">
	<remarks/>
</member><member name="F:EntrezAPI.Gene.AuthorAuthor_roleValue.patentassignee">
	<remarks/>
</member><member name="F:EntrezAPI.Gene.AuthorAuthor_roleValue.translator">
	<remarks/>
</member><member name="T:EntrezAPI.Gene.AuthorAuthor_roleValue">
	<remarks/>
</member><member name="P:EntrezAPI.Gene.AuthorAuthor_affil.Affil">
	<remarks/>
</member><member name="T:EntrezAPI.Gene.AuthorAuthor_affil">
	<remarks/>
</member><member name="P:EntrezAPI.Gene.Affil.Item">
	<remarks/>
</member><member name="T:EntrezAPI.Gene.Affil">
	<remarks/>
</member><member name="P:EntrezAPI.Gene.AffilAffil_std.Affil_std_affil">
	<remarks/>
</member><member name="P:EntrezAPI.Gene.AffilAffil_std.Affil_std_div">
	<remarks/>
</member><member name="P:EntrezAPI.Gene.AffilAffil_std.Affil_std_city">
	<remarks/>
</member><member name="P:EntrezAPI.Gene.AffilAffil_std.Affil_std_sub">
	<remarks/>
</member><member name="P:EntrezAPI.Gene.AffilAffil_std.Affil_std_country">
	<remarks/>
</member><member name="P:EntrezAPI.Gene.AffilAffil_std.Affil_std_street">
	<remarks/>
</member><member name="P:EntrezAPI.Gene.AffilAffil_std.Affil_std_email">
	<remarks/>
</member><member name="P:EntrezAPI.Gene.AffilAffil_std.Affil_std_fax">
	<remarks/>
</member><member name="P:EntrezAPI.Gene.AffilAffil_std.Affil_std_phone">
	<remarks/>
</member><member name="P:EntrezAPI.Gene.AffilAffil_std.Affil_std_postalcode">
	<remarks/>
</member><member name="T:EntrezAPI.Gene.AffilAffil_std">
	<remarks/>
</member><member name="P:EntrezAPI.Gene.AuthorAuthor_iscorr.value">
	<remarks/>
</member><member name="T:EntrezAPI.Gene.AuthorAuthor_iscorr">
	<remarks/>
</member><member name="F:EntrezAPI.Gene.AuthorAuthor_iscorrValue.true">
	<remarks/>
</member><member name="F:EntrezAPI.Gene.AuthorAuthor_iscorrValue.false">
	<remarks/>
</member><member name="T:EntrezAPI.Gene.AuthorAuthor_iscorrValue">
	<remarks/>
</member><member name="P:EntrezAPI.Gene.AuthlistAuthlist_namesAuthlist_names_str.Authlist_names_str_E">
	<remarks/>
</member><member name="T:EntrezAPI.Gene.AuthlistAuthlist_namesAuthlist_names_str">
	<remarks/>
</member><member name="P:EntrezAPI.Gene.AuthlistAuthlist_affil.Affil">
	<remarks/>
</member><member name="T:EntrezAPI.Gene.AuthlistAuthlist_affil">
	<remarks/>
</member><member name="P:EntrezAPI.Gene.CitartCitart_from.Item">
	<remarks/>
</member><member name="T:EntrezAPI.Gene.CitartCitart_from">
	<remarks/>
</member><member name="P:EntrezAPI.Gene.CitartCitart_fromCitart_from_book.Citbook">
	<remarks/>
</member><member name="T:EntrezAPI.Gene.CitartCitart_fromCitart_from_book">
	<remarks/>
</member><member name="P:EntrezAPI.Gene.Citbook.Citbook_title">
	<remarks/>
</member><member name="P:EntrezAPI.Gene.Citbook.Citbook_coll">
	<remarks/>
</member><member name="P:EntrezAPI.Gene.Citbook.Citbook_authors">
	<remarks/>
</member><member name="P:EntrezAPI.Gene.Citbook.Citbook_imp">
	<remarks/>
</member><member name="T:EntrezAPI.Gene.Citbook">
	<remarks/>
</member><member name="P:EntrezAPI.Gene.CitbookCitbook_title.Title">
	<remarks/>
</member><member name="T:EntrezAPI.Gene.CitbookCitbook_title">
	<remarks/>
</member><member name="P:EntrezAPI.Gene.CitbookCitbook_coll.Title">
	<remarks/>
</member><member name="T:EntrezAPI.Gene.CitbookCitbook_coll">
	<remarks/>
</member><member name="P:EntrezAPI.Gene.CitbookCitbook_authors.Authlist">
	<remarks/>
</member><member name="T:EntrezAPI.Gene.CitbookCitbook_authors">
	<remarks/>
</member><member name="P:EntrezAPI.Gene.CitbookCitbook_imp.Imprint">
	<remarks/>
</member><member name="T:EntrezAPI.Gene.CitbookCitbook_imp">
	<remarks/>
</member><member name="P:EntrezAPI.Gene.Imprint.Imprint_date">
	<remarks/>
</member><member name="P:EntrezAPI.Gene.Imprint.Imprint_volume">
	<remarks/>
</member><member name="P:EntrezAPI.Gene.Imprint.Imprint_issue">
	<remarks/>
</member><member name="P:EntrezAPI.Gene.Imprint.Imprint_pages">
	<remarks/>
</member><member name="P:EntrezAPI.Gene.Imprint.Imprint_section">
	<remarks/>
</member><member name="P:EntrezAPI.Gene.Imprint.Imprint_pub">
	<remarks/>
</member><member name="P:EntrezAPI.Gene.Imprint.Imprint_cprt">
	<remarks/>
</member><member name="P:EntrezAPI.Gene.Imprint.Imprint_partsup">
	<remarks/>
</member><member name="P:EntrezAPI.Gene.Imprint.Imprint_language">
	<remarks/>
</member><member name="P:EntrezAPI.Gene.Imprint.Imprint_prepub">
	<remarks/>
</member><member name="P:EntrezAPI.Gene.Imprint.Imprint_partsupi">
	<remarks/>
</member><member name="P:EntrezAPI.Gene.Imprint.Imprint_retract">
	<remarks/>
</member><member name="P:EntrezAPI.Gene.Imprint.Imprint_pubstatus">
	<remarks/>
</member><member name="P:EntrezAPI.Gene.Imprint.Imprint_history">
	<remarks/>
</member><member name="T:EntrezAPI.Gene.Imprint">
	<remarks/>
</member><member name="P:EntrezAPI.Gene.ImprintImprint_date.Date">
	<remarks/>
</member><member name="T:EntrezAPI.Gene.ImprintImprint_date">
	<remarks/>
</member><member name="P:EntrezAPI.Gene.ImprintImprint_pub.Affil">
	<remarks/>
</member><member name="T:EntrezAPI.Gene.ImprintImprint_pub">
	<remarks/>
</member><member name="P:EntrezAPI.Gene.ImprintImprint_cprt.Date">
	<remarks/>
</member><member name="T:EntrezAPI.Gene.ImprintImprint_cprt">
	<remarks/>
</member><member name="P:EntrezAPI.Gene.ImprintImprint_prepub.value">
	<remarks/>
</member><member name="T:EntrezAPI.Gene.ImprintImprint_prepub">
	<remarks/>
</member><member name="F:EntrezAPI.Gene.ImprintImprint_prepubValue.submitted">
	<remarks/>
</member><member name="F:EntrezAPI.Gene.ImprintImprint_prepubValue.inpress">
	<remarks/>
</member><member name="F:EntrezAPI.Gene.ImprintImprint_prepubValue.other">
	<remarks/>
</member><member name="T:EntrezAPI.Gene.ImprintImprint_prepubValue">
	<remarks/>
</member><member name="P:EntrezAPI.Gene.ImprintImprint_retract.CitRetract">
	<remarks/>
</member><member name="T:EntrezAPI.Gene.ImprintImprint_retract">
	<remarks/>
</member><member name="P:EntrezAPI.Gene.CitRetract.CitRetract_type">
	<remarks/>
</member><member name="P:EntrezAPI.Gene.CitRetract.CitRetract_exp">
	<remarks/>
</member><member name="T:EntrezAPI.Gene.CitRetract">
	<remarks/>
</member><member name="P:EntrezAPI.Gene.CitRetractCitRetract_type.value">
	<remarks/>
</member><member name="T:EntrezAPI.Gene.CitRetractCitRetract_type">
	<remarks/>
</member><member name="F:EntrezAPI.Gene.CitRetractCitRetract_typeValue.retracted">
	<remarks/>
</member><member name="F:EntrezAPI.Gene.CitRetractCitRetract_typeValue.notice">
	<remarks/>
</member><member name="F:EntrezAPI.Gene.CitRetractCitRetract_typeValue.inerror">
	<remarks/>
</member><member name="F:EntrezAPI.Gene.CitRetractCitRetract_typeValue.erratum">
	<remarks/>
</member><member name="T:EntrezAPI.Gene.CitRetractCitRetract_typeValue">
	<remarks/>
</member><member name="P:EntrezAPI.Gene.ImprintImprint_pubstatus.PubStatus">
	<remarks/>
</member><member name="T:EntrezAPI.Gene.ImprintImprint_pubstatus">
	<remarks/>
</member><member name="P:EntrezAPI.Gene.PubStatus.valueSpecified">
	<remarks/>
</member><member name="P:EntrezAPI.Gene.PubStatus.Value">
	<remarks/>
</member><member name="T:EntrezAPI.Gene.PubStatus">
	<remarks/>
</member><member name="F:EntrezAPI.Gene.PubStatusValue.received">
	<remarks/>
</member><member name="F:EntrezAPI.Gene.PubStatusValue.accepted">
	<remarks/>
</member><member name="F:EntrezAPI.Gene.PubStatusValue.epublish">
	<remarks/>
</member><member name="F:EntrezAPI.Gene.PubStatusValue.ppublish">
	<remarks/>
</member><member name="F:EntrezAPI.Gene.PubStatusValue.revised">
	<remarks/>
</member><member name="F:EntrezAPI.Gene.PubStatusValue.pmc">
	<remarks/>
</member><member name="F:EntrezAPI.Gene.PubStatusValue.pmcr">
	<remarks/>
</member><member name="F:EntrezAPI.Gene.PubStatusValue.pubmed">
	<remarks/>
</member><member name="F:EntrezAPI.Gene.PubStatusValue.pubmedr">
	<remarks/>
</member><member name="F:EntrezAPI.Gene.PubStatusValue.aheadofprint">
	<remarks/>
</member><member name="F:EntrezAPI.Gene.PubStatusValue.premedline">
	<remarks/>
</member><member name="F:EntrezAPI.Gene.PubStatusValue.medline">
	<remarks/>
</member><member name="F:EntrezAPI.Gene.PubStatusValue.other">
	<remarks/>
</member><member name="T:EntrezAPI.Gene.PubStatusValue">
	<remarks/>
</member><member name="P:EntrezAPI.Gene.ImprintImprint_history.PubStatusDateSet">
	<remarks/>
</member><member name="T:EntrezAPI.Gene.ImprintImprint_history">
	<remarks/>
</member><member name="P:EntrezAPI.Gene.PubStatusDateSet.PubStatusDate">
	<remarks/>
</member><member name="T:EntrezAPI.Gene.PubStatusDateSet">
	<remarks/>
</member><member name="P:EntrezAPI.Gene.PubStatusDate.PubStatusDate_pubstatus">
	<remarks/>
</member><member name="P:EntrezAPI.Gene.PubStatusDate.PubStatusDate_date">
	<remarks/>
</member><member name="T:EntrezAPI.Gene.PubStatusDate">
	<remarks/>
</member><member name="P:EntrezAPI.Gene.PubStatusDatePubStatusDate_pubstatus.PubStatus">
	<remarks/>
</member><member name="T:EntrezAPI.Gene.PubStatusDatePubStatusDate_pubstatus">
	<remarks/>
</member><member name="P:EntrezAPI.Gene.PubStatusDatePubStatusDate_date.Date">
	<remarks/>
</member><member name="T:EntrezAPI.Gene.PubStatusDatePubStatusDate_date">
	<remarks/>
</member><member name="P:EntrezAPI.Gene.CitartCitart_fromCitart_from_journal.Citjour">
	<remarks/>
</member><member name="T:EntrezAPI.Gene.CitartCitart_fromCitart_from_journal">
	<remarks/>
</member><member name="P:EntrezAPI.Gene.Citjour.Citjour_title">
	<remarks/>
</member><member name="P:EntrezAPI.Gene.Citjour.Citjour_imp">
	<remarks/>
</member><member name="T:EntrezAPI.Gene.Citjour">
	<remarks/>
</member><member name="P:EntrezAPI.Gene.CitjourCitjour_title.Title">
	<remarks/>
</member><member name="T:EntrezAPI.Gene.CitjourCitjour_title">
	<remarks/>
</member><member name="P:EntrezAPI.Gene.CitjourCitjour_imp.Imprint">
	<remarks/>
</member><member name="T:EntrezAPI.Gene.CitjourCitjour_imp">
	<remarks/>
</member><member name="P:EntrezAPI.Gene.CitartCitart_fromCitart_from_proc.Citproc">
	<remarks/>
</member><member name="T:EntrezAPI.Gene.CitartCitart_fromCitart_from_proc">
	<remarks/>
</member><member name="P:EntrezAPI.Gene.Citproc.Citproc_book">
	<remarks/>
</member><member name="P:EntrezAPI.Gene.Citproc.Citproc_meet">
	<remarks/>
</member><member name="T:EntrezAPI.Gene.Citproc">
	<remarks/>
</member><member name="P:EntrezAPI.Gene.CitprocCitproc_book.Citbook">
	<remarks/>
</member><member name="T:EntrezAPI.Gene.CitprocCitproc_book">
	<remarks/>
</member><member name="P:EntrezAPI.Gene.CitprocCitproc_meet.Meeting">
	<remarks/>
</member><member name="T:EntrezAPI.Gene.CitprocCitproc_meet">
	<remarks/>
</member><member name="P:EntrezAPI.Gene.Meeting.Meeting_number">
	<remarks/>
</member><member name="P:EntrezAPI.Gene.Meeting.Meeting_date">
	<remarks/>
</member><member name="P:EntrezAPI.Gene.Meeting.Meeting_place">
	<remarks/>
</member><member name="T:EntrezAPI.Gene.Meeting">
	<remarks/>
</member><member name="P:EntrezAPI.Gene.MeetingMeeting_date.Date">
	<remarks/>
</member><member name="T:EntrezAPI.Gene.MeetingMeeting_date">
	<remarks/>
</member><member name="P:EntrezAPI.Gene.MeetingMeeting_place.Affil">
	<remarks/>
</member><member name="T:EntrezAPI.Gene.MeetingMeeting_place">
	<remarks/>
</member><member name="P:EntrezAPI.Gene.CitartCitart_ids.ArticleIdSet">
	<remarks/>
</member><member name="T:EntrezAPI.Gene.CitartCitart_ids">
	<remarks/>
</member><member name="P:EntrezAPI.Gene.ArticleIdSet.ArticleId">
	<remarks/>
</member><member name="T:EntrezAPI.Gene.ArticleIdSet">
	<remarks/>
</member><member name="P:EntrezAPI.Gene.ArticleId.Item">
	<remarks/>
</member><member name="T:EntrezAPI.Gene.ArticleId">
	<remarks/>
</member><member name="P:EntrezAPI.Gene.ArticleIdArticleId_doi.DOI">
	<remarks/>
</member><member name="T:EntrezAPI.Gene.ArticleIdArticleId_doi">
	<remarks/>
</member><member name="P:EntrezAPI.Gene.ArticleIdArticleId_medline.MedlineUID">
	<remarks/>
</member><member name="T:EntrezAPI.Gene.ArticleIdArticleId_medline">
	<remarks/>
</member><member name="P:EntrezAPI.Gene.ArticleIdArticleId_other.Dbtag">
	<remarks/>
</member><member name="T:EntrezAPI.Gene.ArticleIdArticleId_other">
	<remarks/>
</member><member name="P:EntrezAPI.Gene.ArticleIdArticleId_pii.PII">
	<remarks/>
</member><member name="T:EntrezAPI.Gene.ArticleIdArticleId_pii">
	<remarks/>
</member><member name="P:EntrezAPI.Gene.ArticleIdArticleId_pmcid.PmcID">
	<remarks/>
</member><member name="T:EntrezAPI.Gene.ArticleIdArticleId_pmcid">
	<remarks/>
</member><member name="P:EntrezAPI.Gene.ArticleIdArticleId_pmcpid.PmcPid">
	<remarks/>
</member><member name="T:EntrezAPI.Gene.ArticleIdArticleId_pmcpid">
	<remarks/>
</member><member name="P:EntrezAPI.Gene.ArticleIdArticleId_pmpid.PmPid">
	<remarks/>
</member><member name="T:EntrezAPI.Gene.ArticleIdArticleId_pmpid">
	<remarks/>
</member><member name="P:EntrezAPI.Gene.ArticleIdArticleId_pubmed.PubMedId">
	<remarks/>
</member><member name="T:EntrezAPI.Gene.ArticleIdArticleId_pubmed">
	<remarks/>
</member><member name="P:EntrezAPI.Gene.PubPub_book.Citbook">
	<remarks/>
</member><member name="T:EntrezAPI.Gene.PubPub_book">
	<remarks/>
</member><member name="P:EntrezAPI.Gene.PubPub_equiv.Pubequiv">
	<remarks/>
</member><member name="T:EntrezAPI.Gene.PubPub_equiv">
	<remarks/>
</member><member name="P:EntrezAPI.Gene.Pubequiv.Pub">
	<remarks/>
</member><member name="T:EntrezAPI.Gene.Pubequiv">
	<remarks/>
</member><member name="P:EntrezAPI.Gene.PubPub_gen.Citgen">
	<remarks/>
</member><member name="T:EntrezAPI.Gene.PubPub_gen">
	<remarks/>
</member><member name="P:EntrezAPI.Gene.Citgen.Citgen_cit">
	<remarks/>
</member><member name="P:EntrezAPI.Gene.Citgen.Citgen_authors">
	<remarks/>
</member><member name="P:EntrezAPI.Gene.Citgen.Citgen_muid">
	<remarks/>
</member><member name="P:EntrezAPI.Gene.Citgen.Citgen_journal">
	<remarks/>
</member><member name="P:EntrezAPI.Gene.Citgen.Citgen_volume">
	<remarks/>
</member><member name="P:EntrezAPI.Gene.Citgen.Citgen_issue">
	<remarks/>
</member><member name="P:EntrezAPI.Gene.Citgen.Citgen_pages">
	<remarks/>
</member><member name="P:EntrezAPI.Gene.Citgen.Citgen_date">
	<remarks/>
</member><member name="P:EntrezAPI.Gene.Citgen.Citgen_serialnumber">
	<remarks/>
</member><member name="P:EntrezAPI.Gene.Citgen.Citgen_title">
	<remarks/>
</member><member name="P:EntrezAPI.Gene.Citgen.Citgen_pmid">
	<remarks/>
</member><member name="T:EntrezAPI.Gene.Citgen">
	<remarks/>
</member><member name="P:EntrezAPI.Gene.CitgenCitgen_authors.Authlist">
	<remarks/>
</member><member name="T:EntrezAPI.Gene.CitgenCitgen_authors">
	<remarks/>
</member><member name="P:EntrezAPI.Gene.CitgenCitgen_journal.Title">
	<remarks/>
</member><member name="T:EntrezAPI.Gene.CitgenCitgen_journal">
	<remarks/>
</member><member name="P:EntrezAPI.Gene.CitgenCitgen_date.Date">
	<remarks/>
</member><member name="T:EntrezAPI.Gene.CitgenCitgen_date">
	<remarks/>
</member><member name="P:EntrezAPI.Gene.CitgenCitgen_pmid.PubMedId">
	<remarks/>
</member><member name="T:EntrezAPI.Gene.CitgenCitgen_pmid">
	<remarks/>
</member><member name="P:EntrezAPI.Gene.PubPub_journal.Citjour">
	<remarks/>
</member><member name="T:EntrezAPI.Gene.PubPub_journal">
	<remarks/>
</member><member name="P:EntrezAPI.Gene.PubPub_man.Citlet">
	<remarks/>
</member><member name="T:EntrezAPI.Gene.PubPub_man">
	<remarks/>
</member><member name="P:EntrezAPI.Gene.Citlet.Citlet_cit">
	<remarks/>
</member><member name="P:EntrezAPI.Gene.Citlet.Citlet_manid">
	<remarks/>
</member><member name="P:EntrezAPI.Gene.Citlet.Citlet_type">
	<remarks/>
</member><member name="T:EntrezAPI.Gene.Citlet">
	<remarks/>
</member><member name="P:EntrezAPI.Gene.CitletCitlet_cit.Citbook">
	<remarks/>
</member><member name="T:EntrezAPI.Gene.CitletCitlet_cit">
	<remarks/>
</member><member name="P:EntrezAPI.Gene.CitletCitlet_type.value">
	<remarks/>
</member><member name="T:EntrezAPI.Gene.CitletCitlet_type">
	<remarks/>
</member><member name="F:EntrezAPI.Gene.CitletCitlet_typeValue.manuscript">
	<remarks/>
</member><member name="F:EntrezAPI.Gene.CitletCitlet_typeValue.letter">
	<remarks/>
</member><member name="F:EntrezAPI.Gene.CitletCitlet_typeValue.thesis">
	<remarks/>
</member><member name="T:EntrezAPI.Gene.CitletCitlet_typeValue">
	<remarks/>
</member><member name="P:EntrezAPI.Gene.PubPub_medline.Medlineentry">
	<remarks/>
</member><member name="T:EntrezAPI.Gene.PubPub_medline">
	<remarks/>
</member><member name="P:EntrezAPI.Gene.Medlineentry.Medlineentry_uid">
	<remarks/>
</member><member name="P:EntrezAPI.Gene.Medlineentry.Medlineentry_em">
	<remarks/>
</member><member name="P:EntrezAPI.Gene.Medlineentry.Medlineentry_cit">
	<remarks/>
</member><member name="P:EntrezAPI.Gene.Medlineentry.Medlineentry_abstract">
	<remarks/>
</member><member name="P:EntrezAPI.Gene.Medlineentry.Medlineentry_mesh">
	<remarks/>
</member><member name="P:EntrezAPI.Gene.Medlineentry.Medlineentry_substance">
	<remarks/>
</member><member name="P:EntrezAPI.Gene.Medlineentry.Medlineentry_xref">
	<remarks/>
</member><member name="P:EntrezAPI.Gene.Medlineentry.Medlineentry_idnum">
	<remarks/>
</member><member name="P:EntrezAPI.Gene.Medlineentry.Medlineentry_gene">
	<remarks/>
</member><member name="P:EntrezAPI.Gene.Medlineentry.Medlineentry_pmid">
	<remarks/>
</member><member name="P:EntrezAPI.Gene.Medlineentry.Medlineentry_pubtype">
	<remarks/>
</member><member name="P:EntrezAPI.Gene.Medlineentry.Medlineentry_mlfield">
	<remarks/>
</member><member name="P:EntrezAPI.Gene.Medlineentry.Medlineentry_status">
	<remarks/>
</member><member name="T:EntrezAPI.Gene.Medlineentry">
	<remarks/>
</member><member name="P:EntrezAPI.Gene.MedlineentryMedlineentry_em.Date">
	<remarks/>
</member><member name="T:EntrezAPI.Gene.MedlineentryMedlineentry_em">
	<remarks/>
</member><member name="P:EntrezAPI.Gene.MedlineentryMedlineentry_cit.Citart">
	<remarks/>
</member><member name="T:EntrezAPI.Gene.MedlineentryMedlineentry_cit">
	<remarks/>
</member><member name="P:EntrezAPI.Gene.MedlineentryMedlineentry_mesh.Medlinemesh">
	<remarks/>
</member><member name="T:EntrezAPI.Gene.MedlineentryMedlineentry_mesh">
	<remarks/>
</member><member name="P:EntrezAPI.Gene.Medlinemesh.Medlinemesh_mp">
	<remarks/>
</member><member name="P:EntrezAPI.Gene.Medlinemesh.Medlinemesh_term">
	<remarks/>
</member><member name="P:EntrezAPI.Gene.Medlinemesh.Medlinemesh_qual">
	<remarks/>
</member><member name="T:EntrezAPI.Gene.Medlinemesh">
	<remarks/>
</member><member name="P:EntrezAPI.Gene.MedlinemeshMedlinemesh_mp.value">
	<remarks/>
</member><member name="T:EntrezAPI.Gene.MedlinemeshMedlinemesh_mp">
	<remarks/>
</member><member name="F:EntrezAPI.Gene.MedlinemeshMedlinemesh_mpValue.true">
	<remarks/>
</member><member name="F:EntrezAPI.Gene.MedlinemeshMedlinemesh_mpValue.false">
	<remarks/>
</member><member name="T:EntrezAPI.Gene.MedlinemeshMedlinemesh_mpValue">
	<remarks/>
</member><member name="P:EntrezAPI.Gene.MedlinemeshMedlinemesh_qual.Medlinequal">
	<remarks/>
</member><member name="T:EntrezAPI.Gene.MedlinemeshMedlinemesh_qual">
	<remarks/>
</member><member name="P:EntrezAPI.Gene.Medlinequal.Medlinequal_mp">
	<remarks/>
</member><member name="P:EntrezAPI.Gene.Medlinequal.Medlinequal_subh">
	<remarks/>
</member><member name="T:EntrezAPI.Gene.Medlinequal">
	<remarks/>
</member><member name="P:EntrezAPI.Gene.MedlinequalMedlinequal_mp.value">
	<remarks/>
</member><member name="T:EntrezAPI.Gene.MedlinequalMedlinequal_mp">
	<remarks/>
</member><member name="F:EntrezAPI.Gene.MedlinequalMedlinequal_mpValue.true">
	<remarks/>
</member><member name="F:EntrezAPI.Gene.MedlinequalMedlinequal_mpValue.false">
	<remarks/>
</member><member name="T:EntrezAPI.Gene.MedlinequalMedlinequal_mpValue">
	<remarks/>
</member><member name="P:EntrezAPI.Gene.MedlineentryMedlineentry_substance.Medlinern">
	<remarks/>
</member><member name="T:EntrezAPI.Gene.MedlineentryMedlineentry_substance">
	<remarks/>
</member><member name="P:EntrezAPI.Gene.Medlinern.Medlinern_type">
	<remarks/>
</member><member name="P:EntrezAPI.Gene.Medlinern.Medlinern_cit">
	<remarks/>
</member><member name="P:EntrezAPI.Gene.Medlinern.Medlinern_name">
	<remarks/>
</member><member name="T:EntrezAPI.Gene.Medlinern">
	<remarks/>
</member><member name="P:EntrezAPI.Gene.MedlinernMedlinern_type.value">
	<remarks/>
</member><member name="T:EntrezAPI.Gene.MedlinernMedlinern_type">
	<remarks/>
</member><member name="F:EntrezAPI.Gene.MedlinernMedlinern_typeValue.nameonly">
	<remarks/>
</member><member name="F:EntrezAPI.Gene.MedlinernMedlinern_typeValue.cas">
	<remarks/>
</member><member name="F:EntrezAPI.Gene.MedlinernMedlinern_typeValue.ec">
	<remarks/>
</member><member name="T:EntrezAPI.Gene.MedlinernMedlinern_typeValue">
	<remarks/>
</member><member name="P:EntrezAPI.Gene.MedlineentryMedlineentry_xref.Medlinesi">
	<remarks/>
</member><member name="T:EntrezAPI.Gene.MedlineentryMedlineentry_xref">
	<remarks/>
</member><member name="P:EntrezAPI.Gene.Medlinesi.Medlinesi_type">
	<remarks/>
</member><member name="P:EntrezAPI.Gene.Medlinesi.Medlinesi_cit">
	<remarks/>
</member><member name="T:EntrezAPI.Gene.Medlinesi">
	<remarks/>
</member><member name="P:EntrezAPI.Gene.MedlinesiMedlinesi_type.value">
	<remarks/>
</member><member name="T:EntrezAPI.Gene.MedlinesiMedlinesi_type">
	<remarks/>
</member><member name="F:EntrezAPI.Gene.MedlinesiMedlinesi_typeValue.ddbj">
	<remarks/>
</member><member name="F:EntrezAPI.Gene.MedlinesiMedlinesi_typeValue.carbbank">
	<remarks/>
</member><member name="F:EntrezAPI.Gene.MedlinesiMedlinesi_typeValue.embl">
	<remarks/>
</member><member name="F:EntrezAPI.Gene.MedlinesiMedlinesi_typeValue.hdb">
	<remarks/>
</member><member name="F:EntrezAPI.Gene.MedlinesiMedlinesi_typeValue.genbank">
	<remarks/>
</member><member name="F:EntrezAPI.Gene.MedlinesiMedlinesi_typeValue.hgml">
	<remarks/>
</member><member name="F:EntrezAPI.Gene.MedlinesiMedlinesi_typeValue.mim">
	<remarks/>
</member><member name="F:EntrezAPI.Gene.MedlinesiMedlinesi_typeValue.msd">
	<remarks/>
</member><member name="F:EntrezAPI.Gene.MedlinesiMedlinesi_typeValue.pdb">
	<remarks/>
</member><member name="F:EntrezAPI.Gene.MedlinesiMedlinesi_typeValue.pir">
	<remarks/>
</member><member name="F:EntrezAPI.Gene.MedlinesiMedlinesi_typeValue.prfseqdb">
	<remarks/>
</member><member name="F:EntrezAPI.Gene.MedlinesiMedlinesi_typeValue.psd">
	<remarks/>
</member><member name="F:EntrezAPI.Gene.MedlinesiMedlinesi_typeValue.swissprot">
	<remarks/>
</member><member name="F:EntrezAPI.Gene.MedlinesiMedlinesi_typeValue.gdb">
	<remarks/>
</member><member name="T:EntrezAPI.Gene.MedlinesiMedlinesi_typeValue">
	<remarks/>
</member><member name="P:EntrezAPI.Gene.MedlineentryMedlineentry_idnum.Medlineentry_idnum_E">
	<remarks/>
</member><member name="T:EntrezAPI.Gene.MedlineentryMedlineentry_idnum">
	<remarks/>
</member><member name="P:EntrezAPI.Gene.MedlineentryMedlineentry_gene.Medlineentry_gene_E">
	<remarks/>
</member><member name="T:EntrezAPI.Gene.MedlineentryMedlineentry_gene">
	<remarks/>
</member><member name="P:EntrezAPI.Gene.MedlineentryMedlineentry_pmid.PubMedId">
	<remarks/>
</member><member name="T:EntrezAPI.Gene.MedlineentryMedlineentry_pmid">
	<remarks/>
</member><member name="P:EntrezAPI.Gene.MedlineentryMedlineentry_pubtype.Medlineentry_pubtype_E">
	<remarks/>
</member><member name="T:EntrezAPI.Gene.MedlineentryMedlineentry_pubtype">
	<remarks/>
</member><member name="P:EntrezAPI.Gene.MedlineentryMedlineentry_mlfield.Medlinefield">
	<remarks/>
</member><member name="T:EntrezAPI.Gene.MedlineentryMedlineentry_mlfield">
	<remarks/>
</member><member name="P:EntrezAPI.Gene.Medlinefield.Medlinefield_type">
	<remarks/>
</member><member name="P:EntrezAPI.Gene.Medlinefield.Medlinefield_str">
	<remarks/>
</member><member name="P:EntrezAPI.Gene.Medlinefield.Medlinefield_ids">
	<remarks/>
</member><member name="T:EntrezAPI.Gene.Medlinefield">
	<remarks/>
</member><member name="P:EntrezAPI.Gene.MedlinefieldMedlinefield_type.valueSpecified">
	<remarks/>
</member><member name="P:EntrezAPI.Gene.MedlinefieldMedlinefield_type.Value">
	<remarks/>
</member><member name="T:EntrezAPI.Gene.MedlinefieldMedlinefield_type">
	<remarks/>
</member><member name="F:EntrezAPI.Gene.MedlinefieldMedlinefield_typeValue.other">
	<remarks/>
</member><member name="F:EntrezAPI.Gene.MedlinefieldMedlinefield_typeValue.comment">
	<remarks/>
</member><member name="F:EntrezAPI.Gene.MedlinefieldMedlinefield_typeValue.erratum">
	<remarks/>
</member><member name="T:EntrezAPI.Gene.MedlinefieldMedlinefield_typeValue">
	<remarks/>
</member><member name="P:EntrezAPI.Gene.MedlinefieldMedlinefield_ids.DocRef">
	<remarks/>
</member><member name="T:EntrezAPI.Gene.MedlinefieldMedlinefield_ids">
	<remarks/>
</member><member name="P:EntrezAPI.Gene.DocRef.DocRef_type">
	<remarks/>
</member><member name="P:EntrezAPI.Gene.DocRef.DocRef_uid">
	<remarks/>
</member><member name="T:EntrezAPI.Gene.DocRef">
	<remarks/>
</member><member name="P:EntrezAPI.Gene.DocRefDocRef_type.valueSpecified">
	<remarks/>
</member><member name="P:EntrezAPI.Gene.DocRefDocRef_type.Value">
	<remarks/>
</member><member name="T:EntrezAPI.Gene.DocRefDocRef_type">
	<remarks/>
</member><member name="F:EntrezAPI.Gene.DocRefDocRef_typeValue.medline">
	<remarks/>
</member><member name="F:EntrezAPI.Gene.DocRefDocRef_typeValue.pubmed">
	<remarks/>
</member><member name="F:EntrezAPI.Gene.DocRefDocRef_typeValue.ncbigi">
	<remarks/>
</member><member name="T:EntrezAPI.Gene.DocRefDocRef_typeValue">
	<remarks/>
</member><member name="P:EntrezAPI.Gene.MedlineentryMedlineentry_status.Value">
	<remarks/>
</member><member name="T:EntrezAPI.Gene.MedlineentryMedlineentry_status">
	<remarks/>
</member><member name="F:EntrezAPI.Gene.MedlineentryMedlineentry_statusValue.publisher">
	<remarks/>
</member><member name="F:EntrezAPI.Gene.MedlineentryMedlineentry_statusValue.premedline">
	<remarks/>
</member><member name="F:EntrezAPI.Gene.MedlineentryMedlineentry_statusValue.medline">
	<remarks/>
</member><member name="T:EntrezAPI.Gene.MedlineentryMedlineentry_statusValue">
	<remarks/>
</member><member name="P:EntrezAPI.Gene.PubPub_patid.Idpat">
	<remarks/>
</member><member name="T:EntrezAPI.Gene.PubPub_patid">
	<remarks/>
</member><member name="P:EntrezAPI.Gene.PubPub_patent.Citpat">
	<remarks/>
</member><member name="T:EntrezAPI.Gene.PubPub_patent">
	<remarks/>
</member><member name="P:EntrezAPI.Gene.Citpat.Citpat_title">
	<remarks/>
</member><member name="P:EntrezAPI.Gene.Citpat.Citpat_authors">
	<remarks/>
</member><member name="P:EntrezAPI.Gene.Citpat.Citpat_country">
	<remarks/>
</member><member name="P:EntrezAPI.Gene.Citpat.Citpat_doctype">
	<remarks/>
</member><member name="P:EntrezAPI.Gene.Citpat.Citpat_number">
	<remarks/>
</member><member name="P:EntrezAPI.Gene.Citpat.Citpat_dateissue">
	<remarks/>
</member><member name="P:EntrezAPI.Gene.Citpat.Citpat_class">
	<remarks/>
</member><member name="P:EntrezAPI.Gene.Citpat.Citpat_appnumber">
	<remarks/>
</member><member name="P:EntrezAPI.Gene.Citpat.Citpat_appdate">
	<remarks/>
</member><member name="P:EntrezAPI.Gene.Citpat.Citpat_applicants">
	<remarks/>
</member><member name="P:EntrezAPI.Gene.Citpat.Citpat_assignees">
	<remarks/>
</member><member name="P:EntrezAPI.Gene.Citpat.Citpat_priority">
	<remarks/>
</member><member name="P:EntrezAPI.Gene.Citpat.Citpat_abstract">
	<remarks/>
</member><member name="T:EntrezAPI.Gene.Citpat">
	<remarks/>
</member><member name="P:EntrezAPI.Gene.CitpatCitpat_authors.Authlist">
	<remarks/>
</member><member name="T:EntrezAPI.Gene.CitpatCitpat_authors">
	<remarks/>
</member><member name="P:EntrezAPI.Gene.CitpatCitpat_dateissue.Date">
	<remarks/>
</member><member name="T:EntrezAPI.Gene.CitpatCitpat_dateissue">
	<remarks/>
</member><member name="P:EntrezAPI.Gene.CitpatCitpat_class.Citpat_class_E">
	<remarks/>
</member><member name="T:EntrezAPI.Gene.CitpatCitpat_class">
	<remarks/>
</member><member name="P:EntrezAPI.Gene.CitpatCitpat_appdate.Date">
	<remarks/>
</member><member name="T:EntrezAPI.Gene.CitpatCitpat_appdate">
	<remarks/>
</member><member name="P:EntrezAPI.Gene.CitpatCitpat_applicants.Authlist">
	<remarks/>
</member><member name="T:EntrezAPI.Gene.CitpatCitpat_applicants">
	<remarks/>
</member><member name="P:EntrezAPI.Gene.CitpatCitpat_assignees.Authlist">
	<remarks/>
</member><member name="T:EntrezAPI.Gene.CitpatCitpat_assignees">
	<remarks/>
</member><member name="P:EntrezAPI.Gene.CitpatCitpat_priority.Patentpriority">
	<remarks/>
</member><member name="T:EntrezAPI.Gene.CitpatCitpat_priority">
	<remarks/>
</member><member name="P:EntrezAPI.Gene.Patentpriority.Patentpriority_country">
	<remarks/>
</member><member name="P:EntrezAPI.Gene.Patentpriority.Patentpriority_number">
	<remarks/>
</member><member name="P:EntrezAPI.Gene.Patentpriority.Patentpriority_date">
	<remarks/>
</member><member name="T:EntrezAPI.Gene.Patentpriority">
	<remarks/>
</member><member name="P:EntrezAPI.Gene.PatentpriorityPatentpriority_date.Date">
	<remarks/>
</member><member name="T:EntrezAPI.Gene.PatentpriorityPatentpriority_date">
	<remarks/>
</member><member name="P:EntrezAPI.Gene.PubPub_pmid.PubMedId">
	<remarks/>
</member><member name="T:EntrezAPI.Gene.PubPub_pmid">
	<remarks/>
</member><member name="P:EntrezAPI.Gene.PubPub_proc.Citproc">
	<remarks/>
</member><member name="T:EntrezAPI.Gene.PubPub_proc">
	<remarks/>
</member><member name="P:EntrezAPI.Gene.PubPub_sub.Citsub">
	<remarks/>
</member><member name="T:EntrezAPI.Gene.PubPub_sub">
	<remarks/>
</member><member name="P:EntrezAPI.Gene.Citsub.Citsub_authors">
	<remarks/>
</member><member name="P:EntrezAPI.Gene.Citsub.Citsub_imp">
	<remarks/>
</member><member name="P:EntrezAPI.Gene.Citsub.Citsub_medium">
	<remarks/>
</member><member name="P:EntrezAPI.Gene.Citsub.Citsub_date">
	<remarks/>
</member><member name="P:EntrezAPI.Gene.Citsub.Citsub_descr">
	<remarks/>
</member><member name="T:EntrezAPI.Gene.Citsub">
	<remarks/>
</member><member name="P:EntrezAPI.Gene.CitsubCitsub_authors.Authlist">
	<remarks/>
</member><member name="T:EntrezAPI.Gene.CitsubCitsub_authors">
	<remarks/>
</member><member name="P:EntrezAPI.Gene.CitsubCitsub_imp.Imprint">
	<remarks/>
</member><member name="T:EntrezAPI.Gene.CitsubCitsub_imp">
	<remarks/>
</member><member name="P:EntrezAPI.Gene.CitsubCitsub_medium.value">
	<remarks/>
</member><member name="T:EntrezAPI.Gene.CitsubCitsub_medium">
	<remarks/>
</member><member name="F:EntrezAPI.Gene.CitsubCitsub_mediumValue.paper">
	<remarks/>
</member><member name="F:EntrezAPI.Gene.CitsubCitsub_mediumValue.tape">
	<remarks/>
</member><member name="F:EntrezAPI.Gene.CitsubCitsub_mediumValue.floppy">
	<remarks/>
</member><member name="F:EntrezAPI.Gene.CitsubCitsub_mediumValue.email">
	<remarks/>
</member><member name="F:EntrezAPI.Gene.CitsubCitsub_mediumValue.other">
	<remarks/>
</member><member name="T:EntrezAPI.Gene.CitsubCitsub_mediumValue">
	<remarks/>
</member><member name="P:EntrezAPI.Gene.CitsubCitsub_date.Date">
	<remarks/>
</member><member name="T:EntrezAPI.Gene.CitsubCitsub_date">
	<remarks/>
</member><member name="P:EntrezAPI.Gene.GenecommentaryGenecommentary_source.Othersource">
	<remarks/>
</member><member name="T:EntrezAPI.Gene.GenecommentaryGenecommentary_source">
	<remarks/>
</member><member name="P:EntrezAPI.Gene.Othersource.Othersource_src">
	<remarks/>
</member><member name="P:EntrezAPI.Gene.Othersource.Othersource_pretext">
	<remarks/>
</member><member name="P:EntrezAPI.Gene.Othersource.Othersource_anchor">
	<remarks/>
</member><member name="P:EntrezAPI.Gene.Othersource.Othersource_url">
	<remarks/>
</member><member name="P:EntrezAPI.Gene.Othersource.Othersource_posttext">
	<remarks/>
</member><member name="T:EntrezAPI.Gene.Othersource">
	<remarks/>
</member><member name="P:EntrezAPI.Gene.OthersourceOthersource_src.Dbtag">
	<remarks/>
</member><member name="T:EntrezAPI.Gene.OthersourceOthersource_src">
	<remarks/>
</member><member name="P:EntrezAPI.Gene.GenecommentaryGenecommentary_genomiccoords.Seqloc">
	<remarks/>
</member><member name="T:EntrezAPI.Gene.GenecommentaryGenecommentary_genomiccoords">
	<remarks/>
</member><member name="P:EntrezAPI.Gene.GenecommentaryGenecommentary_seqs.Seqloc">
	<remarks/>
</member><member name="T:EntrezAPI.Gene.GenecommentaryGenecommentary_seqs">
	<remarks/>
</member><member name="P:EntrezAPI.Gene.GenecommentaryGenecommentary_products.Genecommentary">
	<remarks/>
</member><member name="T:EntrezAPI.Gene.GenecommentaryGenecommentary_products">
	<remarks/>
</member><member name="P:EntrezAPI.Gene.GenecommentaryGenecommentary_properties.Genecommentary">
	<remarks/>
</member><member name="T:EntrezAPI.Gene.GenecommentaryGenecommentary_properties">
	<remarks/>
</member><member name="P:EntrezAPI.Gene.GenecommentaryGenecommentary_comment.Genecommentary">
	<remarks/>
</member><member name="T:EntrezAPI.Gene.GenecommentaryGenecommentary_comment">
	<remarks/>
</member><member name="P:EntrezAPI.Gene.GenecommentaryGenecommentary_createdate.Date">
	<remarks/>
</member><member name="T:EntrezAPI.Gene.GenecommentaryGenecommentary_createdate">
	<remarks/>
</member><member name="P:EntrezAPI.Gene.GenecommentaryGenecommentary_updatedate.Date">
	<remarks/>
</member><member name="T:EntrezAPI.Gene.GenecommentaryGenecommentary_updatedate">
	<remarks/>
</member><member name="P:EntrezAPI.Gene.EntrezgeneEntrezgene_properties.Genecommentary">
	<remarks/>
</member><member name="T:EntrezAPI.Gene.EntrezgeneEntrezgene_properties">
	<remarks/>
</member><member name="P:EntrezAPI.Gene.EntrezgeneEntrezgene_refgene.Genecommentary">
	<remarks/>
</member><member name="T:EntrezAPI.Gene.EntrezgeneEntrezgene_refgene">
	<remarks/>
</member><member name="P:EntrezAPI.Gene.EntrezgeneEntrezgene_homology.Genecommentary">
	<remarks/>
</member><member name="T:EntrezAPI.Gene.EntrezgeneEntrezgene_homology">
	<remarks/>
</member><member name="P:EntrezAPI.Gene.EntrezgeneEntrezgene_comments.Genecommentary">
	<remarks/>
</member><member name="T:EntrezAPI.Gene.EntrezgeneEntrezgene_comments">
	<remarks/>
</member><member name="P:EntrezAPI.Gene.EntrezgeneEntrezgene_uniquekeys.Dbtag">
	<remarks/>
</member><member name="T:EntrezAPI.Gene.EntrezgeneEntrezgene_uniquekeys">
	<remarks/>
</member><member name="P:EntrezAPI.Gene.EntrezgeneEntrezgene_xtraindexterms.Entrezgene_xtraindexterms_E">
	<remarks/>
</member><member name="T:EntrezAPI.Gene.EntrezgeneEntrezgene_xtraindexterms">
	<remarks/>
</member><member name="P:EntrezAPI.Gene.EntrezgeneEntrezgene_xtraproperties.XtraTerms">
	<remarks/>
</member><member name="T:EntrezAPI.Gene.EntrezgeneEntrezgene_xtraproperties">
	<remarks/>
</member><member name="P:EntrezAPI.Gene.EntrezgeneEntrezgene_xtraiq.XtraTerms">
	<remarks/>
</member><member name="T:EntrezAPI.Gene.EntrezgeneEntrezgene_xtraiq">
	<remarks/>
</member><member name="P:EntrezAPI.Gene.EntrezgeneEntrezgene_nonuniquekeys.Dbtag">
	<remarks/>
</member><member name="T:EntrezAPI.Gene.EntrezgeneEntrezgene_nonuniquekeys">
	<remarks/>
</member><member name="P:EntrezAPI.PubMed.eFetchRequest.id">
	<remarks/>
</member><member name="P:EntrezAPI.PubMed.eFetchRequest.WebEnv">
	<remarks/>
</member><member name="P:EntrezAPI.PubMed.eFetchRequest.query_key">
	<remarks/>
</member><member name="P:EntrezAPI.PubMed.eFetchRequest.tool">
	<remarks/>
</member><member name="P:EntrezAPI.PubMed.eFetchRequest.email">
	<remarks/>
</member><member name="P:EntrezAPI.PubMed.eFetchRequest.retstart">
	<remarks/>
</member><member name="P:EntrezAPI.PubMed.eFetchRequest.retmax">
	<remarks/>
</member><member name="P:EntrezAPI.PubMed.eFetchRequest.rettype">
	<remarks/>
</member><member name="T:EntrezAPI.PubMed.eFetchRequest">
	<remarks/>
</member><member name="P:EntrezAPI.PubMed.PubmedBookDataType.History">
	<remarks/>
</member><member name="P:EntrezAPI.PubMed.PubmedBookDataType.PublicationStatus">
	<remarks/>
</member><member name="P:EntrezAPI.PubMed.PubmedBookDataType.ArticleIdList">
	<remarks/>
</member><member name="P:EntrezAPI.PubMed.PubmedBookDataType.ObjectList">
	<remarks/>
</member><member name="T:EntrezAPI.PubMed.PubmedBookDataType">
	<remarks/>
</member><member name="P:EntrezAPI.PubMed.PubMedPubDateType.Year">
	<remarks/>
</member><member name="P:EntrezAPI.PubMed.PubMedPubDateType.Month">
	<remarks/>
</member><member name="P:EntrezAPI.PubMed.PubMedPubDateType.Day">
	<remarks/>
</member><member name="P:EntrezAPI.PubMed.PubMedPubDateType.Hour">
	<remarks/>
</member><member name="P:EntrezAPI.PubMed.PubMedPubDateType.Minute">
	<remarks/>
</member><member name="P:EntrezAPI.PubMed.PubMedPubDateType.Second">
	<remarks/>
</member><member name="P:EntrezAPI.PubMed.PubMedPubDateType.PubStatus">
	<remarks/>
</member><member name="T:EntrezAPI.PubMed.PubMedPubDateType">
	<remarks/>
</member><member name="F:EntrezAPI.PubMed.PubMedPubDateTypePubStatus.received">
	<remarks/>
</member><member name="F:EntrezAPI.PubMed.PubMedPubDateTypePubStatus.accepted">
	<remarks/>
</member><member name="F:EntrezAPI.PubMed.PubMedPubDateTypePubStatus.epublish">
	<remarks/>
</member><member name="F:EntrezAPI.PubMed.PubMedPubDateTypePubStatus.ppublish">
	<remarks/>
</member><member name="F:EntrezAPI.PubMed.PubMedPubDateTypePubStatus.revised">
	<remarks/>
</member><member name="F:EntrezAPI.PubMed.PubMedPubDateTypePubStatus.aheadofprint">
	<remarks/>
</member><member name="F:EntrezAPI.PubMed.PubMedPubDateTypePubStatus.retracted">
	<remarks/>
</member><member name="F:EntrezAPI.PubMed.PubMedPubDateTypePubStatus.pmc">
	<remarks/>
</member><member name="F:EntrezAPI.PubMed.PubMedPubDateTypePubStatus.pmcr">
	<remarks/>
</member><member name="F:EntrezAPI.PubMed.PubMedPubDateTypePubStatus.pubmed">
	<remarks/>
</member><member name="F:EntrezAPI.PubMed.PubMedPubDateTypePubStatus.pubmedr">
	<remarks/>
</member><member name="F:EntrezAPI.PubMed.PubMedPubDateTypePubStatus.premedline">
	<remarks/>
</member><member name="F:EntrezAPI.PubMed.PubMedPubDateTypePubStatus.medline">
	<remarks/>
</member><member name="F:EntrezAPI.PubMed.PubMedPubDateTypePubStatus.medliner">
	<remarks/>
</member><member name="F:EntrezAPI.PubMed.PubMedPubDateTypePubStatus.entrez">
	<remarks/>
</member><member name="F:EntrezAPI.PubMed.PubMedPubDateTypePubStatus.pmcrelease">
	<remarks/>
</member><member name="T:EntrezAPI.PubMed.PubMedPubDateTypePubStatus">
	<remarks/>
</member><member name="P:EntrezAPI.PubMed.ArticleIdType.IdType">
	<remarks/>
</member><member name="P:EntrezAPI.PubMed.ArticleIdType.Value">
	<remarks/>
</member><member name="T:EntrezAPI.PubMed.ArticleIdType">
	<remarks/>
</member><member name="F:EntrezAPI.PubMed.ArticleIdTypeIdType.doi">
	<remarks/>
</member><member name="F:EntrezAPI.PubMed.ArticleIdTypeIdType.pii">
	<remarks/>
</member><member name="F:EntrezAPI.PubMed.ArticleIdTypeIdType.pmcpid">
	<remarks/>
</member><member name="F:EntrezAPI.PubMed.ArticleIdTypeIdType.pmpid">
	<remarks/>
</member><member name="F:EntrezAPI.PubMed.ArticleIdTypeIdType.pmc">
	<remarks/>
</member><member name="F:EntrezAPI.PubMed.ArticleIdTypeIdType.mid">
	<remarks/>
</member><member name="F:EntrezAPI.PubMed.ArticleIdTypeIdType.sici">
	<remarks/>
</member><member name="F:EntrezAPI.PubMed.ArticleIdTypeIdType.pubmed">
	<remarks/>
</member><member name="F:EntrezAPI.PubMed.ArticleIdTypeIdType.medline">
	<remarks/>
</member><member name="F:EntrezAPI.PubMed.ArticleIdTypeIdType.pmcid">
	<remarks/>
</member><member name="F:EntrezAPI.PubMed.ArticleIdTypeIdType.pmcbook">
	<remarks/>
</member><member name="F:EntrezAPI.PubMed.ArticleIdTypeIdType.bookaccession">
	<remarks/>
</member><member name="T:EntrezAPI.PubMed.ArticleIdTypeIdType">
	<remarks/>
</member><member name="P:EntrezAPI.PubMed.ObjectListType.Object">
	<remarks/>
</member><member name="T:EntrezAPI.PubMed.ObjectListType">
	<remarks/>
</member><member name="P:EntrezAPI.PubMed.ObjectType.Param">
	<remarks/>
</member><member name="P:EntrezAPI.PubMed.ObjectType.Type">
	<remarks/>
</member><member name="T:EntrezAPI.PubMed.ObjectType">
	<remarks/>
</member><member name="P:EntrezAPI.PubMed.ParamType.Name">
	<remarks/>
</member><member name="P:EntrezAPI.PubMed.ParamType.Value">
	<remarks/>
</member><member name="T:EntrezAPI.PubMed.ParamType">
	<remarks/>
</member><member name="P:EntrezAPI.PubMed.ContributionDateType.Year">
	<remarks/>
</member><member name="P:EntrezAPI.PubMed.ContributionDateType.Items">
	<remarks/>
</member><member name="P:EntrezAPI.PubMed.ContributionDateType.ItemsElementName">
	<remarks/>
</member><member name="T:EntrezAPI.PubMed.ContributionDateType">
	<remarks/>
</member><member name="F:EntrezAPI.PubMed.ItemsChoiceType5.Day">
	<remarks/>
</member><member name="F:EntrezAPI.PubMed.ItemsChoiceType5.Month">
	<remarks/>
</member><member name="F:EntrezAPI.PubMed.ItemsChoiceType5.Season">
	<remarks/>
</member><member name="T:EntrezAPI.PubMed.ItemsChoiceType5">
	<remarks/>
</member><member name="P:EntrezAPI.PubMed.SectionTitleType.book">
	<remarks/>
</member><member name="P:EntrezAPI.PubMed.SectionTitleType.part">
	<remarks/>
</member><member name="P:EntrezAPI.PubMed.SectionTitleType.sec">
	<remarks/>
</member><member name="P:EntrezAPI.PubMed.SectionTitleType.Value">
	<remarks/>
</member><member name="T:EntrezAPI.PubMed.SectionTitleType">
	<remarks/>
</member><member name="P:EntrezAPI.PubMed.SectionType.LocationLabel">
	<remarks/>
</member><member name="P:EntrezAPI.PubMed.SectionType.SectionTitle">
	<remarks/>
</member><member name="P:EntrezAPI.PubMed.SectionType.Section">
	<remarks/>
</member><member name="T:EntrezAPI.PubMed.SectionType">
	<remarks/>
</member><member name="P:EntrezAPI.PubMed.LocationLabelType.Type">
	<remarks/>
</member><member name="P:EntrezAPI.PubMed.LocationLabelType.TypeSpecified">
	<remarks/>
</member><member name="P:EntrezAPI.PubMed.LocationLabelType.Value">
	<remarks/>
</member><member name="T:EntrezAPI.PubMed.LocationLabelType">
	<remarks/>
</member><member name="F:EntrezAPI.PubMed.LocationLabelTypeType.part">
	<remarks/>
</member><member name="F:EntrezAPI.PubMed.LocationLabelTypeType.chapter">
	<remarks/>
</member><member name="F:EntrezAPI.PubMed.LocationLabelTypeType.section">
	<remarks/>
</member><member name="F:EntrezAPI.PubMed.LocationLabelTypeType.appendix">
	<remarks/>
</member><member name="F:EntrezAPI.PubMed.LocationLabelTypeType.figure">
	<remarks/>
</member><member name="F:EntrezAPI.PubMed.LocationLabelTypeType.table">
	<remarks/>
</member><member name="F:EntrezAPI.PubMed.LocationLabelTypeType.box">
	<remarks/>
</member><member name="T:EntrezAPI.PubMed.LocationLabelTypeType">
	<remarks/>
</member><member name="P:EntrezAPI.PubMed.CollectionTitleType.book">
	<remarks/>
</member><member name="P:EntrezAPI.PubMed.CollectionTitleType.part">
	<remarks/>
</member><member name="P:EntrezAPI.PubMed.CollectionTitleType.sec">
	<remarks/>
</member><member name="P:EntrezAPI.PubMed.CollectionTitleType.Value">
	<remarks/>
</member><member name="T:EntrezAPI.PubMed.CollectionTitleType">
	<remarks/>
</member><member name="P:EntrezAPI.PubMed.EndingDateType.Year">
	<remarks/>
</member><member name="P:EntrezAPI.PubMed.EndingDateType.Items">
	<remarks/>
</member><member name="P:EntrezAPI.PubMed.EndingDateType.ItemsElementName">
	<remarks/>
</member><member name="T:EntrezAPI.PubMed.EndingDateType">
	<remarks/>
</member><member name="F:EntrezAPI.PubMed.ItemsChoiceType4.Day">
	<remarks/>
</member><member name="F:EntrezAPI.PubMed.ItemsChoiceType4.Month">
	<remarks/>
</member><member name="F:EntrezAPI.PubMed.ItemsChoiceType4.Season">
	<remarks/>
</member><member name="T:EntrezAPI.PubMed.ItemsChoiceType4">
	<remarks/>
</member><member name="P:EntrezAPI.PubMed.BeginningDateType.Year">
	<remarks/>
</member><member name="P:EntrezAPI.PubMed.BeginningDateType.Items">
	<remarks/>
</member><member name="P:EntrezAPI.PubMed.BeginningDateType.ItemsElementName">
	<remarks/>
</member><member name="T:EntrezAPI.PubMed.BeginningDateType">
	<remarks/>
</member><member name="F:EntrezAPI.PubMed.ItemsChoiceType3.Day">
	<remarks/>
</member><member name="F:EntrezAPI.PubMed.ItemsChoiceType3.Month">
	<remarks/>
</member><member name="F:EntrezAPI.PubMed.ItemsChoiceType3.Season">
	<remarks/>
</member><member name="T:EntrezAPI.PubMed.ItemsChoiceType3">
	<remarks/>
</member><member name="P:EntrezAPI.PubMed.BookTitleType.book">
	<remarks/>
</member><member name="P:EntrezAPI.PubMed.BookTitleType.part">
	<remarks/>
</member><member name="P:EntrezAPI.PubMed.BookTitleType.sec">
	<remarks/>
</member><member name="P:EntrezAPI.PubMed.BookTitleType.Value">
	<remarks/>
</member><member name="T:EntrezAPI.PubMed.BookTitleType">
	<remarks/>
</member><member name="P:EntrezAPI.PubMed.PublisherType.PublisherName">
	<remarks/>
</member><member name="P:EntrezAPI.PubMed.PublisherType.PublisherLocation">
	<remarks/>
</member><member name="T:EntrezAPI.PubMed.PublisherType">
	<remarks/>
</member><member name="P:EntrezAPI.PubMed.BookType.Publisher">
	<remarks/>
</member><member name="P:EntrezAPI.PubMed.BookType.BookTitle">
	<remarks/>
</member><member name="P:EntrezAPI.PubMed.BookType.PubDate">
	<remarks/>
</member><member name="P:EntrezAPI.PubMed.BookType.BeginningDate">
	<remarks/>
</member><member name="P:EntrezAPI.PubMed.BookType.EndingDate">
	<remarks/>
</member><member name="P:EntrezAPI.PubMed.BookType.AuthorList">
	<remarks/>
</member><member name="P:EntrezAPI.PubMed.BookType.Volume">
	<remarks/>
</member><member name="P:EntrezAPI.PubMed.BookType.VolumeTitle">
	<remarks/>
</member><member name="P:EntrezAPI.PubMed.BookType.Edition">
	<remarks/>
</member><member name="P:EntrezAPI.PubMed.BookType.CollectionTitle">
	<remarks/>
</member><member name="P:EntrezAPI.PubMed.BookType.Isbn">
	<remarks/>
</member><member name="P:EntrezAPI.PubMed.BookType.ELocationID">
	<remarks/>
</member><member name="P:EntrezAPI.PubMed.BookType.Medium">
	<remarks/>
</member><member name="P:EntrezAPI.PubMed.BookType.ReportNumber">
	<remarks/>
</member><member name="T:EntrezAPI.PubMed.BookType">
	<remarks/>
</member><member name="P:EntrezAPI.PubMed.PubDateType.Items">
	<remarks/>
</member><member name="P:EntrezAPI.PubMed.PubDateType.ItemsElementName">
	<remarks/>
</member><member name="T:EntrezAPI.PubMed.PubDateType">
	<remarks/>
</member><member name="F:EntrezAPI.PubMed.ItemsChoiceType.Day">
	<remarks/>
</member><member name="F:EntrezAPI.PubMed.ItemsChoiceType.MedlineDate">
	<remarks/>
</member><member name="F:EntrezAPI.PubMed.ItemsChoiceType.Month">
	<remarks/>
</member><member name="F:EntrezAPI.PubMed.ItemsChoiceType.Season">
	<remarks/>
</member><member name="F:EntrezAPI.PubMed.ItemsChoiceType.Year">
	<remarks/>
</member><member name="T:EntrezAPI.PubMed.ItemsChoiceType">
	<remarks/>
</member><member name="P:EntrezAPI.PubMed.AuthorListType.Author">
	<remarks/>
</member><member name="P:EntrezAPI.PubMed.AuthorListType.CompleteYN">
	<remarks/>
</member><member name="P:EntrezAPI.PubMed.AuthorListType.Type">
	<remarks/>
</member><member name="T:EntrezAPI.PubMed.AuthorListType">
	<remarks/>
</member><member name="P:EntrezAPI.PubMed.AuthorType.Items">
	<remarks/>
</member><member name="P:EntrezAPI.PubMed.AuthorType.ItemsElementName">
	<remarks/>
</member><member name="P:EntrezAPI.PubMed.AuthorType.NameID">
	<remarks/>
</member><member name="P:EntrezAPI.PubMed.AuthorType.ValidYN">
	<remarks/>
</member><member name="T:EntrezAPI.PubMed.AuthorType">
	<remarks/>
</member><member name="F:EntrezAPI.PubMed.ItemsChoiceType2.CollectiveName">
	<remarks/>
</member><member name="F:EntrezAPI.PubMed.ItemsChoiceType2.ForeName">
	<remarks/>
</member><member name="F:EntrezAPI.PubMed.ItemsChoiceType2.Initials">
	<remarks/>
</member><member name="F:EntrezAPI.PubMed.ItemsChoiceType2.LastName">
	<remarks/>
</member><member name="F:EntrezAPI.PubMed.ItemsChoiceType2.Suffix">
	<remarks/>
</member><member name="T:EntrezAPI.PubMed.ItemsChoiceType2">
	<remarks/>
</member><member name="P:EntrezAPI.PubMed.NameIDType.Source">
	<remarks/>
</member><member name="P:EntrezAPI.PubMed.NameIDType.Value">
	<remarks/>
</member><member name="T:EntrezAPI.PubMed.NameIDType">
	<remarks/>
</member><member name="F:EntrezAPI.PubMed.AuthorTypeValidYN.Y">
	<remarks/>
</member><member name="F:EntrezAPI.PubMed.AuthorTypeValidYN.N">
	<remarks/>
</member><member name="T:EntrezAPI.PubMed.AuthorTypeValidYN">
	<remarks/>
</member><member name="F:EntrezAPI.PubMed.AuthorListTypeCompleteYN.Y">
	<remarks/>
</member><member name="F:EntrezAPI.PubMed.AuthorListTypeCompleteYN.N">
	<remarks/>
</member><member name="T:EntrezAPI.PubMed.AuthorListTypeCompleteYN">
	<remarks/>
</member><member name="F:EntrezAPI.PubMed.AuthorListTypeType.authors">
	<remarks/>
</member><member name="F:EntrezAPI.PubMed.AuthorListTypeType.editors">
	<remarks/>
</member><member name="T:EntrezAPI.PubMed.AuthorListTypeType">
	<remarks/>
</member><member name="P:EntrezAPI.PubMed.ELocationIDType.EIdType">
	<remarks/>
</member><member name="P:EntrezAPI.PubMed.ELocationIDType.ValidYN">
	<remarks/>
</member><member name="P:EntrezAPI.PubMed.ELocationIDType.Value">
	<remarks/>
</member><member name="T:EntrezAPI.PubMed.ELocationIDType">
	<remarks/>
</member><member name="F:EntrezAPI.PubMed.ELocationIDTypeEIdType.doi">
	<remarks/>
</member><member name="F:EntrezAPI.PubMed.ELocationIDTypeEIdType.pii">
	<remarks/>
</member><member name="T:EntrezAPI.PubMed.ELocationIDTypeEIdType">
	<remarks/>
</member><member name="F:EntrezAPI.PubMed.ELocationIDTypeValidYN.Y">
	<remarks/>
</member><member name="F:EntrezAPI.PubMed.ELocationIDTypeValidYN.N">
	<remarks/>
</member><member name="T:EntrezAPI.PubMed.ELocationIDTypeValidYN">
	<remarks/>
</member><member name="P:EntrezAPI.PubMed.BookDocumentType.PMID">
	<remarks/>
</member><member name="P:EntrezAPI.PubMed.BookDocumentType.ArticleIdList">
	<remarks/>
</member><member name="P:EntrezAPI.PubMed.BookDocumentType.Book">
	<remarks/>
</member><member name="P:EntrezAPI.PubMed.BookDocumentType.LocationLabel">
	<remarks/>
</member><member name="P:EntrezAPI.PubMed.BookDocumentType.ArticleTitle">
	<remarks/>
</member><member name="P:EntrezAPI.PubMed.BookDocumentType.VernacularTitle">
	<remarks/>
</member><member name="P:EntrezAPI.PubMed.BookDocumentType.Pagination">
	<remarks/>
</member><member name="P:EntrezAPI.PubMed.BookDocumentType.Language">
	<remarks/>
</member><member name="P:EntrezAPI.PubMed.BookDocumentType.AuthorList">
	<remarks/>
</member><member name="P:EntrezAPI.PubMed.BookDocumentType.GroupList">
	<remarks/>
</member><member name="P:EntrezAPI.PubMed.BookDocumentType.PublicationType">
	<remarks/>
</member><member name="P:EntrezAPI.PubMed.BookDocumentType.Abstract">
	<remarks/>
</member><member name="P:EntrezAPI.PubMed.BookDocumentType.Sections">
	<remarks/>
</member><member name="P:EntrezAPI.PubMed.BookDocumentType.KeywordList">
	<remarks/>
</member><member name="P:EntrezAPI.PubMed.BookDocumentType.ContributionDate">
	<remarks/>
</member><member name="P:EntrezAPI.PubMed.BookDocumentType.DateRevised">
	<remarks/>
</member><member name="P:EntrezAPI.PubMed.BookDocumentType.CitationString">
	<remarks/>
</member><member name="P:EntrezAPI.PubMed.BookDocumentType.GrantList">
	<remarks/>
</member><member name="T:EntrezAPI.PubMed.BookDocumentType">
	<remarks/>
</member><member name="P:EntrezAPI.PubMed.PMIDType.Version">
	<remarks/>
</member><member name="P:EntrezAPI.PubMed.PMIDType.Value">
	<remarks/>
</member><member name="T:EntrezAPI.PubMed.PMIDType">
	<remarks/>
</member><member name="P:EntrezAPI.PubMed.ArticleTitleType.book">
	<remarks/>
</member><member name="P:EntrezAPI.PubMed.ArticleTitleType.part">
	<remarks/>
</member><member name="P:EntrezAPI.PubMed.ArticleTitleType.sec">
	<remarks/>
</member><member name="P:EntrezAPI.PubMed.ArticleTitleType.Value">
	<remarks/>
</member><member name="T:EntrezAPI.PubMed.ArticleTitleType">
	<remarks/>
</member><member name="P:EntrezAPI.PubMed.PaginationType.Items">
	<remarks/>
</member><member name="P:EntrezAPI.PubMed.PaginationType.ItemsElementName">
	<remarks/>
</member><member name="T:EntrezAPI.PubMed.PaginationType">
	<remarks/>
</member><member name="F:EntrezAPI.PubMed.ItemsChoiceType1.EndPage">
	<remarks/>
</member><member name="F:EntrezAPI.PubMed.ItemsChoiceType1.MedlinePgn">
	<remarks/>
</member><member name="F:EntrezAPI.PubMed.ItemsChoiceType1.StartPage">
	<remarks/>
</member><member name="T:EntrezAPI.PubMed.ItemsChoiceType1">
	<remarks/>
</member><member name="T:EntrezAPI.PubMed.GroupList">
	<remarks/>
</member><member name="P:EntrezAPI.PubMed.AbstractType.AbstractText">
	<remarks/>
</member><member name="P:EntrezAPI.PubMed.AbstractType.CopyrightInformation">
	<remarks/>
</member><member name="T:EntrezAPI.PubMed.AbstractType">
	<remarks/>
</member><member name="P:EntrezAPI.PubMed.AbstractTextType.Label">
	<remarks/>
</member><member name="P:EntrezAPI.PubMed.AbstractTextType.NlmCategory">
	<remarks/>
</member><member name="P:EntrezAPI.PubMed.AbstractTextType.NlmCategorySpecified">
	<remarks/>
</member><member name="P:EntrezAPI.PubMed.AbstractTextType.Value">
	<remarks/>
</member><member name="T:EntrezAPI.PubMed.AbstractTextType">
	<remarks/>
</member><member name="F:EntrezAPI.PubMed.AbstractTextTypeNlmCategory.UNLABELLED">
	<remarks/>
</member><member name="F:EntrezAPI.PubMed.AbstractTextTypeNlmCategory.BACKGROUND">
	<remarks/>
</member><member name="F:EntrezAPI.PubMed.AbstractTextTypeNlmCategory.OBJECTIVE">
	<remarks/>
</member><member name="F:EntrezAPI.PubMed.AbstractTextTypeNlmCategory.METHODS">
	<remarks/>
</member><member name="F:EntrezAPI.PubMed.AbstractTextTypeNlmCategory.RESULTS">
	<remarks/>
</member><member name="F:EntrezAPI.PubMed.AbstractTextTypeNlmCategory.CONCLUSIONS">
	<remarks/>
</member><member name="T:EntrezAPI.PubMed.AbstractTextTypeNlmCategory">
	<remarks/>
</member><member name="P:EntrezAPI.PubMed.KeywordListType.Keyword">
	<remarks/>
</member><member name="P:EntrezAPI.PubMed.KeywordListType.Owner">
	<remarks/>
</member><member name="T:EntrezAPI.PubMed.KeywordListType">
	<remarks/>
</member><member name="P:EntrezAPI.PubMed.KeywordType.MajorTopicYN">
	<remarks/>
</member><member name="P:EntrezAPI.PubMed.KeywordType.Value">
	<remarks/>
</member><member name="T:EntrezAPI.PubMed.KeywordType">
	<remarks/>
</member><member name="F:EntrezAPI.PubMed.KeywordTypeMajorTopicYN.Y">
	<remarks/>
</member><member name="F:EntrezAPI.PubMed.KeywordTypeMajorTopicYN.N">
	<remarks/>
</member><member name="T:EntrezAPI.PubMed.KeywordTypeMajorTopicYN">
	<remarks/>
</member><member name="F:EntrezAPI.PubMed.KeywordListTypeOwner.NLM">
	<remarks/>
</member><member name="F:EntrezAPI.PubMed.KeywordListTypeOwner.NLMAUTO">
	<remarks/>
</member><member name="F:EntrezAPI.PubMed.KeywordListTypeOwner.NASA">
	<remarks/>
</member><member name="F:EntrezAPI.PubMed.KeywordListTypeOwner.PIP">
	<remarks/>
</member><member name="F:EntrezAPI.PubMed.KeywordListTypeOwner.KIE">
	<remarks/>
</member><member name="F:EntrezAPI.PubMed.KeywordListTypeOwner.NOTNLM">
	<remarks/>
</member><member name="T:EntrezAPI.PubMed.KeywordListTypeOwner">
	<remarks/>
</member><member name="P:EntrezAPI.PubMed.DateRevisedType.Year">
	<remarks/>
</member><member name="P:EntrezAPI.PubMed.DateRevisedType.Month">
	<remarks/>
</member><member name="P:EntrezAPI.PubMed.DateRevisedType.Day">
	<remarks/>
</member><member name="T:EntrezAPI.PubMed.DateRevisedType">
	<remarks/>
</member><member name="P:EntrezAPI.PubMed.GrantListType.Grant">
	<remarks/>
</member><member name="P:EntrezAPI.PubMed.GrantListType.CompleteYN">
	<remarks/>
</member><member name="T:EntrezAPI.PubMed.GrantListType">
	<remarks/>
</member><member name="P:EntrezAPI.PubMed.GrantType.GrantID">
	<remarks/>
</member><member name="P:EntrezAPI.PubMed.GrantType.Acronym">
	<remarks/>
</member><member name="P:EntrezAPI.PubMed.GrantType.Agency">
	<remarks/>
</member><member name="P:EntrezAPI.PubMed.GrantType.Country">
	<remarks/>
</member><member name="T:EntrezAPI.PubMed.GrantType">
	<remarks/>
</member><member name="F:EntrezAPI.PubMed.GrantListTypeCompleteYN.Y">
	<remarks/>
</member><member name="F:EntrezAPI.PubMed.GrantListTypeCompleteYN.N">
	<remarks/>
</member><member name="T:EntrezAPI.PubMed.GrantListTypeCompleteYN">
	<remarks/>
</member><member name="P:EntrezAPI.PubMed.PubmedBookArticleType.BookDocument">
	<remarks/>
</member><member name="P:EntrezAPI.PubMed.PubmedBookArticleType.PubmedBookData">
	<remarks/>
</member><member name="T:EntrezAPI.PubMed.PubmedBookArticleType">
	<remarks/>
</member><member name="P:EntrezAPI.PubMed.PubmedDataType.History">
	<remarks/>
</member><member name="P:EntrezAPI.PubMed.PubmedDataType.PublicationStatus">
	<remarks/>
</member><member name="P:EntrezAPI.PubMed.PubmedDataType.ArticleIdList">
	<remarks/>
</member><member name="P:EntrezAPI.PubMed.PubmedDataType.ObjectList">
	<remarks/>
</member><member name="T:EntrezAPI.PubMed.PubmedDataType">
	<remarks/>
</member><member name="P:EntrezAPI.PubMed.GeneralNoteType.Owner">
	<remarks/>
</member><member name="P:EntrezAPI.PubMed.GeneralNoteType.Value">
	<remarks/>
</member><member name="T:EntrezAPI.PubMed.GeneralNoteType">
	<remarks/>
</member><member name="F:EntrezAPI.PubMed.GeneralNoteTypeOwner.NLM">
	<remarks/>
</member><member name="F:EntrezAPI.PubMed.GeneralNoteTypeOwner.NASA">
	<remarks/>
</member><member name="F:EntrezAPI.PubMed.GeneralNoteTypeOwner.PIP">
	<remarks/>
</member><member name="F:EntrezAPI.PubMed.GeneralNoteTypeOwner.KIE">
	<remarks/>
</member><member name="F:EntrezAPI.PubMed.GeneralNoteTypeOwner.HSR">
	<remarks/>
</member><member name="F:EntrezAPI.PubMed.GeneralNoteTypeOwner.HMD">
	<remarks/>
</member><member name="T:EntrezAPI.PubMed.GeneralNoteTypeOwner">
	<remarks/>
</member><member name="P:EntrezAPI.PubMed.InvestigatorType.LastName">
	<remarks/>
</member><member name="P:EntrezAPI.PubMed.InvestigatorType.ForeName">
	<remarks/>
</member><member name="P:EntrezAPI.PubMed.InvestigatorType.Initials">
	<remarks/>
</member><member name="P:EntrezAPI.PubMed.InvestigatorType.Suffix">
	<remarks/>
</member><member name="P:EntrezAPI.PubMed.InvestigatorType.NameID">
	<remarks/>
</member><member name="P:EntrezAPI.PubMed.InvestigatorType.Affiliation">
	<remarks/>
</member><member name="P:EntrezAPI.PubMed.InvestigatorType.ValidYN">
	<remarks/>
</member><member name="T:EntrezAPI.PubMed.InvestigatorType">
	<remarks/>
</member><member name="F:EntrezAPI.PubMed.InvestigatorTypeValidYN.Y">
	<remarks/>
</member><member name="F:EntrezAPI.PubMed.InvestigatorTypeValidYN.N">
	<remarks/>
</member><member name="T:EntrezAPI.PubMed.InvestigatorTypeValidYN">
	<remarks/>
</member><member name="P:EntrezAPI.PubMed.OtherAbstractType.AbstractText">
	<remarks/>
</member><member name="P:EntrezAPI.PubMed.OtherAbstractType.CopyrightInformation">
	<remarks/>
</member><member name="P:EntrezAPI.PubMed.OtherAbstractType.Type">
	<remarks/>
</member><member name="T:EntrezAPI.PubMed.OtherAbstractType">
	<remarks/>
</member><member name="F:EntrezAPI.PubMed.OtherAbstractTypeType.AAMC">
	<remarks/>
</member><member name="F:EntrezAPI.PubMed.OtherAbstractTypeType.AIDS">
	<remarks/>
</member><member name="F:EntrezAPI.PubMed.OtherAbstractTypeType.KIE">
	<remarks/>
</member><member name="F:EntrezAPI.PubMed.OtherAbstractTypeType.PIP">
	<remarks/>
</member><member name="F:EntrezAPI.PubMed.OtherAbstractTypeType.NASA">
	<remarks/>
</member><member name="F:EntrezAPI.PubMed.OtherAbstractTypeType.Publisher">
	<remarks/>
</member><member name="T:EntrezAPI.PubMed.OtherAbstractTypeType">
	<remarks/>
</member><member name="P:EntrezAPI.PubMed.OtherIDType.Source">
	<remarks/>
</member><member name="P:EntrezAPI.PubMed.OtherIDType.Value">
	<remarks/>
</member><member name="T:EntrezAPI.PubMed.OtherIDType">
	<remarks/>
</member><member name="F:EntrezAPI.PubMed.OtherIDTypeSource.NASA">
	<remarks/>
</member><member name="F:EntrezAPI.PubMed.OtherIDTypeSource.KIE">
	<remarks/>
</member><member name="F:EntrezAPI.PubMed.OtherIDTypeSource.PIP">
	<remarks/>
</member><member name="F:EntrezAPI.PubMed.OtherIDTypeSource.POP">
	<remarks/>
</member><member name="F:EntrezAPI.PubMed.OtherIDTypeSource.ARPL">
	<remarks/>
</member><member name="F:EntrezAPI.PubMed.OtherIDTypeSource.CPC">
	<remarks/>
</member><member name="F:EntrezAPI.PubMed.OtherIDTypeSource.IND">
	<remarks/>
</member><member name="F:EntrezAPI.PubMed.OtherIDTypeSource.CPFH">
	<remarks/>
</member><member name="F:EntrezAPI.PubMed.OtherIDTypeSource.CLML">
	<remarks/>
</member><member name="F:EntrezAPI.PubMed.OtherIDTypeSource.NRCBL">
	<remarks/>
</member><member name="F:EntrezAPI.PubMed.OtherIDTypeSource.NLM">
	<remarks/>
</member><member name="T:EntrezAPI.PubMed.OtherIDTypeSource">
	<remarks/>
</member><member name="P:EntrezAPI.PubMed.PersonalNameSubjectType.LastName">
	<remarks/>
</member><member name="P:EntrezAPI.PubMed.PersonalNameSubjectType.ForeName">
	<remarks/>
</member><member name="P:EntrezAPI.PubMed.PersonalNameSubjectType.Initials">
	<remarks/>
</member><member name="P:EntrezAPI.PubMed.PersonalNameSubjectType.Suffix">
	<remarks/>
</member><member name="T:EntrezAPI.PubMed.PersonalNameSubjectType">
	<remarks/>
</member><member name="P:EntrezAPI.PubMed.QualifierNameType.MajorTopicYN">
	<remarks/>
</member><member name="P:EntrezAPI.PubMed.QualifierNameType.Value">
	<remarks/>
</member><member name="T:EntrezAPI.PubMed.QualifierNameType">
	<remarks/>
</member><member name="F:EntrezAPI.PubMed.QualifierNameTypeMajorTopicYN.Y">
	<remarks/>
</member><member name="F:EntrezAPI.PubMed.QualifierNameTypeMajorTopicYN.N">
	<remarks/>
</member><member name="T:EntrezAPI.PubMed.QualifierNameTypeMajorTopicYN">
	<remarks/>
</member><member name="P:EntrezAPI.PubMed.DescriptorNameType.MajorTopicYN">
	<remarks/>
</member><member name="P:EntrezAPI.PubMed.DescriptorNameType.Type">
	<remarks/>
</member><member name="P:EntrezAPI.PubMed.DescriptorNameType.TypeSpecified">
	<remarks/>
</member><member name="P:EntrezAPI.PubMed.DescriptorNameType.Value">
	<remarks/>
</member><member name="T:EntrezAPI.PubMed.DescriptorNameType">
	<remarks/>
</member><member name="F:EntrezAPI.PubMed.DescriptorNameTypeMajorTopicYN.Y">
	<remarks/>
</member><member name="F:EntrezAPI.PubMed.DescriptorNameTypeMajorTopicYN.N">
	<remarks/>
</member><member name="T:EntrezAPI.PubMed.DescriptorNameTypeMajorTopicYN">
	<remarks/>
</member><member name="F:EntrezAPI.PubMed.DescriptorNameTypeType.Geographic">
	<remarks/>
</member><member name="T:EntrezAPI.PubMed.DescriptorNameTypeType">
	<remarks/>
</member><member name="P:EntrezAPI.PubMed.MeshHeadingType.DescriptorName">
	<remarks/>
</member><member name="P:EntrezAPI.PubMed.MeshHeadingType.QualifierName">
	<remarks/>
</member><member name="T:EntrezAPI.PubMed.MeshHeadingType">
	<remarks/>
</member><member name="P:EntrezAPI.PubMed.CommentsCorrectionsType.RefSource">
	<remarks/>
</member><member name="P:EntrezAPI.PubMed.CommentsCorrectionsType.PMID">
	<remarks/>
</member><member name="P:EntrezAPI.PubMed.CommentsCorrectionsType.Note">
	<remarks/>
</member><member name="P:EntrezAPI.PubMed.CommentsCorrectionsType.RefType">
	<remarks/>
</member><member name="T:EntrezAPI.PubMed.CommentsCorrectionsType">
	<remarks/>
</member><member name="F:EntrezAPI.PubMed.CommentsCorrectionsTypeRefType.CommentOn">
	<remarks/>
</member><member name="F:EntrezAPI.PubMed.CommentsCorrectionsTypeRefType.CommentIn">
	<remarks/>
</member><member name="F:EntrezAPI.PubMed.CommentsCorrectionsTypeRefType.ErratumIn">
	<remarks/>
</member><member name="F:EntrezAPI.PubMed.CommentsCorrectionsTypeRefType.ErratumFor">
	<remarks/>
</member><member name="F:EntrezAPI.PubMed.CommentsCorrectionsTypeRefType.PartialRetractionIn">
	<remarks/>
</member><member name="F:EntrezAPI.PubMed.CommentsCorrectionsTypeRefType.PartialRetractionOf">
	<remarks/>
</member><member name="F:EntrezAPI.PubMed.CommentsCorrectionsTypeRefType.RepublishedFrom">
	<remarks/>
</member><member name="F:EntrezAPI.PubMed.CommentsCorrectionsTypeRefType.RepublishedIn">
	<remarks/>
</member><member name="F:EntrezAPI.PubMed.CommentsCorrectionsTypeRefType.RetractionOf">
	<remarks/>
</member><member name="F:EntrezAPI.PubMed.CommentsCorrectionsTypeRefType.RetractionIn">
	<remarks/>
</member><member name="F:EntrezAPI.PubMed.CommentsCorrectionsTypeRefType.UpdateIn">
	<remarks/>
</member><member name="F:EntrezAPI.PubMed.CommentsCorrectionsTypeRefType.UpdateOf">
	<remarks/>
</member><member name="F:EntrezAPI.PubMed.CommentsCorrectionsTypeRefType.SummaryForPatientsIn">
	<remarks/>
</member><member name="F:EntrezAPI.PubMed.CommentsCorrectionsTypeRefType.OriginalReportIn">
	<remarks/>
</member><member name="F:EntrezAPI.PubMed.CommentsCorrectionsTypeRefType.ReprintOf">
	<remarks/>
</member><member name="F:EntrezAPI.PubMed.CommentsCorrectionsTypeRefType.ReprintIn">
	<remarks/>
</member><member name="F:EntrezAPI.PubMed.CommentsCorrectionsTypeRefType.Cites">
	<remarks/>
</member><member name="T:EntrezAPI.PubMed.CommentsCorrectionsTypeRefType">
	<remarks/>
</member><member name="P:EntrezAPI.PubMed.SupplMeshNameType.Type">
	<remarks/>
</member><member name="P:EntrezAPI.PubMed.SupplMeshNameType.Value">
	<remarks/>
</member><member name="T:EntrezAPI.PubMed.SupplMeshNameType">
	<remarks/>
</member><member name="F:EntrezAPI.PubMed.SupplMeshNameTypeType.Disease">
	<remarks/>
</member><member name="F:EntrezAPI.PubMed.SupplMeshNameTypeType.Protocol">
	<remarks/>
</member><member name="T:EntrezAPI.PubMed.SupplMeshNameTypeType">
	<remarks/>
</member><member name="P:EntrezAPI.PubMed.ChemicalType.RegistryNumber">
	<remarks/>
</member><member name="P:EntrezAPI.PubMed.ChemicalType.NameOfSubstance">
	<remarks/>
</member><member name="T:EntrezAPI.PubMed.ChemicalType">
	<remarks/>
</member><member name="P:EntrezAPI.PubMed.MedlineJournalInfoType.Country">
	<remarks/>
</member><member name="P:EntrezAPI.PubMed.MedlineJournalInfoType.MedlineTA">
	<remarks/>
</member><member name="P:EntrezAPI.PubMed.MedlineJournalInfoType.NlmUniqueID">
	<remarks/>
</member><member name="P:EntrezAPI.PubMed.MedlineJournalInfoType.ISSNLinking">
	<remarks/>
</member><member name="T:EntrezAPI.PubMed.MedlineJournalInfoType">
	<remarks/>
</member><member name="P:EntrezAPI.PubMed.ArticleDateType.Year">
	<remarks/>
</member><member name="P:EntrezAPI.PubMed.ArticleDateType.Month">
	<remarks/>
</member><member name="P:EntrezAPI.PubMed.ArticleDateType.Day">
	<remarks/>
</member><member name="P:EntrezAPI.PubMed.ArticleDateType.DateType">
	<remarks/>
</member><member name="T:EntrezAPI.PubMed.ArticleDateType">
	<remarks/>
</member><member name="P:EntrezAPI.PubMed.DataBankType.DataBankName">
	<remarks/>
</member><member name="P:EntrezAPI.PubMed.DataBankType.AccessionNumberList">
	<remarks/>
</member><member name="T:EntrezAPI.PubMed.DataBankType">
	<remarks/>
</member><member name="P:EntrezAPI.PubMed.DataBankListType.DataBank">
	<remarks/>
</member><member name="P:EntrezAPI.PubMed.DataBankListType.CompleteYN">
	<remarks/>
</member><member name="T:EntrezAPI.PubMed.DataBankListType">
	<remarks/>
</member><member name="F:EntrezAPI.PubMed.DataBankListTypeCompleteYN.Y">
	<remarks/>
</member><member name="F:EntrezAPI.PubMed.DataBankListTypeCompleteYN.N">
	<remarks/>
</member><member name="T:EntrezAPI.PubMed.DataBankListTypeCompleteYN">
	<remarks/>
</member><member name="P:EntrezAPI.PubMed.JournalIssueType.Volume">
	<remarks/>
</member><member name="P:EntrezAPI.PubMed.JournalIssueType.Issue">
	<remarks/>
</member><member name="P:EntrezAPI.PubMed.JournalIssueType.PubDate">
	<remarks/>
</member><member name="P:EntrezAPI.PubMed.JournalIssueType.CitedMedium">
	<remarks/>
</member><member name="T:EntrezAPI.PubMed.JournalIssueType">
	<remarks/>
</member><member name="F:EntrezAPI.PubMed.JournalIssueTypeCitedMedium.Internet">
	<remarks/>
</member><member name="F:EntrezAPI.PubMed.JournalIssueTypeCitedMedium.Print">
	<remarks/>
</member><member name="T:EntrezAPI.PubMed.JournalIssueTypeCitedMedium">
	<remarks/>
</member><member name="P:EntrezAPI.PubMed.ISSNType.IssnType">
	<remarks/>
</member><member name="P:EntrezAPI.PubMed.ISSNType.Value">
	<remarks/>
</member><member name="T:EntrezAPI.PubMed.ISSNType">
	<remarks/>
</member><member name="F:EntrezAPI.PubMed.ISSNTypeIssnType.Electronic">
	<remarks/>
</member><member name="F:EntrezAPI.PubMed.ISSNTypeIssnType.Print">
	<remarks/>
</member><member name="T:EntrezAPI.PubMed.ISSNTypeIssnType">
	<remarks/>
</member><member name="P:EntrezAPI.PubMed.JournalType.ISSN">
	<remarks/>
</member><member name="P:EntrezAPI.PubMed.JournalType.JournalIssue">
	<remarks/>
</member><member name="P:EntrezAPI.PubMed.JournalType.Title">
	<remarks/>
</member><member name="P:EntrezAPI.PubMed.JournalType.ISOAbbreviation">
	<remarks/>
</member><member name="T:EntrezAPI.PubMed.JournalType">
	<remarks/>
</member><member name="P:EntrezAPI.PubMed.ArticleType.Journal">
	<remarks/>
</member><member name="P:EntrezAPI.PubMed.ArticleType.ArticleTitle">
	<remarks/>
</member><member name="P:EntrezAPI.PubMed.ArticleType.Items">
	<remarks/>
</member><member name="P:EntrezAPI.PubMed.ArticleType.Abstract">
	<remarks/>
</member><member name="P:EntrezAPI.PubMed.ArticleType.Affiliation">
	<remarks/>
</member><member name="P:EntrezAPI.PubMed.ArticleType.AuthorList">
	<remarks/>
</member><member name="P:EntrezAPI.PubMed.ArticleType.Language">
	<remarks/>
</member><member name="P:EntrezAPI.PubMed.ArticleType.DataBankList">
	<remarks/>
</member><member name="P:EntrezAPI.PubMed.ArticleType.GrantList">
	<remarks/>
</member><member name="P:EntrezAPI.PubMed.ArticleType.PublicationTypeList">
	<remarks/>
</member><member name="P:EntrezAPI.PubMed.ArticleType.VernacularTitle">
	<remarks/>
</member><member name="P:EntrezAPI.PubMed.ArticleType.ArticleDate">
	<remarks/>
</member><member name="P:EntrezAPI.PubMed.ArticleType.PubModel">
	<remarks/>
</member><member name="T:EntrezAPI.PubMed.ArticleType">
	<remarks/>
</member><member name="F:EntrezAPI.PubMed.ArticleTypePubModel.Print">
	<remarks/>
</member><member name="F:EntrezAPI.PubMed.ArticleTypePubModel.PrintElectronic">
	<remarks/>
</member><member name="F:EntrezAPI.PubMed.ArticleTypePubModel.Electronic">
	<remarks/>
</member><member name="F:EntrezAPI.PubMed.ArticleTypePubModel.ElectronicPrint">
	<remarks/>
</member><member name="T:EntrezAPI.PubMed.ArticleTypePubModel">
	<remarks/>
</member><member name="P:EntrezAPI.PubMed.DateCompletedType.Year">
	<remarks/>
</member><member name="P:EntrezAPI.PubMed.DateCompletedType.Month">
	<remarks/>
</member><member name="P:EntrezAPI.PubMed.DateCompletedType.Day">
	<remarks/>
</member><member name="T:EntrezAPI.PubMed.DateCompletedType">
	<remarks/>
</member><member name="P:EntrezAPI.PubMed.DateCreatedType.Year">
	<remarks/>
</member><member name="P:EntrezAPI.PubMed.DateCreatedType.Month">
	<remarks/>
</member><member name="P:EntrezAPI.PubMed.DateCreatedType.Day">
	<remarks/>
</member><member name="T:EntrezAPI.PubMed.DateCreatedType">
	<remarks/>
</member><member name="P:EntrezAPI.PubMed.MedlineCitationType.PMID">
	<remarks/>
</member><member name="P:EntrezAPI.PubMed.MedlineCitationType.DateCreated">
	<remarks/>
</member><member name="P:EntrezAPI.PubMed.MedlineCitationType.DateCompleted">
	<remarks/>
</member><member name="P:EntrezAPI.PubMed.MedlineCitationType.DateRevised">
	<remarks/>
</member><member name="P:EntrezAPI.PubMed.MedlineCitationType.Article">
	<remarks/>
</member><member name="P:EntrezAPI.PubMed.MedlineCitationType.MedlineJournalInfo">
	<remarks/>
</member><member name="P:EntrezAPI.PubMed.MedlineCitationType.ChemicalList">
	<remarks/>
</member><member name="P:EntrezAPI.PubMed.MedlineCitationType.SupplMeshList">
	<remarks/>
</member><member name="P:EntrezAPI.PubMed.MedlineCitationType.CitationSubset">
	<remarks/>
</member><member name="P:EntrezAPI.PubMed.MedlineCitationType.CommentsCorrectionsList">
	<remarks/>
</member><member name="P:EntrezAPI.PubMed.MedlineCitationType.GeneSymbolList">
	<remarks/>
</member><member name="P:EntrezAPI.PubMed.MedlineCitationType.MeshHeadingList">
	<remarks/>
</member><member name="P:EntrezAPI.PubMed.MedlineCitationType.NumberOfReferences">
	<remarks/>
</member><member name="P:EntrezAPI.PubMed.MedlineCitationType.PersonalNameSubjectList">
	<remarks/>
</member><member name="P:EntrezAPI.PubMed.MedlineCitationType.OtherID">
	<remarks/>
</member><member name="P:EntrezAPI.PubMed.MedlineCitationType.OtherAbstract">
	<remarks/>
</member><member name="P:EntrezAPI.PubMed.MedlineCitationType.KeywordList">
	<remarks/>
</member><member name="P:EntrezAPI.PubMed.MedlineCitationType.SpaceFlightMission">
	<remarks/>
</member><member name="P:EntrezAPI.PubMed.MedlineCitationType.InvestigatorList">
	<remarks/>
</member><member name="P:EntrezAPI.PubMed.MedlineCitationType.GeneralNote">
	<remarks/>
</member><member name="P:EntrezAPI.PubMed.MedlineCitationType.Owner">
	<remarks/>
</member><member name="P:EntrezAPI.PubMed.MedlineCitationType.Status">
	<remarks/>
</member><member name="P:EntrezAPI.PubMed.MedlineCitationType.VersionID">
	<remarks/>
</member><member name="P:EntrezAPI.PubMed.MedlineCitationType.VersionDate">
	<remarks/>
</member><member name="T:EntrezAPI.PubMed.MedlineCitationType">
	<remarks/>
</member><member name="F:EntrezAPI.PubMed.MedlineCitationTypeOwner.NLM">
	<remarks/>
</member><member name="F:EntrezAPI.PubMed.MedlineCitationTypeOwner.NASA">
	<remarks/>
</member><member name="F:EntrezAPI.PubMed.MedlineCitationTypeOwner.PIP">
	<remarks/>
</member><member name="F:EntrezAPI.PubMed.MedlineCitationTypeOwner.KIE">
	<remarks/>
</member><member name="F:EntrezAPI.PubMed.MedlineCitationTypeOwner.HSR">
	<remarks/>
</member><member name="F:EntrezAPI.PubMed.MedlineCitationTypeOwner.HMD">
	<remarks/>
</member><member name="F:EntrezAPI.PubMed.MedlineCitationTypeOwner.NOTNLM">
	<remarks/>
</member><member name="T:EntrezAPI.PubMed.MedlineCitationTypeOwner">
	<remarks/>
</member><member name="F:EntrezAPI.PubMed.MedlineCitationTypeStatus.Completed">
	<remarks/>
</member><member name="F:EntrezAPI.PubMed.MedlineCitationTypeStatus.InProcess">
	<remarks/>
</member><member name="F:EntrezAPI.PubMed.MedlineCitationTypeStatus.PubMednotMEDLINE">
	<remarks/>
</member><member name="F:EntrezAPI.PubMed.MedlineCitationTypeStatus.InDataReview">
	<remarks/>
</member><member name="F:EntrezAPI.PubMed.MedlineCitationTypeStatus.Publisher">
	<remarks/>
</member><member name="F:EntrezAPI.PubMed.MedlineCitationTypeStatus.MEDLINE">
	<remarks/>
</member><member name="F:EntrezAPI.PubMed.MedlineCitationTypeStatus.OLDMEDLINE">
	<remarks/>
</member><member name="T:EntrezAPI.PubMed.MedlineCitationTypeStatus">
	<remarks/>
</member><member name="P:EntrezAPI.PubMed.PubmedArticleType.MedlineCitation">
	<remarks/>
</member><member name="P:EntrezAPI.PubMed.PubmedArticleType.PubmedData">
	<remarks/>
</member><member name="T:EntrezAPI.PubMed.PubmedArticleType">
	<remarks/>
</member><member name="P:EntrezAPI.PubMed.eFetchResult.ERROR">
	<remarks/>
</member><member name="P:EntrezAPI.PubMed.eFetchResult.PubmedArticleSet">
	<remarks/>
</member><member name="P:EntrezAPI.PubMed.eFetchResult.IdList">
	<remarks/>
</member><member name="T:EntrezAPI.PubMed.eFetchResult">
	<remarks/>
</member><member name="P:EntrezAPI.Journals.eFetchRequest.id">
	<remarks/>
</member><member name="P:EntrezAPI.Journals.eFetchRequest.WebEnv">
	<remarks/>
</member><member name="P:EntrezAPI.Journals.eFetchRequest.query_key">
	<remarks/>
</member><member name="P:EntrezAPI.Journals.eFetchRequest.tool">
	<remarks/>
</member><member name="P:EntrezAPI.Journals.eFetchRequest.email">
	<remarks/>
</member><member name="P:EntrezAPI.Journals.eFetchRequest.retstart">
	<remarks/>
</member><member name="P:EntrezAPI.Journals.eFetchRequest.retmax">
	<remarks/>
</member><member name="P:EntrezAPI.Journals.eFetchRequest.rettype">
	<remarks/>
</member><member name="T:EntrezAPI.Journals.eFetchRequest">
	<remarks/>
</member><member name="P:EntrezAPI.Journals.DeletedTimestampType.Year">
	<remarks/>
</member><member name="P:EntrezAPI.Journals.DeletedTimestampType.Month">
	<remarks/>
</member><member name="P:EntrezAPI.Journals.DeletedTimestampType.Day">
	<remarks/>
</member><member name="P:EntrezAPI.Journals.DeletedTimestampType.Hour">
	<remarks/>
</member><member name="P:EntrezAPI.Journals.DeletedTimestampType.Minute">
	<remarks/>
</member><member name="P:EntrezAPI.Journals.DeletedTimestampType.Second">
	<remarks/>
</member><member name="T:EntrezAPI.Journals.DeletedTimestampType">
	<remarks/>
</member><member name="P:EntrezAPI.Journals.IlsUpdatedTimestampType.Year">
	<remarks/>
</member><member name="P:EntrezAPI.Journals.IlsUpdatedTimestampType.Month">
	<remarks/>
</member><member name="P:EntrezAPI.Journals.IlsUpdatedTimestampType.Day">
	<remarks/>
</member><member name="P:EntrezAPI.Journals.IlsUpdatedTimestampType.Hour">
	<remarks/>
</member><member name="P:EntrezAPI.Journals.IlsUpdatedTimestampType.Minute">
	<remarks/>
</member><member name="P:EntrezAPI.Journals.IlsUpdatedTimestampType.Second">
	<remarks/>
</member><member name="T:EntrezAPI.Journals.IlsUpdatedTimestampType">
	<remarks/>
</member><member name="P:EntrezAPI.Journals.IlsCreatedTimestampType.Year">
	<remarks/>
</member><member name="P:EntrezAPI.Journals.IlsCreatedTimestampType.Month">
	<remarks/>
</member><member name="P:EntrezAPI.Journals.IlsCreatedTimestampType.Day">
	<remarks/>
</member><member name="P:EntrezAPI.Journals.IlsCreatedTimestampType.Hour">
	<remarks/>
</member><member name="P:EntrezAPI.Journals.IlsCreatedTimestampType.Minute">
	<remarks/>
</member><member name="P:EntrezAPI.Journals.IlsCreatedTimestampType.Second">
	<remarks/>
</member><member name="T:EntrezAPI.Journals.IlsCreatedTimestampType">
	<remarks/>
</member><member name="P:EntrezAPI.Journals.CrossReferenceType.XrTitle">
	<remarks/>
</member><member name="P:EntrezAPI.Journals.CrossReferenceType.XrType">
	<remarks/>
</member><member name="T:EntrezAPI.Journals.CrossReferenceType">
	<remarks/>
</member><member name="F:EntrezAPI.Journals.CrossReferenceTypeXrType.A">
	<remarks/>
</member><member name="F:EntrezAPI.Journals.CrossReferenceTypeXrType.X">
	<remarks/>
</member><member name="F:EntrezAPI.Journals.CrossReferenceTypeXrType.S">
	<remarks/>
</member><member name="T:EntrezAPI.Journals.CrossReferenceTypeXrType">
	<remarks/>
</member><member name="P:EntrezAPI.Journals.CurrentlyIndexedForSubsetType.CurrentSubset">
	<remarks/>
</member><member name="P:EntrezAPI.Journals.CurrentlyIndexedForSubsetType.CurrentIndexingTreatment">
	<remarks/>
</member><member name="P:EntrezAPI.Journals.CurrentlyIndexedForSubsetType.Value">
	<remarks/>
</member><member name="T:EntrezAPI.Journals.CurrentlyIndexedForSubsetType">
	<remarks/>
</member><member name="F:EntrezAPI.Journals.CurrentlyIndexedForSubsetTypeCurrentSubset.AIM">
	<remarks/>
</member><member name="F:EntrezAPI.Journals.CurrentlyIndexedForSubsetTypeCurrentSubset.D">
	<remarks/>
</member><member name="F:EntrezAPI.Journals.CurrentlyIndexedForSubsetTypeCurrentSubset.E">
	<remarks/>
</member><member name="F:EntrezAPI.Journals.CurrentlyIndexedForSubsetTypeCurrentSubset.H">
	<remarks/>
</member><member name="F:EntrezAPI.Journals.CurrentlyIndexedForSubsetTypeCurrentSubset.IM">
	<remarks/>
</member><member name="F:EntrezAPI.Journals.CurrentlyIndexedForSubsetTypeCurrentSubset.K">
	<remarks/>
</member><member name="F:EntrezAPI.Journals.CurrentlyIndexedForSubsetTypeCurrentSubset.N">
	<remarks/>
</member><member name="F:EntrezAPI.Journals.CurrentlyIndexedForSubsetTypeCurrentSubset.Q">
	<remarks/>
</member><member name="F:EntrezAPI.Journals.CurrentlyIndexedForSubsetTypeCurrentSubset.QIS">
	<remarks/>
</member><member name="F:EntrezAPI.Journals.CurrentlyIndexedForSubsetTypeCurrentSubset.S">
	<remarks/>
</member><member name="F:EntrezAPI.Journals.CurrentlyIndexedForSubsetTypeCurrentSubset.T">
	<remarks/>
</member><member name="F:EntrezAPI.Journals.CurrentlyIndexedForSubsetTypeCurrentSubset.X">
	<remarks/>
</member><member name="T:EntrezAPI.Journals.CurrentlyIndexedForSubsetTypeCurrentSubset">
	<remarks/>
</member><member name="F:EntrezAPI.Journals.CurrentlyIndexedForSubsetTypeCurrentIndexingTreatment.Full">
	<remarks/>
</member><member name="F:EntrezAPI.Journals.CurrentlyIndexedForSubsetTypeCurrentIndexingTreatment.Selective">
	<remarks/>
</member><member name="T:EntrezAPI.Journals.CurrentlyIndexedForSubsetTypeCurrentIndexingTreatment">
	<remarks/>
</member><member name="P:EntrezAPI.Journals.DateOfActionType.Year">
	<remarks/>
</member><member name="P:EntrezAPI.Journals.DateOfActionType.Month">
	<remarks/>
</member><member name="P:EntrezAPI.Journals.DateOfActionType.Day">
	<remarks/>
</member><member name="P:EntrezAPI.Journals.DateOfActionType.Hour">
	<remarks/>
</member><member name="P:EntrezAPI.Journals.DateOfActionType.Minute">
	<remarks/>
</member><member name="P:EntrezAPI.Journals.DateOfActionType.Second">
	<remarks/>
</member><member name="T:EntrezAPI.Journals.DateOfActionType">
	<remarks/>
</member><member name="P:EntrezAPI.Journals.IndexingHistoryType.DateOfAction">
	<remarks/>
</member><member name="P:EntrezAPI.Journals.IndexingHistoryType.Coverage">
	<remarks/>
</member><member name="P:EntrezAPI.Journals.IndexingHistoryType.CoverageNote">
	<remarks/>
</member><member name="P:EntrezAPI.Journals.IndexingHistoryType.CitationSubset">
	<remarks/>
</member><member name="P:EntrezAPI.Journals.IndexingHistoryType.IndexingTreatment">
	<remarks/>
</member><member name="P:EntrezAPI.Journals.IndexingHistoryType.IndexingStatus">
	<remarks/>
</member><member name="T:EntrezAPI.Journals.IndexingHistoryType">
	<remarks/>
</member><member name="F:EntrezAPI.Journals.IndexingHistoryTypeCitationSubset.AIM">
	<remarks/>
</member><member name="F:EntrezAPI.Journals.IndexingHistoryTypeCitationSubset.B">
	<remarks/>
</member><member name="F:EntrezAPI.Journals.IndexingHistoryTypeCitationSubset.C">
	<remarks/>
</member><member name="F:EntrezAPI.Journals.IndexingHistoryTypeCitationSubset.D">
	<remarks/>
</member><member name="F:EntrezAPI.Journals.IndexingHistoryTypeCitationSubset.E">
	<remarks/>
</member><member name="F:EntrezAPI.Journals.IndexingHistoryTypeCitationSubset.F">
	<remarks/>
</member><member name="F:EntrezAPI.Journals.IndexingHistoryTypeCitationSubset.H">
	<remarks/>
</member><member name="F:EntrezAPI.Journals.IndexingHistoryTypeCitationSubset.IM">
	<remarks/>
</member><member name="F:EntrezAPI.Journals.IndexingHistoryTypeCitationSubset.J">
	<remarks/>
</member><member name="F:EntrezAPI.Journals.IndexingHistoryTypeCitationSubset.K">
	<remarks/>
</member><member name="F:EntrezAPI.Journals.IndexingHistoryTypeCitationSubset.N">
	<remarks/>
</member><member name="F:EntrezAPI.Journals.IndexingHistoryTypeCitationSubset.OM">
	<remarks/>
</member><member name="F:EntrezAPI.Journals.IndexingHistoryTypeCitationSubset.P">
	<remarks/>
</member><member name="F:EntrezAPI.Journals.IndexingHistoryTypeCitationSubset.Q">
	<remarks/>
</member><member name="F:EntrezAPI.Journals.IndexingHistoryTypeCitationSubset.QIS">
	<remarks/>
</member><member name="F:EntrezAPI.Journals.IndexingHistoryTypeCitationSubset.R">
	<remarks/>
</member><member name="F:EntrezAPI.Journals.IndexingHistoryTypeCitationSubset.S">
	<remarks/>
</member><member name="F:EntrezAPI.Journals.IndexingHistoryTypeCitationSubset.T">
	<remarks/>
</member><member name="F:EntrezAPI.Journals.IndexingHistoryTypeCitationSubset.X">
	<remarks/>
</member><member name="T:EntrezAPI.Journals.IndexingHistoryTypeCitationSubset">
	<remarks/>
</member><member name="P:EntrezAPI.Journals.ISSNType.IssnType">
	<remarks/>
</member><member name="P:EntrezAPI.Journals.ISSNType.Value">
	<remarks/>
</member><member name="T:EntrezAPI.Journals.ISSNType">
	<remarks/>
</member><member name="F:EntrezAPI.Journals.ISSNTypeIssnType.Electronic">
	<remarks/>
</member><member name="F:EntrezAPI.Journals.ISSNTypeIssnType.Print">
	<remarks/>
</member><member name="F:EntrezAPI.Journals.ISSNTypeIssnType.Undetermined">
	<remarks/>
</member><member name="T:EntrezAPI.Journals.ISSNTypeIssnType">
	<remarks/>
</member><member name="P:EntrezAPI.Journals.FrequencyType.FrequencyType1">
	<remarks/>
</member><member name="P:EntrezAPI.Journals.FrequencyType.Value">
	<remarks/>
</member><member name="T:EntrezAPI.Journals.FrequencyType">
	<remarks/>
</member><member name="F:EntrezAPI.Journals.FrequencyTypeFrequencyType.Current">
	<remarks/>
</member><member name="F:EntrezAPI.Journals.FrequencyTypeFrequencyType.Former">
	<remarks/>
</member><member name="T:EntrezAPI.Journals.FrequencyTypeFrequencyType">
	<remarks/>
</member><member name="P:EntrezAPI.Journals.PlaceType.ImprintType">
	<remarks/>
</member><member name="P:EntrezAPI.Journals.PlaceType.Value">
	<remarks/>
</member><member name="T:EntrezAPI.Journals.PlaceType">
	<remarks/>
</member><member name="F:EntrezAPI.Journals.PlaceTypeImprintType.Current">
	<remarks/>
</member><member name="F:EntrezAPI.Journals.PlaceTypeImprintType.Original">
	<remarks/>
</member><member name="T:EntrezAPI.Journals.PlaceTypeImprintType">
	<remarks/>
</member><member name="P:EntrezAPI.Journals.PublicationInfoType.Country">
	<remarks/>
</member><member name="P:EntrezAPI.Journals.PublicationInfoType.PlaceCode">
	<remarks/>
</member><member name="P:EntrezAPI.Journals.PublicationInfoType.Imprint">
	<remarks/>
</member><member name="P:EntrezAPI.Journals.PublicationInfoType.Place">
	<remarks/>
</member><member name="P:EntrezAPI.Journals.PublicationInfoType.Publisher">
	<remarks/>
</member><member name="P:EntrezAPI.Journals.PublicationInfoType.DateIssued">
	<remarks/>
</member><member name="P:EntrezAPI.Journals.PublicationInfoType.ProjectedPublicationDate">
	<remarks/>
</member><member name="P:EntrezAPI.Journals.PublicationInfoType.PublicationFirstYear">
	<remarks/>
</member><member name="P:EntrezAPI.Journals.PublicationInfoType.PublicationEndYear">
	<remarks/>
</member><member name="P:EntrezAPI.Journals.PublicationInfoType.Edition">
	<remarks/>
</member><member name="P:EntrezAPI.Journals.PublicationInfoType.DatesOfSerialPublication">
	<remarks/>
</member><member name="P:EntrezAPI.Journals.PublicationInfoType.Frequency">
	<remarks/>
</member><member name="T:EntrezAPI.Journals.PublicationInfoType">
	<remarks/>
</member><member name="P:EntrezAPI.Journals.SerialType.NlmUniqueID">
	<remarks/>
</member><member name="P:EntrezAPI.Journals.SerialType.Title">
	<remarks/>
</member><member name="P:EntrezAPI.Journals.SerialType.MedlineTA">
	<remarks/>
</member><member name="P:EntrezAPI.Journals.SerialType.PublicationInfo">
	<remarks/>
</member><member name="P:EntrezAPI.Journals.SerialType.ISSN">
	<remarks/>
</member><member name="P:EntrezAPI.Journals.SerialType.ISSNLinking">
	<remarks/>
</member><member name="P:EntrezAPI.Journals.SerialType.ISOAbbreviation">
	<remarks/>
</member><member name="P:EntrezAPI.Journals.SerialType.Language">
	<remarks/>
</member><member name="P:EntrezAPI.Journals.SerialType.AcidFreeYN">
	<remarks/>
</member><member name="P:EntrezAPI.Journals.SerialType.Coden">
	<remarks/>
</member><member name="P:EntrezAPI.Journals.SerialType.ContinuationNotes">
	<remarks/>
</member><member name="P:EntrezAPI.Journals.SerialType.CurrentFormatStatus">
	<remarks/>
</member><member name="P:EntrezAPI.Journals.SerialType.MinorTitleChangeYN">
	<remarks/>
</member><member name="P:EntrezAPI.Journals.SerialType.IndexingHistoryList">
	<remarks/>
</member><member name="P:EntrezAPI.Journals.SerialType.CurrentlyIndexedYN">
	<remarks/>
</member><member name="P:EntrezAPI.Journals.SerialType.CurrentlyIndexedForSubset">
	<remarks/>
</member><member name="P:EntrezAPI.Journals.SerialType.IndexOnlineYN">
	<remarks/>
</member><member name="P:EntrezAPI.Journals.SerialType.IndexingSubset">
	<remarks/>
</member><member name="P:EntrezAPI.Journals.SerialType.PMCHoldings">
	<remarks/>
</member><member name="P:EntrezAPI.Journals.SerialType.PMCEmbargo">
	<remarks/>
</member><member name="P:EntrezAPI.Journals.SerialType.BroadJournalHeadingList">
	<remarks/>
</member><member name="P:EntrezAPI.Journals.SerialType.CrossReferenceList">
	<remarks/>
</member><member name="P:EntrezAPI.Journals.SerialType.SortSerialName">
	<remarks/>
</member><member name="P:EntrezAPI.Journals.SerialType.IlsCreatedTimestamp">
	<remarks/>
</member><member name="P:EntrezAPI.Journals.SerialType.IlsUpdatedTimestamp">
	<remarks/>
</member><member name="P:EntrezAPI.Journals.SerialType.DeletedTimestamp">
	<remarks/>
</member><member name="P:EntrezAPI.Journals.SerialType.DataCreationMethod">
	<remarks/>
</member><member name="P:EntrezAPI.Journals.SerialType.DataCreationMethodSpecified">
	<remarks/>
</member><member name="P:EntrezAPI.Journals.SerialType.PMC">
	<remarks/>
</member><member name="P:EntrezAPI.Journals.SerialType.PMCSpecified">
	<remarks/>
</member><member name="T:EntrezAPI.Journals.SerialType">
	<remarks/>
</member><member name="F:EntrezAPI.Journals.SerialTypeDataCreationMethod.P">
	<remarks/>
</member><member name="F:EntrezAPI.Journals.SerialTypeDataCreationMethod.K">
	<remarks/>
</member><member name="F:EntrezAPI.Journals.SerialTypeDataCreationMethod.O">
	<remarks/>
</member><member name="T:EntrezAPI.Journals.SerialTypeDataCreationMethod">
	<remarks/>
</member><member name="F:EntrezAPI.Journals.SerialTypePMC.Yes">
	<remarks/>
</member><member name="F:EntrezAPI.Journals.SerialTypePMC.Forthcoming">
	<remarks/>
</member><member name="T:EntrezAPI.Journals.SerialTypePMC">
	<remarks/>
</member><member name="P:EntrezAPI.Journals.eFetchResult.ERROR">
	<remarks/>
</member><member name="P:EntrezAPI.Journals.eFetchResult.SerialsSet">
	<remarks/>
</member><member name="P:EntrezAPI.Journals.eFetchResult.IdList">
	<remarks/>
</member><member name="T:EntrezAPI.Journals.eFetchResult">
	<remarks/>
</member>
</members>
</doc>
