# Supplementary material for: An eUtils toolset and its use for creating a pipeline to link genomics and proteomics analyses to domain-specific biomedical literature
Source: J Clin Bioinforma. 2012 Apr 16;2:9. doi: 10.1186/2043-9113-2-9 (PMC3422171; doi:10.1186/2043-9113-2-9)
Supplement: Additional file 1 — This is a zipped Access database (Sample_Database.zip, which unzips to Sample_Database.mdb) that was used to produce the screenshot of Figure 1. It is intended to be used for illustration purposes only: its structure is specific to the current needs of the Parikh Lab, and its contents have been stripped down to a few records that illustrate its operation. [file 2043-9113-2-9-S1.zip › EntrezAPI/EntrezAPI/Entrez.vb]

Option Compare Text
Imports System.Text

Module Entrez
    Dim serv As New eUtils.eUtilsServiceSoapClient
    Dim efetch_Pubmed As New PubMed.eUtilsServiceSoapClient
    Dim efetch_seq As New Sequence.eUtilsServiceSoapClient
    Dim efetch_gene As New Gene.eUtilsServiceSoapClient
    Dim efetch_Journal As New Journals.eUtilsServiceSoapClient

    Const MAXBATCHSIZE = 500 ' according to NCBI recommendations, the maximum number of IDs that should be submitted at a time


    ''' <summary>
    ''' The Entrez services utilize caching, and two calls - Post and Search - store a set of IDs on the History Server
    ''' that can be accessed subsequently (especially for Search) without submitting them again. To reuse them, the calls
    ''' return a handle to an "Environment" , which can be reused in a subsequent call to 
    '''  to improve performance. In the API the handle consists of an environment
    ''' and a QueryKey, which are combined here since they are always used together.
    ''' </summary>
    ''' <remarks></remarks>
    Structure EnvInfo
        Dim WebEnv As String
        Dim QueryKey As String

        Sub New(ByVal wbEnv As String, ByVal Qkey As String)
            WebEnv = wbEnv
            QueryKey = Qkey
        End Sub
    End Structure

#Region "Structures that store essential information from Entrez databases"

    ''' <summary>
    ''' This enumeration allows one to supply a query containing all names of a particular type - e.g., accession, symbol, etc.
    ''' </summary>
    ''' <remarks></remarks>
    Enum NameType As Integer
        Accession = 0
        Symbol = 1
    End Enum

    ''' <summary>
    ''' This array is used along with NameType so that, given a list of names of a particular type, we can fetch their IDs
    ''' </summary>
    ''' <remarks></remarks>
    Dim NameTypes As String() = New String() {"[symbol]", "[Accession]"}

    Structure Sequence_Summary
        Dim ID As String
        Dim Locus As String
        Dim Organism As String
        Dim Definition As String
    End Structure

    ''' <summary>
    ''' records basic information on a Gene
    ''' </summary>
    ''' <remarks></remarks>
    Structure Gene_summary
        Dim ID As String
        Dim LocusName As String
        Dim Description As String
        Dim Maplocation As String
        Dim Organism As String

        ''' <summary>
        ''' Saves the contents of a structure to a text file  in delimited format
        ''' </summary>
        ''' <param name="TxtOut">Handle to an output file</param>
        ''' <remarks></remarks>
        Public Sub Save(ByVal TxtOut As IO.StreamWriter)
            TxtOut.WriteLine(ID & vbTab & LocusName & vbTab & Description & vbTab & Organism & vbTab & Maplocation)
        End Sub

        ''' <summary>
        ''' Writes a column header - executed before a call to Save, above. 
        ''' This facilitates import into a relational structure.
        ''' </summary>
        ''' <param name="TxtOut">Handle to an output file</param>
        ''' <remarks></remarks>
        Public Shared Sub WriteHeader(ByVal TxtOut As IO.StreamWriter)
            Dim St As New System.Text.StringBuilder(2000)
            St.Append("ID") : St.Append(vbTab)
            St.Append("LocusName") : St.Append(vbTab)
            St.Append("Description") : St.Append(vbTab)
            St.Append("Maplocation") : St.Append(vbTab)
            St.Append("Organism")
            TxtOut.WriteLine(St.ToString)
        End Sub
    End Structure

    ''' <summary>
    ''' Records essential information on a Pubmed citation
    ''' </summary>
    ''' <remarks></remarks>
    Structure CitDetails
        Dim PMID As Integer
        Dim AuthorList As String
        Dim Journal As String
        Dim Year As String
        Dim Volume As String
        Dim Title As String
        Dim Abstract As String
        Dim Issue As String
        Dim Pages As String
        Dim Language As String

        ''' <summary>
        ''' Writes a column header - executed before a call to Save, above. 
        ''' This facilitates import into a relational structure.
        ''' </summary>
        ''' <param name="TxtOut">Handle to an output file</param>
        ''' <remarks></remarks>
        Public Shared Sub WriteHeader(ByVal TxtOut As IO.StreamWriter)
            Dim St As New System.Text.StringBuilder(2000)
            St.Append("PMID") : St.Append(vbTab)
            St.Append("AuthorList") : St.Append(vbTab)
            St.Append("Title") : St.Append(vbTab)
            St.Append("Journal") : St.Append(vbTab)
            St.Append("Year") : St.Append(vbTab)
            St.Append("Volume") : St.Append(vbTab)
            St.Append("Issue") : St.Append(vbTab)
            St.Append("Pages") : St.Append(vbTab)
            St.Append("Language") : St.Append(vbTab)
            St.Append("Abstract")
            TxtOut.WriteLine(St.ToString)
        End Sub

        ''' <summary>
        ''' Saves the contents of a structure to a text file  in delimited format
        ''' </summary>
        ''' <param name="TxtOut">Handle to an output file</param>
        Public Sub Save(ByVal TxtOut As IO.StreamWriter)
            Dim St As New System.Text.StringBuilder(2000)
            St.Append(PMID) : St.Append(vbTab)
            St.Append(AuthorList) : St.Append(vbTab)
            St.Append(Title) : St.Append(vbTab)
            St.Append(Journal) : St.Append(vbTab)
            St.Append(Year) : St.Append(vbTab)
            St.Append(Volume) : St.Append(vbTab)
            St.Append(Issue) : St.Append(vbTab)
            St.Append(Pages) : St.Append(vbTab)
            St.Append(Language) : St.Append(vbTab)
            St.Append(Abstract)
            TxtOut.WriteLine(St.ToString)
        End Sub
    End Structure
#End Region

#Region "Entrez Wrapper"


    ''' <summary>
    ''' posts a set of IDs that will be reused in subsequent operations- to optimize performance
    ''' </summary>
    ''' <param name="Database">Name of the database to be used</param>
    ''' <param name="IDList"></param>
    ''' <returns>A handle to an Environment, along with a Query Key (a sequentialy ascending number)</returns>
    ''' <remarks></remarks>
    Public Function Post(ByVal Database As String, ByVal IDList As String) As EnvInfo
        'you can post either a list of IDs, or a search term
        'returns a queryKey /WebENV pair - used for a history search number

        Try
            Dim req As New eUtils.ePostRequest
            ' call NCBI EPost utility
            req.db = Database
            req.id = IDList
            Dim res As eUtils.ePostResult = serv.run_ePost(req)
            ' results output
            Return New EnvInfo(res.WebEnv, res.QueryKey)
        Catch eee As Exception
            Return Nothing
        End Try
    End Function

    ''' <summary>
    ''' The top-level routine that, given a query, a database, and a sort criterion, writes output 
    ''' (a set of IDs matching the criterion) to a text file
    ''' </summary>
    ''' <param name="Database">The Entrez database</param>
    ''' <param name="Term">The query term. This is best composed interactively via the Entrez interface and saved to a database
    ''' if needed to be reused.</param>
    ''' <param name="SortBy">The database-specific column by which the output is to be sorted. For pubmed citations, this is 
    ''' typically "Publication Date"</param>
    ''' <param name="Outfilename">The output file that holds the Ids</param>
    ''' <returns>True or False based on whether the write succeeds</returns>
    ''' <remarks></remarks>
    Public Function SearchToIDs(ByVal Database As String, ByVal Term As String, ByVal SortBy As String, ByVal Outfilename As String) As Boolean
        Dim Env As EnvInfo = Nothing, IDs() As String = Nothing, NumHits As Integer = 0
        If Database = "" OrElse Term = "" Or Outfilename = "" Then
            MsgBox("SearchToIDs: database, Query, and Output file should all be specified")
            Return False
        End If
        Search(Database, Term, True, 10000, SortBy, False, IDs, NumHits, Env)
        WriteIDsToFile(IDs, Outfilename)
        Return True
    End Function

    ''' <summary>
    ''' This is a wrapper around the Entrez SEARCH function. Called by SearchToIDs above.
    ''' It takes a query phrase and optionally returns a list of IDs from the specified database. 
    ''' In either case, it returns an EnvInfo variable that can be used in a subsequent step.
    '''  It also takes the maximum number of IDs to be returned, and returns the number of IDs actually fetched.
    ''' It may reuse a previously set EnvInfo variable.
    ''' </summary>
    ''' <param name="Database">The name of the database to be accessed</param>
    ''' <param name="term">The query term</param>
    ''' <param name="FetchIDs">Whether IDs should be fetched</param>
    ''' <param name="MaxNumIDs">The maximum number of IDs to be returned, if fetchIDs is true</param>
    ''' <param name="SortBy">How the results should be sorted - typically SortByDate</param>
    ''' <param name="UseHistory">If True, History of previous searches should be used. Use true to use history server.</param>
    ''' <param name="NumHits">The total number of hits that actually matched the query</param>
    ''' <param name="IDs">The IDs to be returned, if FetchIDs is true</param>
    ''' <param name="EnvIn">A previously set Environment handle. This allows us to combine search terms with previous IDs
    ''' stored on the history server</param>
    ''' <returns>A handle to the Environment, for reuse</returns>
    ''' <remarks>Note that you can use both an Env as well as a search filter to restrict the previously fetched IDs</remarks>
    Public Function Search(ByVal Database As String, ByVal term As String, ByVal FetchIDs As Boolean, _
                          ByVal MaxNumIDs As Integer, ByVal SortBy As String, ByVal UseHistory As Boolean, _
                     ByRef IDs() As String, ByRef NumHits As Integer, ByVal EnvIn As EnvInfo) As EnvInfo
        ' returns number of hits for the search term, and a set of IDs that can be used later
        Try
            Dim req As New eUtils.eSearchRequest
            ' call NCBI ESearch utility
            ' NOTE: search term should be URL encoded 
            req.db = Database
            req.term = term
            req.sort = SortBy
            req.RetStart = 0
            req.RetMax = MaxNumIDs

            req.usehistory = IIf(UseHistory, "y", "n")
            If EnvIn.WebEnv <> "" Then
                req.WebEnv = EnvIn.WebEnv
                req.QueryKey = EnvIn.QueryKey
            End If
            Dim res As eUtils.eSearchResult = serv.run_eSearch(req)

            If res.Count = "" Then
                NumHits = 0
                Return Nothing
            Else
                NumHits = CInt(res.Count)
            End If
            If NumHits = 0 Then Return Nothing 'no matches
            If FetchIDs Then
                ReDim IDs(NumHits - 1)
                'at this point, check if NumHits is enormous, i.e., >500. If so, download in chunks of 500
                Const CHUNKSIZE = 500
                If NumHits <= CHUNKSIZE Then
                    ' results output
                    Array.Copy(res.IdList, IDs, NumHits)
                Else
                    'This code needs to be tested with a giant query that returns > 500 records
                    Dim QueryKey = res.QueryKey
                    Dim TmpWebEnv = res.WebEnv
                    'now execute eSearch repeatedly in a loop, 
                    req.db = Database
                    req.QueryKey = QueryKey
                    req.WebEnv = TmpWebEnv

                    For i = 0 To NumHits - 1 Step CHUNKSIZE
                        req.RetStart = i
                        req.RetMax = CHUNKSIZE
                        res = serv.run_eSearch(req)
                        Array.Copy(res.IdList, 0, IDs, i, Math.Min(CHUNKSIZE, res.IdList.Length))
                    Next
                End If 'Numhits <= chunksize
            End If 'fetchIDs
            Return New EnvInfo(res.WebEnv, res.QueryKey)
        Catch eee As Exception
            Return Nothing
        End Try

    End Function

    ''' <summary>
    ''' The core routine that is called by all Link routines. 
    ''' </summary>
    ''' <param name="SourceDB">The name of the source Entrez database</param>
    ''' <param name="DestinationDB">The name of the destination Entrez database. 
    ''' May be the same as the source (for linkout info or neighbors)</param>
    ''' <param name="IDList">A list of IDs in the source database, whose links are to be found.</param>
    ''' <param name="EnvIn">An EnvInfo parameter, which allows repeated calls.</param>
    ''' <param name="Cmd">A command string - </param>
    ''' <param name="LinkName">Allows sub-specification of command information. At least 50 different types of Linkname are provided,
    ''' but these are documented only briefly, without examples. </param>
    ''' <returns>A handle to a LinkResult. It is up to the caller to retrieve information from this.</returns>
    ''' <remarks></remarks>
    Private Function GetLinkResult(ByVal SourceDB As String, ByVal DestinationDB As String, _
                        ByRef IDList As String(), ByVal EnvIn As EnvInfo, ByVal Cmd As String, ByVal LinkName As String) As eUtils.eLinkResult
        Try
            Dim req As New eUtils.eLinkRequest
            req.db = DestinationDB
            req.dbfrom = SourceDB
            If EnvIn.WebEnv <> "" Then
                req.WebEnv = EnvIn.WebEnv
                req.query_key = EnvIn.QueryKey
            End If
            req.cmd = Cmd
            req.linkname = LinkName
            req.id = IDList
            Dim res As eUtils.eLinkResult = serv.run_eLink(req)
            Return res
        Catch ex As Exception
            Return Nothing
        End Try

    End Function

    ''' <summary>
    ''' The  routine called by GetLinks. It processes a slice of IDs at a time and returns the links.
    ''' Slicing the input is necessary, because the output can be voluminous and cause run-time errors.
    ''' </summary>
    ''' <param name="SourceDB">The name of the source database</param>
    ''' <param name="DestinationDB">The name of the destination database</param>
    ''' <param name="IDList">The IDs whose links are to be determined</param>
    ''' <param name="FetchIDs">Whether IDs are to be returned</param>
    ''' <param name="EnvIn">an envInfo variable</param>
    ''' <returns>A 2-D jagged array</returns>
    ''' <remarks></remarks>
    Private Function GetLinksExtracted(ByVal SourceDB As String, ByVal DestinationDB As String, _
                             ByRef IDList() As String, ByVal EnvIn As EnvInfo, ByVal FetchIDs As Boolean, _
        ByVal Cmd As String, ByVal LinkName As String) As String()()
        Dim req As eUtils.eLinkRequest
        Dim res As eUtils.eLinkResult = GetLinkResult(SourceDB, DestinationDB, IDList, EnvIn, Cmd, LinkName)
        If res Is Nothing Then Return Nothing
        Dim NumHits = res.LinkSet.Length - 1
        Dim LinkedIDs()() As String
        If FetchIDs Then
            ReDim IDList(NumHits), LinkedIDs(NumHits)
            For curHit = 0 To NumHits
                With res.LinkSet(curHit)
                    IDList(curHit) = res.LinkSet(curHit).IdList(0).Value
                    If Not (res.LinkSet(curHit).LinkSetDb Is Nothing) Then
                        Dim NumLinks = res.LinkSet(curHit).LinkSetDb(0).Link.Length - 1
                        ReDim Preserve LinkedIDs(curHit)(NumLinks)
                        For k = 0 To NumLinks
                            LinkedIDs(curHit)(k) = .LinkSetDb(0).Link(k).Id.Value
                            If Cmd = "neighbor_score" Then
                                LinkedIDs(curHit)(k) &= "|" & .LinkSetDb(0).Link(k).Score
                            End If
                        Next k
                    End If
                End With
            Next curHit
            req = Nothing
            Return LinkedIDs
        Else
            req = Nothing
            Return Nothing
        End If
    End Function

    ''' <summary>
    ''' This function takes a set of IDs that relate to one database, and returns linked IDs from another database.
    ''' For example, it can be used to Checkfor the existence 
    ''' of an external or Related Articles link from a list of 
    ''' one or more primary IDs;  retrieves IDs and relevancy scores for links to 
    ''' Entrez databases or Related Articles; creates a hyperlink to the primary 
    ''' LinkOut provider for a specific ID and database, or lists LinkOut URLs and 
    ''' attributes for multiple IDs. 
    ''' You can use either a previous Environment variable, or a set of IDs.
    ''' </summary>
    ''' <param name="SourceDB"></param>
    ''' <param name="DestinationDB"></param>
    ''' <param name="IDList">This is used for both input, as well as output (if EnvIn is used). </param>
    ''' <param name="EnvIn">a previously used handle to an Environment, to use history server.</param>
    ''' <param name="FetchIDs">If true, use the history server and return the Source IDs.</param>
    ''' <param name="MinDate">This and the next parameter specify a range of dates. not used currently.</param>
    ''' <param name="MaxDate"></param>
    ''' <param name="DaysPreceding"></param>
    ''' <returns>A 2D jagged array of Ids - the 1st dimension corresponds to the input IDs, the 2nd to the links for each
    ''' input ID.</returns>
    ''' <remarks>While NCBI allows a single ID element to contain a comma-delimited string, it is best
    ''' if each element contains a single ID only, to avoid confusion when the links are fetched back. The only circumstance
    ''' that I can think of where a comma-delim list would be useful is if you are searching for multiple alternatives, and
    ''' you want a set of links for the entire family of IDs without caring which link corresponds to which source ID in the
    ''' list.
    ''' Note that an ID List must be specified. If you rely only on the environment, then the receiving message buffer can 
    ''' be overwhelmed, especially if the previous query matched a lot of records.
    ''' May eventually need to develop a version where the IDList can be longer than the recommended 600 elements.
    ''' </remarks>
    Public Function GetLinks(ByVal SourceDB As String, ByVal DestinationDB As String, _
                             ByRef IDList() As String, ByVal EnvIn As EnvInfo, _
                             ByVal Cmd As String, ByVal LinkName As String, _
                             Optional ByVal FetchIDs As Boolean = False, _
                             Optional ByVal MinDate As String = "", Optional ByVal MaxDate As String = "", _
                             Optional ByVal DaysPreceding As Integer = -1) As StringBuilder
        If SourceDB = "" Or IDList Is Nothing Then
            Return Nothing
        End If
        Dim FinalStringBuilder As New StringBuilder(100000)
        Const IDLIST_CHUNKSIZE = 500 ' the chunk size that is passed to the workhorse routine, to avoid overwhelming the
        'Entrez Web service
        Dim LinkedIDs()() As String '2D jagged array whose contents are filled in
        Dim NumChunks As Integer = (UBound(IDList) \ IDLIST_CHUNKSIZE)
         'Note that multiple sets of IDs may be sent. Within a set, the IDs are delimited by commas
        'each set is procesed separately, so that the results do not get mashed together
        Dim TotNumHits As Integer = 0
        For curchunk = 0 To UBound(IDList) Step IDLIST_CHUNKSIZE
            Dim NumElem = Math.Min(IDLIST_CHUNKSIZE, IDList.Length - curchunk)
            LinkedIDs = GetLinksExtracted(SourceDB, DestinationDB, IDList, EnvIn, FetchIDs, Cmd, LinkName)
            'write out the main slice and the jagged array companion contents to the stringbuilder
            Dim St As StringBuilder = JaggedArrayToStringBuilder(IDList, curchunk, NumElem, LinkedIDs)
            FinalStringBuilder.Append(St)
        Next curchunk
        Return FinalStringBuilder
    End Function


    ''' <summary>
    ''' given a source array of IDs, and a jagged array of LInked IDs resulting from a call to the ELink web service
    ''' write the results to a normalized table structure in the form id tab linkedID newline
    ''' </summary>
    ''' <param name="IDs">The Source array of IDs</param>
    ''' <param name="Links">The linked array</param>
    ''' <param name="Outfilename">The output file to be written</param>
    ''' <remarks></remarks>
    Public Sub WriteJaggedListToFile(ByVal IDs() As String, ByVal Links()() As String, ByVal Outfilename As String)
        If IDs Is Nothing Or Outfilename = "" Then
            MsgBox("WriteJaggedListToFile: the input array cannot be empty, and the output file name cannot be blank.")
            Return
        End If
        Dim St As New StringBuilder(10000)
        Dim NumIDs = UBound(IDs)
        For i = 0 To NumIDs
            If (Not Links(i) Is Nothing) Then
                For j = 0 To UBound(Links(i))
                    If Not (Links(i)(j) Is Nothing) Then
                        St.Append(IDs(i)) : St.Append(vbTab) : St.Append(Links(i)(j)) : St.Append(vbCrLf)
                    End If
                Next
            End If
        Next
        WriteStringToFile(Outfilename, St.ToString)
    End Sub

    ''' <summary>
    ''' Filters a set of IDs from a database by a query term to restrict the result set
    ''' </summary>
    ''' <param name="database">The source database</param>
    ''' <param name="SearchFilter">The filter expression, uses Entrez syntax</param>
    ''' <param name="IDs">A 1-D array of Ids</param>
    ''' <param name="Outfilename">Output file name</param>
    ''' <param name="SortBy">The expression to sort the result </param>
    ''' <remarks></remarks>
    Public Sub FilterIDs(ByVal database As String, ByVal SearchFilter As String, _
                          ByVal IDs As String(), ByVal Outfilename As String, ByVal SortBy As String)
        Dim Env As EnvInfo
        Dim Env2 As EnvInfo
        Dim FilteredIDs() As String = Nothing, NumHits As Integer = 0
        If Outfilename = "" Then MsgBox("filterIDs: Output file name cannot be empty") : Return
        If database = "" Then MsgBox("filterIDs: Database cannot be blank") : Return
        If SearchFilter = "" Then MsgBox("FilterIDs: SearchFilter cannot be blank") : Return
        If IDs Is Nothing Then MsgBox("filterIDs: List of IDs cannot be empty") : Return
        Dim TxtOut As IO.StreamWriter
        Try
            TxtOut = New IO.StreamWriter(Outfilename)
        Catch ex As Exception
            MsgBox("filterIDs: Failure to open or write output file") : Return
        End Try
        Dim curOffset = 0, NumElements = UBound(IDs)
        'To prevent failure in case too large a list of IDs is supplied, we create a chunk of STEPSIZE Ids at a time.
        Const CHUNKSIZE = 400
        For i = 0 To NumElements Step CHUNKSIZE
            curOffset = Math.Min(i + CHUNKSIZE, NumElements + 1)
            Dim tmpIDs(curOffset - i - 1) As String
            Array.Copy(IDs, i, tmpIDs, 0, curOffset - i)
            Dim tmplist = Join(tmpIDs, ",")
            Env = Entrez.Post(database, tmplist)
            Env2 = Entrez.Search(database, SearchFilter, True, CHUNKSIZE, SortBy, True, FilteredIDs, NumHits, Env)
            If NumHits > tmpIDs.Length Then
                'try the alternative strategy
                For j = 0 To UBound(tmpIDs)
                    tmpIDs(j) &= "[pmid]"
                Next
                Dim txt As String = "(" & Join(tmpIDs, " OR ") & " AND (" & SearchFilter & ")"
                Env2 = Entrez.Search(database, txt, True, CHUNKSIZE, SortBy, False, FilteredIDs, NumHits, Nothing)
            End If

            If NumHits = 0 Then Continue For
            Dim IDList As String = Join(FilteredIDs, vbCrLf)
            TxtOut.WriteLine(IDList)

        Next
        TxtOut.Close()
    End Sub

    ''' <summary>
    ''' Top-level routine, calls the routine above. Takes a file of Ids, filters it to a smaller output file
    ''' </summary>
    ''' <param name="database">The source database</param>
    ''' <param name="SearchFilter">The filter expression, uses Entrez syntax</param>
    ''' <param name="Inputfilename">Input file name</param>
    ''' <param name="Outputfilename">Output file name</param>
    ''' <param name="SortBy">The expression to sort the result </param>
    ''' <remarks></remarks>
    Public Sub FilterIDsFromFile(ByVal database As String, ByVal SearchFilter As String, ByVal Inputfilename As String, ByVal OutputFilename As String, ByVal SortBy As String)
        Dim IDs() As String = Entrez.IDFileToArray(Inputfilename)
        FilterIDs(database, SearchFilter, IDs, OutputFilename, SortBy)
    End Sub

#End Region


#Region " Get Pubmed Citation Information"
    'This section consists of functions that access the individual parts of a Pubmed citation - as for most NCBI structures
    'the data returned by the web service call is highly nested.

    ''' <summary>
    ''' Gets List of Authors as a delimited string. Article is passed by ref because it is a large struct that contains a 
    ''' lot of baggage
    ''' </summary>
    ''' <param name="Article"></param>
    ''' <returns></returns>
    ''' <remarks></remarks>
    Private Function GetAuthorList(ByRef Article As PubMed.PubmedArticleType) As String

        With Article.MedlineCitation.Article.AuthorList
            Dim S(.Author.Length - 1) As String
            Dim i = 0
            For Each Aut In .Author
                S(i) = Aut.Items(0) & " " & Aut.Items(1)
                i += 1
            Next
            Return Join(S, ",")
        End With
    End Function

    Private Function GetPagination(ByRef Article As PubMed.PubmedArticleType) As String
        With Article.MedlineCitation.Article
            If .Items Is Nothing Then Return ""
            With .Items(0)
                If .Items Is Nothing Then Return ""
                Return .items(0)
            End With
        End With
    End Function

    ''' <summary>
    ''' Gets details of a citation. Article is passed by ref because it is a large struct that contains a 
    ''' lot of baggage
    ''' </summary>
    ''' <param name="Article">The article of interest</param>
    ''' <returns>A citDetails structure</returns>
    ''' <remarks></remarks>
    Private Function GetCitationDetails(ByRef Article As PubMed.PubmedArticleType) As CitDetails
        Try
            Dim Cit As CitDetails = Nothing
            With Article.MedlineCitation
                Cit.PMID = .PMID.Value
                With .Article
                    If Not (.Abstract.AbstractText Is Nothing) Then Cit.Abstract = .Abstract.AbstractText(0).Value
                    Cit.Title = .ArticleTitle.Value
                    Cit.Journal = .Journal.Title
                    With .Journal.JournalIssue
                        Cit.Volume = .Volume : Cit.Year = .PubDate.Items(0) : Cit.Issue = .Issue
                    End With
                    Cit.Pages = GetPagination(Article)
                    If Not (.Language Is Nothing) Then Cit.Language = .Language(0)
                    Cit.AuthorList = GetAuthorList(Article)
                End With
            End With
            Return Cit
        Catch ee As Exception
            Return Nothing
        End Try
    End Function

    ''' <summary>
    ''' Returns a comma-delimited string that contains a maximum of MaxNumElements from the array,
    '''  making sure that array bounds are not exceeded.
    ''' </summary>
    ''' <param name="IDs">A 1-D string array, which should contain a list of IDs</param>
    ''' <param name="StartPos">The first element of the array from which the chunk is to be composed</param>
    ''' <param name="MaxChunkSize">The maximum number of elements in the chunk.</param>
    ''' <returns>A commma-separated string</returns>
    ''' <remarks></remarks>
    Private Function GetChunkString(ByRef IDs() As String, ByVal StartPos As Integer, ByVal MaxChunkSize As Integer) As String
        Dim Arsize = IDs.Length
        Dim Chunksize = Math.Min(MaxChunkSize, Arsize - StartPos)
        Dim tmpIDs(Chunksize - 1) As String
        Array.Copy(IDs, StartPos, tmpIDs, 0, Chunksize)
        Return Join(tmpIDs, ",")
    End Function

    ''' <summary>
    ''' This function was extracted by refactoring from FetchPubMedInfo, because it is called in multiple circumstances.
    ''' It is used to retrieve details of a set of PubMed IDs.
    ''' </summary>
    ''' <param name="NumCitations">The maximum number of citations to be returned.</param>
    ''' <param name="serv">A Soapclient variable</param>
    ''' <param name="req">A request variable</param>
    ''' <returns>A 1-D array of citation details.</returns>
    ''' <remarks>It is possible that the Number of citations returned may be greater than 500, if the Environment
    ''' variable is used in the previous call. In such a case, one may need to call eFetch repeatedly by 
    ''' setting retStart and retMax in chunks of 500, till all citations are loaded. Need to try this out
    ''' with large datasets before seeing if this is necessary.</remarks>
    Private Function GetCitInfo(ByVal NumCitations As Integer, ByVal serv As PubMed.eUtilsServiceSoapClient, ByVal req As PubMed.eFetchRequest) As CitDetails()
        Dim res As PubMed.eFetchResult
        req.retmax = NumCitations
        res = serv.run_eFetch(req)
        Dim NumCit = res.PubmedArticleSet.Length - 1
        Dim CitInfo(NumCit) As CitDetails
        For i = 0 To CitInfo.Length - 1
            Dim obj As Object = res.PubmedArticleSet(i)
            If TypeOf (obj) Is PubMed.PubmedArticleType Then
                CitInfo(i) = GetCitationDetails(res.PubmedArticleSet(i))
            End If
        Next i
        Return CitInfo
    End Function

    ''' <summary>
    ''' Fetches details of PubMed articles. The list may have been determined by a previous operation that has set
    ''' the Environment, or may be a list supplied directly as a comma-separated list.
    ''' </summary>
    ''' <param name="IDList">Comma-separated list of Pubmed IDs - if Env is used, supply Nothing.</param>
    ''' <param name="Env">An Environment variable set by a previous operation</param>
    ''' <param name="NumCitations">The number of citations to be retrieved. This is useful if a previous operation asked
    ''' for citations to be sorted, e.g., by PublicationDate</param>
    ''' <returns>A 1-D array of Citation Details</returns>
    ''' <remarks>If the list of articles is large, the program breaks up the list into smaller chunks and calls the
    ''' Entrez API function eFetch repeatedly in a loop.</remarks>
    Public Function FetchPubMedInfo(ByVal IDList As String, ByVal Env As EnvInfo, ByVal NumCitations As Integer) As CitDetails()
        Try
            Dim serv As New PubMed.eUtilsServiceSoapClient
            Dim req As New PubMed.eFetchRequest
            ' call NCBI EFetch utility
            Dim IDs() As String = Split(IDList, ",")
            Dim NUmIDs As Integer = UBound(IDs)

            If Env.WebEnv <> "" Then
                req.WebEnv = Env.WebEnv
                req.query_key = Env.QueryKey
                req.retstart = 0
                req.retmax = NumCitations
                Return GetCitInfo(NumCitations, serv, req)
            ElseIf NUmIDs < MAXBATCHSIZE Then
                req.id = IDList
                Return GetCitInfo(NumCitations, serv, req)
            Else
                Dim CitInfo(NUmIDs) As CitDetails
                For i = 0 To NUmIDs Step MAXBATCHSIZE
                    req.id = GetChunkString(IDs, i, MAXBATCHSIZE)
                    Dim CitChunk() As CitDetails = GetCitInfo(MAXBATCHSIZE, serv, req)
                    Array.Copy(CitChunk, 0, CitInfo, i, CitChunk.Length)
                Next
                Return CitInfo
            End If
        Catch eee As Exception
            Return Nothing
        End Try
    End Function

    ''' <summary>
    ''' Takes an input file containing a set of Pubmed IDs, and extracts details to an output text file
    ''' </summary>
    ''' <param name="Infilename">Input file name</param>
    ''' <param name="Outfilename">Output file name</param>
    ''' <remarks></remarks>
    Public Sub PubMedDataFromIdsToFile(ByVal Infilename As String, ByVal Outfilename As String)
        Dim IDs = IDFileToArray(Infilename)
        Dim IDList = Join(IDs, ",")
        Dim Citations() As CitDetails = FetchPubMedInfo(IDList, Nothing, IDs.Length)
        If Citations Is Nothing Then
            Throw New ArgumentException("FetchPubMedDataFromIdsToFile: call to FetchPubMedInfo failed")
        End If
        Dim TxtOut As IO.StreamWriter = Nothing
        Try
            TxtOut = New IO.StreamWriter(Outfilename)
            CitDetails.WriteHeader(TxtOut)
            For j = 0 To UBound(Citations)
                Citations(j).Save(TxtOut)
            Next
        Catch ex As Exception
            Throw New IO.IOException("error accessing or writing text file: " & Outfilename)
        Finally
            TxtOut.Close()
        End Try
    End Sub

#End Region ' Get Citation Details


#Region "Summary Access Information"
    ''' <summary>
    ''' The GetSummary call gets a summary of an individual document - (citation, protein, gene, etc.) - in two parts, a name
    ''' and content. This is less useful - the summary info is returned as a set of key-value pairs - but is the only means of
    ''' data extraction supported for most of the databases, which do not support EFetch.
    ''' </summary>
    ''' <remarks></remarks>
    Structure SummaryItem
        Dim Name As String
        Dim ItemContent As String
    End Structure

    Structure DocumentSummary
        Dim ID As String
        Dim Items() As SummaryItem

        Public Sub Save(ByVal TxtOut As IO.StreamWriter)
            TxtOut.WriteLine("DocumentSummary ID='" & ID & "'>")
            If Not (Items Is Nothing) Then
                TxtOut.WriteLine("<items>")
                For i = 0 To UBound(Items)
                    If Items(i).Name <> "" Then
                        TxtOut.WriteLine("<item name='" & Items(i).Name & "'>")
                        TxtOut.WriteLine(ToXmlString(Items(i).ItemContent))
                        TxtOut.WriteLine("</item>")
                    End If
                Next
                TxtOut.WriteLine("</items>")
            End If
            TxtOut.WriteLine("</DocumentSummary>")

        End Sub
    End Structure

    ''' <summary>
    ''' Gets a list of currently available database names - hardly ever used, since the names don't change
    ''' </summary>
    ''' <returns>An array of DB names</returns>
    ''' <remarks></remarks>
    Public Function GetDBList() As String()
        Try
            Dim req As New eUtils.eInfoRequest
            Dim res As eUtils.eInfoResult = serv.run_eInfo(req)
            Dim S(res.DbList.Items.Length - 1) As String
            Dim i = 0
            For Each St As String In res.DbList.Items
                S(i) = St : i += 1
            Next
            Return S
        Catch e As Exception
            MsgBox(e.ToString)
            Return Nothing
        End Try
    End Function

    ''' <summary>
    ''' Retrieves "summary" information for a set of documents, where you supply either a set of IDs
    ''' or a previously used EnvInfo environment handle. The summary consists of key-value pairs - 
    ''' name and content. The key value pairs are of limited use unless you know the values of the Name 
    ''' attribute. Also, a lot of the attributes are empty, and so you need to eliminate them - the 
    ''' summary information is jagged. One problem is that two critical components - the first author
    ''' and the abstract - are missing (the last author is listed instead.
    ''' </summary>
    ''' <param name="database">the database to be queried</param>
    ''' <param name="IDList">A list of IDs - an alternative to the Environment</param>
    ''' <param name="DocSum">An array of document summary structures</param>
    ''' <param name="Env">An Envinfo handle - to a previously executed search.</param>
    ''' <returns>The number of matches. </returns>
    ''' <remarks>The real problem is the name/value pair structure - you have to know all possible names to get something useful.
    ''' This should be used only for those databases - e.g., the PubChem family - where FETCH libraries have not been created.
    ''' Another issue is that sometimes, the individual "values" are lists with substructure - I have no idea
    ''' as to how nested this substructure is - in PubChem Compound, it is one additional level deep, so that is what I have
    ''' accommodated. Each key-value pair also has a "type" - integer, list, etc. - an enumeration
    ''' but again, other than "List" (for substructure), I'm not sure how useful this is. The summary is returned as an XML 
    ''' structure, which is extremely homogeneous. Other than an ID tag underneath the docsum, each element consists of 
    ''' Item type=xxx name = yyyy value close item (the items may be nested within each other, same structure). For substructure,
    ''' at least for PubChem compound, the substructure is simply item name = "string". After trying pubchem with Aspirin,
    ''' got back a lot of crap - every possible synonym, MeSH term, comment. May be a case of caveat emptor. </remarks>
    Public Function GetSummary(ByVal database As String, ByVal IDList As String, _
                               ByRef DocSum As DocumentSummary(), _
                                 ByVal Env As EnvInfo) As Integer
        ' retrieves document Summaries for ID list
        Try
            Dim req As New eUtils.eSummaryRequest
            Dim res As eUtils.eSummaryResult
            ' call NCBI ESummary utility
            req.db = database
            If (Env.WebEnv <> "") Then
                req.WebEnv = Env.WebEnv
                req.query_key = Env.QueryKey
            Else
                req.id = IDList
            End If

            res = serv.run_eSummary(req)
            ' results output
            If res.DocSum Is Nothing Then Return 0
            If res.DocSum.Length = 0 Then Return 0
            ReDim DocSum(res.DocSum.Length - 1)
            Dim DS As DocumentSummary
            For i = 0 To res.DocSum.Length - 1
                With res.DocSum(i)
                    DS.ID = res.DocSum(i).Id
                    If .Item.Length > 0 Then
                        ReDim DS.Items(.Item.Length - 1)
                        Dim curItem As Integer = 0
                        For k = 0 To .Item.Length - 1
                            With .Item(k)
                                If Not .ItemContent Is Nothing Then
                                    DS.Items(curItem).Name = .Name
                                    DS.Items(curItem).ItemContent = .ItemContent
                                    curItem += 1
                                ElseIf .Item IsNot Nothing Then
                                    Dim S As New StringBuilder(500)
                                    For subitem = 0 To .Item.Length - 1
                                        S.Append(.Item(subitem).Name)
                                        S.Append(vbTab)
                                        S.Append(.Item(subitem).ItemContent)
                                        S.Append(vbCrLf)
                                    Next subitem
                                    DS.Items(curItem).Name = .Name
                                    DS.Items(curItem).ItemContent = S.ToString
                                    curItem += 1
                                End If
                            End With 'item(k)
                        Next k
                        ReDim Preserve DS.Items(curItem - 1)
                        DocSum(i) = DS
                    End If
                End With 'res.docsum(i)
            Next i
            Return res.DocSum.Length
        Catch eee As Exception
            Return 0
        End Try

    End Function

    ''' <summary>
    ''' The top-level routine,. Given a database and a set of IDs, extracts summary information to a text file in XML format
    ''' </summary>
    ''' <param name="database">Entrez database name</param>
    ''' <param name="InputFilename">Input file</param>
    ''' <param name="Outputfilename">Output file</param>
    ''' <remarks></remarks>
    Public Sub CreateSummaryFile(ByVal database As String, ByVal InputFilename As String, ByVal Outputfilename As String)
        Dim IDs = IDFileToArray(InputFilename)
        Dim IDList = Join(IDs, ",")
        Dim DocSums() As DocumentSummary = Nothing
        Dim NumRecs = GetSummary(database, IDList, DocSums, Nothing)
        If NumRecs = 0 Then
            Throw New ArgumentException("CreateSummaryFile: call to GetSummary failed")
        End If
        Dim TxtOut As IO.StreamWriter = Nothing
        Try
            TxtOut = New IO.StreamWriter(Outputfilename)
            For j = 0 To UBound(DocSums)
                DocSums(j).Save(TxtOut)
            Next
        Catch ex As Exception
            Throw New IO.IOException("CreateSummaryFile: error accessing or writing text file: " & Outputfilename)
        Finally
            TxtOut.Close()
        End Try
    End Sub
#End Region

#Region "Gene Info routines"
    ''' <summary>
    ''' Extracts gene information on a set of either Symbol Names or Accession numbers to an output file. Top level routine
    ''' </summary>
    ''' <param name="InfileName">input file. One Id per line.</param>
    ''' <param name="Outfilename">Output file</param>
    ''' <param name="GeneInfotype">An enum - either Symbol or Accession</param>
    ''' <remarks></remarks>
    Public Sub GenesToIDFile(ByVal InfileName As String, ByVal Outfilename As String, ByVal GeneInfotype As NameType)
        Dim NumItems As Integer = 0, numHits As Integer = 0, EnvIn As EnvInfo = Nothing, Qry As String
        Dim IDs() As String = Nothing
        If GeneInfotype = NameType.Symbol Then
            Qry = ComposeQueryFromGeneSymbolNames(InfileName, NumItems, "Homo sapiens")
        Else
            Qry = ComposeQueryFromAccessionNumbers(InfileName, NumItems, "Homo sapiens")
        End If

        Entrez.Search("gene", Qry, True, NumItems, "", False, IDs, numHits, EnvIn)
        Dim GeneIDList As String = Join(IDs, vbCrLf)
        WriteStringToFile(Outfilename, GeneIDList)

    End Sub


    ''' <summary>
    ''' Given a list of Gene Symbols, gets the Gene IDs and the associated description of each. Limits the results to human organisms
    ''' </summary>
    ''' <param name="FilePath">The name  of the file to be read</param>
    ''' <param name="NumItems">The number of items to be written</param>
    ''' <param name="OrganismFilter">an optional organism to filter the list of symbols</param>
    ''' <returns>A query of the form symbol1 OR symbol2 OR symbol3.....</returns>
    ''' <remarks></remarks>
    Public Function ComposeQueryFromGeneSymbolNames(ByVal FilePath As String, ByRef NumItems As Integer, _
                                                     Optional ByVal OrganismFilter As String = "") As String
        Return ComposeQueryFromNames(FilePath, NumItems, "[symbol]", OrganismFilter)
    End Function

    ''' <summary>
    ''' Given a list of Accession Numbers, gets the Gene IDs and the associated description of each. Limits the results to human organisms
    ''' </summary>
    ''' <param name="FilePath">The name  of the file to be read</param>
    ''' <param name="NumItems">The number of items to be written</param>
    ''' <param name="OrganismFilter">an optional organism to filter the list of symbols</param>
    ''' <returns>A query of the form symbol1 OR symbol2 OR symbol3.....</returns>
    ''' <remarks></remarks>
    Public Function ComposeQueryFromAccessionNumbers(ByVal FilePath As String, ByRef NumItems As Integer, _
                                                    Optional ByVal OrganismFilter As String = "") As String
        Return ComposeQueryFromNames(FilePath, NumItems, "[Accession]", OrganismFilter)
    End Function

    ''' <summary>
    ''' This is a routine called by both of the above. Given a list of names of a particular type, returns a list of Gene IDs.
    ''' </summary>
    '''<param name="FilePath">The name  of the file to be read</param>
    ''' <param name="NumItems">The number of items to be written</param>
    ''' <param name="OrganismFilter">an optional organism to filter the list of symbols</param>
    ''' <param name="WhichType">The Type of the Name - e.g., Accession, Symbol, etc. indicated by the string "[xxx]"</param>
    ''' <returns>a query string that is then sent to Genbank</returns>
    ''' <remarks></remarks>
    Public Function ComposeQueryFromNames(ByVal FilePath As String, ByRef NumItems As Integer, ByVal WhichType As String, _
                                                     Optional ByVal OrganismFilter As String = "") As String
        Dim TxtIn As New IO.StreamReader(FilePath)
        Dim s = TxtIn.ReadToEnd()
        TxtIn.Close()
        Dim IDs() As String = Split(s, vbCrLf)
        NumItems = IDs.Length
        Dim St As New StringBuilder(2000)
        St.Append("(")
        For i = 0 To UBound(IDs)
            St.Append(IDs(i))
            St.Append(WhichType)
            If i <> UBound(IDs) Then
                St.Append(" OR ")
            Else
                St.Append(" ) ")
            End If
        Next
        If OrganismFilter <> "" Then St.Append("AND " & OrganismFilter & "[organism]")
        Return St.ToString
    End Function

    ''' <summary>
    ''' Given a list of Gene IDs as a comma-delimited string, gets details of those genes.
    ''' </summary>
    ''' <param name="IDList">Gene IDs</param>
    ''' <returns>Gene Summary Information</returns>
    ''' <remarks>The output should generally be written to a file.</remarks>
    Public Function FetchGeneInfo(ByVal IDList As String) As Gene_summary()
        Dim GS As Gene_summary
        Dim GeneIDs() As String = Split(IDList, ",")
        Dim NumGenes As Integer = UBound(GeneIDs)
        Dim GSInfo(NumGenes) As Gene_summary
        Dim serv As New Gene.eUtilsServiceSoapClient
        ' call NCBI EFetch utility
        Dim req As New Gene.eFetchRequest
        Dim res As Gene.eFetchResult
        For i = 0 To NumGenes
            req.id = GeneIDs(i)
            Try
                res = serv.run_eFetch(req)
            Catch
                GS.ID = req.id
                GS.Description = "" : GS.LocusName = "" : GS.Maplocation = "" : GS.Organism = ""
                GoTo NextIter
            End Try
            Dim rq As Gene.EntrezgeneSet = res.EntrezgeneSet
            With rq.Entrezgene(0)
                Dim r As Gene.Generef = .Entrezgene_gene.Generef
                GS.Description = r.Generef_desc
                GS.LocusName = r.Generef_locus
                GS.Maplocation = r.Generef_maploc
                GS.ID = .Entrezgene_genesource.Genesource.Genesource_srcint
                GS.Organism = .Entrezgene_source.BioSource.BioSource_org.Orgref.Orgref_taxname
            End With
NextIter:   GSInfo(i) = GS
            ' req = Nothing
        Next i
        Return GSInfo

    End Function

    ''' <summary>
    ''' Gets informaton from a set of Geninfo Ids to an output file
    ''' </summary>
    ''' <param name="Infilename">Input file</param>
    ''' <param name="outfilename">Output file</param>
    ''' <remarks></remarks>
    Public Sub GeneDataFromIDsToFile(ByVal Infilename As String, ByVal outfilename As String)
        Dim IDs = IDFileToArray(Infilename)
        Dim IDList = Join(IDs, ",")
        Dim GSInfo() As Gene_summary = FetchGeneInfo(IDList)
        If GSInfo Is Nothing Then
            Throw New ArgumentException("GeneDataFromIDsToFile: call to FetchGeneInfo failed")
        End If
        Dim TxtOut As IO.StreamWriter = Nothing
        Try
            TxtOut = New IO.StreamWriter(outfilename)
            CitDetails.WriteHeader(TxtOut)
            For j = 0 To UBound(GSInfo)
                GSInfo(j).Save(TxtOut)
            Next
        Catch ex As Exception
            Throw New IO.IOException("error accessing or writing text file: " & outfilename)
        Finally
            TxtOut.Close()
        End Try
    End Sub

#End Region


#Region "Sequence Info routines"
    'This code is not fully fleshed out because there have been few opportunities to use it. More information 
    'may be needed to be extracted.

    ''' <summary>
    ''' writes gene summary information to a text file
    ''' </summary>
    ''' <param name="seqdata">An array of gene summary information</param>
    ''' <param name="OutputFilename">The text file to which the output is written</param>
    ''' <remarks></remarks>
    Public Sub SaveGeneData(ByVal seqdata() As Gene_summary, ByVal OutputFilename As String)
        Dim TxtOut As New IO.StreamWriter(OutputFilename)
        For i = 0 To UBound(seqdata)
            seqdata(i).Save(TxtOut)
        Next
        TxtOut.Close()
    End Sub

    ''' <summary>
    ''' Given a set of Gene IDs, returns a set of PubMed IDs as a comma-delimited string
    ''' </summary>
    ''' <param name="IDs">An array of Gene IDs</param>
    ''' <param name="IDFIleName">An output file with the following format - Gene ID, tab, PubMed ID, newline</param>
    ''' <returns>a comma-separated list of PubMed IDs</returns>
    ''' <remarks></remarks>
    Public Function GetLinkedPubmedIDsFromGeneIDs(ByVal IDs() As String, ByVal IDFIleName As String) As String
        Dim St As StringBuilder = GetLinks("gene", "pubmed", IDs, Nothing, "", "", True)
        Return St.ToString
    End Function

    Private Function JaggedArrayToStringBuilder(ByVal IDList() As String, ByVal StartPosition As Integer, _
            ByVal Length As Integer, ByVal LinkArray()() As String) As StringBuilder
        Dim st As New StringBuilder(10000)
        For i = StartPosition To StartPosition + Length - 1

            If Not (LinkArray(i) Is Nothing) Then
                For j = 0 To UBound(LinkArray(i))
                    If Not (LinkArray(i)(j) Is Nothing) Then
                        st.Append(IDList(i)) : st.Append(vbTab)
                        st.Append(LinkArray(i)(j)) : st.Append(vbCrLf)
                    End If
                Next
            End If
            If i <> Length Then st.Append(",")
        Next
        Return st
    End Function

    Private Function Get_GenInfoID(ByVal sq As Sequence.GBSeq) As String
        Dim IDinfo = sq.GBSeq_otherseqids.GBSeqid
        For i = 0 To IDinfo.Length - 1
            With IDinfo(i)
                Dim IDData() As String = Split(IDinfo(i), "|")
                If IDData(0) = "gi" Then Return IDData(1)
            End With
        Next
        Return ""
    End Function

    ''' <summary>
    ''' Given a list of genInfo IDs, returns information about the sequences
    ''' </summary>
    ''' <param name="IDList">List of IDs</param>
    ''' <returns>Summary Information</returns>
    ''' <remarks>The output should generally be written to a file. The output is incomplete, meeting only the
    ''' basic needs of the Proteomics program. A lot more 
    ''' information may be desired from a sequence, most notably the sequence itself. May need to create
    ''' additional functions that return everything. </remarks>
    Public Function FetchSeqInfo(ByVal IDList As String) As Sequence_Summary()
        Try
            Dim serv As New Sequence.eUtilsServiceSoapClient
            Dim req As New Sequence.eFetchRequest
            Dim res As Sequence.eFetchResult
            ' call NCBI EFetch utility
            req.db = "nuccore"
            req.id = IDList
            res = serv.run_eFetch(req)
            Dim NumSeq = res.GBSet.GBSeq.Length - 1
            Dim SeqInfo(NumSeq) As Sequence_Summary
            For i = 0 To NumSeq
                Dim sq As Sequence.GBSeq = res.GBSet.GBSeq(i)
                With SeqInfo(i)
                    .Organism = sq.GBSeq_organism
                    .Locus = sq.GBSeq_locus
                    .Definition = sq.GBSeq_definition
                    .ID = Get_GenInfoID(sq)
                    'you can access the other members of GBSeq by using Intellisense and typing sq.
                End With
            Next i
            Return SeqInfo
        Catch eee As Exception
            Return Nothing
        End Try
    End Function

#End Region

#Region "Miscellaneous PubMed Info routines"
    'These routines were originally written for a common operation - applying a Medline filter to a set of Ids and getting linkout information
    'The linkout access code gets at data structures that are idiosyncratic , so special code has to be written


    ''' <summary>
    ''' This function takes a list of PubMed IDs and applies a filter to it, to return a reduced number of citations, which are written to a file. 
    ''' </summary>
    ''' <param name="IDList">A broad list of PubMed IDs</param>
    ''' <param name="Outfilename">The text file to which the reduced citation details are to be written</param>
    ''' <param name="SearchFilter">The Filter to be applied</param>
    ''' <remarks></remarks>
    Public Sub filterPubMedIDs(ByVal IDList As String, ByVal SearchFilter As String, ByVal Outfilename As String)
        'There is a major bug in the NCBI API which causes the Search function to fail
        ' if the filter is not sufficiently restrictive - it
        'returns more than the number of IDs that were originally posted. 
        'For now, I'm handling this by commenting out one block 
        'or another - ultimately, a more robust strategy will have to be devised, 
        'like checking if the returned hits are more than the 
        'number of IDs submitted.
        Dim IDs() As String = Split(IDList, ",")

        Dim database As String = "pubmed", SortBy As String = "PublicationDate"
        ' CitDetails.WriteHeader(TxtOut)
        FilterIDs(database, SearchFilter, IDs, Outfilename, SortBy)
        'Dim Citations() As CitDetails = Entrez.FetchPubMedInfo(PMIDList, Nothing, NumHits)

    End Sub


    ''' <summary>
    ''' Given a comma-separated list of PubMed IDs, gathers all LinkOut URLs
    ''' </summary>
    ''' <param name="IDList">A comma-separated list of PubMed IDs</param>
    ''' <param name="FetchAll">If False, only the primary Linkout URL is fetched. If True, everything (less useful,
    ''' but this is one way to detect a Pubmed Central Xref. </param>
    ''' <remarks>The list of URLs can get pretty large. All of these may not be available 
    ''' to a single institution - e.g., Ovid, Swetwise. to keep the size of the lists manageable, one
    ''' must implement a URL filter in a second pass - only URLs that contain a specified list of domains
    ''' may be preserved, all others discarded. 
    ''' Warning: Does not chunk up IDs into groups of 500 - may fail for a huge list. </remarks>
    Public Function GetLinkOutInfo(ByVal IDList As String, ByVal FetchAll As Boolean) As String()()
        Dim PMIDs() = Split(IDList, ",")
        Dim Cmd As String = IIf(FetchAll, "llinks", "prlinks")
        Dim res = GetLinkResult("pubmed", "", PMIDs, Nothing, Cmd, "")
        If res Is Nothing Then Return Nothing
        Dim NumHits = res.LinkSet.Length - 1
        Dim LinkOutInfo()() As String
        Dim retIDs() As String
        ReDim retIDs(NumHits), LinkOutInfo(NumHits)
        For curHit = 0 To NumHits
            With res.LinkSet(curHit)
                If Not (res.LinkSet(curHit).IdUrlList Is Nothing) Then
                    retIDs(curHit) = res.LinkSet(curHit).IdUrlList.Items(0).ID.Value
                    Dim IDURL As EntrezAPI.eUtils.IdUrlSetType, curObj As EntrezAPI.eUtils.ObjUrlType
                    IDURL = res.LinkSet(curHit).IdUrlList.Items(0)
                    Dim NumLinks = IDURL.Items.Length - 1
                    ReDim Preserve LinkOutInfo(curHit)(NumLinks)
                    For k = 0 To NumLinks
                        If TypeOf (IDURL.Items(k)) Is String Then
                        Else
                            curObj = IDURL.Items(k)
                            Dim curURL As String = curObj.Url.Value
                            LinkOutInfo(curHit)(k) = curURL
                        End If

                    Next k
                End If
            End With
        Next curHit
        Return LinkOutInfo
    End Function

#End Region

#Region "I/O routines"

    ''' <summary>
    ''' A utility function that takes a string and writes it to a text file, adding a newline at the end
    ''' </summary>
    ''' <param name="filePath">The full path name of the file</param>
    ''' <param name="S">The string to be written</param>
    ''' <remarks></remarks>
    Public Sub WriteStringToFile(ByVal filePath As String, ByVal S As String)
        Dim TxtOut As IO.StreamWriter = Nothing
        Try
            TxtOut = New IO.StreamWriter(filePath)
            TxtOut.WriteLine(S)
        Catch ex As Exception
            Throw New IO.IOException("Error writing to file:" & filePath)
        Finally
            TxtOut.Close()
        End Try

    End Sub


    ''' <summary>
    ''' This is like AWK- reads a tab-delimited file, gets data from a particular column, 
    ''' eliminates duplicates, writes unique entries to an output file. It uses an in-memory hash table for the same
    ''' </summary>
    ''' <param name="Infilename">Name of input tab-delimited file</param>
    ''' <param name="WhichColumn">Number of column (counting from 1) to be extracted</param>
    ''' <param name="Outfilename">Name of output file to which unique values are to be written.</param>
    ''' <remarks></remarks>
    Public Function Get_Unique_Column_Values(ByVal Infilename As String, ByVal WhichColumn As Integer, ByVal Outfilename As String) As Boolean
        Dim Infile As New IO.StreamReader(Infilename)
        Dim Outfile As New IO.StreamWriter(Outfilename)
        Dim ColumnDict As New Dictionary(Of String, Boolean)
        Do While Not Infile.EndOfStream
            Dim S As String = (Infile.ReadLine).TrimEnd()
            If S = "" Then Exit Do
            Dim Ar() As String = Split(S, vbTab)
            If Ar.Length < WhichColumn Then
                Infile.Close() : Outfile.Close() : Return False
            End If
            ColumnDict(Ar(WhichColumn - 1)) = True
        Loop
        Infile.Close()
        'now write out the keys of ColumnDict
        Dim UniqKeys = ColumnDict.Keys.ToArray()
        Outfile.Write(Join(UniqKeys, vbCrLf))
        Outfile.Close()
        Return True
    End Function

    ''' <summary>
    ''' Writes a list of IDs to a text file, one ID per line
    ''' </summary>
    ''' <param name="IDs">An array of IDs</param>
    ''' <param name="Outfilename">The pathname of the file to be written </param>
    ''' <remarks></remarks>
    Public Sub WriteIDsToFile(ByVal IDs() As String, ByVal Outfilename As String)
        Dim OutStr As String = Join(IDs, vbCrLf)
        WriteStringToFile(Outfilename, OutStr)
    End Sub

    ''' <summary>
    ''' Given a text file containing 1 ID per line, reads it and creates a string array
    ''' </summary>
    ''' <param name="Infilename">The input file name</param>
    ''' <returns>A string array with 1 element per ID</returns>
    ''' <remarks></remarks>
    Public Function IDFileToArray(ByVal Infilename As String) As String()
        Dim IDs() As String, TxtIn As IO.StreamReader
        If Infilename = "" Then MsgBox("Input file name cannot be blank") : Return Nothing
        Try
            TxtIn = New IO.StreamReader(Infilename)
        Catch ex As Exception
            MsgBox("Failure to read from file:" & Infilename)
            Return Nothing
        End Try
        Dim s As String = TxtIn.ReadToEnd
        IDs = Split(s, vbCrLf)
        Dim ArraySize = UBound(IDs)
        If IDs(ArraySize) = "" Then ReDim Preserve IDs(ArraySize - 1)
        Return IDs
    End Function

    ''' <summary>
    ''' Creates a comma-separated chunk from an array of IDs, given the boundaries of the slice to be created
    ''' </summary>
    ''' <param name="IDs">The array that contains IDs</param>
    ''' <param name="StartPos">Starting position (lower index) of array slice</param>
    ''' <param name="EndPos">Ending position (upper index) of array slice</param>
    ''' <returns>A comma-separated string</returns>
    ''' <remarks></remarks>
    Public Function CreateChunk(ByVal IDs() As String, ByVal StartPos As Integer, ByVal EndPos As Integer) As String
        Dim tmpIDs(EndPos - StartPos - 1) As String
        Array.Copy(IDs, StartPos, tmpIDs, 0, EndPos - StartPos)
        Return Join(tmpIDs, ",")
    End Function

    ''' <summary>
    ''' Converts text data that must be stored within an XML element by escaping the appropriate characters.
    ''' This code was copied from StackOverflow.com
    ''' </summary>
    ''' <param name="aString">The string to be converted</param>
    ''' <returns>An escaped string</returns>
    ''' <remarks></remarks>
    Public Function ToXmlString(ByVal aString As String) As String
        If (aString Is Nothing) Then Return ""
        Dim myResult As New StringBuilder(aString.Length + 10)
        For Each myChar As Char In aString
            If ("abcdefghijklmnopqrstuvwxyz ABCDEFGHIJKLMNOPQRSTUVWXYZ.:,;!?-_$£{}()[]+*/\0123456789".IndexOf(myChar) > -1) Then
                myResult.Append(myChar)
            Else
                Select Case myChar
                    Case "&"c
                        myResult.Append("&amp;")
                    Case """"c
                        myResult.Append("&quot;")
                    Case "<"c
                        myResult.Append("&lt;")
                    Case ">"c
                        myResult.Append("&gt;")
                    Case Else
                        myResult.Append("&#")
                        myResult.Append(AscW(myChar))
                        myResult.Append(";"c)
                End Select
            End If
        Next
        Return myResult.ToString()
    End Function


#End Region

End Module
