# Supplementary material for: An eUtils toolset and its use for creating a pipeline to link genomics and proteomics analyses to domain-specific biomedical literature
Source: J Clin Bioinforma. 2012 Apr 16;2:9. doi: 10.1186/2043-9113-2-9 (PMC3422171; doi:10.1186/2043-9113-2-9)
Supplement: Additional file 1 — This is a zipped Access database (Sample_Database.zip, which unzips to Sample_Database.mdb) that was used to produce the screenshot of Figure 1. It is intended to be used for illustration purposes only: its structure is specific to the current needs of the Parikh Lab, and its contents have been stripped down to a few records that illustrate its operation. [file 2043-9113-2-9-S1.zip › EntrezAPI/EntrezAPI/Entrez_FrontEnd.Designer.vb]

<Global.Microsoft.VisualBasic.CompilerServices.DesignerGenerated()> _
Partial Class Entrez_FrontEnd
    Inherits System.Windows.Forms.Form

    'Form overrides dispose to clean up the component list.
    <System.Diagnostics.DebuggerNonUserCode()> _
    Protected Overrides Sub Dispose(ByVal disposing As Boolean)
        Try
            If disposing AndAlso components IsNot Nothing Then
                components.Dispose()
            End If
        Finally
            MyBase.Dispose(disposing)
        End Try
    End Sub

    'Required by the Windows Form Designer
    Private components As System.ComponentModel.IContainer

    'NOTE: The following procedure is required by the Windows Form Designer
    'It can be modified using the Windows Form Designer.  
    'Do not modify it using the code editor.
    <System.Diagnostics.DebuggerStepThrough()> _
    Private Sub InitializeComponent()
        Dim resources As System.ComponentModel.ComponentResourceManager = New System.ComponentModel.ComponentResourceManager(GetType(Entrez_FrontEnd))
        Me.bProceed = New System.Windows.Forms.Button
        Me.lInputFilePath = New System.Windows.Forms.Label
        Me.tInputFilePath = New System.Windows.Forms.TextBox
        Me.tOutputFilePath = New System.Windows.Forms.TextBox
        Me.lOutputFilePath = New System.Windows.Forms.Label
        Me.tQuery = New System.Windows.Forms.TextBox
        Me.TabControl1 = New System.Windows.Forms.TabControl
        Me.pQuery = New System.Windows.Forms.TabPage
        Me.Label2 = New System.Windows.Forms.Label
        Me.Label1 = New System.Windows.Forms.Label
        Me.Label12 = New System.Windows.Forms.Label
        Me.cQuerySource = New System.Windows.Forms.ComboBox
        Me.lQuery = New System.Windows.Forms.Label
        Me.Label5 = New System.Windows.Forms.Label
        Me.cInputType = New System.Windows.Forms.ComboBox
        Me.pLinks = New System.Windows.Forms.TabPage
        Me.tLinkname = New System.Windows.Forms.TextBox
        Me.Label17 = New System.Windows.Forms.Label
        Me.Label15 = New System.Windows.Forms.Label
        Me.TextBox1 = New System.Windows.Forms.TextBox
        Me.Label16 = New System.Windows.Forms.Label
        Me.Label3 = New System.Windows.Forms.Label
        Me.cCommand = New System.Windows.Forms.ComboBox
        Me.Label11 = New System.Windows.Forms.Label
        Me.cDestinationDatabase = New System.Windows.Forms.ComboBox
        Me.Label10 = New System.Windows.Forms.Label
        Me.cSourceDatabase = New System.Windows.Forms.ComboBox
        Me.Label9 = New System.Windows.Forms.Label
        Me.pInfo = New System.Windows.Forms.TabPage
        Me.Label14 = New System.Windows.Forms.Label
        Me.cInfoSourceDB = New System.Windows.Forms.ComboBox
        Me.Label13 = New System.Windows.Forms.Label
        Me.cInfoType = New System.Windows.Forms.ComboBox
        Me.Label4 = New System.Windows.Forms.Label
        Me.Label7 = New System.Windows.Forms.Label
        Me.Label6 = New System.Windows.Forms.Label
        Me.cDetailType = New System.Windows.Forms.ComboBox
        Me.Label8 = New System.Windows.Forms.Label
        Me.cTaskType = New System.Windows.Forms.ComboBox
        Me.OpenFileDialog1 = New System.Windows.Forms.OpenFileDialog
        Me.bInputfileBrowse = New System.Windows.Forms.Button
        Me.SaveFileDialog1 = New System.Windows.Forms.SaveFileDialog
        Me.bOutputfileBrowse = New System.Windows.Forms.Button
        Me.bPreviewOutput = New System.Windows.Forms.Button
        Me.tFilePreview = New System.Windows.Forms.TextBox
        Me.bPreviewInput = New System.Windows.Forms.Button
        Me.SaveFileDialog2 = New System.Windows.Forms.SaveFileDialog
        Me.pOutput = New System.Windows.Forms.Panel
        Me.pInput = New System.Windows.Forms.Panel
        Me.TabControl1.SuspendLayout()
        Me.pQuery.SuspendLayout()
        Me.pLinks.SuspendLayout()
        Me.pInfo.SuspendLayout()
        Me.pOutput.SuspendLayout()
        Me.pInput.SuspendLayout()
        Me.SuspendLayout()
        '
        'bProceed
        '
        Me.bProceed.BackColor = System.Drawing.Color.FromArgb(CType(CType(255, Byte), Integer), CType(CType(255, Byte), Integer), CType(CType(128, Byte), Integer))
        Me.bProceed.Font = New System.Drawing.Font("Microsoft Sans Serif", 10.0!, System.Drawing.FontStyle.Bold, System.Drawing.GraphicsUnit.Point, CType(0, Byte))
        Me.bProceed.Location = New System.Drawing.Point(316, 362)
        Me.bProceed.Name = "bProceed"
        Me.bProceed.Size = New System.Drawing.Size(95, 31)
        Me.bProceed.TabIndex = 0
        Me.bProceed.Text = "Proceed"
        Me.bProceed.UseVisualStyleBackColor = False
        '
        'lInputFilePath
        '
        Me.lInputFilePath.AutoSize = True
        Me.lInputFilePath.Font = New System.Drawing.Font("Microsoft Sans Serif", 8.25!, System.Drawing.FontStyle.Bold, System.Drawing.GraphicsUnit.Point, CType(0, Byte))
        Me.lInputFilePath.Location = New System.Drawing.Point(10, 12)
        Me.lInputFilePath.Name = "lInputFilePath"
        Me.lInputFilePath.Size = New System.Drawing.Size(90, 13)
        Me.lInputFilePath.TabIndex = 1
        Me.lInputFilePath.Text = "Input File Path"
        '
        'tInputFilePath
        '
        Me.tInputFilePath.Location = New System.Drawing.Point(103, 8)
        Me.tInputFilePath.Name = "tInputFilePath"
        Me.tInputFilePath.Size = New System.Drawing.Size(428, 20)
        Me.tInputFilePath.TabIndex = 2
        '
        'tOutputFilePath
        '
        Me.tOutputFilePath.Location = New System.Drawing.Point(103, 3)
        Me.tOutputFilePath.Name = "tOutputFilePath"
        Me.tOutputFilePath.Size = New System.Drawing.Size(428, 20)
        Me.tOutputFilePath.TabIndex = 4
        '
        'lOutputFilePath
        '
        Me.lOutputFilePath.AutoSize = True
        Me.lOutputFilePath.Font = New System.Drawing.Font("Microsoft Sans Serif", 8.25!, System.Drawing.FontStyle.Bold, System.Drawing.GraphicsUnit.Point, CType(0, Byte))
        Me.lOutputFilePath.Location = New System.Drawing.Point(10, 7)
        Me.lOutputFilePath.Name = "lOutputFilePath"
        Me.lOutputFilePath.Size = New System.Drawing.Size(96, 13)
        Me.lOutputFilePath.TabIndex = 3
        Me.lOutputFilePath.Text = "Output file Path"
        '
        'tQuery
        '
        Me.tQuery.Location = New System.Drawing.Point(74, 115)
        Me.tQuery.Multiline = True
        Me.tQuery.Name = "tQuery"
        Me.tQuery.ScrollBars = System.Windows.Forms.ScrollBars.Vertical
        Me.tQuery.Size = New System.Drawing.Size(619, 71)
        Me.tQuery.TabIndex = 11
        '
        'TabControl1
        '
        Me.TabControl1.Controls.Add(Me.pQuery)
        Me.TabControl1.Controls.Add(Me.pLinks)
        Me.TabControl1.Controls.Add(Me.pInfo)
        Me.TabControl1.Font = New System.Drawing.Font("Microsoft Sans Serif", 8.25!, System.Drawing.FontStyle.Bold, System.Drawing.GraphicsUnit.Point, CType(0, Byte))
        Me.TabControl1.Location = New System.Drawing.Point(22, 39)
        Me.TabControl1.Name = "TabControl1"
        Me.TabControl1.SelectedIndex = 0
        Me.TabControl1.ShowToolTips = True
        Me.TabControl1.Size = New System.Drawing.Size(712, 231)
        Me.TabControl1.TabIndex = 13
        '
        'pQuery
        '
        Me.pQuery.BackColor = System.Drawing.Color.PeachPuff
        Me.pQuery.Controls.Add(Me.Label2)
        Me.pQuery.Controls.Add(Me.Label1)
        Me.pQuery.Controls.Add(Me.Label12)
        Me.pQuery.Controls.Add(Me.cQuerySource)
        Me.pQuery.Controls.Add(Me.lQuery)
        Me.pQuery.Controls.Add(Me.Label5)
        Me.pQuery.Controls.Add(Me.cInputType)
        Me.pQuery.Controls.Add(Me.tQuery)
        Me.pQuery.Location = New System.Drawing.Point(4, 22)
        Me.pQuery.Name = "pQuery"
        Me.pQuery.Padding = New System.Windows.Forms.Padding(3)
        Me.pQuery.Size = New System.Drawing.Size(704, 205)
        Me.pQuery.TabIndex = 0
        Me.pQuery.Text = "Query/Filter"
        Me.pQuery.ToolTipText = "Takes either an Entrez query, or a list of Accession Numbers or Gene Symbols, and" & _
            " returns a set of IDs from the applicable database"
        Me.pQuery.UseVisualStyleBackColor = True
        '
        'Label2
        '
        Me.Label2.AutoSize = True
        Me.Label2.Font = New System.Drawing.Font("Microsoft Sans Serif", 9.0!, CType((System.Drawing.FontStyle.Bold Or System.Drawing.FontStyle.Underline), System.Drawing.FontStyle), System.Drawing.GraphicsUnit.Point, CType(0, Byte))
        Me.Label2.ForeColor = System.Drawing.Color.Navy
        Me.Label2.Location = New System.Drawing.Point(130, 3)
        Me.Label2.Name = "Label2"
        Me.Label2.Size = New System.Drawing.Size(456, 15)
        Me.Label2.TabIndex = 20
        Me.Label2.Text = "Return a set of IDs from a Query, or filter a set of IDs based on a query"
        '
        'Label1
        '
        Me.Label1.Location = New System.Drawing.Point(6, 26)
        Me.Label1.Name = "Label1"
        Me.Label1.Size = New System.Drawing.Size(676, 42)
        Me.Label1.TabIndex = 19
        Me.Label1.Text = resources.GetString("Label1.Text")
        Me.Label1.TextAlign = System.Drawing.ContentAlignment.MiddleCenter
        '
        'Label12
        '
        Me.Label12.AutoSize = True
        Me.Label12.Font = New System.Drawing.Font("Microsoft Sans Serif", 8.25!, System.Drawing.FontStyle.Bold, System.Drawing.GraphicsUnit.Point, CType(0, Byte))
        Me.Label12.Location = New System.Drawing.Point(12, 85)
        Me.Label12.Name = "Label12"
        Me.Label12.Size = New System.Drawing.Size(105, 13)
        Me.Label12.TabIndex = 18
        Me.Label12.Text = "Source Database"
        '
        'cQuerySource
        '
        Me.cQuerySource.FormattingEnabled = True
        Me.cQuerySource.Items.AddRange(New Object() {"pubmed", "protein", "nuccore", "nucleotide", "nucgss", "nucest", "structure", "genome", "genomeprj", "bioproject", "biosample", "biosystems", "blastdbinfo", "books", "cancerchromosomes", "cdd", "gap", "dbvar", "epigenomics", "gene", "gensat", "gds", "geo", "geoprofiles", "homologene", "journals", "mesh", "ncbisearch", "nlmcatalog", "omia", "omim", "pmc", "popset", "probe", "proteinclusters", "pcassay", "pccompound", "pcsubstance", "seqannot", "snp", "sra", "taxonomy", "toolkit", "toolkitall", "unigene", "unists", "gencoll", "gcassembly"})
        Me.cQuerySource.Location = New System.Drawing.Point(117, 85)
        Me.cQuerySource.Name = "cQuerySource"
        Me.cQuerySource.Size = New System.Drawing.Size(235, 21)
        Me.cQuerySource.TabIndex = 17
        '
        'lQuery
        '
        Me.lQuery.AutoSize = True
        Me.lQuery.Font = New System.Drawing.Font("Microsoft Sans Serif", 8.25!, System.Drawing.FontStyle.Bold, System.Drawing.GraphicsUnit.Point, CType(0, Byte))
        Me.lQuery.Location = New System.Drawing.Point(12, 135)
        Me.lQuery.Name = "lQuery"
        Me.lQuery.Size = New System.Drawing.Size(44, 13)
        Me.lQuery.TabIndex = 16
        Me.lQuery.Text = "Query:"
        '
        'Label5
        '
        Me.Label5.AutoSize = True
        Me.Label5.Font = New System.Drawing.Font("Microsoft Sans Serif", 8.25!, System.Drawing.FontStyle.Bold, System.Drawing.GraphicsUnit.Point, CType(0, Byte))
        Me.Label5.Location = New System.Drawing.Point(358, 85)
        Me.Label5.Name = "Label5"
        Me.Label5.Size = New System.Drawing.Size(83, 13)
        Me.Label5.TabIndex = 15
        Me.Label5.Text = "Type of Input"
        '
        'cInputType
        '
        Me.cInputType.FormattingEnabled = True
        Me.cInputType.Items.AddRange(New Object() {"Query pasted from Entrez", "IDs", "Accession Numbers", "Gene Symbols"})
        Me.cInputType.Location = New System.Drawing.Point(447, 85)
        Me.cInputType.Name = "cInputType"
        Me.cInputType.Size = New System.Drawing.Size(199, 21)
        Me.cInputType.TabIndex = 14
        '
        'pLinks
        '
        Me.pLinks.BackColor = System.Drawing.Color.Bisque
        Me.pLinks.Controls.Add(Me.tLinkname)
        Me.pLinks.Controls.Add(Me.Label17)
        Me.pLinks.Controls.Add(Me.Label15)
        Me.pLinks.Controls.Add(Me.TextBox1)
        Me.pLinks.Controls.Add(Me.Label16)
        Me.pLinks.Controls.Add(Me.Label3)
        Me.pLinks.Controls.Add(Me.cCommand)
        Me.pLinks.Controls.Add(Me.Label11)
        Me.pLinks.Controls.Add(Me.cDestinationDatabase)
        Me.pLinks.Controls.Add(Me.Label10)
        Me.pLinks.Controls.Add(Me.cSourceDatabase)
        Me.pLinks.Controls.Add(Me.Label9)
        Me.pLinks.Location = New System.Drawing.Point(4, 22)
        Me.pLinks.Name = "pLinks"
        Me.pLinks.Padding = New System.Windows.Forms.Padding(3)
        Me.pLinks.Size = New System.Drawing.Size(704, 205)
        Me.pLinks.TabIndex = 1
        Me.pLinks.Text = "Links"
        Me.pLinks.ToolTipText = "Takes a set of IDs from a source database, and returns links from a different dat" & _
            "abase (or related items from same databse, optionally filtered)"
        Me.pLinks.UseVisualStyleBackColor = True
        '
        'tLinkname
        '
        Me.tLinkname.Location = New System.Drawing.Point(90, 138)
        Me.tLinkname.Name = "tLinkname"
        Me.tLinkname.Size = New System.Drawing.Size(286, 20)
        Me.tLinkname.TabIndex = 32
        '
        'Label17
        '
        Me.Label17.AutoSize = True
        Me.Label17.Font = New System.Drawing.Font("Microsoft Sans Serif", 8.25!, System.Drawing.FontStyle.Bold, System.Drawing.GraphicsUnit.Point, CType(0, Byte))
        Me.Label17.Location = New System.Drawing.Point(3, 138)
        Me.Label17.Name = "Label17"
        Me.Label17.Size = New System.Drawing.Size(67, 13)
        Me.Label17.TabIndex = 31
        Me.Label17.Text = "Link Name"
        '
        'Label15
        '
        Me.Label15.AutoSize = True
        Me.Label15.Font = New System.Drawing.Font("Microsoft Sans Serif", 9.0!, CType((System.Drawing.FontStyle.Bold Or System.Drawing.FontStyle.Underline), System.Drawing.FontStyle), System.Drawing.GraphicsUnit.Point, CType(0, Byte))
        Me.Label15.ForeColor = System.Drawing.Color.Navy
        Me.Label15.Location = New System.Drawing.Point(70, 3)
        Me.Label15.Name = "Label15"
        Me.Label15.Size = New System.Drawing.Size(582, 15)
        Me.Label15.TabIndex = 30
        Me.Label15.Text = "Return a set of Links in a destination database based on a set of IDs in a source" & _
            " database"
        '
        'TextBox1
        '
        Me.TextBox1.Location = New System.Drawing.Point(65, 162)
        Me.TextBox1.Multiline = True
        Me.TextBox1.Name = "TextBox1"
        Me.TextBox1.ScrollBars = System.Windows.Forms.ScrollBars.Vertical
        Me.TextBox1.Size = New System.Drawing.Size(613, 37)
        Me.TextBox1.TabIndex = 26
        '
        'Label16
        '
        Me.Label16.Location = New System.Drawing.Point(6, 27)
        Me.Label16.Name = "Label16"
        Me.Label16.Size = New System.Drawing.Size(676, 42)
        Me.Label16.TabIndex = 29
        Me.Label16.Text = "The source and destiantion databases may be the same. (This option is used for ne" & _
            "ighbors"
        Me.Label16.TextAlign = System.Drawing.ContentAlignment.MiddleCenter
        '
        'Label3
        '
        Me.Label3.AutoSize = True
        Me.Label3.Font = New System.Drawing.Font("Microsoft Sans Serif", 8.25!, System.Drawing.FontStyle.Bold, System.Drawing.GraphicsUnit.Point, CType(0, Byte))
        Me.Label3.Location = New System.Drawing.Point(24, 165)
        Me.Label3.Name = "Label3"
        Me.Label3.Size = New System.Drawing.Size(35, 13)
        Me.Label3.TabIndex = 28
        Me.Label3.Text = "Filter"
        '
        'cCommand
        '
        Me.cCommand.FormattingEnabled = True
        Me.cCommand.Items.AddRange(New Object() {"Get All Linkout refs (Pubmed only)", "Get Only Primary Linkout ref (Pubmed Only)", "Get ""Similar"" Items ", "Get ""Similar"" Items with relevancy scores"})
        Me.cCommand.Location = New System.Drawing.Point(91, 118)
        Me.cCommand.Name = "cCommand"
        Me.cCommand.Size = New System.Drawing.Size(283, 21)
        Me.cCommand.TabIndex = 27
        '
        'Label11
        '
        Me.Label11.AutoSize = True
        Me.Label11.Font = New System.Drawing.Font("Microsoft Sans Serif", 8.25!, System.Drawing.FontStyle.Bold, System.Drawing.GraphicsUnit.Point, CType(0, Byte))
        Me.Label11.Location = New System.Drawing.Point(3, 121)
        Me.Label11.Name = "Label11"
        Me.Label11.Size = New System.Drawing.Size(61, 13)
        Me.Label11.TabIndex = 26
        Me.Label11.Text = "Command"
        '
        'cDestinationDatabase
        '
        Me.cDestinationDatabase.FormattingEnabled = True
        Me.cDestinationDatabase.Items.AddRange(New Object() {"pubmed", "omim ", "nucleotide/protein", "genome", "popset", "snp", "unists", "unigene", "structure", "cdd", "domains", "taxonomy", "geo"})
        Me.cDestinationDatabase.Location = New System.Drawing.Point(467, 91)
        Me.cDestinationDatabase.Name = "cDestinationDatabase"
        Me.cDestinationDatabase.Size = New System.Drawing.Size(185, 21)
        Me.cDestinationDatabase.TabIndex = 25
        '
        'Label10
        '
        Me.Label10.AutoSize = True
        Me.Label10.Font = New System.Drawing.Font("Microsoft Sans Serif", 8.25!, System.Drawing.FontStyle.Bold, System.Drawing.GraphicsUnit.Point, CType(0, Byte))
        Me.Label10.Location = New System.Drawing.Point(336, 91)
        Me.Label10.Name = "Label10"
        Me.Label10.Size = New System.Drawing.Size(129, 13)
        Me.Label10.TabIndex = 24
        Me.Label10.Text = "Destination Database"
        '
        'cSourceDatabase
        '
        Me.cSourceDatabase.FormattingEnabled = True
        Me.cSourceDatabase.Items.AddRange(New Object() {"pubmed", "omim ", "nucleotide/protein", "genome", "popset", "snp", "unists", "unigene", "structure", "cdd", "domains", "taxonomy", "geo"})
        Me.cSourceDatabase.Location = New System.Drawing.Point(120, 91)
        Me.cSourceDatabase.Name = "cSourceDatabase"
        Me.cSourceDatabase.Size = New System.Drawing.Size(185, 21)
        Me.cSourceDatabase.TabIndex = 22
        '
        'Label9
        '
        Me.Label9.AutoSize = True
        Me.Label9.Font = New System.Drawing.Font("Microsoft Sans Serif", 8.25!, System.Drawing.FontStyle.Bold, System.Drawing.GraphicsUnit.Point, CType(0, Byte))
        Me.Label9.Location = New System.Drawing.Point(9, 91)
        Me.Label9.Name = "Label9"
        Me.Label9.Size = New System.Drawing.Size(105, 13)
        Me.Label9.TabIndex = 23
        Me.Label9.Text = "Source Database"
        '
        'pInfo
        '
        Me.pInfo.BackColor = System.Drawing.Color.NavajoWhite
        Me.pInfo.Controls.Add(Me.Label14)
        Me.pInfo.Controls.Add(Me.cInfoSourceDB)
        Me.pInfo.Controls.Add(Me.Label13)
        Me.pInfo.Controls.Add(Me.cInfoType)
        Me.pInfo.Controls.Add(Me.Label4)
        Me.pInfo.Controls.Add(Me.Label7)
        Me.pInfo.Controls.Add(Me.Label6)
        Me.pInfo.Controls.Add(Me.cDetailType)
        Me.pInfo.Location = New System.Drawing.Point(4, 22)
        Me.pInfo.Name = "pInfo"
        Me.pInfo.Size = New System.Drawing.Size(704, 205)
        Me.pInfo.TabIndex = 2
        Me.pInfo.Text = "Information"
        Me.pInfo.ToolTipText = "Returns Detail or Summary Information on items from a database identified by a li" & _
            "st of IDs."
        Me.pInfo.UseVisualStyleBackColor = True
        '
        'Label14
        '
        Me.Label14.Location = New System.Drawing.Point(3, 33)
        Me.Label14.Name = "Label14"
        Me.Label14.Size = New System.Drawing.Size(676, 40)
        Me.Label14.TabIndex = 21
        Me.Label14.Text = "Detail information is available only for a limited number of databases. Summary i" & _
            "nformation (in XML format) is available for all databases, but this output gener" & _
            "ally requires transformation."
        Me.Label14.TextAlign = System.Drawing.ContentAlignment.MiddleCenter
        '
        'cInfoSourceDB
        '
        Me.cInfoSourceDB.FormattingEnabled = True
        Me.cInfoSourceDB.Items.AddRange(New Object() {"pubmed", "protein", "nuccore", "nucleotide", "nucgss", "nucest", "structure", "genome", "genomeprj", "bioproject", "biosample", "biosystems", "blastdbinfo", "books", "cancerchromosomes", "cdd", "gap", "dbvar", "epigenomics", "gene", "gensat", "gds", "geo", "geoprofiles", "homologene", "journals", "mesh", "ncbisearch", "nlmcatalog", "omia", "omim", "pmc", "popset", "probe", "proteinclusters", "pcassay", "pccompound", "pcsubstance", "seqannot", "snp", "sra", "taxonomy", "toolkit", "toolkitall", "unigene", "unists", "gencoll", "gcassembly"})
        Me.cInfoSourceDB.Location = New System.Drawing.Point(200, 85)
        Me.cInfoSourceDB.Name = "cInfoSourceDB"
        Me.cInfoSourceDB.Size = New System.Drawing.Size(185, 21)
        Me.cInfoSourceDB.TabIndex = 24
        '
        'Label13
        '
        Me.Label13.AutoSize = True
        Me.Label13.Font = New System.Drawing.Font("Microsoft Sans Serif", 9.0!, CType((System.Drawing.FontStyle.Bold Or System.Drawing.FontStyle.Underline), System.Drawing.FontStyle), System.Drawing.GraphicsUnit.Point, CType(0, Byte))
        Me.Label13.ForeColor = System.Drawing.Color.Navy
        Me.Label13.Location = New System.Drawing.Point(91, 9)
        Me.Label13.Name = "Label13"
        Me.Label13.Size = New System.Drawing.Size(524, 15)
        Me.Label13.TabIndex = 22
        Me.Label13.Text = "Return summary (attribute-value) or Detail (columnar) information on a set of IDs" & _
            ""
        '
        'cInfoType
        '
        Me.cInfoType.FormattingEnabled = True
        Me.cInfoType.Items.AddRange(New Object() {"Detail", "Summary"})
        Me.cInfoType.Location = New System.Drawing.Point(175, 113)
        Me.cInfoType.Name = "cInfoType"
        Me.cInfoType.Size = New System.Drawing.Size(121, 21)
        Me.cInfoType.TabIndex = 18
        '
        'Label4
        '
        Me.Label4.AutoSize = True
        Me.Label4.Font = New System.Drawing.Font("Microsoft Sans Serif", 8.25!, System.Drawing.FontStyle.Bold, System.Drawing.GraphicsUnit.Point, CType(0, Byte))
        Me.Label4.Location = New System.Drawing.Point(64, 85)
        Me.Label4.Name = "Label4"
        Me.Label4.Size = New System.Drawing.Size(105, 13)
        Me.Label4.TabIndex = 25
        Me.Label4.Text = "Source Database"
        '
        'Label7
        '
        Me.Label7.AutoSize = True
        Me.Label7.Font = New System.Drawing.Font("Microsoft Sans Serif", 8.25!, System.Drawing.FontStyle.Bold, System.Drawing.GraphicsUnit.Point, CType(0, Byte))
        Me.Label7.Location = New System.Drawing.Point(52, 113)
        Me.Label7.Name = "Label7"
        Me.Label7.Size = New System.Drawing.Size(117, 13)
        Me.Label7.TabIndex = 19
        Me.Label7.Text = "Type of Information"
        '
        'Label6
        '
        Me.Label6.AutoSize = True
        Me.Label6.Font = New System.Drawing.Font("Microsoft Sans Serif", 8.25!, System.Drawing.FontStyle.Bold, System.Drawing.GraphicsUnit.Point, CType(0, Byte))
        Me.Label6.Location = New System.Drawing.Point(302, 113)
        Me.Label6.Name = "Label6"
        Me.Label6.Size = New System.Drawing.Size(118, 13)
        Me.Label6.TabIndex = 17
        Me.Label6.Text = "Type of Detail Data"
        '
        'cDetailType
        '
        Me.cDetailType.FormattingEnabled = True
        Me.cDetailType.Items.AddRange(New Object() {"PubMed", "Gene", "OMIM", "Sequence", "SNP", "Taxonomy"})
        Me.cDetailType.Location = New System.Drawing.Point(426, 113)
        Me.cDetailType.Name = "cDetailType"
        Me.cDetailType.Size = New System.Drawing.Size(121, 21)
        Me.cDetailType.TabIndex = 16
        '
        'Label8
        '
        Me.Label8.AutoSize = True
        Me.Label8.Font = New System.Drawing.Font("Microsoft Sans Serif", 8.25!, System.Drawing.FontStyle.Bold, System.Drawing.GraphicsUnit.Point, CType(0, Byte))
        Me.Label8.Location = New System.Drawing.Point(23, 15)
        Me.Label8.Name = "Label8"
        Me.Label8.Size = New System.Drawing.Size(117, 13)
        Me.Label8.TabIndex = 21
        Me.Label8.Text = "Please Pick a Task"
        '
        'cTaskType
        '
        Me.cTaskType.FormattingEnabled = True
        Me.cTaskType.Items.AddRange(New Object() {"Query/Filter: Return IDs from a query (pasted from Entrez or List of Symbols/Acce" & _
                        "ssion #s), or apply a Boolean filter to a set of IDs", "Links: Generate Linked IDs from destination database based on IDs in Source datab" & _
                        "ase", "Information: Get Detail or Summary Information from a set of IDs"})
        Me.cTaskType.Location = New System.Drawing.Point(146, 12)
        Me.cTaskType.Name = "cTaskType"
        Me.cTaskType.Size = New System.Drawing.Size(647, 21)
        Me.cTaskType.TabIndex = 20
        '
        'OpenFileDialog1
        '
        Me.OpenFileDialog1.FileName = "OpenFileDialog1"
        '
        'bInputfileBrowse
        '
        Me.bInputfileBrowse.BackColor = System.Drawing.SystemColors.ButtonFace
        Me.bInputfileBrowse.Location = New System.Drawing.Point(537, 5)
        Me.bInputfileBrowse.Name = "bInputfileBrowse"
        Me.bInputfileBrowse.Size = New System.Drawing.Size(75, 26)
        Me.bInputfileBrowse.TabIndex = 22
        Me.bInputfileBrowse.Text = "Browse..."
        Me.bInputfileBrowse.UseVisualStyleBackColor = False
        '
        'bOutputfileBrowse
        '
        Me.bOutputfileBrowse.BackColor = System.Drawing.SystemColors.ButtonFace
        Me.bOutputfileBrowse.Location = New System.Drawing.Point(537, 0)
        Me.bOutputfileBrowse.Name = "bOutputfileBrowse"
        Me.bOutputfileBrowse.Size = New System.Drawing.Size(75, 26)
        Me.bOutputfileBrowse.TabIndex = 23
        Me.bOutputfileBrowse.Text = "Browse..."
        Me.bOutputfileBrowse.UseVisualStyleBackColor = False
        '
        'bPreviewOutput
        '
        Me.bPreviewOutput.BackColor = System.Drawing.SystemColors.ButtonFace
        Me.bPreviewOutput.Location = New System.Drawing.Point(618, 0)
        Me.bPreviewOutput.Name = "bPreviewOutput"
        Me.bPreviewOutput.Size = New System.Drawing.Size(88, 26)
        Me.bPreviewOutput.TabIndex = 24
        Me.bPreviewOutput.Text = "Preview Output"
        Me.bPreviewOutput.UseVisualStyleBackColor = False
        '
        'tFilePreview
        '
        Me.tFilePreview.Location = New System.Drawing.Point(47, 399)
        Me.tFilePreview.Multiline = True
        Me.tFilePreview.Name = "tFilePreview"
        Me.tFilePreview.ScrollBars = System.Windows.Forms.ScrollBars.Both
        Me.tFilePreview.Size = New System.Drawing.Size(578, 131)
        Me.tFilePreview.TabIndex = 25
        Me.tFilePreview.Visible = False
        '
        'bPreviewInput
        '
        Me.bPreviewInput.BackColor = System.Drawing.SystemColors.ButtonFace
        Me.bPreviewInput.Location = New System.Drawing.Point(618, 5)
        Me.bPreviewInput.Name = "bPreviewInput"
        Me.bPreviewInput.Size = New System.Drawing.Size(88, 26)
        Me.bPreviewInput.TabIndex = 26
        Me.bPreviewInput.Text = "Preview Input"
        Me.bPreviewInput.UseVisualStyleBackColor = False
        '
        'SaveFileDialog2
        '
        '
        'pOutput
        '
        Me.pOutput.Controls.Add(Me.lOutputFilePath)
        Me.pOutput.Controls.Add(Me.tOutputFilePath)
        Me.pOutput.Controls.Add(Me.bOutputfileBrowse)
        Me.pOutput.Controls.Add(Me.bPreviewOutput)
        Me.pOutput.Location = New System.Drawing.Point(13, 321)
        Me.pOutput.Name = "pOutput"
        Me.pOutput.Size = New System.Drawing.Size(721, 35)
        Me.pOutput.TabIndex = 27
        '
        'pInput
        '
        Me.pInput.Controls.Add(Me.lInputFilePath)
        Me.pInput.Controls.Add(Me.tInputFilePath)
        Me.pInput.Controls.Add(Me.bPreviewInput)
        Me.pInput.Controls.Add(Me.bInputfileBrowse)
        Me.pInput.Location = New System.Drawing.Point(13, 276)
        Me.pInput.Name = "pInput"
        Me.pInput.Size = New System.Drawing.Size(721, 39)
        Me.pInput.TabIndex = 28
        '
        'Entrez_FrontEnd
        '
        Me.AutoScaleDimensions = New System.Drawing.SizeF(6.0!, 13.0!)
        Me.AutoScaleMode = System.Windows.Forms.AutoScaleMode.Font
        Me.BackColor = System.Drawing.Color.PowderBlue
        Me.ClientSize = New System.Drawing.Size(797, 561)
        Me.Controls.Add(Me.pInput)
        Me.Controls.Add(Me.pOutput)
        Me.Controls.Add(Me.tFilePreview)
        Me.Controls.Add(Me.Label8)
        Me.Controls.Add(Me.cTaskType)
        Me.Controls.Add(Me.TabControl1)
        Me.Controls.Add(Me.bProceed)
        Me.Name = "Entrez_FrontEnd"
        Me.Text = "Entrez Front-end"
        Me.TabControl1.ResumeLayout(False)
        Me.pQuery.ResumeLayout(False)
        Me.pQuery.PerformLayout()
        Me.pLinks.ResumeLayout(False)
        Me.pLinks.PerformLayout()
        Me.pInfo.ResumeLayout(False)
        Me.pInfo.PerformLayout()
        Me.pOutput.ResumeLayout(False)
        Me.pOutput.PerformLayout()
        Me.pInput.ResumeLayout(False)
        Me.pInput.PerformLayout()
        Me.ResumeLayout(False)
        Me.PerformLayout()

    End Sub
    Friend WithEvents bProceed As System.Windows.Forms.Button
    Friend WithEvents lInputFilePath As System.Windows.Forms.Label
    Friend WithEvents tInputFilePath As System.Windows.Forms.TextBox
    Friend WithEvents tOutputFilePath As System.Windows.Forms.TextBox
    Friend WithEvents lOutputFilePath As System.Windows.Forms.Label
    Friend WithEvents tQuery As System.Windows.Forms.TextBox
    Friend WithEvents TabControl1 As System.Windows.Forms.TabControl
    Friend WithEvents pQuery As System.Windows.Forms.TabPage
    Friend WithEvents pLinks As System.Windows.Forms.TabPage
    Friend WithEvents Label6 As System.Windows.Forms.Label
    Friend WithEvents cDetailType As System.Windows.Forms.ComboBox
    Friend WithEvents Label7 As System.Windows.Forms.Label
    Friend WithEvents cInfoType As System.Windows.Forms.ComboBox
    Friend WithEvents Label8 As System.Windows.Forms.Label
    Friend WithEvents cTaskType As System.Windows.Forms.ComboBox
    Friend WithEvents pInfo As System.Windows.Forms.TabPage
    Friend WithEvents cInputType As System.Windows.Forms.ComboBox
    Friend WithEvents Label5 As System.Windows.Forms.Label
    Friend WithEvents Label10 As System.Windows.Forms.Label
    Friend WithEvents cSourceDatabase As System.Windows.Forms.ComboBox
    Friend WithEvents Label9 As System.Windows.Forms.Label
    Friend WithEvents cDestinationDatabase As System.Windows.Forms.ComboBox
    Friend WithEvents cCommand As System.Windows.Forms.ComboBox
    Friend WithEvents Label11 As System.Windows.Forms.Label
    Friend WithEvents OpenFileDialog1 As System.Windows.Forms.OpenFileDialog
    Friend WithEvents bInputfileBrowse As System.Windows.Forms.Button
    Friend WithEvents SaveFileDialog1 As System.Windows.Forms.SaveFileDialog
    Friend WithEvents bOutputfileBrowse As System.Windows.Forms.Button
    Friend WithEvents Label3 As System.Windows.Forms.Label
    Friend WithEvents Label12 As System.Windows.Forms.Label
    Friend WithEvents cQuerySource As System.Windows.Forms.ComboBox
    Friend WithEvents lQuery As System.Windows.Forms.Label
    Friend WithEvents TextBox1 As System.Windows.Forms.TextBox
    Friend WithEvents cInfoSourceDB As System.Windows.Forms.ComboBox
    Friend WithEvents Label4 As System.Windows.Forms.Label
    Friend WithEvents Label1 As System.Windows.Forms.Label
    Friend WithEvents Label2 As System.Windows.Forms.Label
    Friend WithEvents Label13 As System.Windows.Forms.Label
    Friend WithEvents Label14 As System.Windows.Forms.Label
    Friend WithEvents bPreviewOutput As System.Windows.Forms.Button
    Friend WithEvents tFilePreview As System.Windows.Forms.TextBox
    Friend WithEvents bPreviewInput As System.Windows.Forms.Button
    Friend WithEvents SaveFileDialog2 As System.Windows.Forms.SaveFileDialog
    Friend WithEvents pOutput As System.Windows.Forms.Panel
    Friend WithEvents pInput As System.Windows.Forms.Panel
    Friend WithEvents Label15 As System.Windows.Forms.Label
    Friend WithEvents Label16 As System.Windows.Forms.Label
    Friend WithEvents Label17 As System.Windows.Forms.Label
    Friend WithEvents tLinkname As System.Windows.Forms.TextBox

End Class
