# Supplementary material for: An eUtils toolset and its use for creating a pipeline to link genomics and proteomics analyses to domain-specific biomedical literature
Source: J Clin Bioinforma. 2012 Apr 16;2:9. doi: 10.1186/2043-9113-2-9 (PMC3422171; doi:10.1186/2043-9113-2-9)
Supplement: Additional file 1 — This is a zipped Access database (Sample_Database.zip, which unzips to Sample_Database.mdb) that was used to produce the screenshot of Figure 1. It is intended to be used for illustration purposes only: its structure is specific to the current needs of the Parikh Lab, and its contents have been stripped down to a few records that illustrate its operation. [file 2043-9113-2-9-S1.zip › EntrezAPI/EntrezAPI/Entrez_FrontEnd.vb]

Option Compare Text
Imports System.Text
Imports System.Web
Public Class Entrez_FrontEnd

    Dim High_Sens_Renal_Filter As String = "kidney diseases[mh] OR renal replacement therapy[mh] OR renal[tw] OR kidney*[tw] OR (nephre*[tw] OR nephri*[tw] OR nephroc*[tw] OR nephrog*[tw] OR nephrol*[tw] OR nephron*[tw] OR nephrop*[tw] OR nephros*[tw] OR nephrot*[tw]) OR proteinuria[tw]"
    Dim High_Spec_Renal_Filter As String = "(renal replacement therapy[majr] OR kidney diseases[majr] OR kidney[ti] OR nephr*[ti] OR renal[ti] OR kidney[majr:noexp] OR renal dialysis[mh] OR kidney function tests[majr] OR proteinuria[majr:noexp] OR glomerul*[ti]) NOT (kidney neoplasms[majr] OR pyelonephritis[majr:noexp] OR urinary tract infections[majr] OR nephrolithiasis[majr])"

    Const filterPattern As String = "Text Files (*.txt)|*.txt"
    Enum InputformatType
        Query = 0 : ID = 1 : Accession = 2 : Symbol = 3
    End Enum

    Enum DetailType
        Citation = 0 : Gene = 1 : OMIM = 2 : SNP = 3 : Sequence = 4 : Taxonomy = 5
    End Enum

    Enum TaskType
        Query = 0 : Links = 1 : Info = 2
    End Enum

    Enum InfoType
        Detail = 0 : Summary = 1
    End Enum

    Private InputFormat As InputformatType, Task As TaskType, DetailFormat As DetailType, InfoFormat As InfoType

    Private DetailTypes() As String

    Private Sub GetDetailType()
        DetailFormat = CType(cDetailType.SelectedIndex, DetailType)
    End Sub

    Private Function ValidateQueryTask() As Boolean
        If tInputFilePath.Text = "" AndAlso InputFormat <> InputformatType.Query Then
            MsgBox("If the type of input is not 'Query' then you must specify an input file path")
            Return False
        End If
        'verify that the input file is of the correct format

        Return True
    End Function

    Dim LinkCommands() As String = New String() {"llinks", "prlinks", "neighbor", "neighbor_score"}

    Private Sub bProceed_Click(ByVal sender As System.Object, ByVal e As System.EventArgs) Handles bProceed.Click
        Dim Outfilename = tOutputFilePath.Text
        Dim Infilename = tInputFilePath.Text
        Dim database, queryfilter As String
        If Outfilename = "" Then MsgBox("You ust specify an output file path to save results.") : Return
        Select Case Task
            Case TaskType.Query
                database = cQuerySource.Text
                queryfilter = tQuery.Text
                ValidateQueryTask()
                Select Case InputFormat
                    Case InputformatType.Query
                        SearchToIDs(database, QueryFilter, "", Outfilename)
                        MsgBox("Output created")
                    Case InputformatType.ID
                        FilterIDsFromFile(database, QueryFilter, Infilename, Outfilename, "")
                        'to be added - support for SortBy
                    Case InputformatType.Accession
                        GenesToIDFile(Infilename, Outfilename, NameType.Accession)
                    Case InputformatType.Symbol
                        GenesToIDFile(Infilename, Outfilename, NameType.Symbol)
                End Select

            Case TaskType.Links
                Dim CmdString As String = ""
                If cCommand.Text <> "" Then
                    CmdString = LinkCommands(cCommand.SelectedIndex)
                End If
                Dim SourceDB = cSourceDatabase.Text, DestinationDB = cDestinationDatabase.Text
                Dim IDs() As String = Entrez.IDFileToArray(tInputFilePath.Text)
                Dim Links()() As String = Nothing
                Dim st As StringBuilder = Nothing
                If Not (IDs Is Nothing) Then
                    Select Case CmdString
                        Case "llinks"
                            Links = Entrez.GetLinkOutInfo(Join(IDs, ","), True)
                        Case "prlinks"
                            Links = Entrez.GetLinkOutInfo(Join(IDs, ","), False)
                        Case Else
                            st = Entrez.GetLinks(SourceDB, DestinationDB, IDs, Nothing, CmdString, tLinkname.Text, True)
                    End Select
                    If Not Links Is Nothing Then
                        Entrez.WriteJaggedListToFile(IDs, Links, Outfilename)
                    ElseIf Not (st Is Nothing) Then
                        Entrez.writeStringtoFile(Outfilename, st.ToString)
                    End If
                End If

            Case TaskType.Info
                database = cInfoSourceDB.Text
                InfoFormat = CType(cInfoType.SelectedIndex, InfoType)
                Select Case InfoFormat
                    Case InfoType.Detail
                        Select Case cDetailType.Text
                            Case "pubmed"
                                Entrez.PubMedDataFromIdsToFile(Infilename, Outfilename)
                            Case "gene"
                                Entrez.GeneDataFromIDsToFile(Infilename, Outfilename)
                            Case Else
                                Entrez.CreateSummaryFile(database, Infilename, Outfilename)
                        End Select
                    Case InfoType.Summary
                        Entrez.CreateSummaryFile(database, Infilename, Outfilename)
                    Case Else

                End Select

        End Select
    End Sub

    Private Sub GetIDsFromQuery()
        Dim NumItems = 0
        Dim S As String
        Dim EnvIn As EnvInfo = Nothing, NumHits = 0, IDs() As String = Nothing
        Dim PMList As String
        'Step 1: Search Entrez for the gene names
        If False Then
            S = ComposeQueryFromAccessionNumbers("D:\New_Sequences.txt", NumItems, "Homo Sapiens")
            Entrez.Search("gene", S, True, NumItems, "", True, IDs, NumHits, EnvIn)
            Dim GeneIDList As String = Join(IDs, ",")
            Dim SeqData() As Gene_summary = Entrez.FetchGeneInfo(GeneIDList) 'ultimately join the set of IDs

            'Save this data for later reuse so that we can do a relational join
            SaveGeneData(SeqData, "D:\Proteomics_IR\Intersection_Out.txt")
            'IDs = IDFileToArray("D:\Proteomics_IR\NewGeneIDs.txt")

            ' step: Get all the Linked Pubmed IDs for this set of IDs and save them relationally
            PMList = GetLinkedPubmedIDsFromGeneIDs(IDs, "D:\Proteomics_IR\Int_PMIDs.txt")
            'this contains two columns - the gene ID and the PubMed ID
        Else
            'get the data from the second column and eliminate duplicates, write the unique IDs to a new file
            Get_Unique_Column_Values("D:\Proteomics_IR\Int_PMIDs.txt", 2, "D:\Proteomics_IR\unique_PMIDs.txt")
        End If

        'now post the PubMedIDs back to the server and reduce using the high-specificity filter
        Dim TxtIn As New IO.StreamReader("D:\Proteomics_IR\unique_PMIDs.txt")
        PMList = Replace(TxtIn.ReadToEnd(), vbCrLf, ",")
        TxtIn.Close()

        filterPubMedIDs(PMList, "D:\Proteomics_IR\PMInfo_Sens.txt", High_Sens_Renal_Filter)
        filterPubMedIDs(PMList, "D:\Proteomics_IR\PMInfo_Spec.txt", High_Spec_Renal_Filter)
    End Sub

    Private Sub cInputType_SelectedIndexChanged(ByVal sender As System.Object, ByVal e As System.EventArgs) Handles cInputType.SelectedIndexChanged
        InputFormat = CType(cInputType.SelectedIndex, InputformatType)
        Dim IsQueryOrFilter = InputFormat = InputformatType.Query Or InputFormat = InputformatType.ID
        lQuery.Visible = IsQueryOrFilter
        tQuery.Visible = IsQueryOrFilter
        pInput.Visible = Not (InputFormat = InputformatType.Query)
    End Sub

    Private Sub cTaskType_SelectedIndexChanged(ByVal sender As System.Object, ByVal e As System.EventArgs) Handles cTaskType.SelectedIndexChanged, TabControl1.SelectedIndexChanged
        Task = CType(cTaskType.SelectedIndex, TaskType)
        TabControl1.SelectedIndex = cTaskType.SelectedIndex
        'The Individual Tabs cannot be disabled, so one has to use this kludge - the tabs are visible, but the user can't switch.
    End Sub


    Private Sub cQuerySource_SelectedIndexChanged(ByVal sender As System.Object, ByVal e As System.EventArgs) Handles cQuerySource.SelectedIndexChanged
        Dim IsGenomicDB As Boolean = MemberOf(cQuerySource.SelectedItem.ToString, "gene", "protein", "nucleotide")
        If Not IsGenomicDB Then
            LoadList(cInputType, "Query pasted from Entrez", "IDs")
        Else
            LoadList(cInputType, "Query pasted from Entrez", "IDs", "Accession Numbers", "Gene Symbols")
        End If
    End Sub

    Private Sub bInputFileBrowse_Click(ByVal sender As System.Object, ByVal e As System.EventArgs) Handles bInputfileBrowse.Click
        SetFilePath(tInputFilePath, False)
    End Sub

    Private Sub bOutputfileBrowse_Click(ByVal sender As System.Object, ByVal e As System.EventArgs) Handles bOutputfileBrowse.Click
        SetFilePath(tOutputFilePath, True)
    End Sub

    Private Sub SetFilePath(ByRef tFilePath As TextBox, ByVal ForOutput As Boolean)
        If ForOutput Then
            With SaveFileDialog1
                .FileName = "" : .Filter = filterPattern : .ShowDialog()
                If Not .FileName = "" Then tFilePath.Text = .FileName
            End With
        Else
            With OpenFileDialog1
                .FileName = "" : .Filter = filterPattern : .ShowDialog()
                If Not .FileName = "" Then tFilePath.Text = .FileName
            End With
        End If
    End Sub

    Private Sub cInfoSourceDB_SelectedIndexChanged(ByVal sender As System.Object, ByVal e As System.EventArgs) Handles cInfoSourceDB.SelectedIndexChanged
        Dim FoundPos = Array.IndexOf(Of String)(DetailTypes, cInfoSourceDB.Text)
        cDetailType.Enabled = FoundPos > -1
        If Not cDetailType.Enabled Then
            cDetailType.SelectedIndex = -1
            cInfoType.SelectedIndex = 1
        Else
            cInfoType.SelectedIndex = 0
            cDetailType.SelectedIndex = FoundPos
        End If
        cInfoType.Enabled = cDetailType.Enabled
    End Sub

    Private Sub bPreview_Click(ByVal sender As System.Object, ByVal e As System.EventArgs) Handles bPreviewOutput.Click
        Preview_File(tOutputFilePath.Text, tFilePreview)
    End Sub

    Private Sub bPreviewInput_Click(ByVal sender As System.Object, ByVal e As System.EventArgs) Handles bPreviewInput.Click
        Preview_File(tInputFilePath.Text, tFilePreview)
    End Sub

#Region "Utility routines"
    'these have potential for becoming part of a general toolkit

    'Displays a text file preview - 2000 chars - in a scrolling textbox
    Private Sub Preview_File(ByVal FilePath As String, ByRef PreviewTextbox As TextBox)
        Dim TxtIn As IO.StreamReader = Nothing, IsError = False
        If FilePath = "" Then MsgBox("file Path cannot be blank") : Return
        Try
            TxtIn = New IO.StreamReader(FilePath)
        Catch
            MsgBox("The file specified does not exist, or has not yet been created.")
            IsError = True
        End Try
        If IsError Then Return
        Const MAXCHARS_READ = 2000
        Dim ch(MAXCHARS_READ - 1) As Char
        Dim charsRead = TxtIn.ReadBlock(ch, 0, MAXCHARS_READ)
        TxtIn.Close()
        tFilePreview.Visible = True
        PreviewTextbox.Text = New String(ch, 0, charsRead)
    End Sub

    'checks whether a value is a member of an array, specified as a comma-separated list of parameters
    Private Function MemberOf(Of T As IComparable)(ByVal ValToCheck As T, ByVal ParamArray Valset() As T) As Boolean
        Return Valset.Contains(ValToCheck)
    End Function

    Sub test(ByVal I As Integer?)
        'integer? is shortform for System.Nullable(of Integer)
        Dim z As Integer
        If I IsNot Nothing Then
            z = I
        Else
            z = 4
        End If
        Dim Mult As Func(Of Integer, Integer) = Function(x) x * x
        Dim result = Mult.Invoke(z)
    End Sub

    Private Sub LoadList(ByRef Lst As ComboBox, ByVal ParamArray values() As String)
        Lst.Items.Clear()
        For i = 0 To UBound(values)
            Lst.Items.Add(values(i))
        Next
    End Sub
#End Region


    Private Sub SaveFileDialog2_FileOk(ByVal sender As System.Object, ByVal e As System.ComponentModel.CancelEventArgs) Handles SaveFileDialog2.FileOk

    End Sub

    Private Sub Form1_Load(ByVal sender As System.Object, ByVal e As System.EventArgs) Handles MyBase.Load
        ReDim DetailTypes(cDetailType.Items.Count - 1)
        cDetailType.Items.CopyTo(DetailTypes, 0)
        For i = 0 To UBound(DetailTypes)
            DetailTypes(i) = LCase(DetailTypes(i))
        Next
    End Sub

    Private Sub cInfoType_SelectedIndexChanged(ByVal sender As System.Object, ByVal e As System.EventArgs) Handles cInfoType.SelectedIndexChanged
        cDetailType.Enabled = cInfoType.SelectedIndex = 0
    End Sub
End Class
