# Supplementary material for: An eUtils toolset and its use for creating a pipeline to link genomics and proteomics analyses to domain-specific biomedical literature
Source: J Clin Bioinforma. 2012 Apr 16;2:9. doi: 10.1186/2043-9113-2-9 (PMC3422171; doi:10.1186/2043-9113-2-9)
Supplement: Additional file 1 — This is a zipped Access database (Sample_Database.zip, which unzips to Sample_Database.mdb) that was used to produce the screenshot of Figure 1. It is intended to be used for illustration purposes only: its structure is specific to the current needs of the Parikh Lab, and its contents have been stripped down to a few records that illustrate its operation. [file 2043-9113-2-9-S1.zip › EntrezAPI/EntrezAPI/EntrezAPI.vbproj]

<?xml version="1.0" encoding="utf-8"?>
<Project ToolsVersion="3.5" DefaultTargets="Build" xmlns="http://schemas.microsoft.com/developer/msbuild/2003">
  <PropertyGroup>
    <Configuration Condition=" '$(Configuration)' == '' ">Debug</Configuration>
    <Platform Condition=" '$(Platform)' == '' ">AnyCPU</Platform>
    <ProductVersion>9.0.30729</ProductVersion>
    <SchemaVersion>2.0</SchemaVersion>
    <ProjectGuid>{D7784A71-C1B6-43B8-832A-1964A4812077}</ProjectGuid>
    <OutputType>WinExe</OutputType>
    <StartupObject>EntrezAPI.My.MyApplication</StartupObject>
    <RootNamespace>EntrezAPI</RootNamespace>
    <AssemblyName>EntrezAPI</AssemblyName>
    <FileAlignment>512</FileAlignment>
    <MyType>WindowsForms</MyType>
    <TargetFrameworkVersion>v3.5</TargetFrameworkVersion>
    <OptionExplicit>On</OptionExplicit>
    <OptionCompare>Binary</OptionCompare>
    <OptionStrict>Off</OptionStrict>
    <OptionInfer>On</OptionInfer>
    <ApplicationManifest>My Project\app.manifest</ApplicationManifest>
    <IsWebBootstrapper>false</IsWebBootstrapper>
    <PublishUrl>publish\</PublishUrl>
    <Install>true</Install>
    <InstallFrom>Disk</InstallFrom>
    <UpdateEnabled>false</UpdateEnabled>
    <UpdateMode>Foreground</UpdateMode>
    <UpdateInterval>7</UpdateInterval>
    <UpdateIntervalUnits>Days</UpdateIntervalUnits>
    <UpdatePeriodically>false</UpdatePeriodically>
    <UpdateRequired>false</UpdateRequired>
    <MapFileExtensions>true</MapFileExtensions>
    <ApplicationRevision>0</ApplicationRevision>
    <ApplicationVersion>1.0.0.%2a</ApplicationVersion>
    <UseApplicationTrust>false</UseApplicationTrust>
    <BootstrapperEnabled>true</BootstrapperEnabled>
  </PropertyGroup>
  <PropertyGroup Condition=" '$(Configuration)|$(Platform)' == 'Debug|AnyCPU' ">
    <DebugSymbols>true</DebugSymbols>
    <DebugType>full</DebugType>
    <DefineDebug>true</DefineDebug>
    <DefineTrace>true</DefineTrace>
    <OutputPath>bin\Debug\</OutputPath>
    <DocumentationFile>EntrezAPI.xml</DocumentationFile>
    <NoWarn>42016,41999,42017,42018,42019,42032,42036,42020,42021,42022</NoWarn>
    <PlatformTarget>x86</PlatformTarget>
  </PropertyGroup>
  <PropertyGroup Condition=" '$(Configuration)|$(Platform)' == 'Release|AnyCPU' ">
    <DebugType>pdbonly</DebugType>
    <DefineDebug>false</DefineDebug>
    <DefineTrace>true</DefineTrace>
    <Optimize>true</Optimize>
    <OutputPath>bin\Release\</OutputPath>
    <DocumentationFile>EntrezAPI.xml</DocumentationFile>
    <NoWarn>42016,41999,42017,42018,42019,42032,42036,42020,42021,42022</NoWarn>
    <PlatformTarget>x86</PlatformTarget>
  </PropertyGroup>
  <ItemGroup>
    <Reference Include="System" />
    <Reference Include="System.Data" />
    <Reference Include="System.Deployment" />
    <Reference Include="System.Drawing" />
    <Reference Include="System.Runtime.Serialization">
      <RequiredTargetFramework>3.0</RequiredTargetFramework>
    </Reference>
    <Reference Include="System.ServiceModel">
      <RequiredTargetFramework>3.0</RequiredTargetFramework>
    </Reference>
    <Reference Include="System.Web" />
    <Reference Include="System.Windows.Forms" />
    <Reference Include="System.Xml" />
    <Reference Include="System.Core">
      <RequiredTargetFramework>3.5</RequiredTargetFramework>
    </Reference>
    <Reference Include="System.Xml.Linq">
      <RequiredTargetFramework>3.5</RequiredTargetFramework>
    </Reference>
    <Reference Include="System.Data.DataSetExtensions">
      <RequiredTargetFramework>3.5</RequiredTargetFramework>
    </Reference>
  </ItemGroup>
  <ItemGroup>
    <Import Include="Microsoft.VisualBasic" />
    <Import Include="System" />
    <Import Include="System.Collections" />
    <Import Include="System.Collections.Generic" />
    <Import Include="System.Data" />
    <Import Include="System.Drawing" />
    <Import Include="System.Diagnostics" />
    <Import Include="System.Windows.Forms" />
    <Import Include="System.Linq" />
    <Import Include="System.Xml.Linq" />
  </ItemGroup>
  <ItemGroup>
    <Compile Include="Entrez.vb" />
    <Compile Include="Entrez_FrontEnd.vb">
      <SubType>Form</SubType>
    </Compile>
    <Compile Include="Entrez_FrontEnd.Designer.vb">
      <DependentUpon>Entrez_FrontEnd.vb</DependentUpon>
      <SubType>Form</SubType>
    </Compile>
    <Compile Include="My Project\AssemblyInfo.vb" />
    <Compile Include="My Project\Application.Designer.vb">
      <AutoGen>True</AutoGen>
      <DependentUpon>Application.myapp</DependentUpon>
    </Compile>
    <Compile Include="My Project\Resources.Designer.vb">
      <AutoGen>True</AutoGen>
      <DesignTime>True</DesignTime>
      <DependentUpon>Resources.resx</DependentUpon>
    </Compile>
    <Compile Include="My Project\Settings.Designer.vb">
      <AutoGen>True</AutoGen>
      <DependentUpon>Settings.settings</DependentUpon>
      <DesignTimeSharedInput>True</DesignTimeSharedInput>
    </Compile>
    <Compile Include="Service References\eUtils\Reference.vb">
      <AutoGen>True</AutoGen>
      <DesignTime>True</DesignTime>
      <DependentUpon>Reference.svcmap</DependentUpon>
    </Compile>
    <Compile Include="Service References\Gene\Reference.vb">
      <AutoGen>True</AutoGen>
      <DesignTime>True</DesignTime>
      <DependentUpon>Reference.svcmap</DependentUpon>
    </Compile>
    <Compile Include="Service References\Journals\Reference.vb">
      <AutoGen>True</AutoGen>
      <DesignTime>True</DesignTime>
      <DependentUpon>Reference.svcmap</DependentUpon>
    </Compile>
    <Compile Include="Service References\PubMed\Reference.vb">
      <AutoGen>True</AutoGen>
      <DesignTime>True</DesignTime>
      <DependentUpon>Reference.svcmap</DependentUpon>
    </Compile>
    <Compile Include="Service References\Sequence\Reference.vb">
      <AutoGen>True</AutoGen>
      <DesignTime>True</DesignTime>
      <DependentUpon>Reference.svcmap</DependentUpon>
    </Compile>
  </ItemGroup>
  <ItemGroup>
    <EmbeddedResource Include="Entrez_FrontEnd.resx">
      <DependentUpon>Entrez_FrontEnd.vb</DependentUpon>
    </EmbeddedResource>
    <EmbeddedResource Include="My Project\Resources.resx">
      <Generator>VbMyResourcesResXFileCodeGenerator</Generator>
      <LastGenOutput>Resources.Designer.vb</LastGenOutput>
      <CustomToolNamespace>My.Resources</CustomToolNamespace>
      <SubType>Designer</SubType>
    </EmbeddedResource>
  </ItemGroup>
  <ItemGroup>
    <None Include="app.config" />
    <None Include="My Project\Application.myapp">
      <Generator>MyApplicationCodeGenerator</Generator>
      <LastGenOutput>Application.Designer.vb</LastGenOutput>
    </None>
    <None Include="My Project\Settings.settings">
      <Generator>SettingsSingleFileGenerator</Generator>
      <CustomToolNamespace>My</CustomToolNamespace>
      <LastGenOutput>Settings.Designer.vb</LastGenOutput>
    </None>
    <None Include="Service References\eUtils\eutils.wsdl" />
  </ItemGroup>
  <ItemGroup>
    <WCFMetadata Include="Service References\" />
  </ItemGroup>
  <ItemGroup>
    <WCFMetadataStorage Include="Service References\eUtils\" />
    <WCFMetadataStorage Include="Service References\Gene\" />
    <WCFMetadataStorage Include="Service References\Journals\" />
    <WCFMetadataStorage Include="Service References\PubMed\" />
    <WCFMetadataStorage Include="Service References\Sequence\" />
  </ItemGroup>
  <ItemGroup>
    <None Include="Service References\eUtils\configuration91.svcinfo" />
  </ItemGroup>
  <ItemGroup>
    <None Include="Service References\eUtils\configuration.svcinfo" />
  </ItemGroup>
  <ItemGroup>
    <None Include="My Project\app.manifest" />
    <None Include="Service References\eUtils\EntrezAPI.eUtils.eInfoResult.datasource">
      <DependentUpon>Reference.svcmap</DependentUpon>
    </None>
    <None Include="Service References\eUtils\EntrezAPI.eUtils.eLinkResult.datasource">
      <DependentUpon>Reference.svcmap</DependentUpon>
    </None>
    <None Include="Service References\eUtils\EntrezAPI.eUtils.ePostResult.datasource">
      <DependentUpon>Reference.svcmap</DependentUpon>
    </None>
    <None Include="Service References\eUtils\EntrezAPI.eUtils.eSearchResult.datasource">
      <DependentUpon>Reference.svcmap</DependentUpon>
    </None>
    <None Include="Service References\eUtils\EntrezAPI.eUtils.eSpellResult.datasource">
      <DependentUpon>Reference.svcmap</DependentUpon>
    </None>
    <None Include="Service References\eUtils\EntrezAPI.eUtils.eSummaryResult.datasource">
      <DependentUpon>Reference.svcmap</DependentUpon>
    </None>
    <None Include="Service References\eUtils\EntrezAPI.eUtils.Result.datasource">
      <DependentUpon>Reference.svcmap</DependentUpon>
    </None>
    <None Include="Service References\eUtils\Reference.svcmap">
      <Generator>WCF Proxy Generator</Generator>
      <LastGenOutput>Reference.vb</LastGenOutput>
    </None>
    <None Include="Service References\PubMed\efetch_db_pubmed.xsd" />
    <None Include="Service References\PubMed\efetch_pubmed.wsdl" />
    <None Include="Service References\PubMed\efetch_pubmed.xsd" />
  </ItemGroup>
  <ItemGroup>
    <BootstrapperPackage Include="Microsoft.Net.Client.3.5">
      <Visible>False</Visible>
      <ProductName>.NET Framework Client Profile</ProductName>
      <Install>false</Install>
    </BootstrapperPackage>
    <BootstrapperPackage Include="Microsoft.Net.Framework.2.0">
      <Visible>False</Visible>
      <ProductName>.NET Framework 2.0 %28x86%29</ProductName>
      <Install>false</Install>
    </BootstrapperPackage>
    <BootstrapperPackage Include="Microsoft.Net.Framework.3.0">
      <Visible>False</Visible>
      <ProductName>.NET Framework 3.0 %28x86%29</ProductName>
      <Install>false</Install>
    </BootstrapperPackage>
    <BootstrapperPackage Include="Microsoft.Net.Framework.3.5">
      <Visible>False</Visible>
      <ProductName>.NET Framework 3.5</ProductName>
      <Install>false</Install>
    </BootstrapperPackage>
    <BootstrapperPackage Include="Microsoft.Net.Framework.3.5.SP1">
      <Visible>False</Visible>
      <ProductName>.NET Framework 3.5 SP1</ProductName>
      <Install>true</Install>
    </BootstrapperPackage>
    <BootstrapperPackage Include="Microsoft.Windows.Installer.3.1">
      <Visible>False</Visible>
      <ProductName>Windows Installer 3.1</ProductName>
      <Install>true</Install>
    </BootstrapperPackage>
  </ItemGroup>
  <ItemGroup>
    <None Include="Service References\PubMed\configuration91.svcinfo" />
  </ItemGroup>
  <ItemGroup>
    <None Include="Service References\PubMed\configuration.svcinfo" />
  </ItemGroup>
  <ItemGroup>
    <None Include="Service References\PubMed\EntrezAPI.PubMed.eFetchResult.datasource">
      <DependentUpon>Reference.svcmap</DependentUpon>
    </None>
    <None Include="Service References\PubMed\Reference.svcmap">
      <Generator>WCF Proxy Generator</Generator>
      <LastGenOutput>Reference.vb</LastGenOutput>
    </None>
  </ItemGroup>
  <ItemGroup>
    <None Include="Service References\Gene\efetch_db_gene.xsd" />
    <None Include="Service References\Gene\efetch_gene.wsdl" />
    <None Include="Service References\Gene\efetch_gene.xsd" />
  </ItemGroup>
  <ItemGroup>
    <None Include="Service References\Gene\configuration91.svcinfo" />
  </ItemGroup>
  <ItemGroup>
    <None Include="Service References\Gene\configuration.svcinfo" />
  </ItemGroup>
  <ItemGroup>
    <None Include="Service References\Gene\EntrezAPI.Gene.eFetchResult.datasource">
      <DependentUpon>Reference.svcmap</DependentUpon>
    </None>
    <None Include="Service References\Gene\Reference.svcmap">
      <Generator>WCF Proxy Generator</Generator>
      <LastGenOutput>Reference.vb</LastGenOutput>
    </None>
    <None Include="Service References\Sequence\efetch_db_seq.xsd" />
    <None Include="Service References\Sequence\efetch_seq.wsdl" />
    <None Include="Service References\Sequence\efetch_seq.xsd" />
  </ItemGroup>
  <ItemGroup>
    <None Include="Service References\Sequence\configuration91.svcinfo" />
  </ItemGroup>
  <ItemGroup>
    <None Include="Service References\Sequence\configuration.svcinfo" />
  </ItemGroup>
  <ItemGroup>
    <None Include="Service References\Journals\efetch_db_journals.xsd" />
    <None Include="Service References\Journals\efetch_journals.wsdl" />
    <None Include="Service References\Journals\efetch_journals.xsd" />
    <None Include="Service References\Sequence\EntrezAPI.Sequence.eFetchResult.datasource">
      <DependentUpon>Reference.svcmap</DependentUpon>
    </None>
    <None Include="Service References\Sequence\Reference.svcmap">
      <Generator>WCF Proxy Generator</Generator>
      <LastGenOutput>Reference.vb</LastGenOutput>
    </None>
  </ItemGroup>
  <ItemGroup>
    <None Include="Service References\Journals\configuration91.svcinfo" />
  </ItemGroup>
  <ItemGroup>
    <None Include="Service References\Journals\configuration.svcinfo" />
  </ItemGroup>
  <ItemGroup>
    <None Include="Service References\Journals\EntrezAPI.Journals.eFetchResult.datasource">
      <DependentUpon>Reference.svcmap</DependentUpon>
    </None>
    <None Include="Service References\Journals\Reference.svcmap">
      <Generator>WCF Proxy Generator</Generator>
      <LastGenOutput>Reference.vb</LastGenOutput>
    </None>
  </ItemGroup>
  <Import Project="$(MSBuildToolsPath)\Microsoft.VisualBasic.targets" />
  <!-- To modify your build process, add your task inside one of the targets below and uncomment it. 
       Other similar extension points exist, see Microsoft.Common.targets.
  <Target Name="BeforeBuild">
  </Target>
  <Target Name="AfterBuild">
  </Target>
  -->
</Project>
