# Supplementary material for: An eUtils toolset and its use for creating a pipeline to link genomics and proteomics analyses to domain-specific biomedical literature
Source: J Clin Bioinforma. 2012 Apr 16;2:9. doi: 10.1186/2043-9113-2-9 (PMC3422171; doi:10.1186/2043-9113-2-9)
Supplement: Additional file 1 — This is a zipped Access database (Sample_Database.zip, which unzips to Sample_Database.mdb) that was used to produce the screenshot of Figure 1. It is intended to be used for illustration purposes only: its structure is specific to the current needs of the Parikh Lab, and its contents have been stripped down to a few records that illustrate its operation. [file 2043-9113-2-9-S1.zip › EntrezAPI/EntrezAPI/EntrezAPI.vbproj.user]

<Project xmlns="http://schemas.microsoft.com/developer/msbuild/2003">
  <PropertyGroup>
    <PublishUrlHistory>publish\</PublishUrlHistory>
    <InstallUrlHistory>
    </InstallUrlHistory>
    <SupportUrlHistory>
    </SupportUrlHistory>
    <UpdateUrlHistory>
    </UpdateUrlHistory>
    <BootstrapperUrlHistory>
    </BootstrapperUrlHistory>
    <ErrorReportUrlHistory>
    </ErrorReportUrlHistory>
    <FallbackCulture>en-US</FallbackCulture>
    <VerifyUploadedFiles>false</VerifyUploadedFiles>
  </PropertyGroup>
</Project>
