# Supplementary material for: An eUtils toolset and its use for creating a pipeline to link genomics and proteomics analyses to domain-specific biomedical literature
Source: J Clin Bioinforma. 2012 Apr 16;2:9. doi: 10.1186/2043-9113-2-9 (PMC3422171; doi:10.1186/2043-9113-2-9)
Supplement: Additional file 1 — This is a zipped Access database (Sample_Database.zip, which unzips to Sample_Database.mdb) that was used to produce the screenshot of Figure 1. It is intended to be used for illustration purposes only: its structure is specific to the current needs of the Parikh Lab, and its contents have been stripped down to a few records that illustrate its operation. [file 2043-9113-2-9-S1.zip › EntrezAPI/EntrezAPI/My Project/app.manifest]

<?xml version="1.0" encoding="utf-8"?>
<asmv1:assembly manifestVersion="1.0" xmlns="urn:schemas-microsoft-com:asm.v1" xmlns:asmv1="urn:schemas-microsoft-com:asm.v1" xmlns:asmv2="urn:schemas-microsoft-com:asm.v2" xmlns:xsi="http://www.w3.org/2001/XMLSchema-instance">
  <assemblyIdentity version="1.0.0.0" name="MyApplication.app"/>
  <trustInfo xmlns="urn:schemas-microsoft-com:asm.v2">
    <security>
      <requestedPrivileges xmlns="urn:schemas-microsoft-com:asm.v3">
        <!-- UAC Manifest Options
            If you want to change the Windows User Account Control level replace the 
            requestedExecutionLevel node with one of the following.

        <requestedExecutionLevel  level="asInvoker" uiAccess="false" />
        <requestedExecutionLevel  level="requireAdministrator" uiAccess="false" />
        <requestedExecutionLevel  level="highestAvailable" uiAccess="false" />

            If you want to utilize File and Registry Virtualization for backward 
            compatibility then delete the requestedExecutionLevel node.
        -->
        <requestedExecutionLevel level="asInvoker" uiAccess="false" />
      </requestedPrivileges>
    </security>
  </trustInfo>
</asmv1:assembly>
