# Supplementary material for: An eUtils toolset and its use for creating a pipeline to link genomics and proteomics analyses to domain-specific biomedical literature
Source: J Clin Bioinforma. 2012 Apr 16;2:9. doi: 10.1186/2043-9113-2-9 (PMC3422171; doi:10.1186/2043-9113-2-9)
Supplement: Additional file 1 — This is a zipped Access database (Sample_Database.zip, which unzips to Sample_Database.mdb) that was used to produce the screenshot of Figure 1. It is intended to be used for illustration purposes only: its structure is specific to the current needs of the Parikh Lab, and its contents have been stripped down to a few records that illustrate its operation. [file 2043-9113-2-9-S1.zip › EntrezAPI/EntrezAPI/My Project/AssemblyInfo.vb]

Imports System
Imports System.Reflection
Imports System.Runtime.InteropServices

' General Information about an assembly is controlled through the following 
' set of attributes. Change these attribute values to modify the information
' associated with an assembly.

' Review the values of the assembly attributes

<Assembly: AssemblyTitle("EntrezAPI")> 
<Assembly: AssemblyDescription("")> 
<Assembly: AssemblyCompany("Microsoft")> 
<Assembly: AssemblyProduct("EntrezAPI")> 
<Assembly: AssemblyCopyright("Copyright © Microsoft 2011")> 
<Assembly: AssemblyTrademark("")> 

<Assembly: ComVisible(False)>

'The following GUID is for the ID of the typelib if this project is exposed to COM
<Assembly: Guid("ac3d5761-047a-43b0-806c-c14a191b5858")> 

' Version information for an assembly consists of the following four values:
'
'      Major Version
'      Minor Version 
'      Build Number
'      Revision
'
' You can specify all the values or you can default the Build and Revision Numbers 
' by using the '*' as shown below:
' <Assembly: AssemblyVersion("1.0.*")> 

<Assembly: AssemblyVersion("1.0.0.0")> 
<Assembly: AssemblyFileVersion("1.0.0.0")> 
