# Supplementary material for: An eUtils toolset and its use for creating a pipeline to link genomics and proteomics analyses to domain-specific biomedical literature
Source: J Clin Bioinforma. 2012 Apr 16;2:9. doi: 10.1186/2043-9113-2-9 (PMC3422171; doi:10.1186/2043-9113-2-9)
Supplement: Additional file 1 — This is a zipped Access database (Sample_Database.zip, which unzips to Sample_Database.mdb) that was used to produce the screenshot of Figure 1. It is intended to be used for illustration purposes only: its structure is specific to the current needs of the Parikh Lab, and its contents have been stripped down to a few records that illustrate its operation. [file 2043-9113-2-9-S1.zip › EntrezAPI/EntrezAPI/My Project/Resources.Designer.vb]

'------------------------------------------------------------------------------
' <auto-generated>
'     This code was generated by a tool.
'     Runtime Version:2.0.50727.4952
'
'     Changes to this file may cause incorrect behavior and will be lost if
'     the code is regenerated.
' </auto-generated>
'------------------------------------------------------------------------------

Option Strict On
Option Explicit On


Namespace My.Resources
    
    'This class was auto-generated by the StronglyTypedResourceBuilder
    'class via a tool like ResGen or Visual Studio.
    'To add or remove a member, edit your .ResX file then rerun ResGen
    'with the /str option, or rebuild your VS project.
    '<summary>
    '  A strongly-typed resource class, for looking up localized strings, etc.
    '</summary>
    <Global.System.CodeDom.Compiler.GeneratedCodeAttribute("System.Resources.Tools.StronglyTypedResourceBuilder", "2.0.0.0"),  _
     Global.System.Diagnostics.DebuggerNonUserCodeAttribute(),  _
     Global.System.Runtime.CompilerServices.CompilerGeneratedAttribute(),  _
     Global.Microsoft.VisualBasic.HideModuleNameAttribute()>  _
    Friend Module Resources
        
        Private resourceMan As Global.System.Resources.ResourceManager
        
        Private resourceCulture As Global.System.Globalization.CultureInfo
        
        '<summary>
        '  Returns the cached ResourceManager instance used by this class.
        '</summary>
        <Global.System.ComponentModel.EditorBrowsableAttribute(Global.System.ComponentModel.EditorBrowsableState.Advanced)>  _
        Friend ReadOnly Property ResourceManager() As Global.System.Resources.ResourceManager
            Get
                If Object.ReferenceEquals(resourceMan, Nothing) Then
                    Dim temp As Global.System.Resources.ResourceManager = New Global.System.Resources.ResourceManager("EntrezAPI.Resources", GetType(Resources).Assembly)
                    resourceMan = temp
                End If
                Return resourceMan
            End Get
        End Property
        
        '<summary>
        '  Overrides the current thread's CurrentUICulture property for all
        '  resource lookups using this strongly typed resource class.
        '</summary>
        <Global.System.ComponentModel.EditorBrowsableAttribute(Global.System.ComponentModel.EditorBrowsableState.Advanced)>  _
        Friend Property Culture() As Global.System.Globalization.CultureInfo
            Get
                Return resourceCulture
            End Get
            Set(ByVal value As Global.System.Globalization.CultureInfo)
                resourceCulture = value
            End Set
        End Property
    End Module
End Namespace
