# Supplementary material for: An eUtils toolset and its use for creating a pipeline to link genomics and proteomics analyses to domain-specific biomedical literature
Source: J Clin Bioinforma. 2012 Apr 16;2:9. doi: 10.1186/2043-9113-2-9 (PMC3422171; doi:10.1186/2043-9113-2-9)
Supplement: Additional file 1 — This is a zipped Access database (Sample_Database.zip, which unzips to Sample_Database.mdb) that was used to produce the screenshot of Figure 1. It is intended to be used for illustration purposes only: its structure is specific to the current needs of the Parikh Lab, and its contents have been stripped down to a few records that illustrate its operation. [file 2043-9113-2-9-S1.zip › EntrezAPI/EntrezAPI/My Project/Settings.Designer.vb]

'------------------------------------------------------------------------------
' <auto-generated>
'     This code was generated by a tool.
'     Runtime Version:2.0.50727.5420
'
'     Changes to this file may cause incorrect behavior and will be lost if
'     the code is regenerated.
' </auto-generated>
'------------------------------------------------------------------------------

Option Strict On
Option Explicit On


Namespace My
    
    <Global.System.Runtime.CompilerServices.CompilerGeneratedAttribute(),  _
     Global.System.CodeDom.Compiler.GeneratedCodeAttribute("Microsoft.VisualStudio.Editors.SettingsDesigner.SettingsSingleFileGenerator", "9.0.0.0"),  _
     Global.System.ComponentModel.EditorBrowsableAttribute(Global.System.ComponentModel.EditorBrowsableState.Advanced)>  _
    Partial Friend NotInheritable Class MySettings
        Inherits Global.System.Configuration.ApplicationSettingsBase
        
        Private Shared defaultInstance As MySettings = CType(Global.System.Configuration.ApplicationSettingsBase.Synchronized(New MySettings),MySettings)
        
#Region "My.Settings Auto-Save Functionality"
#If _MyType = "WindowsForms" Then
    Private Shared addedHandler As Boolean

    Private Shared addedHandlerLockObject As New Object

    <Global.System.Diagnostics.DebuggerNonUserCodeAttribute(), Global.System.ComponentModel.EditorBrowsableAttribute(Global.System.ComponentModel.EditorBrowsableState.Advanced)> _
    Private Shared Sub AutoSaveSettings(ByVal sender As Global.System.Object, ByVal e As Global.System.EventArgs)
        If My.Application.SaveMySettingsOnExit Then
            My.Settings.Save()
        End If
    End Sub
#End If
#End Region
        
        Public Shared ReadOnly Property [Default]() As MySettings
            Get
                
#If _MyType = "WindowsForms" Then
               If Not addedHandler Then
                    SyncLock addedHandlerLockObject
                        If Not addedHandler Then
                            AddHandler My.Application.Shutdown, AddressOf AutoSaveSettings
                            addedHandler = True
                        End If
                    End SyncLock
                End If
#End If
                Return defaultInstance
            End Get
        End Property
        
        <Global.System.Configuration.ApplicationScopedSettingAttribute(),  _
         Global.System.Diagnostics.DebuggerNonUserCodeAttribute(),  _
         Global.System.Configuration.SpecialSettingAttribute(Global.System.Configuration.SpecialSetting.ConnectionString),  _
         Global.System.Configuration.DefaultSettingValueAttribute("Provider=Microsoft.Jet.OLEDB.4.0;Data Source=D:\Proteomics_IR\TRIBE_Proteins.mdb")>  _
        Public ReadOnly Property TRIBE_ProteinsConnectionString() As String
            Get
                Return CType(Me("TRIBE_ProteinsConnectionString"),String)
            End Get
        End Property
    End Class
End Namespace

Namespace My
    
    <Global.Microsoft.VisualBasic.HideModuleNameAttribute(),  _
     Global.System.Diagnostics.DebuggerNonUserCodeAttribute(),  _
     Global.System.Runtime.CompilerServices.CompilerGeneratedAttribute()>  _
    Friend Module MySettingsProperty
        
        <Global.System.ComponentModel.Design.HelpKeywordAttribute("My.Settings")>  _
        Friend ReadOnly Property Settings() As Global.EntrezAPI.My.MySettings
            Get
                Return Global.EntrezAPI.My.MySettings.Default
            End Get
        End Property
    End Module
End Namespace
