# Supplementary material for: An eUtils toolset and its use for creating a pipeline to link genomics and proteomics analyses to domain-specific biomedical literature
Source: J Clin Bioinforma. 2012 Apr 16;2:9. doi: 10.1186/2043-9113-2-9 (PMC3422171; doi:10.1186/2043-9113-2-9)
Supplement: Additional file 1 — This is a zipped Access database (Sample_Database.zip, which unzips to Sample_Database.mdb) that was used to produce the screenshot of Figure 1. It is intended to be used for illustration purposes only: its structure is specific to the current needs of the Parikh Lab, and its contents have been stripped down to a few records that illustrate its operation. [file 2043-9113-2-9-S1.zip › EntrezAPI/EntrezAPI/My Project/Settings.settings]

<?xml version='1.0' encoding='utf-8'?>
<SettingsFile xmlns="http://schemas.microsoft.com/VisualStudio/2004/01/settings" CurrentProfile="(Default)" GeneratedClassNamespace="My" GeneratedClassName="MySettings" UseMySettingsClassName="true">
  <Profiles />
  <Settings>
    <Setting Name="TRIBE_ProteinsConnectionString" Type="(Connection string)" Scope="Application">
      <DesignTimeValue Profile="(Default)">&lt;?xml version="1.0" encoding="utf-16"?&gt;
&lt;SerializableConnectionString xmlns:xsi="http://www.w3.org/2001/XMLSchema-instance" xmlns:xsd="http://www.w3.org/2001/XMLSchema"&gt;
  &lt;ConnectionString&gt;Provider=Microsoft.Jet.OLEDB.4.0;Data Source=D:\Proteomics_IR\TRIBE_Proteins.mdb&lt;/ConnectionString&gt;
  &lt;ProviderName&gt;System.Data.OleDb&lt;/ProviderName&gt;
&lt;/SerializableConnectionString&gt;</DesignTimeValue>
      <Value Profile="(Default)">Provider=Microsoft.Jet.OLEDB.4.0;Data Source=D:\Proteomics_IR\TRIBE_Proteins.mdb</Value>
    </Setting>
  </Settings>
</SettingsFile>
