# Supplementary material for: An eUtils toolset and its use for creating a pipeline to link genomics and proteomics analyses to domain-specific biomedical literature
Source: J Clin Bioinforma. 2012 Apr 16;2:9. doi: 10.1186/2043-9113-2-9 (PMC3422171; doi:10.1186/2043-9113-2-9)
Supplement: Additional file 1 — This is a zipped Access database (Sample_Database.zip, which unzips to Sample_Database.mdb) that was used to produce the screenshot of Figure 1. It is intended to be used for illustration purposes only: its structure is specific to the current needs of the Parikh Lab, and its contents have been stripped down to a few records that illustrate its operation. [file 2043-9113-2-9-S1.zip › EntrezAPI/EntrezAPI/obj/Debug/EntrezAPI.vbproj.FileListAbsolute.txt]

C:\Users\Prakash\AppData\Local\Temporary Projects\EntrezAPI\bin\Debug\EntrezAPI.exe.config
C:\Users\Prakash\AppData\Local\Temporary Projects\EntrezAPI\bin\Debug\EntrezAPI.exe
C:\Users\Prakash\AppData\Local\Temporary Projects\EntrezAPI\bin\Debug\EntrezAPI.pdb
C:\Users\Prakash\AppData\Local\Temporary Projects\EntrezAPI\bin\Debug\EntrezAPI.xml
C:\Users\Prakash\AppData\Local\Temporary Projects\EntrezAPI\obj\Debug\ResolveAssemblyReference.cache
C:\Users\Prakash\AppData\Local\Temporary Projects\EntrezAPI\obj\Debug\EntrezAPI.Form1.resources
C:\Users\Prakash\AppData\Local\Temporary Projects\EntrezAPI\obj\Debug\EntrezAPI.Resources.resources
C:\Users\Prakash\AppData\Local\Temporary Projects\EntrezAPI\obj\Debug\EntrezAPI.vbproj.GenerateResource.Cache
C:\Users\Prakash\AppData\Local\Temporary Projects\EntrezAPI\obj\Debug\EntrezAPI.exe
C:\Users\Prakash\AppData\Local\Temporary Projects\EntrezAPI\obj\Debug\EntrezAPI.xml
C:\Users\Prakash\AppData\Local\Temporary Projects\EntrezAPI\obj\Debug\EntrezAPI.pdb
C:\Users\Prakash\Documents\Visual Studio 2008\Projects\EntrezAPI\EntrezAPI\bin\Debug\EntrezAPI.exe.config
C:\Users\Prakash\Documents\Visual Studio 2008\Projects\EntrezAPI\EntrezAPI\obj\Debug\EntrezAPI.exe
C:\Users\Prakash\Documents\Visual Studio 2008\Projects\EntrezAPI\EntrezAPI\obj\Debug\EntrezAPI.xml
C:\Users\Prakash\Documents\Visual Studio 2008\Projects\EntrezAPI\EntrezAPI\obj\Debug\EntrezAPI.pdb
C:\Users\Prakash\Documents\Visual Studio 2008\Projects\EntrezAPI\EntrezAPI\bin\Debug\EntrezAPI.exe
C:\Users\Prakash\Documents\Visual Studio 2008\Projects\EntrezAPI\EntrezAPI\bin\Debug\EntrezAPI.pdb
C:\Users\Prakash\Documents\Visual Studio 2008\Projects\EntrezAPI\EntrezAPI\bin\Debug\EntrezAPI.xml
C:\Users\Prakash\Documents\Visual Studio 2008\Projects\EntrezAPI\EntrezAPI\obj\Debug\ResolveAssemblyReference.cache
C:\Users\Prakash\Documents\Visual Studio 2008\Projects\EntrezAPI\EntrezAPI\obj\Debug\EntrezAPI.Resources.resources
C:\Users\Prakash\Documents\Visual Studio 2008\Projects\EntrezAPI\EntrezAPI\obj\Debug\EntrezAPI.vbproj.GenerateResource.Cache
C:\Users\Prakash\Documents\Visual Studio 2008\Projects\EntrezAPI\EntrezAPI\obj\Debug\EntrezAPI.Entrez_FrontEnd.resources
