# Supplementary material for: An eUtils toolset and its use for creating a pipeline to link genomics and proteomics analyses to domain-specific biomedical literature
Source: J Clin Bioinforma. 2012 Apr 16;2:9. doi: 10.1186/2043-9113-2-9 (PMC3422171; doi:10.1186/2043-9113-2-9)
Supplement: Additional file 1 — This is a zipped Access database (Sample_Database.zip, which unzips to Sample_Database.mdb) that was used to produce the screenshot of Figure 1. It is intended to be used for illustration purposes only: its structure is specific to the current needs of the Parikh Lab, and its contents have been stripped down to a few records that illustrate its operation. [file 2043-9113-2-9-S1.zip › EntrezAPI/EntrezAPI/Service References/eUtils/EntrezAPI.eUtils.Result.datasource]

<?xml version="1.0" encoding="utf-8"?>
<!--
    This file is automatically generated by Visual Studio .Net. It is 
    used to store generic object data source configuration information.  
    Renaming the file extension or editing the content of this file may   
    cause the file to be unrecognizable by the program.
-->
<GenericObjectDataSource DisplayName="Result" Version="1.0" xmlns="urn:schemas-microsoft-com:xml-msdatasource">
   <TypeInfo>EntrezAPI.eUtils.Result, Service References.eUtils.Reference.vb, Version=0.0.0.0, Culture=neutral, PublicKeyToken=null</TypeInfo>
</GenericObjectDataSource>
