# Supplementary material for: An eUtils toolset and its use for creating a pipeline to link genomics and proteomics analyses to domain-specific biomedical literature
Source: J Clin Bioinforma. 2012 Apr 16;2:9. doi: 10.1186/2043-9113-2-9 (PMC3422171; doi:10.1186/2043-9113-2-9)
Supplement: Additional file 1 — This is a zipped Access database (Sample_Database.zip, which unzips to Sample_Database.mdb) that was used to produce the screenshot of Figure 1. It is intended to be used for illustration purposes only: its structure is specific to the current needs of the Parikh Lab, and its contents have been stripped down to a few records that illustrate its operation. [file 2043-9113-2-9-S1.zip › EntrezAPI/EntrezAPI/Service References/eUtils/Reference.svcmap]

<?xml version="1.0" encoding="utf-8"?>
<ReferenceGroup xmlns:xsi="http://www.w3.org/2001/XMLSchema-instance" xmlns:xsd="http://www.w3.org/2001/XMLSchema" ID="ff3f886f-4bfb-4e2c-8c7c-84f129d04264" xmlns="urn:schemas-microsoft-com:xml-wcfservicemap">
  <ClientOptions>
    <GenerateAsynchronousMethods>false</GenerateAsynchronousMethods>
    <EnableDataBinding>true</EnableDataBinding>
    <ExcludedTypes />
    <ImportXmlTypes>false</ImportXmlTypes>
    <GenerateInternalTypes>false</GenerateInternalTypes>
    <GenerateMessageContracts>false</GenerateMessageContracts>
    <NamespaceMappings />
    <CollectionMappings />
    <GenerateSerializableTypes>true</GenerateSerializableTypes>
    <Serializer>Auto</Serializer>
    <ReferenceAllAssemblies>true</ReferenceAllAssemblies>
    <ReferencedAssemblies />
    <ReferencedDataContractTypes />
    <ServiceContractMappings />
  </ClientOptions>
  <MetadataSources>
    <MetadataSource Address="http://eutils.ncbi.nlm.nih.gov/soap/v2.0/eutils.wsdl " Protocol="http" SourceId="1" />
  </MetadataSources>
  <Metadata>
    <MetadataFile FileName="eutils.wsdl" MetadataType="Wsdl" ID="570dda97-91ae-4529-87b6-d87ab95ce070" SourceId="1" SourceUrl="http://eutils.ncbi.nlm.nih.gov/soap/v2.0/eutils.wsdl" />
  </Metadata>
  <Extensions>
    <ExtensionFile FileName="configuration91.svcinfo" Name="configuration91.svcinfo" />
    <ExtensionFile FileName="configuration.svcinfo" Name="configuration.svcinfo" />
  </Extensions>
</ReferenceGroup>
