# Supplementary material for: An eUtils toolset and its use for creating a pipeline to link genomics and proteomics analyses to domain-specific biomedical literature
Source: J Clin Bioinforma. 2012 Apr 16;2:9. doi: 10.1186/2043-9113-2-9 (PMC3422171; doi:10.1186/2043-9113-2-9)
Supplement: Additional file 1 — This is a zipped Access database (Sample_Database.zip, which unzips to Sample_Database.mdb) that was used to produce the screenshot of Figure 1. It is intended to be used for illustration purposes only: its structure is specific to the current needs of the Parikh Lab, and its contents have been stripped down to a few records that illustrate its operation. [file 2043-9113-2-9-S1.zip › EntrezAPI/EntrezAPI/Service References/Gene/configuration.svcinfo]

<?xml version="1.0" encoding="utf-8"?>
<configurationSnapshot xmlns:xsi="http://www.w3.org/2001/XMLSchema-instance" xmlns:xsd="http://www.w3.org/2001/XMLSchema" xmlns="urn:schemas-microsoft-com:xml-wcfconfigurationsnapshot">
  <behaviors />
  <bindings>
    <binding digest="System.ServiceModel.Configuration.BasicHttpBindingElement, System.ServiceModel, Version=3.0.0.0, Culture=neutral, PublicKeyToken=b77a5c561934e089:&lt;?xml version=&quot;1.0&quot; encoding=&quot;utf-16&quot;?&gt;&lt;Data hostNameComparisonMode=&quot;StrongWildcard&quot; maxBufferSize=&quot;65536&quot; messageEncoding=&quot;Text&quot; name=&quot;eUtilsServiceSoap2&quot; textEncoding=&quot;utf-8&quot; transferMode=&quot;Buffered&quot;&gt;&lt;readerQuotas maxArrayLength=&quot;16384&quot; maxBytesPerRead=&quot;4096&quot; maxDepth=&quot;32&quot; maxNameTableCharCount=&quot;16384&quot; maxStringContentLength=&quot;8192&quot; /&gt;&lt;security mode=&quot;None&quot;&gt;&lt;message algorithmSuite=&quot;Default&quot; clientCredentialType=&quot;UserName&quot; /&gt;&lt;transport clientCredentialType=&quot;None&quot; proxyCredentialType=&quot;None&quot; realm=&quot;&quot; /&gt;&lt;/security&gt;&lt;/Data&gt;" bindingType="basicHttpBinding" name="eUtilsServiceSoap2" />
  </bindings>
  <endpoints>
    <endpoint normalizedDigest="&lt;?xml version=&quot;1.0&quot; encoding=&quot;utf-16&quot;?&gt;&lt;Data address=&quot;http://eutils.ncbi.nlm.nih.gov/soap/v2.0/soap_adapter_2_0.cgi?db=gene&quot; binding=&quot;basicHttpBinding&quot; bindingConfiguration=&quot;eUtilsServiceSoap2&quot; contract=&quot;Gene.eUtilsServiceSoap&quot; name=&quot;eUtilsServiceSoap2&quot; /&gt;" digest="&lt;?xml version=&quot;1.0&quot; encoding=&quot;utf-16&quot;?&gt;&lt;Data address=&quot;http://eutils.ncbi.nlm.nih.gov/soap/v2.0/soap_adapter_2_0.cgi?db=gene&quot; binding=&quot;basicHttpBinding&quot; bindingConfiguration=&quot;eUtilsServiceSoap2&quot; contract=&quot;Gene.eUtilsServiceSoap&quot; name=&quot;eUtilsServiceSoap2&quot; /&gt;" contractName="Gene.eUtilsServiceSoap" name="eUtilsServiceSoap2" />
  </endpoints>
</configurationSnapshot>
