# Supplementary material for: An eUtils toolset and its use for creating a pipeline to link genomics and proteomics analyses to domain-specific biomedical literature
Source: J Clin Bioinforma. 2012 Apr 16;2:9. doi: 10.1186/2043-9113-2-9 (PMC3422171; doi:10.1186/2043-9113-2-9)
Supplement: Additional file 1 — This is a zipped Access database (Sample_Database.zip, which unzips to Sample_Database.mdb) that was used to produce the screenshot of Figure 1. It is intended to be used for illustration purposes only: its structure is specific to the current needs of the Parikh Lab, and its contents have been stripped down to a few records that illustrate its operation. [file 2043-9113-2-9-S1.zip › EntrezAPI/EntrezAPI/Service References/Gene/efetch_gene.xsd]

<?xml version="1.0" encoding="utf-8"?>
<xs:schema xmlns:tns="http://www.ncbi.nlm.nih.gov/soap/eutils/efetch_gene" xmlns:ncbi="http://www.ncbi.nlm.nih.gov" elementFormDefault="qualified" targetNamespace="http://www.ncbi.nlm.nih.gov/soap/eutils/efetch_gene" xmlns:xs="http://www.w3.org/2001/XMLSchema">
  <xs:element name="Entrezgene">
    <xs:complexType>
      <xs:sequence>
        <xs:element minOccurs="0" name="Entrezgene_track-info">
          <xs:complexType>
            <xs:sequence>
              <xs:element ref="tns:Gene-track" />
            </xs:sequence>
          </xs:complexType>
        </xs:element>
        <xs:element name="Entrezgene_type">
          <xs:complexType>
            <xs:simpleContent>
              <xs:extension base="xs:integer">
                <xs:attribute name="value" use="optional">
                  <xs:simpleType>
                    <xs:restriction base="xs:string">
                      <xs:enumeration ncbi:intvalue="0" value="unknown" />
                      <xs:enumeration ncbi:intvalue="1" value="tRNA" />
                      <xs:enumeration ncbi:intvalue="2" value="rRNA" />
                      <xs:enumeration ncbi:intvalue="3" value="snRNA" />
                      <xs:enumeration ncbi:intvalue="4" value="scRNA" />
                      <xs:enumeration ncbi:intvalue="5" value="snoRNA" />
                      <xs:enumeration ncbi:intvalue="6" value="protein-coding" />
                      <xs:enumeration ncbi:intvalue="7" value="pseudo" />
                      <xs:enumeration ncbi:intvalue="8" value="transposon" />
                      <xs:enumeration ncbi:intvalue="9" value="miscRNA" />
                      <xs:enumeration ncbi:intvalue="10" value="ncRNA" />
                      <xs:enumeration ncbi:intvalue="255" value="other" />
                    </xs:restriction>
                  </xs:simpleType>
                </xs:attribute>
              </xs:extension>
            </xs:simpleContent>
          </xs:complexType>
        </xs:element>
        <xs:element name="Entrezgene_source">
          <xs:complexType>
            <xs:sequence>
              <xs:element ref="tns:BioSource" />
            </xs:sequence>
          </xs:complexType>
        </xs:element>
        <xs:element name="Entrezgene_gene">
          <xs:complexType>
            <xs:sequence>
              <xs:element ref="tns:Gene-ref" />
            </xs:sequence>
          </xs:complexType>
        </xs:element>
        <xs:element minOccurs="0" name="Entrezgene_prot">
          <xs:complexType>
            <xs:sequence>
              <xs:element ref="tns:Prot-ref" />
            </xs:sequence>
          </xs:complexType>
        </xs:element>
        <xs:element minOccurs="0" name="Entrezgene_rna">
          <xs:complexType>
            <xs:sequence>
              <xs:element ref="tns:RNA-ref" />
            </xs:sequence>
          </xs:complexType>
        </xs:element>
        <xs:element minOccurs="0" name="Entrezgene_summary" type="xs:string" />
        <xs:element minOccurs="0" name="Entrezgene_location">
          <xs:complexType>
            <xs:sequence minOccurs="0" maxOccurs="unbounded">
              <xs:element ref="tns:Maps" />
            </xs:sequence>
          </xs:complexType>
        </xs:element>
        <xs:element minOccurs="0" name="Entrezgene_gene-source">
          <xs:complexType>
            <xs:sequence>
              <xs:element ref="tns:Gene-source" />
            </xs:sequence>
          </xs:complexType>
        </xs:element>
        <xs:element minOccurs="0" name="Entrezgene_locus">
          <xs:complexType>
            <xs:sequence minOccurs="0" maxOccurs="unbounded">
              <xs:element ref="tns:Gene-commentary" />
            </xs:sequence>
          </xs:complexType>
        </xs:element>
        <xs:element minOccurs="0" name="Entrezgene_properties">
          <xs:complexType>
            <xs:sequence minOccurs="0" maxOccurs="unbounded">
              <xs:element ref="tns:Gene-commentary" />
            </xs:sequence>
          </xs:complexType>
        </xs:element>
        <xs:element minOccurs="0" name="Entrezgene_refgene">
          <xs:complexType>
            <xs:sequence minOccurs="0" maxOccurs="unbounded">
              <xs:element ref="tns:Gene-commentary" />
            </xs:sequence>
          </xs:complexType>
        </xs:element>
        <xs:element minOccurs="0" name="Entrezgene_homology">
          <xs:complexType>
            <xs:sequence minOccurs="0" maxOccurs="unbounded">
              <xs:element ref="tns:Gene-commentary" />
            </xs:sequence>
          </xs:complexType>
        </xs:element>
        <xs:element minOccurs="0" name="Entrezgene_comments">
          <xs:complexType>
            <xs:sequence minOccurs="0" maxOccurs="unbounded">
              <xs:element ref="tns:Gene-commentary" />
            </xs:sequence>
          </xs:complexType>
        </xs:element>
        <xs:element minOccurs="0" name="Entrezgene_unique-keys">
          <xs:complexType>
            <xs:sequence minOccurs="0" maxOccurs="unbounded">
              <xs:element ref="tns:Dbtag" />
            </xs:sequence>
          </xs:complexType>
        </xs:element>
        <xs:element minOccurs="0" name="Entrezgene_xtra-index-terms">
          <xs:complexType>
            <xs:sequence minOccurs="0" maxOccurs="unbounded">
              <xs:element name="Entrezgene_xtra-index-terms_E" type="xs:string" />
            </xs:sequence>
          </xs:complexType>
        </xs:element>
        <xs:element minOccurs="0" name="Entrezgene_xtra-properties">
          <xs:complexType>
            <xs:sequence minOccurs="0" maxOccurs="unbounded">
              <xs:element ref="tns:Xtra-Terms" />
            </xs:sequence>
          </xs:complexType>
        </xs:element>
        <xs:element minOccurs="0" name="Entrezgene_xtra-iq">
          <xs:complexType>
            <xs:sequence minOccurs="0" maxOccurs="unbounded">
              <xs:element ref="tns:Xtra-Terms" />
            </xs:sequence>
          </xs:complexType>
        </xs:element>
        <xs:element minOccurs="0" name="Entrezgene_non-unique-keys">
          <xs:complexType>
            <xs:sequence minOccurs="0" maxOccurs="unbounded">
              <xs:element ref="tns:Dbtag" />
            </xs:sequence>
          </xs:complexType>
        </xs:element>
      </xs:sequence>
    </xs:complexType>
  </xs:element>
  <xs:element name="Entrezgene-Set">
    <xs:complexType>
      <xs:sequence minOccurs="0" maxOccurs="unbounded">
        <xs:element ref="tns:Entrezgene" />
      </xs:sequence>
    </xs:complexType>
  </xs:element>
  <xs:element name="Gene-track">
    <xs:complexType>
      <xs:sequence>
        <xs:element name="Gene-track_geneid" type="xs:integer" />
        <xs:element minOccurs="0" name="Gene-track_status">
          <xs:complexType>
            <xs:simpleContent>
              <xs:extension base="xs:integer">
                <xs:attribute default="live" name="value" use="optional">
                  <xs:simpleType>
                    <xs:restriction base="xs:string">
                      <xs:enumeration ncbi:intvalue="0" value="live" />
                      <xs:enumeration ncbi:intvalue="1" value="secondary" />
                      <xs:enumeration ncbi:intvalue="2" value="discontinued" />
                      <xs:enumeration ncbi:intvalue="3" value="newentry" />
                    </xs:restriction>
                  </xs:simpleType>
                </xs:attribute>
              </xs:extension>
            </xs:simpleContent>
          </xs:complexType>
        </xs:element>
        <xs:element minOccurs="0" name="Gene-track_current-id">
          <xs:complexType>
            <xs:sequence minOccurs="0" maxOccurs="unbounded">
              <xs:element ref="tns:Dbtag" />
            </xs:sequence>
          </xs:complexType>
        </xs:element>
        <xs:element name="Gene-track_create-date">
          <xs:complexType>
            <xs:sequence>
              <xs:element ref="tns:Date" />
            </xs:sequence>
          </xs:complexType>
        </xs:element>
        <xs:element name="Gene-track_update-date">
          <xs:complexType>
            <xs:sequence>
              <xs:element ref="tns:Date" />
            </xs:sequence>
          </xs:complexType>
        </xs:element>
        <xs:element minOccurs="0" name="Gene-track_discontinue-date">
          <xs:complexType>
            <xs:sequence>
              <xs:element ref="tns:Date" />
            </xs:sequence>
          </xs:complexType>
        </xs:element>
      </xs:sequence>
    </xs:complexType>
  </xs:element>
  <xs:element name="Gene-source">
    <xs:complexType>
      <xs:sequence>
        <xs:element name="Gene-source_src" type="xs:string" />
        <xs:element minOccurs="0" name="Gene-source_src-int" type="xs:integer" />
        <xs:element minOccurs="0" name="Gene-source_src-str1" type="xs:string" />
        <xs:element minOccurs="0" name="Gene-source_src-str2" type="xs:string" />
        <xs:element minOccurs="0" name="Gene-source_gene-display">
          <xs:complexType>
            <xs:attribute default="false" name="value" use="optional">
              <xs:simpleType>
                <xs:restriction base="xs:string">
                  <xs:enumeration value="true" />
                  <xs:enumeration value="false" />
                </xs:restriction>
              </xs:simpleType>
            </xs:attribute>
          </xs:complexType>
        </xs:element>
        <xs:element minOccurs="0" name="Gene-source_locus-display">
          <xs:complexType>
            <xs:attribute default="false" name="value" use="optional">
              <xs:simpleType>
                <xs:restriction base="xs:string">
                  <xs:enumeration value="true" />
                  <xs:enumeration value="false" />
                </xs:restriction>
              </xs:simpleType>
            </xs:attribute>
          </xs:complexType>
        </xs:element>
        <xs:element minOccurs="0" name="Gene-source_extra-terms">
          <xs:complexType>
            <xs:attribute default="false" name="value" use="optional">
              <xs:simpleType>
                <xs:restriction base="xs:string">
                  <xs:enumeration value="true" />
                  <xs:enumeration value="false" />
                </xs:restriction>
              </xs:simpleType>
            </xs:attribute>
          </xs:complexType>
        </xs:element>
      </xs:sequence>
    </xs:complexType>
  </xs:element>
  <xs:element name="Gene-commentary">
    <xs:complexType>
      <xs:sequence>
        <xs:element name="Gene-commentary_type">
          <xs:complexType>
            <xs:simpleContent>
              <xs:extension base="xs:integer">
                <xs:attribute name="value" use="optional">
                  <xs:simpleType>
                    <xs:restriction base="xs:string">
                      <xs:enumeration ncbi:intvalue="1" value="genomic" />
                      <xs:enumeration ncbi:intvalue="2" value="pre-RNA" />
                      <xs:enumeration ncbi:intvalue="3" value="mRNA" />
                      <xs:enumeration ncbi:intvalue="4" value="rRNA" />
                      <xs:enumeration ncbi:intvalue="5" value="tRNA" />
                      <xs:enumeration ncbi:intvalue="6" value="snRNA" />
                      <xs:enumeration ncbi:intvalue="7" value="scRNA" />
                      <xs:enumeration ncbi:intvalue="8" value="peptide" />
                      <xs:enumeration ncbi:intvalue="9" value="other-genetic" />
                      <xs:enumeration ncbi:intvalue="10" value="genomic-mRNA" />
                      <xs:enumeration ncbi:intvalue="11" value="cRNA" />
                      <xs:enumeration ncbi:intvalue="12" value="mature-peptide" />
                      <xs:enumeration ncbi:intvalue="13" value="pre-protein" />
                      <xs:enumeration ncbi:intvalue="14" value="miscRNA" />
                      <xs:enumeration ncbi:intvalue="15" value="snoRNA" />
                      <xs:enumeration ncbi:intvalue="16" value="property" />
                      <xs:enumeration ncbi:intvalue="17" value="reference" />
                      <xs:enumeration ncbi:intvalue="18" value="generif" />
                      <xs:enumeration ncbi:intvalue="19" value="phenotype" />
                      <xs:enumeration ncbi:intvalue="20" value="complex" />
                      <xs:enumeration ncbi:intvalue="21" value="compound" />
                      <xs:enumeration ncbi:intvalue="22" value="ncRNA" />
                      <xs:enumeration ncbi:intvalue="23" value="gene-group" />
                      <xs:enumeration ncbi:intvalue="254" value="comment" />
                      <xs:enumeration ncbi:intvalue="255" value="other" />
                    </xs:restriction>
                  </xs:simpleType>
                </xs:attribute>
              </xs:extension>
            </xs:simpleContent>
          </xs:complexType>
        </xs:element>
        <xs:element minOccurs="0" name="Gene-commentary_heading" type="xs:string" />
        <xs:element minOccurs="0" name="Gene-commentary_label" type="xs:string" />
        <xs:element minOccurs="0" name="Gene-commentary_text" type="xs:string" />
        <xs:element minOccurs="0" name="Gene-commentary_accession" type="xs:string" />
        <xs:element minOccurs="0" name="Gene-commentary_version" type="xs:integer" />
        <xs:element minOccurs="0" name="Gene-commentary_xtra-properties">
          <xs:complexType>
            <xs:sequence minOccurs="0" maxOccurs="unbounded">
              <xs:element ref="tns:Xtra-Terms" />
            </xs:sequence>
          </xs:complexType>
        </xs:element>
        <xs:element minOccurs="0" name="Gene-commentary_refs">
          <xs:complexType>
            <xs:sequence minOccurs="0" maxOccurs="unbounded">
              <xs:element ref="tns:Pub" />
            </xs:sequence>
          </xs:complexType>
        </xs:element>
        <xs:element minOccurs="0" name="Gene-commentary_source">
          <xs:complexType>
            <xs:sequence minOccurs="0" maxOccurs="unbounded">
              <xs:element ref="tns:Other-source" />
            </xs:sequence>
          </xs:complexType>
        </xs:element>
        <xs:element minOccurs="0" name="Gene-commentary_genomic-coords">
          <xs:complexType>
            <xs:sequence minOccurs="0" maxOccurs="unbounded">
              <xs:element ref="tns:Seq-loc" />
            </xs:sequence>
          </xs:complexType>
        </xs:element>
        <xs:element minOccurs="0" name="Gene-commentary_seqs">
          <xs:complexType>
            <xs:sequence minOccurs="0" maxOccurs="unbounded">
              <xs:element ref="tns:Seq-loc" />
            </xs:sequence>
          </xs:complexType>
        </xs:element>
        <xs:element minOccurs="0" name="Gene-commentary_products">
          <xs:complexType>
            <xs:sequence minOccurs="0" maxOccurs="unbounded">
              <xs:element ref="tns:Gene-commentary" />
            </xs:sequence>
          </xs:complexType>
        </xs:element>
        <xs:element minOccurs="0" name="Gene-commentary_properties">
          <xs:complexType>
            <xs:sequence minOccurs="0" maxOccurs="unbounded">
              <xs:element ref="tns:Gene-commentary" />
            </xs:sequence>
          </xs:complexType>
        </xs:element>
        <xs:element minOccurs="0" name="Gene-commentary_comment">
          <xs:complexType>
            <xs:sequence minOccurs="0" maxOccurs="unbounded">
              <xs:element ref="tns:Gene-commentary" />
            </xs:sequence>
          </xs:complexType>
        </xs:element>
        <xs:element minOccurs="0" name="Gene-commentary_create-date">
          <xs:complexType>
            <xs:sequence>
              <xs:element ref="tns:Date" />
            </xs:sequence>
          </xs:complexType>
        </xs:element>
        <xs:element minOccurs="0" name="Gene-commentary_update-date">
          <xs:complexType>
            <xs:sequence>
              <xs:element ref="tns:Date" />
            </xs:sequence>
          </xs:complexType>
        </xs:element>
      </xs:sequence>
    </xs:complexType>
  </xs:element>
  <xs:element name="Other-source">
    <xs:complexType>
      <xs:sequence>
        <xs:element minOccurs="0" name="Other-source_src">
          <xs:complexType>
            <xs:sequence>
              <xs:element ref="tns:Dbtag" />
            </xs:sequence>
          </xs:complexType>
        </xs:element>
        <xs:element minOccurs="0" name="Other-source_pre-text" type="xs:string" />
        <xs:element minOccurs="0" name="Other-source_anchor" type="xs:string" />
        <xs:element minOccurs="0" name="Other-source_url" type="xs:string" />
        <xs:element minOccurs="0" name="Other-source_post-text" type="xs:string" />
      </xs:sequence>
    </xs:complexType>
  </xs:element>
  <xs:element name="Maps">
    <xs:complexType>
      <xs:sequence>
        <xs:element name="Maps_display-str" type="xs:string" />
        <xs:element name="Maps_method">
          <xs:complexType>
            <xs:choice>
              <xs:element name="Maps_method_proxy" type="xs:string" />
              <xs:element name="Maps_method_map-type">
                <xs:complexType>
                  <xs:attribute name="value" use="required">
                    <xs:simpleType>
                      <xs:restriction base="xs:string">
                        <xs:enumeration value="cyto" />
                        <xs:enumeration value="bp" />
                        <xs:enumeration value="cM" />
                        <xs:enumeration value="cR" />
                        <xs:enumeration value="min" />
                      </xs:restriction>
                    </xs:simpleType>
                  </xs:attribute>
                </xs:complexType>
              </xs:element>
            </xs:choice>
          </xs:complexType>
        </xs:element>
      </xs:sequence>
    </xs:complexType>
  </xs:element>
  <xs:element name="Xtra-Terms">
    <xs:complexType>
      <xs:sequence>
        <xs:element name="Xtra-Terms_tag" type="xs:string" />
        <xs:element name="Xtra-Terms_value" type="xs:string" />
      </xs:sequence>
    </xs:complexType>
  </xs:element>
  <xs:element name="BioSource">
    <xs:complexType>
      <xs:sequence>
        <xs:element minOccurs="0" name="BioSource_genome">
          <xs:complexType>
            <xs:simpleContent>
              <xs:extension base="xs:integer">
                <xs:attribute default="unknown" name="value" use="optional">
                  <xs:simpleType>
                    <xs:restriction base="xs:string">
                      <xs:enumeration ncbi:intvalue="0" value="unknown" />
                      <xs:enumeration ncbi:intvalue="1" value="genomic" />
                      <xs:enumeration ncbi:intvalue="2" value="chloroplast" />
                      <xs:enumeration ncbi:intvalue="3" value="chromoplast" />
                      <xs:enumeration ncbi:intvalue="4" value="kinetoplast" />
                      <xs:enumeration ncbi:intvalue="5" value="mitochondrion" />
                      <xs:enumeration ncbi:intvalue="6" value="plastid" />
                      <xs:enumeration ncbi:intvalue="7" value="macronuclear" />
                      <xs:enumeration ncbi:intvalue="8" value="extrachrom" />
                      <xs:enumeration ncbi:intvalue="9" value="plasmid" />
                      <xs:enumeration ncbi:intvalue="10" value="transposon" />
                      <xs:enumeration ncbi:intvalue="11" value="insertion-seq" />
                      <xs:enumeration ncbi:intvalue="12" value="cyanelle" />
                      <xs:enumeration ncbi:intvalue="13" value="proviral" />
                      <xs:enumeration ncbi:intvalue="14" value="virion" />
                      <xs:enumeration ncbi:intvalue="15" value="nucleomorph" />
                      <xs:enumeration ncbi:intvalue="16" value="apicoplast" />
                      <xs:enumeration ncbi:intvalue="17" value="leucoplast" />
                      <xs:enumeration ncbi:intvalue="18" value="proplastid" />
                      <xs:enumeration ncbi:intvalue="19" value="endogenous-virus" />
                      <xs:enumeration ncbi:intvalue="20" value="hydrogenosome" />
                      <xs:enumeration ncbi:intvalue="21" value="chromosome" />
                      <xs:enumeration ncbi:intvalue="22" value="chromatophore" />
                    </xs:restriction>
                  </xs:simpleType>
                </xs:attribute>
              </xs:extension>
            </xs:simpleContent>
          </xs:complexType>
        </xs:element>
        <xs:element minOccurs="0" name="BioSource_origin">
          <xs:complexType>
            <xs:simpleContent>
              <xs:extension base="xs:integer">
                <xs:attribute default="unknown" name="value" use="optional">
                  <xs:simpleType>
                    <xs:restriction base="xs:string">
                      <xs:enumeration ncbi:intvalue="0" value="unknown" />
                      <xs:enumeration ncbi:intvalue="1" value="natural" />
                      <xs:enumeration ncbi:intvalue="2" value="natmut" />
                      <xs:enumeration ncbi:intvalue="3" value="mut" />
                      <xs:enumeration ncbi:intvalue="4" value="artificial" />
                      <xs:enumeration ncbi:intvalue="5" value="synthetic" />
                      <xs:enumeration ncbi:intvalue="255" value="other" />
                    </xs:restriction>
                  </xs:simpleType>
                </xs:attribute>
              </xs:extension>
            </xs:simpleContent>
          </xs:complexType>
        </xs:element>
        <xs:element name="BioSource_org">
          <xs:complexType>
            <xs:sequence>
              <xs:element ref="tns:Org-ref" />
            </xs:sequence>
          </xs:complexType>
        </xs:element>
        <xs:element minOccurs="0" name="BioSource_subtype">
          <xs:complexType>
            <xs:sequence minOccurs="0" maxOccurs="unbounded">
              <xs:element ref="tns:SubSource" />
            </xs:sequence>
          </xs:complexType>
        </xs:element>
        <xs:element minOccurs="0" name="BioSource_is-focus">
          <xs:complexType />
        </xs:element>
        <xs:element minOccurs="0" name="BioSource_pcr-primers">
          <xs:complexType>
            <xs:sequence>
              <xs:element ref="tns:PCRReactionSet" />
            </xs:sequence>
          </xs:complexType>
        </xs:element>
      </xs:sequence>
    </xs:complexType>
  </xs:element>
  <xs:element name="PCRReactionSet">
    <xs:complexType>
      <xs:sequence minOccurs="0" maxOccurs="unbounded">
        <xs:element ref="tns:PCRReaction" />
      </xs:sequence>
    </xs:complexType>
  </xs:element>
  <xs:element name="PCRReaction">
    <xs:complexType>
      <xs:sequence>
        <xs:element minOccurs="0" name="PCRReaction_forward">
          <xs:complexType>
            <xs:sequence>
              <xs:element ref="tns:PCRPrimerSet" />
            </xs:sequence>
          </xs:complexType>
        </xs:element>
        <xs:element minOccurs="0" name="PCRReaction_reverse">
          <xs:complexType>
            <xs:sequence>
              <xs:element ref="tns:PCRPrimerSet" />
            </xs:sequence>
          </xs:complexType>
        </xs:element>
      </xs:sequence>
    </xs:complexType>
  </xs:element>
  <xs:element name="PCRPrimerSet">
    <xs:complexType>
      <xs:sequence minOccurs="0" maxOccurs="unbounded">
        <xs:element ref="tns:PCRPrimer" />
      </xs:sequence>
    </xs:complexType>
  </xs:element>
  <xs:element name="PCRPrimer">
    <xs:complexType>
      <xs:sequence>
        <xs:element minOccurs="0" name="PCRPrimer_seq">
          <xs:complexType>
            <xs:sequence>
              <xs:element ref="tns:PCRPrimerSeq" />
            </xs:sequence>
          </xs:complexType>
        </xs:element>
        <xs:element minOccurs="0" name="PCRPrimer_name">
          <xs:complexType>
            <xs:sequence>
              <xs:element ref="tns:PCRPrimerName" />
            </xs:sequence>
          </xs:complexType>
        </xs:element>
      </xs:sequence>
    </xs:complexType>
  </xs:element>
  <xs:element name="PCRPrimerSeq" type="xs:string" />
  <xs:element name="PCRPrimerName" type="xs:string" />
  <xs:element name="SubSource">
    <xs:complexType>
      <xs:sequence>
        <xs:element name="SubSource_subtype">
          <xs:complexType>
            <xs:simpleContent>
              <xs:extension base="xs:integer">
                <xs:attribute name="value" use="optional">
                  <xs:simpleType>
                    <xs:restriction base="xs:string">
                      <xs:enumeration ncbi:intvalue="1" value="chromosome" />
                      <xs:enumeration ncbi:intvalue="2" value="map" />
                      <xs:enumeration ncbi:intvalue="3" value="clone" />
                      <xs:enumeration ncbi:intvalue="4" value="subclone" />
                      <xs:enumeration ncbi:intvalue="5" value="haplotype" />
                      <xs:enumeration ncbi:intvalue="6" value="genotype" />
                      <xs:enumeration ncbi:intvalue="7" value="sex" />
                      <xs:enumeration ncbi:intvalue="8" value="cell-line" />
                      <xs:enumeration ncbi:intvalue="9" value="cell-type" />
                      <xs:enumeration ncbi:intvalue="10" value="tissue-type" />
                      <xs:enumeration ncbi:intvalue="11" value="clone-lib" />
                      <xs:enumeration ncbi:intvalue="12" value="dev-stage" />
                      <xs:enumeration ncbi:intvalue="13" value="frequency" />
                      <xs:enumeration ncbi:intvalue="14" value="germline" />
                      <xs:enumeration ncbi:intvalue="15" value="rearranged" />
                      <xs:enumeration ncbi:intvalue="16" value="lab-host" />
                      <xs:enumeration ncbi:intvalue="17" value="pop-variant" />
                      <xs:enumeration ncbi:intvalue="18" value="tissue-lib" />
                      <xs:enumeration ncbi:intvalue="19" value="plasmid-name" />
                      <xs:enumeration ncbi:intvalue="20" value="transposon-name" />
                      <xs:enumeration ncbi:intvalue="21" value="insertion-seq-name" />
                      <xs:enumeration ncbi:intvalue="22" value="plastid-name" />
                      <xs:enumeration ncbi:intvalue="23" value="country" />
                      <xs:enumeration ncbi:intvalue="24" value="segment" />
                      <xs:enumeration ncbi:intvalue="25" value="endogenous-virus-name" />
                      <xs:enumeration ncbi:intvalue="26" value="transgenic" />
                      <xs:enumeration ncbi:intvalue="27" value="environmental-sample" />
                      <xs:enumeration ncbi:intvalue="28" value="isolation-source" />
                      <xs:enumeration ncbi:intvalue="29" value="lat-lon" />
                      <xs:enumeration ncbi:intvalue="30" value="collection-date" />
                      <xs:enumeration ncbi:intvalue="31" value="collected-by" />
                      <xs:enumeration ncbi:intvalue="32" value="identified-by" />
                      <xs:enumeration ncbi:intvalue="33" value="fwd-primer-seq" />
                      <xs:enumeration ncbi:intvalue="34" value="rev-primer-seq" />
                      <xs:enumeration ncbi:intvalue="35" value="fwd-primer-name" />
                      <xs:enumeration ncbi:intvalue="36" value="rev-primer-name" />
                      <xs:enumeration ncbi:intvalue="37" value="metagenomic" />
                      <xs:enumeration ncbi:intvalue="38" value="mating-type" />
                      <xs:enumeration ncbi:intvalue="39" value="linkage-group" />
                      <xs:enumeration ncbi:intvalue="40" value="haplogroup" />
                      <xs:enumeration ncbi:intvalue="255" value="other" />
                    </xs:restriction>
                  </xs:simpleType>
                </xs:attribute>
              </xs:extension>
            </xs:simpleContent>
          </xs:complexType>
        </xs:element>
        <xs:element name="SubSource_name" type="xs:string" />
        <xs:element minOccurs="0" name="SubSource_attrib" type="xs:string" />
      </xs:sequence>
    </xs:complexType>
  </xs:element>
  <xs:element name="Org-ref">
    <xs:complexType>
      <xs:sequence>
        <xs:element minOccurs="0" name="Org-ref_taxname" type="xs:string" />
        <xs:element minOccurs="0" name="Org-ref_common" type="xs:string" />
        <xs:element minOccurs="0" name="Org-ref_mod">
          <xs:complexType>
            <xs:sequence minOccurs="0" maxOccurs="unbounded">
              <xs:element name="Org-ref_mod_E" type="xs:string" />
            </xs:sequence>
          </xs:complexType>
        </xs:element>
        <xs:element minOccurs="0" name="Org-ref_db">
          <xs:complexType>
            <xs:sequence minOccurs="0" maxOccurs="unbounded">
              <xs:element ref="tns:Dbtag" />
            </xs:sequence>
          </xs:complexType>
        </xs:element>
        <xs:element minOccurs="0" name="Org-ref_syn">
          <xs:complexType>
            <xs:sequence minOccurs="0" maxOccurs="unbounded">
              <xs:element name="Org-ref_syn_E" type="xs:string" />
            </xs:sequence>
          </xs:complexType>
        </xs:element>
        <xs:element minOccurs="0" name="Org-ref_orgname">
          <xs:complexType>
            <xs:sequence>
              <xs:element ref="tns:OrgName" />
            </xs:sequence>
          </xs:complexType>
        </xs:element>
      </xs:sequence>
    </xs:complexType>
  </xs:element>
  <xs:element name="OrgName">
    <xs:complexType>
      <xs:sequence>
        <xs:element minOccurs="0" name="OrgName_name">
          <xs:complexType>
            <xs:choice>
              <xs:element name="OrgName_name_binomial">
                <xs:complexType>
                  <xs:sequence>
                    <xs:element ref="tns:BinomialOrgName" />
                  </xs:sequence>
                </xs:complexType>
              </xs:element>
              <xs:element name="OrgName_name_virus" type="xs:string" />
              <xs:element name="OrgName_name_hybrid">
                <xs:complexType>
                  <xs:sequence>
                    <xs:element ref="tns:MultiOrgName" />
                  </xs:sequence>
                </xs:complexType>
              </xs:element>
              <xs:element name="OrgName_name_namedhybrid">
                <xs:complexType>
                  <xs:sequence>
                    <xs:element ref="tns:BinomialOrgName" />
                  </xs:sequence>
                </xs:complexType>
              </xs:element>
              <xs:element name="OrgName_name_partial">
                <xs:complexType>
                  <xs:sequence>
                    <xs:element ref="tns:PartialOrgName" />
                  </xs:sequence>
                </xs:complexType>
              </xs:element>
            </xs:choice>
          </xs:complexType>
        </xs:element>
        <xs:element minOccurs="0" name="OrgName_attrib" type="xs:string" />
        <xs:element minOccurs="0" name="OrgName_mod">
          <xs:complexType>
            <xs:sequence minOccurs="0" maxOccurs="unbounded">
              <xs:element ref="tns:OrgMod" />
            </xs:sequence>
          </xs:complexType>
        </xs:element>
        <xs:element minOccurs="0" name="OrgName_lineage" type="xs:string" />
        <xs:element minOccurs="0" name="OrgName_gcode" type="xs:integer" />
        <xs:element minOccurs="0" name="OrgName_mgcode" type="xs:integer" />
        <xs:element minOccurs="0" name="OrgName_div" type="xs:string" />
      </xs:sequence>
    </xs:complexType>
  </xs:element>
  <xs:element name="OrgMod">
    <xs:complexType>
      <xs:sequence>
        <xs:element name="OrgMod_subtype">
          <xs:complexType>
            <xs:simpleContent>
              <xs:extension base="xs:integer">
                <xs:attribute name="value" use="optional">
                  <xs:simpleType>
                    <xs:restriction base="xs:string">
                      <xs:enumeration ncbi:intvalue="2" value="strain" />
                      <xs:enumeration ncbi:intvalue="3" value="substrain" />
                      <xs:enumeration ncbi:intvalue="4" value="type" />
                      <xs:enumeration ncbi:intvalue="5" value="subtype" />
                      <xs:enumeration ncbi:intvalue="6" value="variety" />
                      <xs:enumeration ncbi:intvalue="7" value="serotype" />
                      <xs:enumeration ncbi:intvalue="8" value="serogroup" />
                      <xs:enumeration ncbi:intvalue="9" value="serovar" />
                      <xs:enumeration ncbi:intvalue="10" value="cultivar" />
                      <xs:enumeration ncbi:intvalue="11" value="pathovar" />
                      <xs:enumeration ncbi:intvalue="12" value="chemovar" />
                      <xs:enumeration ncbi:intvalue="13" value="biovar" />
                      <xs:enumeration ncbi:intvalue="14" value="biotype" />
                      <xs:enumeration ncbi:intvalue="15" value="group" />
                      <xs:enumeration ncbi:intvalue="16" value="subgroup" />
                      <xs:enumeration ncbi:intvalue="17" value="isolate" />
                      <xs:enumeration ncbi:intvalue="18" value="common" />
                      <xs:enumeration ncbi:intvalue="19" value="acronym" />
                      <xs:enumeration ncbi:intvalue="20" value="dosage" />
                      <xs:enumeration ncbi:intvalue="21" value="nat-host" />
                      <xs:enumeration ncbi:intvalue="22" value="sub-species" />
                      <xs:enumeration ncbi:intvalue="23" value="specimen-voucher" />
                      <xs:enumeration ncbi:intvalue="24" value="authority" />
                      <xs:enumeration ncbi:intvalue="25" value="forma" />
                      <xs:enumeration ncbi:intvalue="26" value="forma-specialis" />
                      <xs:enumeration ncbi:intvalue="27" value="ecotype" />
                      <xs:enumeration ncbi:intvalue="28" value="synonym" />
                      <xs:enumeration ncbi:intvalue="29" value="anamorph" />
                      <xs:enumeration ncbi:intvalue="30" value="teleomorph" />
                      <xs:enumeration ncbi:intvalue="31" value="breed" />
                      <xs:enumeration ncbi:intvalue="32" value="gb-acronym" />
                      <xs:enumeration ncbi:intvalue="33" value="gb-anamorph" />
                      <xs:enumeration ncbi:intvalue="34" value="gb-synonym" />
                      <xs:enumeration ncbi:intvalue="35" value="culture-collection" />
                      <xs:enumeration ncbi:intvalue="36" value="bio-material" />
                      <xs:enumeration ncbi:intvalue="37" value="metagenome-source" />
                      <xs:enumeration ncbi:intvalue="253" value="old-lineage" />
                      <xs:enumeration ncbi:intvalue="254" value="old-name" />
                      <xs:enumeration ncbi:intvalue="255" value="other" />
                    </xs:restriction>
                  </xs:simpleType>
                </xs:attribute>
              </xs:extension>
            </xs:simpleContent>
          </xs:complexType>
        </xs:element>
        <xs:element name="OrgMod_subname" type="xs:string" />
        <xs:element minOccurs="0" name="OrgMod_attrib" type="xs:string" />
      </xs:sequence>
    </xs:complexType>
  </xs:element>
  <xs:element name="BinomialOrgName">
    <xs:complexType>
      <xs:sequence>
        <xs:element name="BinomialOrgName_genus" type="xs:string" />
        <xs:element minOccurs="0" name="BinomialOrgName_species" type="xs:string" />
        <xs:element minOccurs="0" name="BinomialOrgName_subspecies" type="xs:string" />
      </xs:sequence>
    </xs:complexType>
  </xs:element>
  <xs:element name="MultiOrgName">
    <xs:complexType>
      <xs:sequence minOccurs="0" maxOccurs="unbounded">
        <xs:element ref="tns:OrgName" />
      </xs:sequence>
    </xs:complexType>
  </xs:element>
  <xs:element name="PartialOrgName">
    <xs:complexType>
      <xs:sequence minOccurs="0" maxOccurs="unbounded">
        <xs:element ref="tns:TaxElement" />
      </xs:sequence>
    </xs:complexType>
  </xs:element>
  <xs:element name="TaxElement">
    <xs:complexType>
      <xs:sequence>
        <xs:element name="TaxElement_fixed-level">
          <xs:complexType>
            <xs:simpleContent>
              <xs:extension base="xs:integer">
                <xs:attribute name="value" use="optional">
                  <xs:simpleType>
                    <xs:restriction base="xs:string">
                      <xs:enumeration ncbi:intvalue="0" value="other" />
                      <xs:enumeration ncbi:intvalue="1" value="family" />
                      <xs:enumeration ncbi:intvalue="2" value="order" />
                      <xs:enumeration ncbi:intvalue="3" value="class" />
                    </xs:restriction>
                  </xs:simpleType>
                </xs:attribute>
              </xs:extension>
            </xs:simpleContent>
          </xs:complexType>
        </xs:element>
        <xs:element minOccurs="0" name="TaxElement_level" type="xs:string" />
        <xs:element name="TaxElement_name" type="xs:string" />
      </xs:sequence>
    </xs:complexType>
  </xs:element>
  <xs:element name="Date">
    <xs:complexType>
      <xs:choice>
        <xs:element name="Date_str" type="xs:string" />
        <xs:element name="Date_std">
          <xs:complexType>
            <xs:sequence>
              <xs:element ref="tns:Date-std" />
            </xs:sequence>
          </xs:complexType>
        </xs:element>
      </xs:choice>
    </xs:complexType>
  </xs:element>
  <xs:element name="Date-std">
    <xs:complexType>
      <xs:sequence>
        <xs:element name="Date-std_year" type="xs:integer" />
        <xs:element minOccurs="0" name="Date-std_month" type="xs:integer" />
        <xs:element minOccurs="0" name="Date-std_day" type="xs:integer" />
        <xs:element minOccurs="0" name="Date-std_season" type="xs:string" />
        <xs:element minOccurs="0" name="Date-std_hour" type="xs:integer" />
        <xs:element minOccurs="0" name="Date-std_minute" type="xs:integer" />
        <xs:element minOccurs="0" name="Date-std_second" type="xs:integer" />
      </xs:sequence>
    </xs:complexType>
  </xs:element>
  <xs:element name="Dbtag">
    <xs:complexType>
      <xs:sequence>
        <xs:element name="Dbtag_db" type="xs:string" />
        <xs:element name="Dbtag_tag">
          <xs:complexType>
            <xs:sequence>
              <xs:element ref="tns:Object-id" />
            </xs:sequence>
          </xs:complexType>
        </xs:element>
      </xs:sequence>
    </xs:complexType>
  </xs:element>
  <xs:element name="Object-id">
    <xs:complexType>
      <xs:choice>
        <xs:element name="Object-id_id" type="xs:integer" />
        <xs:element name="Object-id_str" type="xs:string" />
      </xs:choice>
    </xs:complexType>
  </xs:element>
  <xs:element name="Person-id">
    <xs:complexType>
      <xs:choice>
        <xs:element name="Person-id_dbtag">
          <xs:complexType>
            <xs:sequence>
              <xs:element ref="tns:Dbtag" />
            </xs:sequence>
          </xs:complexType>
        </xs:element>
        <xs:element name="Person-id_name">
          <xs:complexType>
            <xs:sequence>
              <xs:element ref="tns:Name-std" />
            </xs:sequence>
          </xs:complexType>
        </xs:element>
        <xs:element name="Person-id_ml" type="xs:string" />
        <xs:element name="Person-id_str" type="xs:string" />
        <xs:element name="Person-id_consortium" type="xs:string" />
      </xs:choice>
    </xs:complexType>
  </xs:element>
  <xs:element name="Name-std">
    <xs:complexType>
      <xs:sequence>
        <xs:element name="Name-std_last" type="xs:string" />
        <xs:element minOccurs="0" name="Name-std_first" type="xs:string" />
        <xs:element minOccurs="0" name="Name-std_middle" type="xs:string" />
        <xs:element minOccurs="0" name="Name-std_full" type="xs:string" />
        <xs:element minOccurs="0" name="Name-std_initials" type="xs:string" />
        <xs:element minOccurs="0" name="Name-std_suffix" type="xs:string" />
        <xs:element minOccurs="0" name="Name-std_title" type="xs:string" />
      </xs:sequence>
    </xs:complexType>
  </xs:element>
  <xs:element name="Int-fuzz">
    <xs:complexType>
      <xs:choice>
        <xs:element name="Int-fuzz_p-m" type="xs:integer" />
        <xs:element name="Int-fuzz_range">
          <xs:complexType>
            <xs:sequence>
              <xs:element name="Int-fuzz_range_max" type="xs:integer" />
              <xs:element name="Int-fuzz_range_min" type="xs:integer" />
            </xs:sequence>
          </xs:complexType>
        </xs:element>
        <xs:element name="Int-fuzz_pct" type="xs:integer" />
        <xs:element name="Int-fuzz_lim">
          <xs:complexType>
            <xs:attribute name="value" use="required">
              <xs:simpleType>
                <xs:restriction base="xs:string">
                  <xs:enumeration value="unk" />
                  <xs:enumeration value="gt" />
                  <xs:enumeration value="lt" />
                  <xs:enumeration value="tr" />
                  <xs:enumeration value="tl" />
                  <xs:enumeration value="circle" />
                  <xs:enumeration value="other" />
                </xs:restriction>
              </xs:simpleType>
            </xs:attribute>
          </xs:complexType>
        </xs:element>
        <xs:element name="Int-fuzz_alt">
          <xs:complexType>
            <xs:sequence minOccurs="0" maxOccurs="unbounded">
              <xs:element name="Int-fuzz_alt_E" type="xs:integer" />
            </xs:sequence>
          </xs:complexType>
        </xs:element>
      </xs:choice>
    </xs:complexType>
  </xs:element>
  <xs:element name="User-object">
    <xs:complexType>
      <xs:sequence>
        <xs:element minOccurs="0" name="User-object_class" type="xs:string" />
        <xs:element name="User-object_type">
          <xs:complexType>
            <xs:sequence>
              <xs:element ref="tns:Object-id" />
            </xs:sequence>
          </xs:complexType>
        </xs:element>
        <xs:element name="User-object_data">
          <xs:complexType>
            <xs:sequence minOccurs="0" maxOccurs="unbounded">
              <xs:element ref="tns:User-field" />
            </xs:sequence>
          </xs:complexType>
        </xs:element>
      </xs:sequence>
    </xs:complexType>
  </xs:element>
  <xs:element name="User-field">
    <xs:complexType>
      <xs:sequence>
        <xs:element name="User-field_label">
          <xs:complexType>
            <xs:sequence>
              <xs:element ref="tns:Object-id" />
            </xs:sequence>
          </xs:complexType>
        </xs:element>
        <xs:element minOccurs="0" name="User-field_num" type="xs:integer" />
        <xs:element name="User-field_data">
          <xs:complexType>
            <xs:choice>
              <xs:element name="User-field_data_str" type="xs:string" />
              <xs:element name="User-field_data_int" type="xs:integer" />
              <xs:element name="User-field_data_real" type="xs:double" />
              <xs:element name="User-field_data_bool">
                <xs:complexType>
                  <xs:attribute name="value" use="required">
                    <xs:simpleType>
                      <xs:restriction base="xs:string">
                        <xs:enumeration value="true" />
                        <xs:enumeration value="false" />
                      </xs:restriction>
                    </xs:simpleType>
                  </xs:attribute>
                </xs:complexType>
              </xs:element>
              <xs:element name="User-field_data_os" type="xs:hexBinary" />
              <xs:element name="User-field_data_object">
                <xs:complexType>
                  <xs:sequence>
                    <xs:element ref="tns:User-object" />
                  </xs:sequence>
                </xs:complexType>
              </xs:element>
              <xs:element name="User-field_data_strs">
                <xs:complexType>
                  <xs:sequence minOccurs="0" maxOccurs="unbounded">
                    <xs:element name="User-field_data_strs_E" type="xs:string" />
                  </xs:sequence>
                </xs:complexType>
              </xs:element>
              <xs:element name="User-field_data_ints">
                <xs:complexType>
                  <xs:sequence minOccurs="0" maxOccurs="unbounded">
                    <xs:element name="User-field_data_ints_E" type="xs:integer" />
                  </xs:sequence>
                </xs:complexType>
              </xs:element>
              <xs:element name="User-field_data_reals">
                <xs:complexType>
                  <xs:sequence minOccurs="0" maxOccurs="unbounded">
                    <xs:element name="User-field_data_reals_E" type="xs:double" />
                  </xs:sequence>
                </xs:complexType>
              </xs:element>
              <xs:element name="User-field_data_oss">
                <xs:complexType>
                  <xs:sequence minOccurs="0" maxOccurs="unbounded">
                    <xs:element name="User-field_data_oss_E" type="xs:hexBinary" />
                  </xs:sequence>
                </xs:complexType>
              </xs:element>
              <xs:element name="User-field_data_fields">
                <xs:complexType>
                  <xs:sequence minOccurs="0" maxOccurs="unbounded">
                    <xs:element ref="tns:User-field" />
                  </xs:sequence>
                </xs:complexType>
              </xs:element>
              <xs:element name="User-field_data_objects">
                <xs:complexType>
                  <xs:sequence minOccurs="0" maxOccurs="unbounded">
                    <xs:element ref="tns:User-object" />
                  </xs:sequence>
                </xs:complexType>
              </xs:element>
            </xs:choice>
          </xs:complexType>
        </xs:element>
      </xs:sequence>
    </xs:complexType>
  </xs:element>
  <xs:element name="Gene-ref">
    <xs:complexType>
      <xs:sequence>
        <xs:element minOccurs="0" name="Gene-ref_locus" type="xs:string" />
        <xs:element minOccurs="0" name="Gene-ref_allele" type="xs:string" />
        <xs:element minOccurs="0" name="Gene-ref_desc" type="xs:string" />
        <xs:element minOccurs="0" name="Gene-ref_maploc" type="xs:string" />
        <xs:element minOccurs="0" name="Gene-ref_pseudo">
          <xs:complexType>
            <xs:attribute default="false" name="value" use="optional">
              <xs:simpleType>
                <xs:restriction base="xs:string">
                  <xs:enumeration value="true" />
                  <xs:enumeration value="false" />
                </xs:restriction>
              </xs:simpleType>
            </xs:attribute>
          </xs:complexType>
        </xs:element>
        <xs:element minOccurs="0" name="Gene-ref_db">
          <xs:complexType>
            <xs:sequence minOccurs="0" maxOccurs="unbounded">
              <xs:element ref="tns:Dbtag" />
            </xs:sequence>
          </xs:complexType>
        </xs:element>
        <xs:element minOccurs="0" name="Gene-ref_syn">
          <xs:complexType>
            <xs:sequence minOccurs="0" maxOccurs="unbounded">
              <xs:element name="Gene-ref_syn_E" type="xs:string" />
            </xs:sequence>
          </xs:complexType>
        </xs:element>
        <xs:element minOccurs="0" name="Gene-ref_locus-tag" type="xs:string" />
        <xs:element minOccurs="0" name="Gene-ref_formal-name">
          <xs:complexType>
            <xs:sequence>
              <xs:element ref="tns:Gene-nomenclature" />
            </xs:sequence>
          </xs:complexType>
        </xs:element>
      </xs:sequence>
    </xs:complexType>
  </xs:element>
  <xs:element name="Gene-nomenclature">
    <xs:complexType>
      <xs:sequence>
        <xs:element name="Gene-nomenclature_status">
          <xs:complexType>
            <xs:attribute name="value" use="required">
              <xs:simpleType>
                <xs:restriction base="xs:string">
                  <xs:enumeration value="unknown" />
                  <xs:enumeration value="official" />
                  <xs:enumeration value="interim" />
                </xs:restriction>
              </xs:simpleType>
            </xs:attribute>
          </xs:complexType>
        </xs:element>
        <xs:element minOccurs="0" name="Gene-nomenclature_symbol" type="xs:string" />
        <xs:element minOccurs="0" name="Gene-nomenclature_name" type="xs:string" />
        <xs:element minOccurs="0" name="Gene-nomenclature_source">
          <xs:complexType>
            <xs:sequence>
              <xs:element ref="tns:Dbtag" />
            </xs:sequence>
          </xs:complexType>
        </xs:element>
      </xs:sequence>
    </xs:complexType>
  </xs:element>
  <xs:element name="RNA-ref">
    <xs:complexType>
      <xs:sequence>
        <xs:element name="RNA-ref_type">
          <xs:complexType>
            <xs:attribute name="value" use="required">
              <xs:simpleType>
                <xs:restriction base="xs:string">
                  <xs:enumeration value="unknown" />
                  <xs:enumeration value="premsg" />
                  <xs:enumeration value="mRNA" />
                  <xs:enumeration value="tRNA" />
                  <xs:enumeration value="rRNA" />
                  <xs:enumeration value="snRNA" />
                  <xs:enumeration value="scRNA" />
                  <xs:enumeration value="snoRNA" />
                  <xs:enumeration value="ncRNA" />
                  <xs:enumeration value="tmRNA" />
                  <xs:enumeration value="miscRNA" />
                  <xs:enumeration value="other" />
                </xs:restriction>
              </xs:simpleType>
            </xs:attribute>
          </xs:complexType>
        </xs:element>
        <xs:element minOccurs="0" name="RNA-ref_pseudo">
          <xs:complexType>
            <xs:attribute name="value" use="required">
              <xs:simpleType>
                <xs:restriction base="xs:string">
                  <xs:enumeration value="true" />
                  <xs:enumeration value="false" />
                </xs:restriction>
              </xs:simpleType>
            </xs:attribute>
          </xs:complexType>
        </xs:element>
        <xs:element minOccurs="0" name="RNA-ref_ext">
          <xs:complexType>
            <xs:choice>
              <xs:element name="RNA-ref_ext_name" type="xs:string" />
              <xs:element name="RNA-ref_ext_tRNA">
                <xs:complexType>
                  <xs:sequence>
                    <xs:element ref="tns:Trna-ext" />
                  </xs:sequence>
                </xs:complexType>
              </xs:element>
              <xs:element name="RNA-ref_ext_gen">
                <xs:complexType>
                  <xs:sequence>
                    <xs:element ref="tns:RNA-gen" />
                  </xs:sequence>
                </xs:complexType>
              </xs:element>
            </xs:choice>
          </xs:complexType>
        </xs:element>
      </xs:sequence>
    </xs:complexType>
  </xs:element>
  <xs:element name="Trna-ext">
    <xs:complexType>
      <xs:sequence>
        <xs:element minOccurs="0" name="Trna-ext_aa">
          <xs:complexType>
            <xs:choice>
              <xs:element name="Trna-ext_aa_iupacaa" type="xs:integer" />
              <xs:element name="Trna-ext_aa_ncbieaa" type="xs:integer" />
              <xs:element name="Trna-ext_aa_ncbi8aa" type="xs:integer" />
              <xs:element name="Trna-ext_aa_ncbistdaa" type="xs:integer" />
            </xs:choice>
          </xs:complexType>
        </xs:element>
        <xs:element minOccurs="0" name="Trna-ext_codon">
          <xs:complexType>
            <xs:sequence minOccurs="0" maxOccurs="unbounded">
              <xs:element name="Trna-ext_codon_E" type="xs:integer" />
            </xs:sequence>
          </xs:complexType>
        </xs:element>
        <xs:element minOccurs="0" name="Trna-ext_anticodon">
          <xs:complexType>
            <xs:sequence>
              <xs:element ref="tns:Seq-loc" />
            </xs:sequence>
          </xs:complexType>
        </xs:element>
      </xs:sequence>
    </xs:complexType>
  </xs:element>
  <xs:element name="RNA-gen">
    <xs:complexType>
      <xs:sequence>
        <xs:element minOccurs="0" name="RNA-gen_class" type="xs:string" />
        <xs:element minOccurs="0" name="RNA-gen_product" type="xs:string" />
        <xs:element minOccurs="0" name="RNA-gen_quals">
          <xs:complexType>
            <xs:sequence>
              <xs:element ref="tns:RNA-qual-set" />
            </xs:sequence>
          </xs:complexType>
        </xs:element>
      </xs:sequence>
    </xs:complexType>
  </xs:element>
  <xs:element name="RNA-qual">
    <xs:complexType>
      <xs:sequence>
        <xs:element name="RNA-qual_qual" type="xs:string" />
        <xs:element name="RNA-qual_val" type="xs:string" />
      </xs:sequence>
    </xs:complexType>
  </xs:element>
  <xs:element name="RNA-qual-set">
    <xs:complexType>
      <xs:sequence minOccurs="0" maxOccurs="unbounded">
        <xs:element ref="tns:RNA-qual" />
      </xs:sequence>
    </xs:complexType>
  </xs:element>
  <xs:element name="Pub">
    <xs:complexType>
      <xs:choice>
        <xs:element name="Pub_gen">
          <xs:complexType>
            <xs:sequence>
              <xs:element ref="tns:Cit-gen" />
            </xs:sequence>
          </xs:complexType>
        </xs:element>
        <xs:element name="Pub_sub">
          <xs:complexType>
            <xs:sequence>
              <xs:element ref="tns:Cit-sub" />
            </xs:sequence>
          </xs:complexType>
        </xs:element>
        <xs:element name="Pub_medline">
          <xs:complexType>
            <xs:sequence>
              <xs:element ref="tns:Medline-entry" />
            </xs:sequence>
          </xs:complexType>
        </xs:element>
        <xs:element name="Pub_muid" type="xs:integer" />
        <xs:element name="Pub_article">
          <xs:complexType>
            <xs:sequence>
              <xs:element ref="tns:Cit-art" />
            </xs:sequence>
          </xs:complexType>
        </xs:element>
        <xs:element name="Pub_journal">
          <xs:complexType>
            <xs:sequence>
              <xs:element ref="tns:Cit-jour" />
            </xs:sequence>
          </xs:complexType>
        </xs:element>
        <xs:element name="Pub_book">
          <xs:complexType>
            <xs:sequence>
              <xs:element ref="tns:Cit-book" />
            </xs:sequence>
          </xs:complexType>
        </xs:element>
        <xs:element name="Pub_proc">
          <xs:complexType>
            <xs:sequence>
              <xs:element ref="tns:Cit-proc" />
            </xs:sequence>
          </xs:complexType>
        </xs:element>
        <xs:element name="Pub_patent">
          <xs:complexType>
            <xs:sequence>
              <xs:element ref="tns:Cit-pat" />
            </xs:sequence>
          </xs:complexType>
        </xs:element>
        <xs:element name="Pub_pat-id">
          <xs:complexType>
            <xs:sequence>
              <xs:element ref="tns:Id-pat" />
            </xs:sequence>
          </xs:complexType>
        </xs:element>
        <xs:element name="Pub_man">
          <xs:complexType>
            <xs:sequence>
              <xs:element ref="tns:Cit-let" />
            </xs:sequence>
          </xs:complexType>
        </xs:element>
        <xs:element name="Pub_equiv">
          <xs:complexType>
            <xs:sequence>
              <xs:element ref="tns:Pub-equiv" />
            </xs:sequence>
          </xs:complexType>
        </xs:element>
        <xs:element name="Pub_pmid">
          <xs:complexType>
            <xs:sequence>
              <xs:element ref="tns:PubMedId" />
            </xs:sequence>
          </xs:complexType>
        </xs:element>
      </xs:choice>
    </xs:complexType>
  </xs:element>
  <xs:element name="Pub-equiv">
    <xs:complexType>
      <xs:sequence minOccurs="0" maxOccurs="unbounded">
        <xs:element ref="tns:Pub" />
      </xs:sequence>
    </xs:complexType>
  </xs:element>
  <xs:element name="Pub-set">
    <xs:complexType>
      <xs:choice>
        <xs:element name="Pub-set_pub">
          <xs:complexType>
            <xs:sequence minOccurs="0" maxOccurs="unbounded">
              <xs:element ref="tns:Pub" />
            </xs:sequence>
          </xs:complexType>
        </xs:element>
        <xs:element name="Pub-set_medline">
          <xs:complexType>
            <xs:sequence minOccurs="0" maxOccurs="unbounded">
              <xs:element ref="tns:Medline-entry" />
            </xs:sequence>
          </xs:complexType>
        </xs:element>
        <xs:element name="Pub-set_article">
          <xs:complexType>
            <xs:sequence minOccurs="0" maxOccurs="unbounded">
              <xs:element ref="tns:Cit-art" />
            </xs:sequence>
          </xs:complexType>
        </xs:element>
        <xs:element name="Pub-set_journal">
          <xs:complexType>
            <xs:sequence minOccurs="0" maxOccurs="unbounded">
              <xs:element ref="tns:Cit-jour" />
            </xs:sequence>
          </xs:complexType>
        </xs:element>
        <xs:element name="Pub-set_book">
          <xs:complexType>
            <xs:sequence minOccurs="0" maxOccurs="unbounded">
              <xs:element ref="tns:Cit-book" />
            </xs:sequence>
          </xs:complexType>
        </xs:element>
        <xs:element name="Pub-set_proc">
          <xs:complexType>
            <xs:sequence minOccurs="0" maxOccurs="unbounded">
              <xs:element ref="tns:Cit-proc" />
            </xs:sequence>
          </xs:complexType>
        </xs:element>
        <xs:element name="Pub-set_patent">
          <xs:complexType>
            <xs:sequence minOccurs="0" maxOccurs="unbounded">
              <xs:element ref="tns:Cit-pat" />
            </xs:sequence>
          </xs:complexType>
        </xs:element>
      </xs:choice>
    </xs:complexType>
  </xs:element>
  <xs:element name="Seq-id">
    <xs:complexType>
      <xs:choice>
        <xs:element name="Seq-id_local">
          <xs:complexType>
            <xs:sequence>
              <xs:element ref="tns:Object-id" />
            </xs:sequence>
          </xs:complexType>
        </xs:element>
        <xs:element name="Seq-id_gibbsq" type="xs:integer" />
        <xs:element name="Seq-id_gibbmt" type="xs:integer" />
        <xs:element name="Seq-id_giim">
          <xs:complexType>
            <xs:sequence>
              <xs:element ref="tns:Giimport-id" />
            </xs:sequence>
          </xs:complexType>
        </xs:element>
        <xs:element name="Seq-id_genbank">
          <xs:complexType>
            <xs:sequence>
              <xs:element ref="tns:Textseq-id" />
            </xs:sequence>
          </xs:complexType>
        </xs:element>
        <xs:element name="Seq-id_embl">
          <xs:complexType>
            <xs:sequence>
              <xs:element ref="tns:Textseq-id" />
            </xs:sequence>
          </xs:complexType>
        </xs:element>
        <xs:element name="Seq-id_pir">
          <xs:complexType>
            <xs:sequence>
              <xs:element ref="tns:Textseq-id" />
            </xs:sequence>
          </xs:complexType>
        </xs:element>
        <xs:element name="Seq-id_swissprot">
          <xs:complexType>
            <xs:sequence>
              <xs:element ref="tns:Textseq-id" />
            </xs:sequence>
          </xs:complexType>
        </xs:element>
        <xs:element name="Seq-id_patent">
          <xs:complexType>
            <xs:sequence>
              <xs:element ref="tns:Patent-seq-id" />
            </xs:sequence>
          </xs:complexType>
        </xs:element>
        <xs:element name="Seq-id_other">
          <xs:complexType>
            <xs:sequence>
              <xs:element ref="tns:Textseq-id" />
            </xs:sequence>
          </xs:complexType>
        </xs:element>
        <xs:element name="Seq-id_general">
          <xs:complexType>
            <xs:sequence>
              <xs:element ref="tns:Dbtag" />
            </xs:sequence>
          </xs:complexType>
        </xs:element>
        <xs:element name="Seq-id_gi" type="xs:integer" />
        <xs:element name="Seq-id_ddbj">
          <xs:complexType>
            <xs:sequence>
              <xs:element ref="tns:Textseq-id" />
            </xs:sequence>
          </xs:complexType>
        </xs:element>
        <xs:element name="Seq-id_prf">
          <xs:complexType>
            <xs:sequence>
              <xs:element ref="tns:Textseq-id" />
            </xs:sequence>
          </xs:complexType>
        </xs:element>
        <xs:element name="Seq-id_pdb">
          <xs:complexType>
            <xs:sequence>
              <xs:element ref="tns:PDB-seq-id" />
            </xs:sequence>
          </xs:complexType>
        </xs:element>
        <xs:element name="Seq-id_tpg">
          <xs:complexType>
            <xs:sequence>
              <xs:element ref="tns:Textseq-id" />
            </xs:sequence>
          </xs:complexType>
        </xs:element>
        <xs:element name="Seq-id_tpe">
          <xs:complexType>
            <xs:sequence>
              <xs:element ref="tns:Textseq-id" />
            </xs:sequence>
          </xs:complexType>
        </xs:element>
        <xs:element name="Seq-id_tpd">
          <xs:complexType>
            <xs:sequence>
              <xs:element ref="tns:Textseq-id" />
            </xs:sequence>
          </xs:complexType>
        </xs:element>
        <xs:element name="Seq-id_gpipe">
          <xs:complexType>
            <xs:sequence>
              <xs:element ref="tns:Textseq-id" />
            </xs:sequence>
          </xs:complexType>
        </xs:element>
        <xs:element name="Seq-id_named-annot-track">
          <xs:complexType>
            <xs:sequence>
              <xs:element ref="tns:Textseq-id" />
            </xs:sequence>
          </xs:complexType>
        </xs:element>
      </xs:choice>
    </xs:complexType>
  </xs:element>
  <xs:element name="Patent-seq-id">
    <xs:complexType>
      <xs:sequence>
        <xs:element name="Patent-seq-id_seqid" type="xs:integer" />
        <xs:element name="Patent-seq-id_cit">
          <xs:complexType>
            <xs:sequence>
              <xs:element ref="tns:Id-pat" />
            </xs:sequence>
          </xs:complexType>
        </xs:element>
      </xs:sequence>
    </xs:complexType>
  </xs:element>
  <xs:element name="Textseq-id">
    <xs:complexType>
      <xs:sequence>
        <xs:element minOccurs="0" name="Textseq-id_name" type="xs:string" />
        <xs:element minOccurs="0" name="Textseq-id_accession" type="xs:string" />
        <xs:element minOccurs="0" name="Textseq-id_release" type="xs:string" />
        <xs:element minOccurs="0" name="Textseq-id_version" type="xs:integer" />
      </xs:sequence>
    </xs:complexType>
  </xs:element>
  <xs:element name="Giimport-id">
    <xs:complexType>
      <xs:sequence>
        <xs:element name="Giimport-id_id" type="xs:integer" />
        <xs:element minOccurs="0" name="Giimport-id_db" type="xs:string" />
        <xs:element minOccurs="0" name="Giimport-id_release" type="xs:string" />
      </xs:sequence>
    </xs:complexType>
  </xs:element>
  <xs:element name="PDB-seq-id">
    <xs:complexType>
      <xs:sequence>
        <xs:element name="PDB-seq-id_mol">
          <xs:complexType>
            <xs:sequence>
              <xs:element ref="tns:PDB-mol-id" />
            </xs:sequence>
          </xs:complexType>
        </xs:element>
        <xs:element default="32" name="PDB-seq-id_chain" type="xs:integer" />
        <xs:element minOccurs="0" name="PDB-seq-id_rel">
          <xs:complexType>
            <xs:sequence>
              <xs:element ref="tns:Date" />
            </xs:sequence>
          </xs:complexType>
        </xs:element>
      </xs:sequence>
    </xs:complexType>
  </xs:element>
  <xs:element name="PDB-mol-id" type="xs:string" />
  <xs:element name="Seq-loc">
    <xs:complexType>
      <xs:choice>
        <xs:element name="Seq-loc_null">
          <xs:complexType />
        </xs:element>
        <xs:element name="Seq-loc_empty">
          <xs:complexType>
            <xs:sequence>
              <xs:element ref="tns:Seq-id" />
            </xs:sequence>
          </xs:complexType>
        </xs:element>
        <xs:element name="Seq-loc_whole">
          <xs:complexType>
            <xs:sequence>
              <xs:element ref="tns:Seq-id" />
            </xs:sequence>
          </xs:complexType>
        </xs:element>
        <xs:element name="Seq-loc_int">
          <xs:complexType>
            <xs:sequence>
              <xs:element ref="tns:Seq-interval" />
            </xs:sequence>
          </xs:complexType>
        </xs:element>
        <xs:element name="Seq-loc_packed-int">
          <xs:complexType>
            <xs:sequence>
              <xs:element ref="tns:Packed-seqint" />
            </xs:sequence>
          </xs:complexType>
        </xs:element>
        <xs:element name="Seq-loc_pnt">
          <xs:complexType>
            <xs:sequence>
              <xs:element ref="tns:Seq-point" />
            </xs:sequence>
          </xs:complexType>
        </xs:element>
        <xs:element name="Seq-loc_packed-pnt">
          <xs:complexType>
            <xs:sequence>
              <xs:element ref="tns:Packed-seqpnt" />
            </xs:sequence>
          </xs:complexType>
        </xs:element>
        <xs:element name="Seq-loc_mix">
          <xs:complexType>
            <xs:sequence>
              <xs:element ref="tns:Seq-loc-mix" />
            </xs:sequence>
          </xs:complexType>
        </xs:element>
        <xs:element name="Seq-loc_equiv">
          <xs:complexType>
            <xs:sequence>
              <xs:element ref="tns:Seq-loc-equiv" />
            </xs:sequence>
          </xs:complexType>
        </xs:element>
        <xs:element name="Seq-loc_bond">
          <xs:complexType>
            <xs:sequence>
              <xs:element ref="tns:Seq-bond" />
            </xs:sequence>
          </xs:complexType>
        </xs:element>
        <xs:element name="Seq-loc_feat">
          <xs:complexType>
            <xs:sequence>
              <xs:element ref="tns:Feat-id" />
            </xs:sequence>
          </xs:complexType>
        </xs:element>
      </xs:choice>
    </xs:complexType>
  </xs:element>
  <xs:element name="Seq-interval">
    <xs:complexType>
      <xs:sequence>
        <xs:element name="Seq-interval_from" type="xs:integer" />
        <xs:element name="Seq-interval_to" type="xs:integer" />
        <xs:element minOccurs="0" name="Seq-interval_strand">
          <xs:complexType>
            <xs:sequence>
              <xs:element ref="tns:Na-strand" />
            </xs:sequence>
          </xs:complexType>
        </xs:element>
        <xs:element name="Seq-interval_id">
          <xs:complexType>
            <xs:sequence>
              <xs:element ref="tns:Seq-id" />
            </xs:sequence>
          </xs:complexType>
        </xs:element>
        <xs:element minOccurs="0" name="Seq-interval_fuzz-from">
          <xs:complexType>
            <xs:sequence>
              <xs:element ref="tns:Int-fuzz" />
            </xs:sequence>
          </xs:complexType>
        </xs:element>
        <xs:element minOccurs="0" name="Seq-interval_fuzz-to">
          <xs:complexType>
            <xs:sequence>
              <xs:element ref="tns:Int-fuzz" />
            </xs:sequence>
          </xs:complexType>
        </xs:element>
      </xs:sequence>
    </xs:complexType>
  </xs:element>
  <xs:element name="Packed-seqint">
    <xs:complexType>
      <xs:sequence minOccurs="0" maxOccurs="unbounded">
        <xs:element ref="tns:Seq-interval" />
      </xs:sequence>
    </xs:complexType>
  </xs:element>
  <xs:element name="Seq-point">
    <xs:complexType>
      <xs:sequence>
        <xs:element name="Seq-point_point" type="xs:integer" />
        <xs:element minOccurs="0" name="Seq-point_strand">
          <xs:complexType>
            <xs:sequence>
              <xs:element ref="tns:Na-strand" />
            </xs:sequence>
          </xs:complexType>
        </xs:element>
        <xs:element name="Seq-point_id">
          <xs:complexType>
            <xs:sequence>
              <xs:element ref="tns:Seq-id" />
            </xs:sequence>
          </xs:complexType>
        </xs:element>
        <xs:element minOccurs="0" name="Seq-point_fuzz">
          <xs:complexType>
            <xs:sequence>
              <xs:element ref="tns:Int-fuzz" />
            </xs:sequence>
          </xs:complexType>
        </xs:element>
      </xs:sequence>
    </xs:complexType>
  </xs:element>
  <xs:element name="Packed-seqpnt">
    <xs:complexType>
      <xs:sequence>
        <xs:element minOccurs="0" name="Packed-seqpnt_strand">
          <xs:complexType>
            <xs:sequence>
              <xs:element ref="tns:Na-strand" />
            </xs:sequence>
          </xs:complexType>
        </xs:element>
        <xs:element name="Packed-seqpnt_id">
          <xs:complexType>
            <xs:sequence>
              <xs:element ref="tns:Seq-id" />
            </xs:sequence>
          </xs:complexType>
        </xs:element>
        <xs:element minOccurs="0" name="Packed-seqpnt_fuzz">
          <xs:complexType>
            <xs:sequence>
              <xs:element ref="tns:Int-fuzz" />
            </xs:sequence>
          </xs:complexType>
        </xs:element>
        <xs:element name="Packed-seqpnt_points">
          <xs:complexType>
            <xs:sequence minOccurs="0" maxOccurs="unbounded">
              <xs:element name="Packed-seqpnt_points_E" type="xs:integer" />
            </xs:sequence>
          </xs:complexType>
        </xs:element>
      </xs:sequence>
    </xs:complexType>
  </xs:element>
  <xs:element name="Na-strand">
    <xs:complexType>
      <xs:attribute name="value" use="required">
        <xs:simpleType>
          <xs:restriction base="xs:string">
            <xs:enumeration value="unknown" />
            <xs:enumeration value="plus" />
            <xs:enumeration value="minus" />
            <xs:enumeration value="both" />
            <xs:enumeration value="both-rev" />
            <xs:enumeration value="other" />
          </xs:restriction>
        </xs:simpleType>
      </xs:attribute>
    </xs:complexType>
  </xs:element>
  <xs:element name="Seq-bond">
    <xs:complexType>
      <xs:sequence>
        <xs:element name="Seq-bond_a">
          <xs:complexType>
            <xs:sequence>
              <xs:element ref="tns:Seq-point" />
            </xs:sequence>
          </xs:complexType>
        </xs:element>
        <xs:element minOccurs="0" name="Seq-bond_b">
          <xs:complexType>
            <xs:sequence>
              <xs:element ref="tns:Seq-point" />
            </xs:sequence>
          </xs:complexType>
        </xs:element>
      </xs:sequence>
    </xs:complexType>
  </xs:element>
  <xs:element name="Seq-loc-mix">
    <xs:complexType>
      <xs:sequence minOccurs="0" maxOccurs="unbounded">
        <xs:element ref="tns:Seq-loc" />
      </xs:sequence>
    </xs:complexType>
  </xs:element>
  <xs:element name="Seq-loc-equiv">
    <xs:complexType>
      <xs:sequence minOccurs="0" maxOccurs="unbounded">
        <xs:element ref="tns:Seq-loc" />
      </xs:sequence>
    </xs:complexType>
  </xs:element>
  <xs:element name="ArticleId">
    <xs:complexType>
      <xs:choice>
        <xs:element name="ArticleId_pubmed">
          <xs:complexType>
            <xs:sequence>
              <xs:element ref="tns:PubMedId" />
            </xs:sequence>
          </xs:complexType>
        </xs:element>
        <xs:element name="ArticleId_medline">
          <xs:complexType>
            <xs:sequence>
              <xs:element ref="tns:MedlineUID" />
            </xs:sequence>
          </xs:complexType>
        </xs:element>
        <xs:element name="ArticleId_doi">
          <xs:complexType>
            <xs:sequence>
              <xs:element ref="tns:DOI" />
            </xs:sequence>
          </xs:complexType>
        </xs:element>
        <xs:element name="ArticleId_pii">
          <xs:complexType>
            <xs:sequence>
              <xs:element ref="tns:PII" />
            </xs:sequence>
          </xs:complexType>
        </xs:element>
        <xs:element name="ArticleId_pmcid">
          <xs:complexType>
            <xs:sequence>
              <xs:element ref="tns:PmcID" />
            </xs:sequence>
          </xs:complexType>
        </xs:element>
        <xs:element name="ArticleId_pmcpid">
          <xs:complexType>
            <xs:sequence>
              <xs:element ref="tns:PmcPid" />
            </xs:sequence>
          </xs:complexType>
        </xs:element>
        <xs:element name="ArticleId_pmpid">
          <xs:complexType>
            <xs:sequence>
              <xs:element ref="tns:PmPid" />
            </xs:sequence>
          </xs:complexType>
        </xs:element>
        <xs:element name="ArticleId_other">
          <xs:complexType>
            <xs:sequence>
              <xs:element ref="tns:Dbtag" />
            </xs:sequence>
          </xs:complexType>
        </xs:element>
      </xs:choice>
    </xs:complexType>
  </xs:element>
  <xs:element name="PubMedId" type="xs:integer" />
  <xs:element name="MedlineUID" type="xs:integer" />
  <xs:element name="DOI" type="xs:string" />
  <xs:element name="PII" type="xs:string" />
  <xs:element name="PmcID" type="xs:integer" />
  <xs:element name="PmcPid" type="xs:string" />
  <xs:element name="PmPid" type="xs:string" />
  <xs:element name="ArticleIdSet">
    <xs:complexType>
      <xs:sequence minOccurs="0" maxOccurs="unbounded">
        <xs:element ref="tns:ArticleId" />
      </xs:sequence>
    </xs:complexType>
  </xs:element>
  <xs:element name="PubStatus">
    <xs:complexType>
      <xs:simpleContent>
        <xs:extension base="xs:integer">
          <xs:attribute name="value" use="optional">
            <xs:simpleType>
              <xs:restriction base="xs:string">
                <xs:enumeration ncbi:intvalue="1" value="received" />
                <xs:enumeration ncbi:intvalue="2" value="accepted" />
                <xs:enumeration ncbi:intvalue="3" value="epublish" />
                <xs:enumeration ncbi:intvalue="4" value="ppublish" />
                <xs:enumeration ncbi:intvalue="5" value="revised" />
                <xs:enumeration ncbi:intvalue="6" value="pmc" />
                <xs:enumeration ncbi:intvalue="7" value="pmcr" />
                <xs:enumeration ncbi:intvalue="8" value="pubmed" />
                <xs:enumeration ncbi:intvalue="9" value="pubmedr" />
                <xs:enumeration ncbi:intvalue="10" value="aheadofprint" />
                <xs:enumeration ncbi:intvalue="11" value="premedline" />
                <xs:enumeration ncbi:intvalue="12" value="medline" />
                <xs:enumeration ncbi:intvalue="255" value="other" />
              </xs:restriction>
            </xs:simpleType>
          </xs:attribute>
        </xs:extension>
      </xs:simpleContent>
    </xs:complexType>
  </xs:element>
  <xs:element name="PubStatusDate">
    <xs:complexType>
      <xs:sequence>
        <xs:element name="PubStatusDate_pubstatus">
          <xs:complexType>
            <xs:sequence>
              <xs:element ref="tns:PubStatus" />
            </xs:sequence>
          </xs:complexType>
        </xs:element>
        <xs:element name="PubStatusDate_date">
          <xs:complexType>
            <xs:sequence>
              <xs:element ref="tns:Date" />
            </xs:sequence>
          </xs:complexType>
        </xs:element>
      </xs:sequence>
    </xs:complexType>
  </xs:element>
  <xs:element name="PubStatusDateSet">
    <xs:complexType>
      <xs:sequence minOccurs="0" maxOccurs="unbounded">
        <xs:element ref="tns:PubStatusDate" />
      </xs:sequence>
    </xs:complexType>
  </xs:element>
  <xs:element name="Cit-art">
    <xs:complexType>
      <xs:sequence>
        <xs:element minOccurs="0" name="Cit-art_title">
          <xs:complexType>
            <xs:sequence>
              <xs:element ref="tns:Title" />
            </xs:sequence>
          </xs:complexType>
        </xs:element>
        <xs:element minOccurs="0" name="Cit-art_authors">
          <xs:complexType>
            <xs:sequence>
              <xs:element ref="tns:Auth-list" />
            </xs:sequence>
          </xs:complexType>
        </xs:element>
        <xs:element name="Cit-art_from">
          <xs:complexType>
            <xs:choice>
              <xs:element name="Cit-art_from_journal">
                <xs:complexType>
                  <xs:sequence>
                    <xs:element ref="tns:Cit-jour" />
                  </xs:sequence>
                </xs:complexType>
              </xs:element>
              <xs:element name="Cit-art_from_book">
                <xs:complexType>
                  <xs:sequence>
                    <xs:element ref="tns:Cit-book" />
                  </xs:sequence>
                </xs:complexType>
              </xs:element>
              <xs:element name="Cit-art_from_proc">
                <xs:complexType>
                  <xs:sequence>
                    <xs:element ref="tns:Cit-proc" />
                  </xs:sequence>
                </xs:complexType>
              </xs:element>
            </xs:choice>
          </xs:complexType>
        </xs:element>
        <xs:element minOccurs="0" name="Cit-art_ids">
          <xs:complexType>
            <xs:sequence>
              <xs:element ref="tns:ArticleIdSet" />
            </xs:sequence>
          </xs:complexType>
        </xs:element>
      </xs:sequence>
    </xs:complexType>
  </xs:element>
  <xs:element name="Cit-jour">
    <xs:complexType>
      <xs:sequence>
        <xs:element name="Cit-jour_title">
          <xs:complexType>
            <xs:sequence>
              <xs:element ref="tns:Title" />
            </xs:sequence>
          </xs:complexType>
        </xs:element>
        <xs:element name="Cit-jour_imp">
          <xs:complexType>
            <xs:sequence>
              <xs:element ref="tns:Imprint" />
            </xs:sequence>
          </xs:complexType>
        </xs:element>
      </xs:sequence>
    </xs:complexType>
  </xs:element>
  <xs:element name="Cit-book">
    <xs:complexType>
      <xs:sequence>
        <xs:element name="Cit-book_title">
          <xs:complexType>
            <xs:sequence>
              <xs:element ref="tns:Title" />
            </xs:sequence>
          </xs:complexType>
        </xs:element>
        <xs:element minOccurs="0" name="Cit-book_coll">
          <xs:complexType>
            <xs:sequence>
              <xs:element ref="tns:Title" />
            </xs:sequence>
          </xs:complexType>
        </xs:element>
        <xs:element name="Cit-book_authors">
          <xs:complexType>
            <xs:sequence>
              <xs:element ref="tns:Auth-list" />
            </xs:sequence>
          </xs:complexType>
        </xs:element>
        <xs:element name="Cit-book_imp">
          <xs:complexType>
            <xs:sequence>
              <xs:element ref="tns:Imprint" />
            </xs:sequence>
          </xs:complexType>
        </xs:element>
      </xs:sequence>
    </xs:complexType>
  </xs:element>
  <xs:element name="Cit-proc">
    <xs:complexType>
      <xs:sequence>
        <xs:element name="Cit-proc_book">
          <xs:complexType>
            <xs:sequence>
              <xs:element ref="tns:Cit-book" />
            </xs:sequence>
          </xs:complexType>
        </xs:element>
        <xs:element name="Cit-proc_meet">
          <xs:complexType>
            <xs:sequence>
              <xs:element ref="tns:Meeting" />
            </xs:sequence>
          </xs:complexType>
        </xs:element>
      </xs:sequence>
    </xs:complexType>
  </xs:element>
  <xs:element name="Cit-pat">
    <xs:complexType>
      <xs:sequence>
        <xs:element name="Cit-pat_title" type="xs:string" />
        <xs:element name="Cit-pat_authors">
          <xs:complexType>
            <xs:sequence>
              <xs:element ref="tns:Auth-list" />
            </xs:sequence>
          </xs:complexType>
        </xs:element>
        <xs:element name="Cit-pat_country" type="xs:string" />
        <xs:element name="Cit-pat_doc-type" type="xs:string" />
        <xs:element minOccurs="0" name="Cit-pat_number" type="xs:string" />
        <xs:element minOccurs="0" name="Cit-pat_date-issue">
          <xs:complexType>
            <xs:sequence>
              <xs:element ref="tns:Date" />
            </xs:sequence>
          </xs:complexType>
        </xs:element>
        <xs:element minOccurs="0" name="Cit-pat_class">
          <xs:complexType>
            <xs:sequence minOccurs="0" maxOccurs="unbounded">
              <xs:element name="Cit-pat_class_E" type="xs:string" />
            </xs:sequence>
          </xs:complexType>
        </xs:element>
        <xs:element minOccurs="0" name="Cit-pat_app-number" type="xs:string" />
        <xs:element minOccurs="0" name="Cit-pat_app-date">
          <xs:complexType>
            <xs:sequence>
              <xs:element ref="tns:Date" />
            </xs:sequence>
          </xs:complexType>
        </xs:element>
        <xs:element minOccurs="0" name="Cit-pat_applicants">
          <xs:complexType>
            <xs:sequence>
              <xs:element ref="tns:Auth-list" />
            </xs:sequence>
          </xs:complexType>
        </xs:element>
        <xs:element minOccurs="0" name="Cit-pat_assignees">
          <xs:complexType>
            <xs:sequence>
              <xs:element ref="tns:Auth-list" />
            </xs:sequence>
          </xs:complexType>
        </xs:element>
        <xs:element minOccurs="0" name="Cit-pat_priority">
          <xs:complexType>
            <xs:sequence minOccurs="0" maxOccurs="unbounded">
              <xs:element ref="tns:Patent-priority" />
            </xs:sequence>
          </xs:complexType>
        </xs:element>
        <xs:element minOccurs="0" name="Cit-pat_abstract" type="xs:string" />
      </xs:sequence>
    </xs:complexType>
  </xs:element>
  <xs:element name="Patent-priority">
    <xs:complexType>
      <xs:sequence>
        <xs:element name="Patent-priority_country" type="xs:string" />
        <xs:element name="Patent-priority_number" type="xs:string" />
        <xs:element name="Patent-priority_date">
          <xs:complexType>
            <xs:sequence>
              <xs:element ref="tns:Date" />
            </xs:sequence>
          </xs:complexType>
        </xs:element>
      </xs:sequence>
    </xs:complexType>
  </xs:element>
  <xs:element name="Id-pat">
    <xs:complexType>
      <xs:sequence>
        <xs:element name="Id-pat_country" type="xs:string" />
        <xs:element name="Id-pat_id">
          <xs:complexType>
            <xs:choice>
              <xs:element name="Id-pat_id_number" type="xs:string" />
              <xs:element name="Id-pat_id_app-number" type="xs:string" />
            </xs:choice>
          </xs:complexType>
        </xs:element>
        <xs:element minOccurs="0" name="Id-pat_doc-type" type="xs:string" />
      </xs:sequence>
    </xs:complexType>
  </xs:element>
  <xs:element name="Cit-let">
    <xs:complexType>
      <xs:sequence>
        <xs:element name="Cit-let_cit">
          <xs:complexType>
            <xs:sequence>
              <xs:element ref="tns:Cit-book" />
            </xs:sequence>
          </xs:complexType>
        </xs:element>
        <xs:element minOccurs="0" name="Cit-let_man-id" type="xs:string" />
        <xs:element minOccurs="0" name="Cit-let_type">
          <xs:complexType>
            <xs:attribute name="value" use="required">
              <xs:simpleType>
                <xs:restriction base="xs:string">
                  <xs:enumeration value="manuscript" />
                  <xs:enumeration value="letter" />
                  <xs:enumeration value="thesis" />
                </xs:restriction>
              </xs:simpleType>
            </xs:attribute>
          </xs:complexType>
        </xs:element>
      </xs:sequence>
    </xs:complexType>
  </xs:element>
  <xs:element name="Cit-sub">
    <xs:complexType>
      <xs:sequence>
        <xs:element name="Cit-sub_authors">
          <xs:complexType>
            <xs:sequence>
              <xs:element ref="tns:Auth-list" />
            </xs:sequence>
          </xs:complexType>
        </xs:element>
        <xs:element minOccurs="0" name="Cit-sub_imp">
          <xs:complexType>
            <xs:sequence>
              <xs:element ref="tns:Imprint" />
            </xs:sequence>
          </xs:complexType>
        </xs:element>
        <xs:element minOccurs="0" name="Cit-sub_medium">
          <xs:complexType>
            <xs:attribute name="value" use="required">
              <xs:simpleType>
                <xs:restriction base="xs:string">
                  <xs:enumeration value="paper" />
                  <xs:enumeration value="tape" />
                  <xs:enumeration value="floppy" />
                  <xs:enumeration value="email" />
                  <xs:enumeration value="other" />
                </xs:restriction>
              </xs:simpleType>
            </xs:attribute>
          </xs:complexType>
        </xs:element>
        <xs:element minOccurs="0" name="Cit-sub_date">
          <xs:complexType>
            <xs:sequence>
              <xs:element ref="tns:Date" />
            </xs:sequence>
          </xs:complexType>
        </xs:element>
        <xs:element minOccurs="0" name="Cit-sub_descr" type="xs:string" />
      </xs:sequence>
    </xs:complexType>
  </xs:element>
  <xs:element name="Cit-gen">
    <xs:complexType>
      <xs:sequence>
        <xs:element minOccurs="0" name="Cit-gen_cit" type="xs:string" />
        <xs:element minOccurs="0" name="Cit-gen_authors">
          <xs:complexType>
            <xs:sequence>
              <xs:element ref="tns:Auth-list" />
            </xs:sequence>
          </xs:complexType>
        </xs:element>
        <xs:element minOccurs="0" name="Cit-gen_muid" type="xs:integer" />
        <xs:element minOccurs="0" name="Cit-gen_journal">
          <xs:complexType>
            <xs:sequence>
              <xs:element ref="tns:Title" />
            </xs:sequence>
          </xs:complexType>
        </xs:element>
        <xs:element minOccurs="0" name="Cit-gen_volume" type="xs:string" />
        <xs:element minOccurs="0" name="Cit-gen_issue" type="xs:string" />
        <xs:element minOccurs="0" name="Cit-gen_pages" type="xs:string" />
        <xs:element minOccurs="0" name="Cit-gen_date">
          <xs:complexType>
            <xs:sequence>
              <xs:element ref="tns:Date" />
            </xs:sequence>
          </xs:complexType>
        </xs:element>
        <xs:element minOccurs="0" name="Cit-gen_serial-number" type="xs:integer" />
        <xs:element minOccurs="0" name="Cit-gen_title" type="xs:string" />
        <xs:element minOccurs="0" name="Cit-gen_pmid">
          <xs:complexType>
            <xs:sequence>
              <xs:element ref="tns:PubMedId" />
            </xs:sequence>
          </xs:complexType>
        </xs:element>
      </xs:sequence>
    </xs:complexType>
  </xs:element>
  <xs:element name="Auth-list">
    <xs:complexType>
      <xs:sequence>
        <xs:element name="Auth-list_names">
          <xs:complexType>
            <xs:choice>
              <xs:element name="Auth-list_names_std">
                <xs:complexType>
                  <xs:sequence minOccurs="0" maxOccurs="unbounded">
                    <xs:element ref="tns:Author" />
                  </xs:sequence>
                </xs:complexType>
              </xs:element>
              <xs:element name="Auth-list_names_ml">
                <xs:complexType>
                  <xs:sequence minOccurs="0" maxOccurs="unbounded">
                    <xs:element name="Auth-list_names_ml_E" type="xs:string" />
                  </xs:sequence>
                </xs:complexType>
              </xs:element>
              <xs:element name="Auth-list_names_str">
                <xs:complexType>
                  <xs:sequence minOccurs="0" maxOccurs="unbounded">
                    <xs:element name="Auth-list_names_str_E" type="xs:string" />
                  </xs:sequence>
                </xs:complexType>
              </xs:element>
            </xs:choice>
          </xs:complexType>
        </xs:element>
        <xs:element minOccurs="0" name="Auth-list_affil">
          <xs:complexType>
            <xs:sequence>
              <xs:element ref="tns:Affil" />
            </xs:sequence>
          </xs:complexType>
        </xs:element>
      </xs:sequence>
    </xs:complexType>
  </xs:element>
  <xs:element name="Author">
    <xs:complexType>
      <xs:sequence>
        <xs:element name="Author_name">
          <xs:complexType>
            <xs:sequence>
              <xs:element ref="tns:Person-id" />
            </xs:sequence>
          </xs:complexType>
        </xs:element>
        <xs:element minOccurs="0" name="Author_level">
          <xs:complexType>
            <xs:attribute name="value" use="required">
              <xs:simpleType>
                <xs:restriction base="xs:string">
                  <xs:enumeration value="primary" />
                  <xs:enumeration value="secondary" />
                </xs:restriction>
              </xs:simpleType>
            </xs:attribute>
          </xs:complexType>
        </xs:element>
        <xs:element minOccurs="0" name="Author_role">
          <xs:complexType>
            <xs:attribute name="value" use="required">
              <xs:simpleType>
                <xs:restriction base="xs:string">
                  <xs:enumeration value="compiler" />
                  <xs:enumeration value="editor" />
                  <xs:enumeration value="patent-assignee" />
                  <xs:enumeration value="translator" />
                </xs:restriction>
              </xs:simpleType>
            </xs:attribute>
          </xs:complexType>
        </xs:element>
        <xs:element minOccurs="0" name="Author_affil">
          <xs:complexType>
            <xs:sequence>
              <xs:element ref="tns:Affil" />
            </xs:sequence>
          </xs:complexType>
        </xs:element>
        <xs:element minOccurs="0" name="Author_is-corr">
          <xs:complexType>
            <xs:attribute name="value" use="required">
              <xs:simpleType>
                <xs:restriction base="xs:string">
                  <xs:enumeration value="true" />
                  <xs:enumeration value="false" />
                </xs:restriction>
              </xs:simpleType>
            </xs:attribute>
          </xs:complexType>
        </xs:element>
      </xs:sequence>
    </xs:complexType>
  </xs:element>
  <xs:element name="Affil">
    <xs:complexType>
      <xs:choice>
        <xs:element name="Affil_str" type="xs:string" />
        <xs:element name="Affil_std">
          <xs:complexType>
            <xs:sequence>
              <xs:element minOccurs="0" name="Affil_std_affil" type="xs:string" />
              <xs:element minOccurs="0" name="Affil_std_div" type="xs:string" />
              <xs:element minOccurs="0" name="Affil_std_city" type="xs:string" />
              <xs:element minOccurs="0" name="Affil_std_sub" type="xs:string" />
              <xs:element minOccurs="0" name="Affil_std_country" type="xs:string" />
              <xs:element minOccurs="0" name="Affil_std_street" type="xs:string" />
              <xs:element minOccurs="0" name="Affil_std_email" type="xs:string" />
              <xs:element minOccurs="0" name="Affil_std_fax" type="xs:string" />
              <xs:element minOccurs="0" name="Affil_std_phone" type="xs:string" />
              <xs:element minOccurs="0" name="Affil_std_postal-code" type="xs:string" />
            </xs:sequence>
          </xs:complexType>
        </xs:element>
      </xs:choice>
    </xs:complexType>
  </xs:element>
  <xs:element name="Title">
    <xs:complexType>
      <xs:sequence minOccurs="0" maxOccurs="unbounded">
        <xs:element name="Title_E">
          <xs:complexType>
            <xs:choice>
              <xs:element name="Title_E_name" type="xs:string" />
              <xs:element name="Title_E_tsub" type="xs:string" />
              <xs:element name="Title_E_trans" type="xs:string" />
              <xs:element name="Title_E_jta" type="xs:string" />
              <xs:element name="Title_E_iso-jta" type="xs:string" />
              <xs:element name="Title_E_ml-jta" type="xs:string" />
              <xs:element name="Title_E_coden" type="xs:string" />
              <xs:element name="Title_E_issn" type="xs:string" />
              <xs:element name="Title_E_abr" type="xs:string" />
              <xs:element name="Title_E_isbn" type="xs:string" />
            </xs:choice>
          </xs:complexType>
        </xs:element>
      </xs:sequence>
    </xs:complexType>
  </xs:element>
  <xs:element name="Imprint">
    <xs:complexType>
      <xs:sequence>
        <xs:element name="Imprint_date">
          <xs:complexType>
            <xs:sequence>
              <xs:element ref="tns:Date" />
            </xs:sequence>
          </xs:complexType>
        </xs:element>
        <xs:element minOccurs="0" name="Imprint_volume" type="xs:string" />
        <xs:element minOccurs="0" name="Imprint_issue" type="xs:string" />
        <xs:element minOccurs="0" name="Imprint_pages" type="xs:string" />
        <xs:element minOccurs="0" name="Imprint_section" type="xs:string" />
        <xs:element minOccurs="0" name="Imprint_pub">
          <xs:complexType>
            <xs:sequence>
              <xs:element ref="tns:Affil" />
            </xs:sequence>
          </xs:complexType>
        </xs:element>
        <xs:element minOccurs="0" name="Imprint_cprt">
          <xs:complexType>
            <xs:sequence>
              <xs:element ref="tns:Date" />
            </xs:sequence>
          </xs:complexType>
        </xs:element>
        <xs:element minOccurs="0" name="Imprint_part-sup" type="xs:string" />
        <xs:element default="ENG" name="Imprint_language" type="xs:string" />
        <xs:element minOccurs="0" name="Imprint_prepub">
          <xs:complexType>
            <xs:attribute name="value" use="required">
              <xs:simpleType>
                <xs:restriction base="xs:string">
                  <xs:enumeration value="submitted" />
                  <xs:enumeration value="in-press" />
                  <xs:enumeration value="other" />
                </xs:restriction>
              </xs:simpleType>
            </xs:attribute>
          </xs:complexType>
        </xs:element>
        <xs:element minOccurs="0" name="Imprint_part-supi" type="xs:string" />
        <xs:element minOccurs="0" name="Imprint_retract">
          <xs:complexType>
            <xs:sequence>
              <xs:element ref="tns:CitRetract" />
            </xs:sequence>
          </xs:complexType>
        </xs:element>
        <xs:element minOccurs="0" name="Imprint_pubstatus">
          <xs:complexType>
            <xs:sequence>
              <xs:element ref="tns:PubStatus" />
            </xs:sequence>
          </xs:complexType>
        </xs:element>
        <xs:element minOccurs="0" name="Imprint_history">
          <xs:complexType>
            <xs:sequence>
              <xs:element ref="tns:PubStatusDateSet" />
            </xs:sequence>
          </xs:complexType>
        </xs:element>
      </xs:sequence>
    </xs:complexType>
  </xs:element>
  <xs:element name="CitRetract">
    <xs:complexType>
      <xs:sequence>
        <xs:element name="CitRetract_type">
          <xs:complexType>
            <xs:attribute name="value" use="required">
              <xs:simpleType>
                <xs:restriction base="xs:string">
                  <xs:enumeration value="retracted" />
                  <xs:enumeration value="notice" />
                  <xs:enumeration value="in-error" />
                  <xs:enumeration value="erratum" />
                </xs:restriction>
              </xs:simpleType>
            </xs:attribute>
          </xs:complexType>
        </xs:element>
        <xs:element minOccurs="0" name="CitRetract_exp" type="xs:string" />
      </xs:sequence>
    </xs:complexType>
  </xs:element>
  <xs:element name="Meeting">
    <xs:complexType>
      <xs:sequence>
        <xs:element name="Meeting_number" type="xs:string" />
        <xs:element name="Meeting_date">
          <xs:complexType>
            <xs:sequence>
              <xs:element ref="tns:Date" />
            </xs:sequence>
          </xs:complexType>
        </xs:element>
        <xs:element minOccurs="0" name="Meeting_place">
          <xs:complexType>
            <xs:sequence>
              <xs:element ref="tns:Affil" />
            </xs:sequence>
          </xs:complexType>
        </xs:element>
      </xs:sequence>
    </xs:complexType>
  </xs:element>
  <xs:element name="Medline-entry">
    <xs:complexType>
      <xs:sequence>
        <xs:element minOccurs="0" name="Medline-entry_uid" type="xs:integer" />
        <xs:element name="Medline-entry_em">
          <xs:complexType>
            <xs:sequence>
              <xs:element ref="tns:Date" />
            </xs:sequence>
          </xs:complexType>
        </xs:element>
        <xs:element name="Medline-entry_cit">
          <xs:complexType>
            <xs:sequence>
              <xs:element ref="tns:Cit-art" />
            </xs:sequence>
          </xs:complexType>
        </xs:element>
        <xs:element minOccurs="0" name="Medline-entry_abstract" type="xs:string" />
        <xs:element minOccurs="0" name="Medline-entry_mesh">
          <xs:complexType>
            <xs:sequence minOccurs="0" maxOccurs="unbounded">
              <xs:element ref="tns:Medline-mesh" />
            </xs:sequence>
          </xs:complexType>
        </xs:element>
        <xs:element minOccurs="0" name="Medline-entry_substance">
          <xs:complexType>
            <xs:sequence minOccurs="0" maxOccurs="unbounded">
              <xs:element ref="tns:Medline-rn" />
            </xs:sequence>
          </xs:complexType>
        </xs:element>
        <xs:element minOccurs="0" name="Medline-entry_xref">
          <xs:complexType>
            <xs:sequence minOccurs="0" maxOccurs="unbounded">
              <xs:element ref="tns:Medline-si" />
            </xs:sequence>
          </xs:complexType>
        </xs:element>
        <xs:element minOccurs="0" name="Medline-entry_idnum">
          <xs:complexType>
            <xs:sequence minOccurs="0" maxOccurs="unbounded">
              <xs:element name="Medline-entry_idnum_E" type="xs:string" />
            </xs:sequence>
          </xs:complexType>
        </xs:element>
        <xs:element minOccurs="0" name="Medline-entry_gene">
          <xs:complexType>
            <xs:sequence minOccurs="0" maxOccurs="unbounded">
              <xs:element name="Medline-entry_gene_E" type="xs:string" />
            </xs:sequence>
          </xs:complexType>
        </xs:element>
        <xs:element minOccurs="0" name="Medline-entry_pmid">
          <xs:complexType>
            <xs:sequence>
              <xs:element ref="tns:PubMedId" />
            </xs:sequence>
          </xs:complexType>
        </xs:element>
        <xs:element minOccurs="0" name="Medline-entry_pub-type">
          <xs:complexType>
            <xs:sequence minOccurs="0" maxOccurs="unbounded">
              <xs:element name="Medline-entry_pub-type_E" type="xs:string" />
            </xs:sequence>
          </xs:complexType>
        </xs:element>
        <xs:element minOccurs="0" name="Medline-entry_mlfield">
          <xs:complexType>
            <xs:sequence minOccurs="0" maxOccurs="unbounded">
              <xs:element ref="tns:Medline-field" />
            </xs:sequence>
          </xs:complexType>
        </xs:element>
        <xs:element minOccurs="0" name="Medline-entry_status">
          <xs:complexType>
            <xs:simpleContent>
              <xs:extension base="xs:integer">
                <xs:attribute default="medline" name="value" use="optional">
                  <xs:simpleType>
                    <xs:restriction base="xs:string">
                      <xs:enumeration ncbi:intvalue="1" value="publisher" />
                      <xs:enumeration ncbi:intvalue="2" value="premedline" />
                      <xs:enumeration ncbi:intvalue="3" value="medline" />
                    </xs:restriction>
                  </xs:simpleType>
                </xs:attribute>
              </xs:extension>
            </xs:simpleContent>
          </xs:complexType>
        </xs:element>
      </xs:sequence>
    </xs:complexType>
  </xs:element>
  <xs:element name="Medline-mesh">
    <xs:complexType>
      <xs:sequence>
        <xs:element minOccurs="0" name="Medline-mesh_mp">
          <xs:complexType>
            <xs:attribute default="false" name="value" use="optional">
              <xs:simpleType>
                <xs:restriction base="xs:string">
                  <xs:enumeration value="true" />
                  <xs:enumeration value="false" />
                </xs:restriction>
              </xs:simpleType>
            </xs:attribute>
          </xs:complexType>
        </xs:element>
        <xs:element name="Medline-mesh_term" type="xs:string" />
        <xs:element minOccurs="0" name="Medline-mesh_qual">
          <xs:complexType>
            <xs:sequence minOccurs="0" maxOccurs="unbounded">
              <xs:element ref="tns:Medline-qual" />
            </xs:sequence>
          </xs:complexType>
        </xs:element>
      </xs:sequence>
    </xs:complexType>
  </xs:element>
  <xs:element name="Medline-qual">
    <xs:complexType>
      <xs:sequence>
        <xs:element minOccurs="0" name="Medline-qual_mp">
          <xs:complexType>
            <xs:attribute default="false" name="value" use="optional">
              <xs:simpleType>
                <xs:restriction base="xs:string">
                  <xs:enumeration value="true" />
                  <xs:enumeration value="false" />
                </xs:restriction>
              </xs:simpleType>
            </xs:attribute>
          </xs:complexType>
        </xs:element>
        <xs:element name="Medline-qual_subh" type="xs:string" />
      </xs:sequence>
    </xs:complexType>
  </xs:element>
  <xs:element name="Medline-rn">
    <xs:complexType>
      <xs:sequence>
        <xs:element name="Medline-rn_type">
          <xs:complexType>
            <xs:attribute name="value" use="required">
              <xs:simpleType>
                <xs:restriction base="xs:string">
                  <xs:enumeration value="nameonly" />
                  <xs:enumeration value="cas" />
                  <xs:enumeration value="ec" />
                </xs:restriction>
              </xs:simpleType>
            </xs:attribute>
          </xs:complexType>
        </xs:element>
        <xs:element minOccurs="0" name="Medline-rn_cit" type="xs:string" />
        <xs:element name="Medline-rn_name" type="xs:string" />
      </xs:sequence>
    </xs:complexType>
  </xs:element>
  <xs:element name="Medline-si">
    <xs:complexType>
      <xs:sequence>
        <xs:element name="Medline-si_type">
          <xs:complexType>
            <xs:attribute name="value" use="required">
              <xs:simpleType>
                <xs:restriction base="xs:string">
                  <xs:enumeration value="ddbj" />
                  <xs:enumeration value="carbbank" />
                  <xs:enumeration value="embl" />
                  <xs:enumeration value="hdb" />
                  <xs:enumeration value="genbank" />
                  <xs:enumeration value="hgml" />
                  <xs:enumeration value="mim" />
                  <xs:enumeration value="msd" />
                  <xs:enumeration value="pdb" />
                  <xs:enumeration value="pir" />
                  <xs:enumeration value="prfseqdb" />
                  <xs:enumeration value="psd" />
                  <xs:enumeration value="swissprot" />
                  <xs:enumeration value="gdb" />
                </xs:restriction>
              </xs:simpleType>
            </xs:attribute>
          </xs:complexType>
        </xs:element>
        <xs:element minOccurs="0" name="Medline-si_cit" type="xs:string" />
      </xs:sequence>
    </xs:complexType>
  </xs:element>
  <xs:element name="Medline-field">
    <xs:complexType>
      <xs:sequence>
        <xs:element name="Medline-field_type">
          <xs:complexType>
            <xs:simpleContent>
              <xs:extension base="xs:integer">
                <xs:attribute name="value" use="optional">
                  <xs:simpleType>
                    <xs:restriction base="xs:string">
                      <xs:enumeration ncbi:intvalue="0" value="other" />
                      <xs:enumeration ncbi:intvalue="1" value="comment" />
                      <xs:enumeration ncbi:intvalue="2" value="erratum" />
                    </xs:restriction>
                  </xs:simpleType>
                </xs:attribute>
              </xs:extension>
            </xs:simpleContent>
          </xs:complexType>
        </xs:element>
        <xs:element name="Medline-field_str" type="xs:string" />
        <xs:element minOccurs="0" name="Medline-field_ids">
          <xs:complexType>
            <xs:sequence minOccurs="0" maxOccurs="unbounded">
              <xs:element ref="tns:DocRef" />
            </xs:sequence>
          </xs:complexType>
        </xs:element>
      </xs:sequence>
    </xs:complexType>
  </xs:element>
  <xs:element name="DocRef">
    <xs:complexType>
      <xs:sequence>
        <xs:element name="DocRef_type">
          <xs:complexType>
            <xs:simpleContent>
              <xs:extension base="xs:integer">
                <xs:attribute name="value" use="optional">
                  <xs:simpleType>
                    <xs:restriction base="xs:string">
                      <xs:enumeration ncbi:intvalue="1" value="medline" />
                      <xs:enumeration ncbi:intvalue="2" value="pubmed" />
                      <xs:enumeration ncbi:intvalue="3" value="ncbigi" />
                    </xs:restriction>
                  </xs:simpleType>
                </xs:attribute>
              </xs:extension>
            </xs:simpleContent>
          </xs:complexType>
        </xs:element>
        <xs:element name="DocRef_uid" type="xs:integer" />
      </xs:sequence>
    </xs:complexType>
  </xs:element>
  <xs:element name="Feat-id">
    <xs:complexType>
      <xs:choice>
        <xs:element name="Feat-id_gibb" type="xs:integer" />
        <xs:element name="Feat-id_giim">
          <xs:complexType>
            <xs:sequence>
              <xs:element ref="tns:Giimport-id" />
            </xs:sequence>
          </xs:complexType>
        </xs:element>
        <xs:element name="Feat-id_local">
          <xs:complexType>
            <xs:sequence>
              <xs:element ref="tns:Object-id" />
            </xs:sequence>
          </xs:complexType>
        </xs:element>
        <xs:element name="Feat-id_general">
          <xs:complexType>
            <xs:sequence>
              <xs:element ref="tns:Dbtag" />
            </xs:sequence>
          </xs:complexType>
        </xs:element>
      </xs:choice>
    </xs:complexType>
  </xs:element>
  <xs:element name="Seq-feat">
    <xs:complexType>
      <xs:sequence>
        <xs:element minOccurs="0" name="Seq-feat_id">
          <xs:complexType>
            <xs:sequence>
              <xs:element ref="tns:Feat-id" />
            </xs:sequence>
          </xs:complexType>
        </xs:element>
        <xs:element name="Seq-feat_data">
          <xs:complexType>
            <xs:sequence>
              <xs:element ref="tns:SeqFeatData" />
            </xs:sequence>
          </xs:complexType>
        </xs:element>
        <xs:element minOccurs="0" name="Seq-feat_partial">
          <xs:complexType>
            <xs:attribute name="value" use="required">
              <xs:simpleType>
                <xs:restriction base="xs:string">
                  <xs:enumeration value="true" />
                  <xs:enumeration value="false" />
                </xs:restriction>
              </xs:simpleType>
            </xs:attribute>
          </xs:complexType>
        </xs:element>
        <xs:element minOccurs="0" name="Seq-feat_except">
          <xs:complexType>
            <xs:attribute name="value" use="required">
              <xs:simpleType>
                <xs:restriction base="xs:string">
                  <xs:enumeration value="true" />
                  <xs:enumeration value="false" />
                </xs:restriction>
              </xs:simpleType>
            </xs:attribute>
          </xs:complexType>
        </xs:element>
        <xs:element minOccurs="0" name="Seq-feat_comment" type="xs:string" />
        <xs:element minOccurs="0" name="Seq-feat_product">
          <xs:complexType>
            <xs:sequence>
              <xs:element ref="tns:Seq-loc" />
            </xs:sequence>
          </xs:complexType>
        </xs:element>
        <xs:element name="Seq-feat_location">
          <xs:complexType>
            <xs:sequence>
              <xs:element ref="tns:Seq-loc" />
            </xs:sequence>
          </xs:complexType>
        </xs:element>
        <xs:element minOccurs="0" name="Seq-feat_qual">
          <xs:complexType>
            <xs:sequence minOccurs="0" maxOccurs="unbounded">
              <xs:element ref="tns:Gb-qual" />
            </xs:sequence>
          </xs:complexType>
        </xs:element>
        <xs:element minOccurs="0" name="Seq-feat_title" type="xs:string" />
        <xs:element minOccurs="0" name="Seq-feat_ext">
          <xs:complexType>
            <xs:sequence>
              <xs:element ref="tns:User-object" />
            </xs:sequence>
          </xs:complexType>
        </xs:element>
        <xs:element minOccurs="0" name="Seq-feat_cit">
          <xs:complexType>
            <xs:sequence>
              <xs:element ref="tns:Pub-set" />
            </xs:sequence>
          </xs:complexType>
        </xs:element>
        <xs:element minOccurs="0" name="Seq-feat_exp-ev">
          <xs:complexType>
            <xs:attribute name="value" use="required">
              <xs:simpleType>
                <xs:restriction base="xs:string">
                  <xs:enumeration value="experimental" />
                  <xs:enumeration value="not-experimental" />
                </xs:restriction>
              </xs:simpleType>
            </xs:attribute>
          </xs:complexType>
        </xs:element>
        <xs:element minOccurs="0" name="Seq-feat_xref">
          <xs:complexType>
            <xs:sequence minOccurs="0" maxOccurs="unbounded">
              <xs:element ref="tns:SeqFeatXref" />
            </xs:sequence>
          </xs:complexType>
        </xs:element>
        <xs:element minOccurs="0" name="Seq-feat_dbxref">
          <xs:complexType>
            <xs:sequence minOccurs="0" maxOccurs="unbounded">
              <xs:element ref="tns:Dbtag" />
            </xs:sequence>
          </xs:complexType>
        </xs:element>
        <xs:element minOccurs="0" name="Seq-feat_pseudo">
          <xs:complexType>
            <xs:attribute name="value" use="required">
              <xs:simpleType>
                <xs:restriction base="xs:string">
                  <xs:enumeration value="true" />
                  <xs:enumeration value="false" />
                </xs:restriction>
              </xs:simpleType>
            </xs:attribute>
          </xs:complexType>
        </xs:element>
        <xs:element minOccurs="0" name="Seq-feat_except-text" type="xs:string" />
        <xs:element minOccurs="0" name="Seq-feat_ids">
          <xs:complexType>
            <xs:sequence minOccurs="0" maxOccurs="unbounded">
              <xs:element ref="tns:Feat-id" />
            </xs:sequence>
          </xs:complexType>
        </xs:element>
        <xs:element minOccurs="0" name="Seq-feat_exts">
          <xs:complexType>
            <xs:sequence minOccurs="0" maxOccurs="unbounded">
              <xs:element ref="tns:User-object" />
            </xs:sequence>
          </xs:complexType>
        </xs:element>
      </xs:sequence>
    </xs:complexType>
  </xs:element>
  <xs:element name="SeqFeatData">
    <xs:complexType>
      <xs:choice>
        <xs:element name="SeqFeatData_gene">
          <xs:complexType>
            <xs:sequence>
              <xs:element ref="tns:Gene-ref" />
            </xs:sequence>
          </xs:complexType>
        </xs:element>
        <xs:element name="SeqFeatData_org">
          <xs:complexType>
            <xs:sequence>
              <xs:element ref="tns:Org-ref" />
            </xs:sequence>
          </xs:complexType>
        </xs:element>
        <xs:element name="SeqFeatData_cdregion">
          <xs:complexType>
            <xs:sequence>
              <xs:element ref="tns:Cdregion" />
            </xs:sequence>
          </xs:complexType>
        </xs:element>
        <xs:element name="SeqFeatData_prot">
          <xs:complexType>
            <xs:sequence>
              <xs:element ref="tns:Prot-ref" />
            </xs:sequence>
          </xs:complexType>
        </xs:element>
        <xs:element name="SeqFeatData_rna">
          <xs:complexType>
            <xs:sequence>
              <xs:element ref="tns:RNA-ref" />
            </xs:sequence>
          </xs:complexType>
        </xs:element>
        <xs:element name="SeqFeatData_pub">
          <xs:complexType>
            <xs:sequence>
              <xs:element ref="tns:Pubdesc" />
            </xs:sequence>
          </xs:complexType>
        </xs:element>
        <xs:element name="SeqFeatData_seq">
          <xs:complexType>
            <xs:sequence>
              <xs:element ref="tns:Seq-loc" />
            </xs:sequence>
          </xs:complexType>
        </xs:element>
        <xs:element name="SeqFeatData_imp">
          <xs:complexType>
            <xs:sequence>
              <xs:element ref="tns:Imp-feat" />
            </xs:sequence>
          </xs:complexType>
        </xs:element>
        <xs:element name="SeqFeatData_region" type="xs:string" />
        <xs:element name="SeqFeatData_comment">
          <xs:complexType />
        </xs:element>
        <xs:element name="SeqFeatData_bond">
          <xs:complexType>
            <xs:attribute name="value" use="required">
              <xs:simpleType>
                <xs:restriction base="xs:string">
                  <xs:enumeration value="disulfide" />
                  <xs:enumeration value="thiolester" />
                  <xs:enumeration value="xlink" />
                  <xs:enumeration value="thioether" />
                  <xs:enumeration value="other" />
                </xs:restriction>
              </xs:simpleType>
            </xs:attribute>
          </xs:complexType>
        </xs:element>
        <xs:element name="SeqFeatData_site">
          <xs:complexType>
            <xs:attribute name="value" use="required">
              <xs:simpleType>
                <xs:restriction base="xs:string">
                  <xs:enumeration value="active" />
                  <xs:enumeration value="binding" />
                  <xs:enumeration value="cleavage" />
                  <xs:enumeration value="inhibit" />
                  <xs:enumeration value="modified" />
                  <xs:enumeration value="glycosylation" />
                  <xs:enumeration value="myristoylation" />
                  <xs:enumeration value="mutagenized" />
                  <xs:enumeration value="metal-binding" />
                  <xs:enumeration value="phosphorylation" />
                  <xs:enumeration value="acetylation" />
                  <xs:enumeration value="amidation" />
                  <xs:enumeration value="methylation" />
                  <xs:enumeration value="hydroxylation" />
                  <xs:enumeration value="sulfatation" />
                  <xs:enumeration value="oxidative-deamination" />
                  <xs:enumeration value="pyrrolidone-carboxylic-acid" />
                  <xs:enumeration value="gamma-carboxyglutamic-acid" />
                  <xs:enumeration value="blocked" />
                  <xs:enumeration value="lipid-binding" />
                  <xs:enumeration value="np-binding" />
                  <xs:enumeration value="dna-binding" />
                  <xs:enumeration value="signal-peptide" />
                  <xs:enumeration value="transit-peptide" />
                  <xs:enumeration value="transmembrane-region" />
                  <xs:enumeration value="nitrosylation" />
                  <xs:enumeration value="other" />
                </xs:restriction>
              </xs:simpleType>
            </xs:attribute>
          </xs:complexType>
        </xs:element>
        <xs:element name="SeqFeatData_rsite">
          <xs:complexType>
            <xs:sequence>
              <xs:element ref="tns:Rsite-ref" />
            </xs:sequence>
          </xs:complexType>
        </xs:element>
        <xs:element name="SeqFeatData_user">
          <xs:complexType>
            <xs:sequence>
              <xs:element ref="tns:User-object" />
            </xs:sequence>
          </xs:complexType>
        </xs:element>
        <xs:element name="SeqFeatData_txinit">
          <xs:complexType>
            <xs:sequence>
              <xs:element ref="tns:Txinit" />
            </xs:sequence>
          </xs:complexType>
        </xs:element>
        <xs:element name="SeqFeatData_num">
          <xs:complexType>
            <xs:sequence>
              <xs:element ref="tns:Numbering" />
            </xs:sequence>
          </xs:complexType>
        </xs:element>
        <xs:element name="SeqFeatData_psec-str">
          <xs:complexType>
            <xs:attribute name="value" use="required">
              <xs:simpleType>
                <xs:restriction base="xs:string">
                  <xs:enumeration value="helix" />
                  <xs:enumeration value="sheet" />
                  <xs:enumeration value="turn" />
                </xs:restriction>
              </xs:simpleType>
            </xs:attribute>
          </xs:complexType>
        </xs:element>
        <xs:element name="SeqFeatData_non-std-residue" type="xs:string" />
        <xs:element name="SeqFeatData_het">
          <xs:complexType>
            <xs:sequence>
              <xs:element ref="tns:Heterogen" />
            </xs:sequence>
          </xs:complexType>
        </xs:element>
        <xs:element name="SeqFeatData_biosrc">
          <xs:complexType>
            <xs:sequence>
              <xs:element ref="tns:BioSource" />
            </xs:sequence>
          </xs:complexType>
        </xs:element>
      </xs:choice>
    </xs:complexType>
  </xs:element>
  <xs:element name="SeqFeatXref">
    <xs:complexType>
      <xs:sequence>
        <xs:element minOccurs="0" name="SeqFeatXref_id">
          <xs:complexType>
            <xs:sequence>
              <xs:element ref="tns:Feat-id" />
            </xs:sequence>
          </xs:complexType>
        </xs:element>
        <xs:element minOccurs="0" name="SeqFeatXref_data">
          <xs:complexType>
            <xs:sequence>
              <xs:element ref="tns:SeqFeatData" />
            </xs:sequence>
          </xs:complexType>
        </xs:element>
      </xs:sequence>
    </xs:complexType>
  </xs:element>
  <xs:element name="Cdregion">
    <xs:complexType>
      <xs:sequence>
        <xs:element minOccurs="0" name="Cdregion_orf">
          <xs:complexType>
            <xs:attribute name="value" use="required">
              <xs:simpleType>
                <xs:restriction base="xs:string">
                  <xs:enumeration value="true" />
                  <xs:enumeration value="false" />
                </xs:restriction>
              </xs:simpleType>
            </xs:attribute>
          </xs:complexType>
        </xs:element>
        <xs:element minOccurs="0" name="Cdregion_frame">
          <xs:complexType>
            <xs:attribute default="not-set" name="value" use="optional">
              <xs:simpleType>
                <xs:restriction base="xs:string">
                  <xs:enumeration value="not-set" />
                  <xs:enumeration value="one" />
                  <xs:enumeration value="two" />
                  <xs:enumeration value="three" />
                </xs:restriction>
              </xs:simpleType>
            </xs:attribute>
          </xs:complexType>
        </xs:element>
        <xs:element minOccurs="0" name="Cdregion_conflict">
          <xs:complexType>
            <xs:attribute name="value" use="required">
              <xs:simpleType>
                <xs:restriction base="xs:string">
                  <xs:enumeration value="true" />
                  <xs:enumeration value="false" />
                </xs:restriction>
              </xs:simpleType>
            </xs:attribute>
          </xs:complexType>
        </xs:element>
        <xs:element minOccurs="0" name="Cdregion_gaps" type="xs:integer" />
        <xs:element minOccurs="0" name="Cdregion_mismatch" type="xs:integer" />
        <xs:element minOccurs="0" name="Cdregion_code">
          <xs:complexType>
            <xs:sequence>
              <xs:element ref="tns:Genetic-code" />
            </xs:sequence>
          </xs:complexType>
        </xs:element>
        <xs:element minOccurs="0" name="Cdregion_code-break">
          <xs:complexType>
            <xs:sequence minOccurs="0" maxOccurs="unbounded">
              <xs:element ref="tns:Code-break" />
            </xs:sequence>
          </xs:complexType>
        </xs:element>
        <xs:element minOccurs="0" name="Cdregion_stops" type="xs:integer" />
      </xs:sequence>
    </xs:complexType>
  </xs:element>
  <xs:element name="Genetic-code">
    <xs:complexType>
      <xs:sequence minOccurs="0" maxOccurs="unbounded">
        <xs:element name="Genetic-code_E">
          <xs:complexType>
            <xs:choice>
              <xs:element name="Genetic-code_E_name" type="xs:string" />
              <xs:element name="Genetic-code_E_id" type="xs:integer" />
              <xs:element name="Genetic-code_E_ncbieaa" type="xs:string" />
              <xs:element name="Genetic-code_E_ncbi8aa" type="xs:hexBinary" />
              <xs:element name="Genetic-code_E_ncbistdaa" type="xs:hexBinary" />
              <xs:element name="Genetic-code_E_sncbieaa" type="xs:string" />
              <xs:element name="Genetic-code_E_sncbi8aa" type="xs:hexBinary" />
              <xs:element name="Genetic-code_E_sncbistdaa" type="xs:hexBinary" />
            </xs:choice>
          </xs:complexType>
        </xs:element>
      </xs:sequence>
    </xs:complexType>
  </xs:element>
  <xs:element name="Code-break">
    <xs:complexType>
      <xs:sequence>
        <xs:element name="Code-break_loc">
          <xs:complexType>
            <xs:sequence>
              <xs:element ref="tns:Seq-loc" />
            </xs:sequence>
          </xs:complexType>
        </xs:element>
        <xs:element name="Code-break_aa">
          <xs:complexType>
            <xs:choice>
              <xs:element name="Code-break_aa_ncbieaa" type="xs:integer" />
              <xs:element name="Code-break_aa_ncbi8aa" type="xs:integer" />
              <xs:element name="Code-break_aa_ncbistdaa" type="xs:integer" />
            </xs:choice>
          </xs:complexType>
        </xs:element>
      </xs:sequence>
    </xs:complexType>
  </xs:element>
  <xs:element name="Genetic-code-table">
    <xs:complexType>
      <xs:sequence minOccurs="0" maxOccurs="unbounded">
        <xs:element ref="tns:Genetic-code" />
      </xs:sequence>
    </xs:complexType>
  </xs:element>
  <xs:element name="Imp-feat">
    <xs:complexType>
      <xs:sequence>
        <xs:element name="Imp-feat_key" type="xs:string" />
        <xs:element minOccurs="0" name="Imp-feat_loc" type="xs:string" />
        <xs:element minOccurs="0" name="Imp-feat_descr" type="xs:string" />
      </xs:sequence>
    </xs:complexType>
  </xs:element>
  <xs:element name="Gb-qual">
    <xs:complexType>
      <xs:sequence>
        <xs:element name="Gb-qual_qual" type="xs:string" />
        <xs:element name="Gb-qual_val" type="xs:string" />
      </xs:sequence>
    </xs:complexType>
  </xs:element>
  <xs:element name="Bioseq">
    <xs:complexType>
      <xs:sequence>
        <xs:element name="Bioseq_id">
          <xs:complexType>
            <xs:sequence minOccurs="0" maxOccurs="unbounded">
              <xs:element ref="tns:Seq-id" />
            </xs:sequence>
          </xs:complexType>
        </xs:element>
        <xs:element minOccurs="0" name="Bioseq_descr">
          <xs:complexType>
            <xs:sequence>
              <xs:element ref="tns:Seq-descr" />
            </xs:sequence>
          </xs:complexType>
        </xs:element>
        <xs:element name="Bioseq_inst">
          <xs:complexType>
            <xs:sequence>
              <xs:element ref="tns:Seq-inst" />
            </xs:sequence>
          </xs:complexType>
        </xs:element>
        <xs:element minOccurs="0" name="Bioseq_annot">
          <xs:complexType>
            <xs:sequence minOccurs="0" maxOccurs="unbounded">
              <xs:element ref="tns:Seq-annot" />
            </xs:sequence>
          </xs:complexType>
        </xs:element>
      </xs:sequence>
    </xs:complexType>
  </xs:element>
  <xs:element name="Seq-descr">
    <xs:complexType>
      <xs:sequence minOccurs="0" maxOccurs="unbounded">
        <xs:element ref="tns:Seqdesc" />
      </xs:sequence>
    </xs:complexType>
  </xs:element>
  <xs:element name="Seqdesc">
    <xs:complexType>
      <xs:choice>
        <xs:element name="Seqdesc_mol-type">
          <xs:complexType>
            <xs:sequence>
              <xs:element ref="tns:GIBB-mol" />
            </xs:sequence>
          </xs:complexType>
        </xs:element>
        <xs:element name="Seqdesc_modif">
          <xs:complexType>
            <xs:sequence minOccurs="0" maxOccurs="unbounded">
              <xs:element ref="tns:GIBB-mod" />
            </xs:sequence>
          </xs:complexType>
        </xs:element>
        <xs:element name="Seqdesc_method">
          <xs:complexType>
            <xs:sequence>
              <xs:element ref="tns:GIBB-method" />
            </xs:sequence>
          </xs:complexType>
        </xs:element>
        <xs:element name="Seqdesc_name" type="xs:string" />
        <xs:element name="Seqdesc_title" type="xs:string" />
        <xs:element name="Seqdesc_org">
          <xs:complexType>
            <xs:sequence>
              <xs:element ref="tns:Org-ref" />
            </xs:sequence>
          </xs:complexType>
        </xs:element>
        <xs:element name="Seqdesc_comment" type="xs:string" />
        <xs:element name="Seqdesc_num">
          <xs:complexType>
            <xs:sequence>
              <xs:element ref="tns:Numbering" />
            </xs:sequence>
          </xs:complexType>
        </xs:element>
        <xs:element name="Seqdesc_maploc">
          <xs:complexType>
            <xs:sequence>
              <xs:element ref="tns:Dbtag" />
            </xs:sequence>
          </xs:complexType>
        </xs:element>
        <xs:element name="Seqdesc_pir">
          <xs:complexType>
            <xs:sequence>
              <xs:element ref="tns:PIR-block" />
            </xs:sequence>
          </xs:complexType>
        </xs:element>
        <xs:element name="Seqdesc_genbank">
          <xs:complexType>
            <xs:sequence>
              <xs:element ref="tns:GB-block" />
            </xs:sequence>
          </xs:complexType>
        </xs:element>
        <xs:element name="Seqdesc_pub">
          <xs:complexType>
            <xs:sequence>
              <xs:element ref="tns:Pubdesc" />
            </xs:sequence>
          </xs:complexType>
        </xs:element>
        <xs:element name="Seqdesc_region" type="xs:string" />
        <xs:element name="Seqdesc_user">
          <xs:complexType>
            <xs:sequence>
              <xs:element ref="tns:User-object" />
            </xs:sequence>
          </xs:complexType>
        </xs:element>
        <xs:element name="Seqdesc_sp">
          <xs:complexType>
            <xs:sequence>
              <xs:element ref="tns:SP-block" />
            </xs:sequence>
          </xs:complexType>
        </xs:element>
        <xs:element name="Seqdesc_dbxref">
          <xs:complexType>
            <xs:sequence>
              <xs:element ref="tns:Dbtag" />
            </xs:sequence>
          </xs:complexType>
        </xs:element>
        <xs:element name="Seqdesc_embl">
          <xs:complexType>
            <xs:sequence>
              <xs:element ref="tns:EMBL-block" />
            </xs:sequence>
          </xs:complexType>
        </xs:element>
        <xs:element name="Seqdesc_create-date">
          <xs:complexType>
            <xs:sequence>
              <xs:element ref="tns:Date" />
            </xs:sequence>
          </xs:complexType>
        </xs:element>
        <xs:element name="Seqdesc_update-date">
          <xs:complexType>
            <xs:sequence>
              <xs:element ref="tns:Date" />
            </xs:sequence>
          </xs:complexType>
        </xs:element>
        <xs:element name="Seqdesc_prf">
          <xs:complexType>
            <xs:sequence>
              <xs:element ref="tns:PRF-block" />
            </xs:sequence>
          </xs:complexType>
        </xs:element>
        <xs:element name="Seqdesc_pdb">
          <xs:complexType>
            <xs:sequence>
              <xs:element ref="tns:PDB-block" />
            </xs:sequence>
          </xs:complexType>
        </xs:element>
        <xs:element name="Seqdesc_het">
          <xs:complexType>
            <xs:sequence>
              <xs:element ref="tns:Heterogen" />
            </xs:sequence>
          </xs:complexType>
        </xs:element>
        <xs:element name="Seqdesc_source">
          <xs:complexType>
            <xs:sequence>
              <xs:element ref="tns:BioSource" />
            </xs:sequence>
          </xs:complexType>
        </xs:element>
        <xs:element name="Seqdesc_molinfo">
          <xs:complexType>
            <xs:sequence>
              <xs:element ref="tns:MolInfo" />
            </xs:sequence>
          </xs:complexType>
        </xs:element>
      </xs:choice>
    </xs:complexType>
  </xs:element>
  <xs:element name="MolInfo">
    <xs:complexType>
      <xs:sequence>
        <xs:element minOccurs="0" name="MolInfo_biomol">
          <xs:complexType>
            <xs:simpleContent>
              <xs:extension base="xs:integer">
                <xs:attribute default="unknown" name="value" use="optional">
                  <xs:simpleType>
                    <xs:restriction base="xs:string">
                      <xs:enumeration ncbi:intvalue="0" value="unknown" />
                      <xs:enumeration ncbi:intvalue="1" value="genomic" />
                      <xs:enumeration ncbi:intvalue="2" value="pre-RNA" />
                      <xs:enumeration ncbi:intvalue="3" value="mRNA" />
                      <xs:enumeration ncbi:intvalue="4" value="rRNA" />
                      <xs:enumeration ncbi:intvalue="5" value="tRNA" />
                      <xs:enumeration ncbi:intvalue="6" value="snRNA" />
                      <xs:enumeration ncbi:intvalue="7" value="scRNA" />
                      <xs:enumeration ncbi:intvalue="8" value="peptide" />
                      <xs:enumeration ncbi:intvalue="9" value="other-genetic" />
                      <xs:enumeration ncbi:intvalue="10" value="genomic-mRNA" />
                      <xs:enumeration ncbi:intvalue="11" value="cRNA" />
                      <xs:enumeration ncbi:intvalue="12" value="snoRNA" />
                      <xs:enumeration ncbi:intvalue="13" value="transcribed-RNA" />
                      <xs:enumeration ncbi:intvalue="14" value="ncRNA" />
                      <xs:enumeration ncbi:intvalue="15" value="tmRNA" />
                      <xs:enumeration ncbi:intvalue="255" value="other" />
                    </xs:restriction>
                  </xs:simpleType>
                </xs:attribute>
              </xs:extension>
            </xs:simpleContent>
          </xs:complexType>
        </xs:element>
        <xs:element minOccurs="0" name="MolInfo_tech">
          <xs:complexType>
            <xs:simpleContent>
              <xs:extension base="xs:integer">
                <xs:attribute default="unknown" name="value" use="optional">
                  <xs:simpleType>
                    <xs:restriction base="xs:string">
                      <xs:enumeration ncbi:intvalue="0" value="unknown" />
                      <xs:enumeration ncbi:intvalue="1" value="standard" />
                      <xs:enumeration ncbi:intvalue="2" value="est" />
                      <xs:enumeration ncbi:intvalue="3" value="sts" />
                      <xs:enumeration ncbi:intvalue="4" value="survey" />
                      <xs:enumeration ncbi:intvalue="5" value="genemap" />
                      <xs:enumeration ncbi:intvalue="6" value="physmap" />
                      <xs:enumeration ncbi:intvalue="7" value="derived" />
                      <xs:enumeration ncbi:intvalue="8" value="concept-trans" />
                      <xs:enumeration ncbi:intvalue="9" value="seq-pept" />
                      <xs:enumeration ncbi:intvalue="10" value="both" />
                      <xs:enumeration ncbi:intvalue="11" value="seq-pept-overlap" />
                      <xs:enumeration ncbi:intvalue="12" value="seq-pept-homol" />
                      <xs:enumeration ncbi:intvalue="13" value="concept-trans-a" />
                      <xs:enumeration ncbi:intvalue="14" value="htgs-1" />
                      <xs:enumeration ncbi:intvalue="15" value="htgs-2" />
                      <xs:enumeration ncbi:intvalue="16" value="htgs-3" />
                      <xs:enumeration ncbi:intvalue="17" value="fli-cdna" />
                      <xs:enumeration ncbi:intvalue="18" value="htgs-0" />
                      <xs:enumeration ncbi:intvalue="19" value="htc" />
                      <xs:enumeration ncbi:intvalue="20" value="wgs" />
                      <xs:enumeration ncbi:intvalue="21" value="barcode" />
                      <xs:enumeration ncbi:intvalue="22" value="composite-wgs-htgs" />
                      <xs:enumeration ncbi:intvalue="23" value="tsa" />
                      <xs:enumeration ncbi:intvalue="255" value="other" />
                    </xs:restriction>
                  </xs:simpleType>
                </xs:attribute>
              </xs:extension>
            </xs:simpleContent>
          </xs:complexType>
        </xs:element>
        <xs:element minOccurs="0" name="MolInfo_techexp" type="xs:string" />
        <xs:element minOccurs="0" name="MolInfo_completeness">
          <xs:complexType>
            <xs:simpleContent>
              <xs:extension base="xs:integer">
                <xs:attribute default="unknown" name="value" use="optional">
                  <xs:simpleType>
                    <xs:restriction base="xs:string">
                      <xs:enumeration ncbi:intvalue="0" value="unknown" />
                      <xs:enumeration ncbi:intvalue="1" value="complete" />
                      <xs:enumeration ncbi:intvalue="2" value="partial" />
                      <xs:enumeration ncbi:intvalue="3" value="no-left" />
                      <xs:enumeration ncbi:intvalue="4" value="no-right" />
                      <xs:enumeration ncbi:intvalue="5" value="no-ends" />
                      <xs:enumeration ncbi:intvalue="6" value="has-left" />
                      <xs:enumeration ncbi:intvalue="7" value="has-right" />
                      <xs:enumeration ncbi:intvalue="255" value="other" />
                    </xs:restriction>
                  </xs:simpleType>
                </xs:attribute>
              </xs:extension>
            </xs:simpleContent>
          </xs:complexType>
        </xs:element>
        <xs:element minOccurs="0" name="MolInfo_gbmoltype" type="xs:string" />
      </xs:sequence>
    </xs:complexType>
  </xs:element>
  <xs:element name="GIBB-mol">
    <xs:complexType>
      <xs:attribute name="value" use="required">
        <xs:simpleType>
          <xs:restriction base="xs:string">
            <xs:enumeration value="unknown" />
            <xs:enumeration value="genomic" />
            <xs:enumeration value="pre-mRNA" />
            <xs:enumeration value="mRNA" />
            <xs:enumeration value="rRNA" />
            <xs:enumeration value="tRNA" />
            <xs:enumeration value="snRNA" />
            <xs:enumeration value="scRNA" />
            <xs:enumeration value="peptide" />
            <xs:enumeration value="other-genetic" />
            <xs:enumeration value="genomic-mRNA" />
            <xs:enumeration value="other" />
          </xs:restriction>
        </xs:simpleType>
      </xs:attribute>
    </xs:complexType>
  </xs:element>
  <xs:element name="GIBB-mod">
    <xs:complexType>
      <xs:attribute name="value" use="required">
        <xs:simpleType>
          <xs:restriction base="xs:string">
            <xs:enumeration value="dna" />
            <xs:enumeration value="rna" />
            <xs:enumeration value="extrachrom" />
            <xs:enumeration value="plasmid" />
            <xs:enumeration value="mitochondrial" />
            <xs:enumeration value="chloroplast" />
            <xs:enumeration value="kinetoplast" />
            <xs:enumeration value="cyanelle" />
            <xs:enumeration value="synthetic" />
            <xs:enumeration value="recombinant" />
            <xs:enumeration value="partial" />
            <xs:enumeration value="complete" />
            <xs:enumeration value="mutagen" />
            <xs:enumeration value="natmut" />
            <xs:enumeration value="transposon" />
            <xs:enumeration value="insertion-seq" />
            <xs:enumeration value="no-left" />
            <xs:enumeration value="no-right" />
            <xs:enumeration value="macronuclear" />
            <xs:enumeration value="proviral" />
            <xs:enumeration value="est" />
            <xs:enumeration value="sts" />
            <xs:enumeration value="survey" />
            <xs:enumeration value="chromoplast" />
            <xs:enumeration value="genemap" />
            <xs:enumeration value="restmap" />
            <xs:enumeration value="physmap" />
            <xs:enumeration value="other" />
          </xs:restriction>
        </xs:simpleType>
      </xs:attribute>
    </xs:complexType>
  </xs:element>
  <xs:element name="GIBB-method">
    <xs:complexType>
      <xs:attribute name="value" use="required">
        <xs:simpleType>
          <xs:restriction base="xs:string">
            <xs:enumeration value="concept-trans" />
            <xs:enumeration value="seq-pept" />
            <xs:enumeration value="both" />
            <xs:enumeration value="seq-pept-overlap" />
            <xs:enumeration value="seq-pept-homol" />
            <xs:enumeration value="concept-trans-a" />
            <xs:enumeration value="other" />
          </xs:restriction>
        </xs:simpleType>
      </xs:attribute>
    </xs:complexType>
  </xs:element>
  <xs:element name="Numbering">
    <xs:complexType>
      <xs:choice>
        <xs:element name="Numbering_cont">
          <xs:complexType>
            <xs:sequence>
              <xs:element ref="tns:Num-cont" />
            </xs:sequence>
          </xs:complexType>
        </xs:element>
        <xs:element name="Numbering_enum">
          <xs:complexType>
            <xs:sequence>
              <xs:element ref="tns:Num-enum" />
            </xs:sequence>
          </xs:complexType>
        </xs:element>
        <xs:element name="Numbering_ref">
          <xs:complexType>
            <xs:sequence>
              <xs:element ref="tns:Num-ref" />
            </xs:sequence>
          </xs:complexType>
        </xs:element>
        <xs:element name="Numbering_real">
          <xs:complexType>
            <xs:sequence>
              <xs:element ref="tns:Num-real" />
            </xs:sequence>
          </xs:complexType>
        </xs:element>
      </xs:choice>
    </xs:complexType>
  </xs:element>
  <xs:element name="Num-cont">
    <xs:complexType>
      <xs:sequence>
        <xs:element default="1" name="Num-cont_refnum" type="xs:integer" />
        <xs:element minOccurs="0" name="Num-cont_has-zero">
          <xs:complexType>
            <xs:attribute default="false" name="value" use="optional">
              <xs:simpleType>
                <xs:restriction base="xs:string">
                  <xs:enumeration value="true" />
                  <xs:enumeration value="false" />
                </xs:restriction>
              </xs:simpleType>
            </xs:attribute>
          </xs:complexType>
        </xs:element>
        <xs:element minOccurs="0" name="Num-cont_ascending">
          <xs:complexType>
            <xs:attribute default="true" name="value" use="optional">
              <xs:simpleType>
                <xs:restriction base="xs:string">
                  <xs:enumeration value="true" />
                  <xs:enumeration value="false" />
                </xs:restriction>
              </xs:simpleType>
            </xs:attribute>
          </xs:complexType>
        </xs:element>
      </xs:sequence>
    </xs:complexType>
  </xs:element>
  <xs:element name="Num-enum">
    <xs:complexType>
      <xs:sequence>
        <xs:element name="Num-enum_num" type="xs:integer" />
        <xs:element name="Num-enum_names">
          <xs:complexType>
            <xs:sequence minOccurs="0" maxOccurs="unbounded">
              <xs:element name="Num-enum_names_E" type="xs:string" />
            </xs:sequence>
          </xs:complexType>
        </xs:element>
      </xs:sequence>
    </xs:complexType>
  </xs:element>
  <xs:element name="Num-ref">
    <xs:complexType>
      <xs:sequence>
        <xs:element name="Num-ref_type">
          <xs:complexType>
            <xs:attribute name="value" use="required">
              <xs:simpleType>
                <xs:restriction base="xs:string">
                  <xs:enumeration value="not-set" />
                  <xs:enumeration value="sources" />
                  <xs:enumeration value="aligns" />
                </xs:restriction>
              </xs:simpleType>
            </xs:attribute>
          </xs:complexType>
        </xs:element>
        <xs:element minOccurs="0" name="Num-ref_aligns">
          <xs:complexType>
            <xs:sequence>
              <xs:element ref="tns:Seq-align" />
            </xs:sequence>
          </xs:complexType>
        </xs:element>
      </xs:sequence>
    </xs:complexType>
  </xs:element>
  <xs:element name="Num-real">
    <xs:complexType>
      <xs:sequence>
        <xs:element name="Num-real_a" type="xs:double" />
        <xs:element name="Num-real_b" type="xs:double" />
        <xs:element minOccurs="0" name="Num-real_units" type="xs:string" />
      </xs:sequence>
    </xs:complexType>
  </xs:element>
  <xs:element name="Pubdesc">
    <xs:complexType>
      <xs:sequence>
        <xs:element name="Pubdesc_pub">
          <xs:complexType>
            <xs:sequence>
              <xs:element ref="tns:Pub-equiv" />
            </xs:sequence>
          </xs:complexType>
        </xs:element>
        <xs:element minOccurs="0" name="Pubdesc_name" type="xs:string" />
        <xs:element minOccurs="0" name="Pubdesc_fig" type="xs:string" />
        <xs:element minOccurs="0" name="Pubdesc_num">
          <xs:complexType>
            <xs:sequence>
              <xs:element ref="tns:Numbering" />
            </xs:sequence>
          </xs:complexType>
        </xs:element>
        <xs:element minOccurs="0" name="Pubdesc_numexc">
          <xs:complexType>
            <xs:attribute name="value" use="required">
              <xs:simpleType>
                <xs:restriction base="xs:string">
                  <xs:enumeration value="true" />
                  <xs:enumeration value="false" />
                </xs:restriction>
              </xs:simpleType>
            </xs:attribute>
          </xs:complexType>
        </xs:element>
        <xs:element minOccurs="0" name="Pubdesc_poly-a">
          <xs:complexType>
            <xs:attribute name="value" use="required">
              <xs:simpleType>
                <xs:restriction base="xs:string">
                  <xs:enumeration value="true" />
                  <xs:enumeration value="false" />
                </xs:restriction>
              </xs:simpleType>
            </xs:attribute>
          </xs:complexType>
        </xs:element>
        <xs:element minOccurs="0" name="Pubdesc_maploc" type="xs:string" />
        <xs:element minOccurs="0" name="Pubdesc_seq-raw" type="xs:string" />
        <xs:element minOccurs="0" name="Pubdesc_align-group" type="xs:integer" />
        <xs:element minOccurs="0" name="Pubdesc_comment" type="xs:string" />
        <xs:element minOccurs="0" name="Pubdesc_reftype">
          <xs:complexType>
            <xs:simpleContent>
              <xs:extension base="xs:integer">
                <xs:attribute default="seq" name="value" use="optional">
                  <xs:simpleType>
                    <xs:restriction base="xs:string">
                      <xs:enumeration ncbi:intvalue="0" value="seq" />
                      <xs:enumeration ncbi:intvalue="1" value="sites" />
                      <xs:enumeration ncbi:intvalue="2" value="feats" />
                      <xs:enumeration ncbi:intvalue="3" value="no-target" />
                    </xs:restriction>
                  </xs:simpleType>
                </xs:attribute>
              </xs:extension>
            </xs:simpleContent>
          </xs:complexType>
        </xs:element>
      </xs:sequence>
    </xs:complexType>
  </xs:element>
  <xs:element name="Heterogen" type="xs:string" />
  <xs:element name="Seq-inst">
    <xs:complexType>
      <xs:sequence>
        <xs:element name="Seq-inst_repr">
          <xs:complexType>
            <xs:attribute name="value" use="required">
              <xs:simpleType>
                <xs:restriction base="xs:string">
                  <xs:enumeration value="not-set" />
                  <xs:enumeration value="virtual" />
                  <xs:enumeration value="raw" />
                  <xs:enumeration value="seg" />
                  <xs:enumeration value="const" />
                  <xs:enumeration value="ref" />
                  <xs:enumeration value="consen" />
                  <xs:enumeration value="map" />
                  <xs:enumeration value="delta" />
                  <xs:enumeration value="other" />
                </xs:restriction>
              </xs:simpleType>
            </xs:attribute>
          </xs:complexType>
        </xs:element>
        <xs:element name="Seq-inst_mol">
          <xs:complexType>
            <xs:attribute name="value" use="required">
              <xs:simpleType>
                <xs:restriction base="xs:string">
                  <xs:enumeration value="not-set" />
                  <xs:enumeration value="dna" />
                  <xs:enumeration value="rna" />
                  <xs:enumeration value="aa" />
                  <xs:enumeration value="na" />
                  <xs:enumeration value="other" />
                </xs:restriction>
              </xs:simpleType>
            </xs:attribute>
          </xs:complexType>
        </xs:element>
        <xs:element minOccurs="0" name="Seq-inst_length" type="xs:integer" />
        <xs:element minOccurs="0" name="Seq-inst_fuzz">
          <xs:complexType>
            <xs:sequence>
              <xs:element ref="tns:Int-fuzz" />
            </xs:sequence>
          </xs:complexType>
        </xs:element>
        <xs:element minOccurs="0" name="Seq-inst_topology">
          <xs:complexType>
            <xs:attribute default="linear" name="value" use="optional">
              <xs:simpleType>
                <xs:restriction base="xs:string">
                  <xs:enumeration value="not-set" />
                  <xs:enumeration value="linear" />
                  <xs:enumeration value="circular" />
                  <xs:enumeration value="tandem" />
                  <xs:enumeration value="other" />
                </xs:restriction>
              </xs:simpleType>
            </xs:attribute>
          </xs:complexType>
        </xs:element>
        <xs:element minOccurs="0" name="Seq-inst_strand">
          <xs:complexType>
            <xs:attribute name="value" use="required">
              <xs:simpleType>
                <xs:restriction base="xs:string">
                  <xs:enumeration value="not-set" />
                  <xs:enumeration value="ss" />
                  <xs:enumeration value="ds" />
                  <xs:enumeration value="mixed" />
                  <xs:enumeration value="other" />
                </xs:restriction>
              </xs:simpleType>
            </xs:attribute>
          </xs:complexType>
        </xs:element>
        <xs:element minOccurs="0" name="Seq-inst_seq-data">
          <xs:complexType>
            <xs:sequence>
              <xs:element ref="tns:Seq-data" />
            </xs:sequence>
          </xs:complexType>
        </xs:element>
        <xs:element minOccurs="0" name="Seq-inst_ext">
          <xs:complexType>
            <xs:sequence>
              <xs:element ref="tns:Seq-ext" />
            </xs:sequence>
          </xs:complexType>
        </xs:element>
        <xs:element minOccurs="0" name="Seq-inst_hist">
          <xs:complexType>
            <xs:sequence>
              <xs:element ref="tns:Seq-hist" />
            </xs:sequence>
          </xs:complexType>
        </xs:element>
      </xs:sequence>
    </xs:complexType>
  </xs:element>
  <xs:element name="Seq-ext">
    <xs:complexType>
      <xs:choice>
        <xs:element name="Seq-ext_seg">
          <xs:complexType>
            <xs:sequence>
              <xs:element ref="tns:Seg-ext" />
            </xs:sequence>
          </xs:complexType>
        </xs:element>
        <xs:element name="Seq-ext_ref">
          <xs:complexType>
            <xs:sequence>
              <xs:element ref="tns:Ref-ext" />
            </xs:sequence>
          </xs:complexType>
        </xs:element>
        <xs:element name="Seq-ext_map">
          <xs:complexType>
            <xs:sequence>
              <xs:element ref="tns:Map-ext" />
            </xs:sequence>
          </xs:complexType>
        </xs:element>
        <xs:element name="Seq-ext_delta">
          <xs:complexType>
            <xs:sequence>
              <xs:element ref="tns:Delta-ext" />
            </xs:sequence>
          </xs:complexType>
        </xs:element>
      </xs:choice>
    </xs:complexType>
  </xs:element>
  <xs:element name="Seg-ext">
    <xs:complexType>
      <xs:sequence minOccurs="0" maxOccurs="unbounded">
        <xs:element ref="tns:Seq-loc" />
      </xs:sequence>
    </xs:complexType>
  </xs:element>
  <xs:element name="Ref-ext">
    <xs:complexType>
      <xs:sequence>
        <xs:element ref="tns:Seq-loc" />
      </xs:sequence>
    </xs:complexType>
  </xs:element>
  <xs:element name="Map-ext">
    <xs:complexType>
      <xs:sequence minOccurs="0" maxOccurs="unbounded">
        <xs:element ref="tns:Seq-feat" />
      </xs:sequence>
    </xs:complexType>
  </xs:element>
  <xs:element name="Delta-ext">
    <xs:complexType>
      <xs:sequence minOccurs="0" maxOccurs="unbounded">
        <xs:element ref="tns:Delta-seq" />
      </xs:sequence>
    </xs:complexType>
  </xs:element>
  <xs:element name="Delta-seq">
    <xs:complexType>
      <xs:choice>
        <xs:element name="Delta-seq_loc">
          <xs:complexType>
            <xs:sequence>
              <xs:element ref="tns:Seq-loc" />
            </xs:sequence>
          </xs:complexType>
        </xs:element>
        <xs:element name="Delta-seq_literal">
          <xs:complexType>
            <xs:sequence>
              <xs:element ref="tns:Seq-literal" />
            </xs:sequence>
          </xs:complexType>
        </xs:element>
      </xs:choice>
    </xs:complexType>
  </xs:element>
  <xs:element name="Seq-literal">
    <xs:complexType>
      <xs:sequence>
        <xs:element name="Seq-literal_length" type="xs:integer" />
        <xs:element minOccurs="0" name="Seq-literal_fuzz">
          <xs:complexType>
            <xs:sequence>
              <xs:element ref="tns:Int-fuzz" />
            </xs:sequence>
          </xs:complexType>
        </xs:element>
        <xs:element minOccurs="0" name="Seq-literal_seq-data">
          <xs:complexType>
            <xs:sequence>
              <xs:element ref="tns:Seq-data" />
            </xs:sequence>
          </xs:complexType>
        </xs:element>
      </xs:sequence>
    </xs:complexType>
  </xs:element>
  <xs:element name="Seq-hist">
    <xs:complexType>
      <xs:sequence>
        <xs:element minOccurs="0" name="Seq-hist_assembly">
          <xs:complexType>
            <xs:sequence minOccurs="0" maxOccurs="unbounded">
              <xs:element ref="tns:Seq-align" />
            </xs:sequence>
          </xs:complexType>
        </xs:element>
        <xs:element minOccurs="0" name="Seq-hist_replaces">
          <xs:complexType>
            <xs:sequence>
              <xs:element ref="tns:Seq-hist-rec" />
            </xs:sequence>
          </xs:complexType>
        </xs:element>
        <xs:element minOccurs="0" name="Seq-hist_replaced-by">
          <xs:complexType>
            <xs:sequence>
              <xs:element ref="tns:Seq-hist-rec" />
            </xs:sequence>
          </xs:complexType>
        </xs:element>
        <xs:element minOccurs="0" name="Seq-hist_deleted">
          <xs:complexType>
            <xs:choice>
              <xs:element name="Seq-hist_deleted_bool">
                <xs:complexType>
                  <xs:attribute name="value" use="required">
                    <xs:simpleType>
                      <xs:restriction base="xs:string">
                        <xs:enumeration value="true" />
                        <xs:enumeration value="false" />
                      </xs:restriction>
                    </xs:simpleType>
                  </xs:attribute>
                </xs:complexType>
              </xs:element>
              <xs:element name="Seq-hist_deleted_date">
                <xs:complexType>
                  <xs:sequence>
                    <xs:element ref="tns:Date" />
                  </xs:sequence>
                </xs:complexType>
              </xs:element>
            </xs:choice>
          </xs:complexType>
        </xs:element>
      </xs:sequence>
    </xs:complexType>
  </xs:element>
  <xs:element name="Seq-hist-rec">
    <xs:complexType>
      <xs:sequence>
        <xs:element minOccurs="0" name="Seq-hist-rec_date">
          <xs:complexType>
            <xs:sequence>
              <xs:element ref="tns:Date" />
            </xs:sequence>
          </xs:complexType>
        </xs:element>
        <xs:element name="Seq-hist-rec_ids">
          <xs:complexType>
            <xs:sequence minOccurs="0" maxOccurs="unbounded">
              <xs:element ref="tns:Seq-id" />
            </xs:sequence>
          </xs:complexType>
        </xs:element>
      </xs:sequence>
    </xs:complexType>
  </xs:element>
  <xs:element name="Seq-data">
    <xs:complexType>
      <xs:choice>
        <xs:element name="Seq-data_iupacna">
          <xs:complexType>
            <xs:sequence>
              <xs:element ref="tns:IUPACna" />
            </xs:sequence>
          </xs:complexType>
        </xs:element>
        <xs:element name="Seq-data_iupacaa">
          <xs:complexType>
            <xs:sequence>
              <xs:element ref="tns:IUPACaa" />
            </xs:sequence>
          </xs:complexType>
        </xs:element>
        <xs:element name="Seq-data_ncbi2na">
          <xs:complexType>
            <xs:sequence>
              <xs:element ref="tns:NCBI2na" />
            </xs:sequence>
          </xs:complexType>
        </xs:element>
        <xs:element name="Seq-data_ncbi4na">
          <xs:complexType>
            <xs:sequence>
              <xs:element ref="tns:NCBI4na" />
            </xs:sequence>
          </xs:complexType>
        </xs:element>
        <xs:element name="Seq-data_ncbi8na">
          <xs:complexType>
            <xs:sequence>
              <xs:element ref="tns:NCBI8na" />
            </xs:sequence>
          </xs:complexType>
        </xs:element>
        <xs:element name="Seq-data_ncbipna">
          <xs:complexType>
            <xs:sequence>
              <xs:element ref="tns:NCBIpna" />
            </xs:sequence>
          </xs:complexType>
        </xs:element>
        <xs:element name="Seq-data_ncbi8aa">
          <xs:complexType>
            <xs:sequence>
              <xs:element ref="tns:NCBI8aa" />
            </xs:sequence>
          </xs:complexType>
        </xs:element>
        <xs:element name="Seq-data_ncbieaa">
          <xs:complexType>
            <xs:sequence>
              <xs:element ref="tns:NCBIeaa" />
            </xs:sequence>
          </xs:complexType>
        </xs:element>
        <xs:element name="Seq-data_ncbipaa">
          <xs:complexType>
            <xs:sequence>
              <xs:element ref="tns:NCBIpaa" />
            </xs:sequence>
          </xs:complexType>
        </xs:element>
        <xs:element name="Seq-data_ncbistdaa">
          <xs:complexType>
            <xs:sequence>
              <xs:element ref="tns:NCBIstdaa" />
            </xs:sequence>
          </xs:complexType>
        </xs:element>
        <xs:element name="Seq-data_gap">
          <xs:complexType>
            <xs:sequence>
              <xs:element ref="tns:Seq-gap" />
            </xs:sequence>
          </xs:complexType>
        </xs:element>
      </xs:choice>
    </xs:complexType>
  </xs:element>
  <xs:element name="Seq-gap">
    <xs:complexType>
      <xs:sequence>
        <xs:element name="Seq-gap_type">
          <xs:complexType>
            <xs:simpleContent>
              <xs:extension base="xs:integer">
                <xs:attribute name="value" use="optional">
                  <xs:simpleType>
                    <xs:restriction base="xs:string">
                      <xs:enumeration ncbi:intvalue="0" value="unknown" />
                      <xs:enumeration ncbi:intvalue="1" value="fragment" />
                      <xs:enumeration ncbi:intvalue="2" value="clone" />
                      <xs:enumeration ncbi:intvalue="3" value="short-arm" />
                      <xs:enumeration ncbi:intvalue="4" value="heterochromatin" />
                      <xs:enumeration ncbi:intvalue="5" value="centromere" />
                      <xs:enumeration ncbi:intvalue="6" value="telomere" />
                      <xs:enumeration ncbi:intvalue="7" value="repeat" />
                      <xs:enumeration ncbi:intvalue="8" value="contig" />
                      <xs:enumeration ncbi:intvalue="255" value="other" />
                    </xs:restriction>
                  </xs:simpleType>
                </xs:attribute>
              </xs:extension>
            </xs:simpleContent>
          </xs:complexType>
        </xs:element>
        <xs:element minOccurs="0" name="Seq-gap_linkage">
          <xs:complexType>
            <xs:simpleContent>
              <xs:extension base="xs:integer">
                <xs:attribute name="value" use="optional">
                  <xs:simpleType>
                    <xs:restriction base="xs:string">
                      <xs:enumeration ncbi:intvalue="0" value="unlinked" />
                      <xs:enumeration ncbi:intvalue="1" value="linked" />
                      <xs:enumeration ncbi:intvalue="255" value="other" />
                    </xs:restriction>
                  </xs:simpleType>
                </xs:attribute>
              </xs:extension>
            </xs:simpleContent>
          </xs:complexType>
        </xs:element>
      </xs:sequence>
    </xs:complexType>
  </xs:element>
  <xs:element name="IUPACna" type="xs:string" />
  <xs:element name="IUPACaa" type="xs:string" />
  <xs:element name="NCBI2na" type="xs:hexBinary" />
  <xs:element name="NCBI4na" type="xs:hexBinary" />
  <xs:element name="NCBI8na" type="xs:hexBinary" />
  <xs:element name="NCBIpna" type="xs:hexBinary" />
  <xs:element name="NCBI8aa" type="xs:hexBinary" />
  <xs:element name="NCBIeaa" type="xs:string" />
  <xs:element name="NCBIpaa" type="xs:hexBinary" />
  <xs:element name="NCBIstdaa" type="xs:hexBinary" />
  <xs:element name="Textannot-id">
    <xs:complexType>
      <xs:sequence>
        <xs:element minOccurs="0" name="Textannot-id_name" type="xs:string" />
        <xs:element minOccurs="0" name="Textannot-id_accession" type="xs:string" />
        <xs:element minOccurs="0" name="Textannot-id_release" type="xs:string" />
        <xs:element minOccurs="0" name="Textannot-id_version" type="xs:integer" />
      </xs:sequence>
    </xs:complexType>
  </xs:element>
  <xs:element name="Annot-id">
    <xs:complexType>
      <xs:choice>
        <xs:element name="Annot-id_local">
          <xs:complexType>
            <xs:sequence>
              <xs:element ref="tns:Object-id" />
            </xs:sequence>
          </xs:complexType>
        </xs:element>
        <xs:element name="Annot-id_ncbi" type="xs:integer" />
        <xs:element name="Annot-id_general">
          <xs:complexType>
            <xs:sequence>
              <xs:element ref="tns:Dbtag" />
            </xs:sequence>
          </xs:complexType>
        </xs:element>
        <xs:element name="Annot-id_other">
          <xs:complexType>
            <xs:sequence>
              <xs:element ref="tns:Textannot-id" />
            </xs:sequence>
          </xs:complexType>
        </xs:element>
      </xs:choice>
    </xs:complexType>
  </xs:element>
  <xs:element name="Annot-descr">
    <xs:complexType>
      <xs:sequence minOccurs="0" maxOccurs="unbounded">
        <xs:element ref="tns:Annotdesc" />
      </xs:sequence>
    </xs:complexType>
  </xs:element>
  <xs:element name="Annotdesc">
    <xs:complexType>
      <xs:choice>
        <xs:element name="Annotdesc_name" type="xs:string" />
        <xs:element name="Annotdesc_title" type="xs:string" />
        <xs:element name="Annotdesc_comment" type="xs:string" />
        <xs:element name="Annotdesc_pub">
          <xs:complexType>
            <xs:sequence>
              <xs:element ref="tns:Pubdesc" />
            </xs:sequence>
          </xs:complexType>
        </xs:element>
        <xs:element name="Annotdesc_user">
          <xs:complexType>
            <xs:sequence>
              <xs:element ref="tns:User-object" />
            </xs:sequence>
          </xs:complexType>
        </xs:element>
        <xs:element name="Annotdesc_create-date">
          <xs:complexType>
            <xs:sequence>
              <xs:element ref="tns:Date" />
            </xs:sequence>
          </xs:complexType>
        </xs:element>
        <xs:element name="Annotdesc_update-date">
          <xs:complexType>
            <xs:sequence>
              <xs:element ref="tns:Date" />
            </xs:sequence>
          </xs:complexType>
        </xs:element>
        <xs:element name="Annotdesc_src">
          <xs:complexType>
            <xs:sequence>
              <xs:element ref="tns:Seq-id" />
            </xs:sequence>
          </xs:complexType>
        </xs:element>
        <xs:element name="Annotdesc_align">
          <xs:complexType>
            <xs:sequence>
              <xs:element ref="tns:Align-def" />
            </xs:sequence>
          </xs:complexType>
        </xs:element>
        <xs:element name="Annotdesc_region">
          <xs:complexType>
            <xs:sequence>
              <xs:element ref="tns:Seq-loc" />
            </xs:sequence>
          </xs:complexType>
        </xs:element>
      </xs:choice>
    </xs:complexType>
  </xs:element>
  <xs:element name="Align-def">
    <xs:complexType>
      <xs:sequence>
        <xs:element name="Align-def_align-type">
          <xs:complexType>
            <xs:simpleContent>
              <xs:extension base="xs:integer">
                <xs:attribute name="value" use="optional">
                  <xs:simpleType>
                    <xs:restriction base="xs:string">
                      <xs:enumeration ncbi:intvalue="1" value="ref" />
                      <xs:enumeration ncbi:intvalue="2" value="alt" />
                      <xs:enumeration ncbi:intvalue="3" value="blocks" />
                      <xs:enumeration ncbi:intvalue="255" value="other" />
                    </xs:restriction>
                  </xs:simpleType>
                </xs:attribute>
              </xs:extension>
            </xs:simpleContent>
          </xs:complexType>
        </xs:element>
        <xs:element minOccurs="0" name="Align-def_ids">
          <xs:complexType>
            <xs:sequence minOccurs="0" maxOccurs="unbounded">
              <xs:element ref="tns:Seq-id" />
            </xs:sequence>
          </xs:complexType>
        </xs:element>
      </xs:sequence>
    </xs:complexType>
  </xs:element>
  <xs:element name="Seq-annot">
    <xs:complexType>
      <xs:sequence>
        <xs:element minOccurs="0" name="Seq-annot_id">
          <xs:complexType>
            <xs:sequence minOccurs="0" maxOccurs="unbounded">
              <xs:element ref="tns:Annot-id" />
            </xs:sequence>
          </xs:complexType>
        </xs:element>
        <xs:element minOccurs="0" name="Seq-annot_db">
          <xs:complexType>
            <xs:simpleContent>
              <xs:extension base="xs:integer">
                <xs:attribute name="value" use="optional">
                  <xs:simpleType>
                    <xs:restriction base="xs:string">
                      <xs:enumeration ncbi:intvalue="1" value="genbank" />
                      <xs:enumeration ncbi:intvalue="2" value="embl" />
                      <xs:enumeration ncbi:intvalue="3" value="ddbj" />
                      <xs:enumeration ncbi:intvalue="4" value="pir" />
                      <xs:enumeration ncbi:intvalue="5" value="sp" />
                      <xs:enumeration ncbi:intvalue="6" value="bbone" />
                      <xs:enumeration ncbi:intvalue="7" value="pdb" />
                      <xs:enumeration ncbi:intvalue="255" value="other" />
                    </xs:restriction>
                  </xs:simpleType>
                </xs:attribute>
              </xs:extension>
            </xs:simpleContent>
          </xs:complexType>
        </xs:element>
        <xs:element minOccurs="0" name="Seq-annot_name" type="xs:string" />
        <xs:element minOccurs="0" name="Seq-annot_desc">
          <xs:complexType>
            <xs:sequence>
              <xs:element ref="tns:Annot-descr" />
            </xs:sequence>
          </xs:complexType>
        </xs:element>
        <xs:element name="Seq-annot_data">
          <xs:complexType>
            <xs:choice>
              <xs:element name="Seq-annot_data_ftable">
                <xs:complexType>
                  <xs:sequence minOccurs="0" maxOccurs="unbounded">
                    <xs:element ref="tns:Seq-feat" />
                  </xs:sequence>
                </xs:complexType>
              </xs:element>
              <xs:element name="Seq-annot_data_align">
                <xs:complexType>
                  <xs:sequence minOccurs="0" maxOccurs="unbounded">
                    <xs:element ref="tns:Seq-align" />
                  </xs:sequence>
                </xs:complexType>
              </xs:element>
              <xs:element name="Seq-annot_data_graph">
                <xs:complexType>
                  <xs:sequence minOccurs="0" maxOccurs="unbounded">
                    <xs:element ref="tns:Seq-graph" />
                  </xs:sequence>
                </xs:complexType>
              </xs:element>
              <xs:element name="Seq-annot_data_ids">
                <xs:complexType>
                  <xs:sequence minOccurs="0" maxOccurs="unbounded">
                    <xs:element ref="tns:Seq-id" />
                  </xs:sequence>
                </xs:complexType>
              </xs:element>
              <xs:element name="Seq-annot_data_locs">
                <xs:complexType>
                  <xs:sequence minOccurs="0" maxOccurs="unbounded">
                    <xs:element ref="tns:Seq-loc" />
                  </xs:sequence>
                </xs:complexType>
              </xs:element>
              <xs:element name="Seq-annot_data_seq-table">
                <xs:complexType>
                  <xs:sequence>
                    <xs:element ref="tns:Seq-table" />
                  </xs:sequence>
                </xs:complexType>
              </xs:element>
            </xs:choice>
          </xs:complexType>
        </xs:element>
      </xs:sequence>
    </xs:complexType>
  </xs:element>
  <xs:element name="Rsite-ref">
    <xs:complexType>
      <xs:choice>
        <xs:element name="Rsite-ref_str" type="xs:string" />
        <xs:element name="Rsite-ref_db">
          <xs:complexType>
            <xs:sequence>
              <xs:element ref="tns:Dbtag" />
            </xs:sequence>
          </xs:complexType>
        </xs:element>
      </xs:choice>
    </xs:complexType>
  </xs:element>
  <xs:element name="Txinit">
    <xs:complexType>
      <xs:sequence>
        <xs:element name="Txinit_name" type="xs:string" />
        <xs:element minOccurs="0" name="Txinit_syn">
          <xs:complexType>
            <xs:sequence minOccurs="0" maxOccurs="unbounded">
              <xs:element name="Txinit_syn_E" type="xs:string" />
            </xs:sequence>
          </xs:complexType>
        </xs:element>
        <xs:element minOccurs="0" name="Txinit_gene">
          <xs:complexType>
            <xs:sequence minOccurs="0" maxOccurs="unbounded">
              <xs:element ref="tns:Gene-ref" />
            </xs:sequence>
          </xs:complexType>
        </xs:element>
        <xs:element minOccurs="0" name="Txinit_protein">
          <xs:complexType>
            <xs:sequence minOccurs="0" maxOccurs="unbounded">
              <xs:element ref="tns:Prot-ref" />
            </xs:sequence>
          </xs:complexType>
        </xs:element>
        <xs:element minOccurs="0" name="Txinit_rna">
          <xs:complexType>
            <xs:sequence minOccurs="0" maxOccurs="unbounded">
              <xs:element name="Txinit_rna_E" type="xs:string" />
            </xs:sequence>
          </xs:complexType>
        </xs:element>
        <xs:element minOccurs="0" name="Txinit_expression" type="xs:string" />
        <xs:element name="Txinit_txsystem">
          <xs:complexType>
            <xs:attribute name="value" use="required">
              <xs:simpleType>
                <xs:restriction base="xs:string">
                  <xs:enumeration value="unknown" />
                  <xs:enumeration value="pol1" />
                  <xs:enumeration value="pol2" />
                  <xs:enumeration value="pol3" />
                  <xs:enumeration value="bacterial" />
                  <xs:enumeration value="viral" />
                  <xs:enumeration value="rna" />
                  <xs:enumeration value="organelle" />
                  <xs:enumeration value="other" />
                </xs:restriction>
              </xs:simpleType>
            </xs:attribute>
          </xs:complexType>
        </xs:element>
        <xs:element minOccurs="0" name="Txinit_txdescr" type="xs:string" />
        <xs:element minOccurs="0" name="Txinit_txorg">
          <xs:complexType>
            <xs:sequence>
              <xs:element ref="tns:Org-ref" />
            </xs:sequence>
          </xs:complexType>
        </xs:element>
        <xs:element minOccurs="0" name="Txinit_mapping-precise">
          <xs:complexType>
            <xs:attribute default="false" name="value" use="optional">
              <xs:simpleType>
                <xs:restriction base="xs:string">
                  <xs:enumeration value="true" />
                  <xs:enumeration value="false" />
                </xs:restriction>
              </xs:simpleType>
            </xs:attribute>
          </xs:complexType>
        </xs:element>
        <xs:element minOccurs="0" name="Txinit_location-accurate">
          <xs:complexType>
            <xs:attribute default="false" name="value" use="optional">
              <xs:simpleType>
                <xs:restriction base="xs:string">
                  <xs:enumeration value="true" />
                  <xs:enumeration value="false" />
                </xs:restriction>
              </xs:simpleType>
            </xs:attribute>
          </xs:complexType>
        </xs:element>
        <xs:element minOccurs="0" name="Txinit_inittype">
          <xs:complexType>
            <xs:attribute name="value" use="required">
              <xs:simpleType>
                <xs:restriction base="xs:string">
                  <xs:enumeration value="unknown" />
                  <xs:enumeration value="single" />
                  <xs:enumeration value="multiple" />
                  <xs:enumeration value="region" />
                </xs:restriction>
              </xs:simpleType>
            </xs:attribute>
          </xs:complexType>
        </xs:element>
        <xs:element minOccurs="0" name="Txinit_evidence">
          <xs:complexType>
            <xs:sequence minOccurs="0" maxOccurs="unbounded">
              <xs:element ref="tns:Tx-evidence" />
            </xs:sequence>
          </xs:complexType>
        </xs:element>
      </xs:sequence>
    </xs:complexType>
  </xs:element>
  <xs:element name="Tx-evidence">
    <xs:complexType>
      <xs:sequence>
        <xs:element name="Tx-evidence_exp-code">
          <xs:complexType>
            <xs:attribute name="value" use="required">
              <xs:simpleType>
                <xs:restriction base="xs:string">
                  <xs:enumeration value="unknown" />
                  <xs:enumeration value="rna-seq" />
                  <xs:enumeration value="rna-size" />
                  <xs:enumeration value="np-map" />
                  <xs:enumeration value="np-size" />
                  <xs:enumeration value="pe-seq" />
                  <xs:enumeration value="cDNA-seq" />
                  <xs:enumeration value="pe-map" />
                  <xs:enumeration value="pe-size" />
                  <xs:enumeration value="pseudo-seq" />
                  <xs:enumeration value="rev-pe-map" />
                  <xs:enumeration value="other" />
                </xs:restriction>
              </xs:simpleType>
            </xs:attribute>
          </xs:complexType>
        </xs:element>
        <xs:element minOccurs="0" name="Tx-evidence_expression-system">
          <xs:complexType>
            <xs:attribute default="physiological" name="value" use="optional">
              <xs:simpleType>
                <xs:restriction base="xs:string">
                  <xs:enumeration value="unknown" />
                  <xs:enumeration value="physiological" />
                  <xs:enumeration value="in-vitro" />
                  <xs:enumeration value="oocyte" />
                  <xs:enumeration value="transfection" />
                  <xs:enumeration value="transgenic" />
                  <xs:enumeration value="other" />
                </xs:restriction>
              </xs:simpleType>
            </xs:attribute>
          </xs:complexType>
        </xs:element>
        <xs:element minOccurs="0" name="Tx-evidence_low-prec-data">
          <xs:complexType>
            <xs:attribute default="false" name="value" use="optional">
              <xs:simpleType>
                <xs:restriction base="xs:string">
                  <xs:enumeration value="true" />
                  <xs:enumeration value="false" />
                </xs:restriction>
              </xs:simpleType>
            </xs:attribute>
          </xs:complexType>
        </xs:element>
        <xs:element minOccurs="0" name="Tx-evidence_from-homolog">
          <xs:complexType>
            <xs:attribute default="false" name="value" use="optional">
              <xs:simpleType>
                <xs:restriction base="xs:string">
                  <xs:enumeration value="true" />
                  <xs:enumeration value="false" />
                </xs:restriction>
              </xs:simpleType>
            </xs:attribute>
          </xs:complexType>
        </xs:element>
      </xs:sequence>
    </xs:complexType>
  </xs:element>
  <xs:element name="PIR-block">
    <xs:complexType>
      <xs:sequence>
        <xs:element minOccurs="0" name="PIR-block_had-punct">
          <xs:complexType>
            <xs:attribute name="value" use="required">
              <xs:simpleType>
                <xs:restriction base="xs:string">
                  <xs:enumeration value="true" />
                  <xs:enumeration value="false" />
                </xs:restriction>
              </xs:simpleType>
            </xs:attribute>
          </xs:complexType>
        </xs:element>
        <xs:element minOccurs="0" name="PIR-block_host" type="xs:string" />
        <xs:element minOccurs="0" name="PIR-block_source" type="xs:string" />
        <xs:element minOccurs="0" name="PIR-block_summary" type="xs:string" />
        <xs:element minOccurs="0" name="PIR-block_genetic" type="xs:string" />
        <xs:element minOccurs="0" name="PIR-block_includes" type="xs:string" />
        <xs:element minOccurs="0" name="PIR-block_placement" type="xs:string" />
        <xs:element minOccurs="0" name="PIR-block_superfamily" type="xs:string" />
        <xs:element minOccurs="0" name="PIR-block_keywords">
          <xs:complexType>
            <xs:sequence minOccurs="0" maxOccurs="unbounded">
              <xs:element name="PIR-block_keywords_E" type="xs:string" />
            </xs:sequence>
          </xs:complexType>
        </xs:element>
        <xs:element minOccurs="0" name="PIR-block_cross-reference" type="xs:string" />
        <xs:element minOccurs="0" name="PIR-block_date" type="xs:string" />
        <xs:element minOccurs="0" name="PIR-block_seq-raw" type="xs:string" />
        <xs:element minOccurs="0" name="PIR-block_seqref">
          <xs:complexType>
            <xs:sequence minOccurs="0" maxOccurs="unbounded">
              <xs:element ref="tns:Seq-id" />
            </xs:sequence>
          </xs:complexType>
        </xs:element>
      </xs:sequence>
    </xs:complexType>
  </xs:element>
  <xs:element name="GB-block">
    <xs:complexType>
      <xs:sequence>
        <xs:element minOccurs="0" name="GB-block_extra-accessions">
          <xs:complexType>
            <xs:sequence minOccurs="0" maxOccurs="unbounded">
              <xs:element name="GB-block_extra-accessions_E" type="xs:string" />
            </xs:sequence>
          </xs:complexType>
        </xs:element>
        <xs:element minOccurs="0" name="GB-block_source" type="xs:string" />
        <xs:element minOccurs="0" name="GB-block_keywords">
          <xs:complexType>
            <xs:sequence minOccurs="0" maxOccurs="unbounded">
              <xs:element name="GB-block_keywords_E" type="xs:string" />
            </xs:sequence>
          </xs:complexType>
        </xs:element>
        <xs:element minOccurs="0" name="GB-block_origin" type="xs:string" />
        <xs:element minOccurs="0" name="GB-block_date" type="xs:string" />
        <xs:element minOccurs="0" name="GB-block_entry-date">
          <xs:complexType>
            <xs:sequence>
              <xs:element ref="tns:Date" />
            </xs:sequence>
          </xs:complexType>
        </xs:element>
        <xs:element minOccurs="0" name="GB-block_div" type="xs:string" />
        <xs:element minOccurs="0" name="GB-block_taxonomy" type="xs:string" />
      </xs:sequence>
    </xs:complexType>
  </xs:element>
  <xs:element name="SP-block">
    <xs:complexType>
      <xs:sequence>
        <xs:element name="SP-block_class">
          <xs:complexType>
            <xs:attribute name="value" use="required">
              <xs:simpleType>
                <xs:restriction base="xs:string">
                  <xs:enumeration value="not-set" />
                  <xs:enumeration value="standard" />
                  <xs:enumeration value="prelim" />
                  <xs:enumeration value="other" />
                </xs:restriction>
              </xs:simpleType>
            </xs:attribute>
          </xs:complexType>
        </xs:element>
        <xs:element minOccurs="0" name="SP-block_extra-acc">
          <xs:complexType>
            <xs:sequence minOccurs="0" maxOccurs="unbounded">
              <xs:element name="SP-block_extra-acc_E" type="xs:string" />
            </xs:sequence>
          </xs:complexType>
        </xs:element>
        <xs:element minOccurs="0" name="SP-block_imeth">
          <xs:complexType>
            <xs:attribute default="false" name="value" use="optional">
              <xs:simpleType>
                <xs:restriction base="xs:string">
                  <xs:enumeration value="true" />
                  <xs:enumeration value="false" />
                </xs:restriction>
              </xs:simpleType>
            </xs:attribute>
          </xs:complexType>
        </xs:element>
        <xs:element minOccurs="0" name="SP-block_plasnm">
          <xs:complexType>
            <xs:sequence minOccurs="0" maxOccurs="unbounded">
              <xs:element name="SP-block_plasnm_E" type="xs:string" />
            </xs:sequence>
          </xs:complexType>
        </xs:element>
        <xs:element minOccurs="0" name="SP-block_seqref">
          <xs:complexType>
            <xs:sequence minOccurs="0" maxOccurs="unbounded">
              <xs:element ref="tns:Seq-id" />
            </xs:sequence>
          </xs:complexType>
        </xs:element>
        <xs:element minOccurs="0" name="SP-block_dbref">
          <xs:complexType>
            <xs:sequence minOccurs="0" maxOccurs="unbounded">
              <xs:element ref="tns:Dbtag" />
            </xs:sequence>
          </xs:complexType>
        </xs:element>
        <xs:element minOccurs="0" name="SP-block_keywords">
          <xs:complexType>
            <xs:sequence minOccurs="0" maxOccurs="unbounded">
              <xs:element name="SP-block_keywords_E" type="xs:string" />
            </xs:sequence>
          </xs:complexType>
        </xs:element>
        <xs:element minOccurs="0" name="SP-block_created">
          <xs:complexType>
            <xs:sequence>
              <xs:element ref="tns:Date" />
            </xs:sequence>
          </xs:complexType>
        </xs:element>
        <xs:element minOccurs="0" name="SP-block_sequpd">
          <xs:complexType>
            <xs:sequence>
              <xs:element ref="tns:Date" />
            </xs:sequence>
          </xs:complexType>
        </xs:element>
        <xs:element minOccurs="0" name="SP-block_annotupd">
          <xs:complexType>
            <xs:sequence>
              <xs:element ref="tns:Date" />
            </xs:sequence>
          </xs:complexType>
        </xs:element>
      </xs:sequence>
    </xs:complexType>
  </xs:element>
  <xs:element name="EMBL-dbname">
    <xs:complexType>
      <xs:choice>
        <xs:element name="EMBL-dbname_code">
          <xs:complexType>
            <xs:attribute name="value" use="required">
              <xs:simpleType>
                <xs:restriction base="xs:string">
                  <xs:enumeration value="embl" />
                  <xs:enumeration value="genbank" />
                  <xs:enumeration value="ddbj" />
                  <xs:enumeration value="geninfo" />
                  <xs:enumeration value="medline" />
                  <xs:enumeration value="swissprot" />
                  <xs:enumeration value="pir" />
                  <xs:enumeration value="pdb" />
                  <xs:enumeration value="epd" />
                  <xs:enumeration value="ecd" />
                  <xs:enumeration value="tfd" />
                  <xs:enumeration value="flybase" />
                  <xs:enumeration value="prosite" />
                  <xs:enumeration value="enzyme" />
                  <xs:enumeration value="mim" />
                  <xs:enumeration value="ecoseq" />
                  <xs:enumeration value="hiv" />
                  <xs:enumeration value="other" />
                </xs:restriction>
              </xs:simpleType>
            </xs:attribute>
          </xs:complexType>
        </xs:element>
        <xs:element name="EMBL-dbname_name" type="xs:string" />
      </xs:choice>
    </xs:complexType>
  </xs:element>
  <xs:element name="EMBL-xref">
    <xs:complexType>
      <xs:sequence>
        <xs:element name="EMBL-xref_dbname">
          <xs:complexType>
            <xs:sequence>
              <xs:element ref="tns:EMBL-dbname" />
            </xs:sequence>
          </xs:complexType>
        </xs:element>
        <xs:element name="EMBL-xref_id">
          <xs:complexType>
            <xs:sequence minOccurs="0" maxOccurs="unbounded">
              <xs:element ref="tns:Object-id" />
            </xs:sequence>
          </xs:complexType>
        </xs:element>
      </xs:sequence>
    </xs:complexType>
  </xs:element>
  <xs:element name="EMBL-block">
    <xs:complexType>
      <xs:sequence>
        <xs:element minOccurs="0" name="EMBL-block_class">
          <xs:complexType>
            <xs:attribute default="standard" name="value" use="optional">
              <xs:simpleType>
                <xs:restriction base="xs:string">
                  <xs:enumeration value="not-set" />
                  <xs:enumeration value="standard" />
                  <xs:enumeration value="unannotated" />
                  <xs:enumeration value="other" />
                </xs:restriction>
              </xs:simpleType>
            </xs:attribute>
          </xs:complexType>
        </xs:element>
        <xs:element minOccurs="0" name="EMBL-block_div">
          <xs:complexType>
            <xs:attribute name="value" use="required">
              <xs:simpleType>
                <xs:restriction base="xs:string">
                  <xs:enumeration value="fun" />
                  <xs:enumeration value="inv" />
                  <xs:enumeration value="mam" />
                  <xs:enumeration value="org" />
                  <xs:enumeration value="phg" />
                  <xs:enumeration value="pln" />
                  <xs:enumeration value="pri" />
                  <xs:enumeration value="pro" />
                  <xs:enumeration value="rod" />
                  <xs:enumeration value="syn" />
                  <xs:enumeration value="una" />
                  <xs:enumeration value="vrl" />
                  <xs:enumeration value="vrt" />
                  <xs:enumeration value="pat" />
                  <xs:enumeration value="est" />
                  <xs:enumeration value="sts" />
                  <xs:enumeration value="other" />
                </xs:restriction>
              </xs:simpleType>
            </xs:attribute>
          </xs:complexType>
        </xs:element>
        <xs:element name="EMBL-block_creation-date">
          <xs:complexType>
            <xs:sequence>
              <xs:element ref="tns:Date" />
            </xs:sequence>
          </xs:complexType>
        </xs:element>
        <xs:element name="EMBL-block_update-date">
          <xs:complexType>
            <xs:sequence>
              <xs:element ref="tns:Date" />
            </xs:sequence>
          </xs:complexType>
        </xs:element>
        <xs:element minOccurs="0" name="EMBL-block_extra-acc">
          <xs:complexType>
            <xs:sequence minOccurs="0" maxOccurs="unbounded">
              <xs:element name="EMBL-block_extra-acc_E" type="xs:string" />
            </xs:sequence>
          </xs:complexType>
        </xs:element>
        <xs:element minOccurs="0" name="EMBL-block_keywords">
          <xs:complexType>
            <xs:sequence minOccurs="0" maxOccurs="unbounded">
              <xs:element name="EMBL-block_keywords_E" type="xs:string" />
            </xs:sequence>
          </xs:complexType>
        </xs:element>
        <xs:element minOccurs="0" name="EMBL-block_xref">
          <xs:complexType>
            <xs:sequence minOccurs="0" maxOccurs="unbounded">
              <xs:element ref="tns:EMBL-xref" />
            </xs:sequence>
          </xs:complexType>
        </xs:element>
      </xs:sequence>
    </xs:complexType>
  </xs:element>
  <xs:element name="PRF-block">
    <xs:complexType>
      <xs:sequence>
        <xs:element minOccurs="0" name="PRF-block_extra-src">
          <xs:complexType>
            <xs:sequence>
              <xs:element ref="tns:PRF-ExtraSrc" />
            </xs:sequence>
          </xs:complexType>
        </xs:element>
        <xs:element minOccurs="0" name="PRF-block_keywords">
          <xs:complexType>
            <xs:sequence minOccurs="0" maxOccurs="unbounded">
              <xs:element name="PRF-block_keywords_E" type="xs:string" />
            </xs:sequence>
          </xs:complexType>
        </xs:element>
      </xs:sequence>
    </xs:complexType>
  </xs:element>
  <xs:element name="PRF-ExtraSrc">
    <xs:complexType>
      <xs:sequence>
        <xs:element minOccurs="0" name="PRF-ExtraSrc_host" type="xs:string" />
        <xs:element minOccurs="0" name="PRF-ExtraSrc_part" type="xs:string" />
        <xs:element minOccurs="0" name="PRF-ExtraSrc_state" type="xs:string" />
        <xs:element minOccurs="0" name="PRF-ExtraSrc_strain" type="xs:string" />
        <xs:element minOccurs="0" name="PRF-ExtraSrc_taxon" type="xs:string" />
      </xs:sequence>
    </xs:complexType>
  </xs:element>
  <xs:element name="PDB-block">
    <xs:complexType>
      <xs:sequence>
        <xs:element name="PDB-block_deposition">
          <xs:complexType>
            <xs:sequence>
              <xs:element ref="tns:Date" />
            </xs:sequence>
          </xs:complexType>
        </xs:element>
        <xs:element name="PDB-block_class" type="xs:string" />
        <xs:element name="PDB-block_compound">
          <xs:complexType>
            <xs:sequence minOccurs="0" maxOccurs="unbounded">
              <xs:element name="PDB-block_compound_E" type="xs:string" />
            </xs:sequence>
          </xs:complexType>
        </xs:element>
        <xs:element name="PDB-block_source">
          <xs:complexType>
            <xs:sequence minOccurs="0" maxOccurs="unbounded">
              <xs:element name="PDB-block_source_E" type="xs:string" />
            </xs:sequence>
          </xs:complexType>
        </xs:element>
        <xs:element minOccurs="0" name="PDB-block_exp-method" type="xs:string" />
        <xs:element minOccurs="0" name="PDB-block_replace">
          <xs:complexType>
            <xs:sequence>
              <xs:element ref="tns:PDB-replace" />
            </xs:sequence>
          </xs:complexType>
        </xs:element>
      </xs:sequence>
    </xs:complexType>
  </xs:element>
  <xs:element name="PDB-replace">
    <xs:complexType>
      <xs:sequence>
        <xs:element name="PDB-replace_date">
          <xs:complexType>
            <xs:sequence>
              <xs:element ref="tns:Date" />
            </xs:sequence>
          </xs:complexType>
        </xs:element>
        <xs:element name="PDB-replace_ids">
          <xs:complexType>
            <xs:sequence minOccurs="0" maxOccurs="unbounded">
              <xs:element name="PDB-replace_ids_E" type="xs:string" />
            </xs:sequence>
          </xs:complexType>
        </xs:element>
      </xs:sequence>
    </xs:complexType>
  </xs:element>
  <xs:element name="Seq-align-set">
    <xs:complexType>
      <xs:sequence minOccurs="0" maxOccurs="unbounded">
        <xs:element ref="tns:Seq-align" />
      </xs:sequence>
    </xs:complexType>
  </xs:element>
  <xs:element name="Seq-align">
    <xs:complexType>
      <xs:sequence>
        <xs:element name="Seq-align_type">
          <xs:complexType>
            <xs:attribute name="value" use="required">
              <xs:simpleType>
                <xs:restriction base="xs:string">
                  <xs:enumeration value="not-set" />
                  <xs:enumeration value="global" />
                  <xs:enumeration value="diags" />
                  <xs:enumeration value="partial" />
                  <xs:enumeration value="disc" />
                  <xs:enumeration value="other" />
                </xs:restriction>
              </xs:simpleType>
            </xs:attribute>
          </xs:complexType>
        </xs:element>
        <xs:element minOccurs="0" name="Seq-align_dim" type="xs:integer" />
        <xs:element minOccurs="0" name="Seq-align_score">
          <xs:complexType>
            <xs:sequence minOccurs="0" maxOccurs="unbounded">
              <xs:element ref="tns:Score" />
            </xs:sequence>
          </xs:complexType>
        </xs:element>
        <xs:element name="Seq-align_segs">
          <xs:complexType>
            <xs:choice>
              <xs:element name="Seq-align_segs_dendiag">
                <xs:complexType>
                  <xs:sequence minOccurs="0" maxOccurs="unbounded">
                    <xs:element ref="tns:Dense-diag" />
                  </xs:sequence>
                </xs:complexType>
              </xs:element>
              <xs:element name="Seq-align_segs_denseg">
                <xs:complexType>
                  <xs:sequence>
                    <xs:element ref="tns:Dense-seg" />
                  </xs:sequence>
                </xs:complexType>
              </xs:element>
              <xs:element name="Seq-align_segs_std">
                <xs:complexType>
                  <xs:sequence minOccurs="0" maxOccurs="unbounded">
                    <xs:element ref="tns:Std-seg" />
                  </xs:sequence>
                </xs:complexType>
              </xs:element>
              <xs:element name="Seq-align_segs_packed">
                <xs:complexType>
                  <xs:sequence>
                    <xs:element ref="tns:Packed-seg" />
                  </xs:sequence>
                </xs:complexType>
              </xs:element>
              <xs:element name="Seq-align_segs_disc">
                <xs:complexType>
                  <xs:sequence>
                    <xs:element ref="tns:Seq-align-set" />
                  </xs:sequence>
                </xs:complexType>
              </xs:element>
              <xs:element name="Seq-align_segs_spliced">
                <xs:complexType>
                  <xs:sequence>
                    <xs:element ref="tns:Spliced-seg" />
                  </xs:sequence>
                </xs:complexType>
              </xs:element>
              <xs:element name="Seq-align_segs_sparse">
                <xs:complexType>
                  <xs:sequence>
                    <xs:element ref="tns:Sparse-seg" />
                  </xs:sequence>
                </xs:complexType>
              </xs:element>
            </xs:choice>
          </xs:complexType>
        </xs:element>
        <xs:element minOccurs="0" name="Seq-align_bounds">
          <xs:complexType>
            <xs:sequence minOccurs="0" maxOccurs="unbounded">
              <xs:element ref="tns:Seq-loc" />
            </xs:sequence>
          </xs:complexType>
        </xs:element>
        <xs:element minOccurs="0" name="Seq-align_id">
          <xs:complexType>
            <xs:sequence minOccurs="0" maxOccurs="unbounded">
              <xs:element ref="tns:Object-id" />
            </xs:sequence>
          </xs:complexType>
        </xs:element>
        <xs:element minOccurs="0" name="Seq-align_ext">
          <xs:complexType>
            <xs:sequence minOccurs="0" maxOccurs="unbounded">
              <xs:element ref="tns:User-object" />
            </xs:sequence>
          </xs:complexType>
        </xs:element>
      </xs:sequence>
    </xs:complexType>
  </xs:element>
  <xs:element name="Dense-diag">
    <xs:complexType>
      <xs:sequence>
        <xs:element default="2" name="Dense-diag_dim" type="xs:integer" />
        <xs:element name="Dense-diag_ids">
          <xs:complexType>
            <xs:sequence minOccurs="0" maxOccurs="unbounded">
              <xs:element ref="tns:Seq-id" />
            </xs:sequence>
          </xs:complexType>
        </xs:element>
        <xs:element name="Dense-diag_starts">
          <xs:complexType>
            <xs:sequence minOccurs="0" maxOccurs="unbounded">
              <xs:element name="Dense-diag_starts_E" type="xs:integer" />
            </xs:sequence>
          </xs:complexType>
        </xs:element>
        <xs:element name="Dense-diag_len" type="xs:integer" />
        <xs:element minOccurs="0" name="Dense-diag_strands">
          <xs:complexType>
            <xs:sequence minOccurs="0" maxOccurs="unbounded">
              <xs:element ref="tns:Na-strand" />
            </xs:sequence>
          </xs:complexType>
        </xs:element>
        <xs:element minOccurs="0" name="Dense-diag_scores">
          <xs:complexType>
            <xs:sequence minOccurs="0" maxOccurs="unbounded">
              <xs:element ref="tns:Score" />
            </xs:sequence>
          </xs:complexType>
        </xs:element>
      </xs:sequence>
    </xs:complexType>
  </xs:element>
  <xs:element name="Dense-seg">
    <xs:complexType>
      <xs:sequence>
        <xs:element default="2" name="Dense-seg_dim" type="xs:integer" />
        <xs:element name="Dense-seg_numseg" type="xs:integer" />
        <xs:element name="Dense-seg_ids">
          <xs:complexType>
            <xs:sequence minOccurs="0" maxOccurs="unbounded">
              <xs:element ref="tns:Seq-id" />
            </xs:sequence>
          </xs:complexType>
        </xs:element>
        <xs:element name="Dense-seg_starts">
          <xs:complexType>
            <xs:sequence minOccurs="0" maxOccurs="unbounded">
              <xs:element name="Dense-seg_starts_E" type="xs:integer" />
            </xs:sequence>
          </xs:complexType>
        </xs:element>
        <xs:element name="Dense-seg_lens">
          <xs:complexType>
            <xs:sequence minOccurs="0" maxOccurs="unbounded">
              <xs:element name="Dense-seg_lens_E" type="xs:integer" />
            </xs:sequence>
          </xs:complexType>
        </xs:element>
        <xs:element minOccurs="0" name="Dense-seg_strands">
          <xs:complexType>
            <xs:sequence minOccurs="0" maxOccurs="unbounded">
              <xs:element ref="tns:Na-strand" />
            </xs:sequence>
          </xs:complexType>
        </xs:element>
        <xs:element minOccurs="0" name="Dense-seg_scores">
          <xs:complexType>
            <xs:sequence minOccurs="0" maxOccurs="unbounded">
              <xs:element ref="tns:Score" />
            </xs:sequence>
          </xs:complexType>
        </xs:element>
      </xs:sequence>
    </xs:complexType>
  </xs:element>
  <xs:element name="Packed-seg">
    <xs:complexType>
      <xs:sequence>
        <xs:element default="2" name="Packed-seg_dim" type="xs:integer" />
        <xs:element name="Packed-seg_numseg" type="xs:integer" />
        <xs:element name="Packed-seg_ids">
          <xs:complexType>
            <xs:sequence minOccurs="0" maxOccurs="unbounded">
              <xs:element ref="tns:Seq-id" />
            </xs:sequence>
          </xs:complexType>
        </xs:element>
        <xs:element name="Packed-seg_starts">
          <xs:complexType>
            <xs:sequence minOccurs="0" maxOccurs="unbounded">
              <xs:element name="Packed-seg_starts_E" type="xs:integer" />
            </xs:sequence>
          </xs:complexType>
        </xs:element>
        <xs:element name="Packed-seg_present" type="xs:hexBinary" />
        <xs:element name="Packed-seg_lens">
          <xs:complexType>
            <xs:sequence minOccurs="0" maxOccurs="unbounded">
              <xs:element name="Packed-seg_lens_E" type="xs:integer" />
            </xs:sequence>
          </xs:complexType>
        </xs:element>
        <xs:element minOccurs="0" name="Packed-seg_strands">
          <xs:complexType>
            <xs:sequence minOccurs="0" maxOccurs="unbounded">
              <xs:element ref="tns:Na-strand" />
            </xs:sequence>
          </xs:complexType>
        </xs:element>
        <xs:element minOccurs="0" name="Packed-seg_scores">
          <xs:complexType>
            <xs:sequence minOccurs="0" maxOccurs="unbounded">
              <xs:element ref="tns:Score" />
            </xs:sequence>
          </xs:complexType>
        </xs:element>
      </xs:sequence>
    </xs:complexType>
  </xs:element>
  <xs:element name="Std-seg">
    <xs:complexType>
      <xs:sequence>
        <xs:element default="2" name="Std-seg_dim" type="xs:integer" />
        <xs:element minOccurs="0" name="Std-seg_ids">
          <xs:complexType>
            <xs:sequence minOccurs="0" maxOccurs="unbounded">
              <xs:element ref="tns:Seq-id" />
            </xs:sequence>
          </xs:complexType>
        </xs:element>
        <xs:element name="Std-seg_loc">
          <xs:complexType>
            <xs:sequence minOccurs="0" maxOccurs="unbounded">
              <xs:element ref="tns:Seq-loc" />
            </xs:sequence>
          </xs:complexType>
        </xs:element>
        <xs:element minOccurs="0" name="Std-seg_scores">
          <xs:complexType>
            <xs:sequence minOccurs="0" maxOccurs="unbounded">
              <xs:element ref="tns:Score" />
            </xs:sequence>
          </xs:complexType>
        </xs:element>
      </xs:sequence>
    </xs:complexType>
  </xs:element>
  <xs:element name="Spliced-seg">
    <xs:complexType>
      <xs:sequence>
        <xs:element minOccurs="0" name="Spliced-seg_product-id">
          <xs:complexType>
            <xs:sequence>
              <xs:element ref="tns:Seq-id" />
            </xs:sequence>
          </xs:complexType>
        </xs:element>
        <xs:element minOccurs="0" name="Spliced-seg_genomic-id">
          <xs:complexType>
            <xs:sequence>
              <xs:element ref="tns:Seq-id" />
            </xs:sequence>
          </xs:complexType>
        </xs:element>
        <xs:element minOccurs="0" name="Spliced-seg_product-strand">
          <xs:complexType>
            <xs:sequence>
              <xs:element ref="tns:Na-strand" />
            </xs:sequence>
          </xs:complexType>
        </xs:element>
        <xs:element minOccurs="0" name="Spliced-seg_genomic-strand">
          <xs:complexType>
            <xs:sequence>
              <xs:element ref="tns:Na-strand" />
            </xs:sequence>
          </xs:complexType>
        </xs:element>
        <xs:element name="Spliced-seg_product-type">
          <xs:complexType>
            <xs:attribute name="value" use="required">
              <xs:simpleType>
                <xs:restriction base="xs:string">
                  <xs:enumeration value="transcript" />
                  <xs:enumeration value="protein" />
                </xs:restriction>
              </xs:simpleType>
            </xs:attribute>
          </xs:complexType>
        </xs:element>
        <xs:element name="Spliced-seg_exons">
          <xs:complexType>
            <xs:sequence minOccurs="0" maxOccurs="unbounded">
              <xs:element ref="tns:Spliced-exon" />
            </xs:sequence>
          </xs:complexType>
        </xs:element>
        <xs:element minOccurs="0" name="Spliced-seg_poly-a" type="xs:integer" />
        <xs:element minOccurs="0" name="Spliced-seg_product-length" type="xs:integer" />
        <xs:element minOccurs="0" name="Spliced-seg_modifiers">
          <xs:complexType>
            <xs:sequence minOccurs="0" maxOccurs="unbounded">
              <xs:element ref="tns:Spliced-seg-modifier" />
            </xs:sequence>
          </xs:complexType>
        </xs:element>
      </xs:sequence>
    </xs:complexType>
  </xs:element>
  <xs:element name="Spliced-seg-modifier">
    <xs:complexType>
      <xs:choice>
        <xs:element name="Spliced-seg-modifier_start-codon-found">
          <xs:complexType>
            <xs:attribute name="value" use="required">
              <xs:simpleType>
                <xs:restriction base="xs:string">
                  <xs:enumeration value="true" />
                  <xs:enumeration value="false" />
                </xs:restriction>
              </xs:simpleType>
            </xs:attribute>
          </xs:complexType>
        </xs:element>
        <xs:element name="Spliced-seg-modifier_stop-codon-found">
          <xs:complexType>
            <xs:attribute name="value" use="required">
              <xs:simpleType>
                <xs:restriction base="xs:string">
                  <xs:enumeration value="true" />
                  <xs:enumeration value="false" />
                </xs:restriction>
              </xs:simpleType>
            </xs:attribute>
          </xs:complexType>
        </xs:element>
      </xs:choice>
    </xs:complexType>
  </xs:element>
  <xs:element name="Spliced-exon">
    <xs:complexType>
      <xs:sequence>
        <xs:element name="Spliced-exon_product-start">
          <xs:complexType>
            <xs:sequence>
              <xs:element ref="tns:Product-pos" />
            </xs:sequence>
          </xs:complexType>
        </xs:element>
        <xs:element name="Spliced-exon_product-end">
          <xs:complexType>
            <xs:sequence>
              <xs:element ref="tns:Product-pos" />
            </xs:sequence>
          </xs:complexType>
        </xs:element>
        <xs:element name="Spliced-exon_genomic-start" type="xs:integer" />
        <xs:element name="Spliced-exon_genomic-end" type="xs:integer" />
        <xs:element minOccurs="0" name="Spliced-exon_product-id">
          <xs:complexType>
            <xs:sequence>
              <xs:element ref="tns:Seq-id" />
            </xs:sequence>
          </xs:complexType>
        </xs:element>
        <xs:element minOccurs="0" name="Spliced-exon_genomic-id">
          <xs:complexType>
            <xs:sequence>
              <xs:element ref="tns:Seq-id" />
            </xs:sequence>
          </xs:complexType>
        </xs:element>
        <xs:element minOccurs="0" name="Spliced-exon_product-strand">
          <xs:complexType>
            <xs:sequence>
              <xs:element ref="tns:Na-strand" />
            </xs:sequence>
          </xs:complexType>
        </xs:element>
        <xs:element minOccurs="0" name="Spliced-exon_genomic-strand">
          <xs:complexType>
            <xs:sequence>
              <xs:element ref="tns:Na-strand" />
            </xs:sequence>
          </xs:complexType>
        </xs:element>
        <xs:element minOccurs="0" name="Spliced-exon_parts">
          <xs:complexType>
            <xs:sequence minOccurs="0" maxOccurs="unbounded">
              <xs:element ref="tns:Spliced-exon-chunk" />
            </xs:sequence>
          </xs:complexType>
        </xs:element>
        <xs:element minOccurs="0" name="Spliced-exon_scores">
          <xs:complexType>
            <xs:sequence>
              <xs:element ref="tns:Score-set" />
            </xs:sequence>
          </xs:complexType>
        </xs:element>
        <xs:element minOccurs="0" name="Spliced-exon_acceptor-before-exon">
          <xs:complexType>
            <xs:sequence>
              <xs:element ref="tns:Splice-site" />
            </xs:sequence>
          </xs:complexType>
        </xs:element>
        <xs:element minOccurs="0" name="Spliced-exon_donor-after-exon">
          <xs:complexType>
            <xs:sequence>
              <xs:element ref="tns:Splice-site" />
            </xs:sequence>
          </xs:complexType>
        </xs:element>
        <xs:element minOccurs="0" name="Spliced-exon_partial">
          <xs:complexType>
            <xs:attribute name="value" use="required">
              <xs:simpleType>
                <xs:restriction base="xs:string">
                  <xs:enumeration value="true" />
                  <xs:enumeration value="false" />
                </xs:restriction>
              </xs:simpleType>
            </xs:attribute>
          </xs:complexType>
        </xs:element>
        <xs:element minOccurs="0" name="Spliced-exon_ext">
          <xs:complexType>
            <xs:sequence minOccurs="0" maxOccurs="unbounded">
              <xs:element ref="tns:User-object" />
            </xs:sequence>
          </xs:complexType>
        </xs:element>
      </xs:sequence>
    </xs:complexType>
  </xs:element>
  <xs:element name="Product-pos">
    <xs:complexType>
      <xs:choice>
        <xs:element name="Product-pos_nucpos" type="xs:integer" />
        <xs:element name="Product-pos_protpos">
          <xs:complexType>
            <xs:sequence>
              <xs:element ref="tns:Prot-pos" />
            </xs:sequence>
          </xs:complexType>
        </xs:element>
      </xs:choice>
    </xs:complexType>
  </xs:element>
  <xs:element name="Prot-pos">
    <xs:complexType>
      <xs:sequence>
        <xs:element name="Prot-pos_amin" type="xs:integer" />
        <xs:element default="0" name="Prot-pos_frame" type="xs:integer" />
      </xs:sequence>
    </xs:complexType>
  </xs:element>
  <xs:element name="Spliced-exon-chunk">
    <xs:complexType>
      <xs:choice>
        <xs:element name="Spliced-exon-chunk_match" type="xs:integer" />
        <xs:element name="Spliced-exon-chunk_mismatch" type="xs:integer" />
        <xs:element name="Spliced-exon-chunk_diag" type="xs:integer" />
        <xs:element name="Spliced-exon-chunk_product-ins" type="xs:integer" />
        <xs:element name="Spliced-exon-chunk_genomic-ins" type="xs:integer" />
      </xs:choice>
    </xs:complexType>
  </xs:element>
  <xs:element name="Splice-site">
    <xs:complexType>
      <xs:sequence>
        <xs:element name="Splice-site_bases" type="xs:string" />
      </xs:sequence>
    </xs:complexType>
  </xs:element>
  <xs:element name="Sparse-seg">
    <xs:complexType>
      <xs:sequence>
        <xs:element minOccurs="0" name="Sparse-seg_master-id">
          <xs:complexType>
            <xs:sequence>
              <xs:element ref="tns:Seq-id" />
            </xs:sequence>
          </xs:complexType>
        </xs:element>
        <xs:element name="Sparse-seg_rows">
          <xs:complexType>
            <xs:sequence minOccurs="0" maxOccurs="unbounded">
              <xs:element ref="tns:Sparse-align" />
            </xs:sequence>
          </xs:complexType>
        </xs:element>
        <xs:element minOccurs="0" name="Sparse-seg_row-scores">
          <xs:complexType>
            <xs:sequence minOccurs="0" maxOccurs="unbounded">
              <xs:element ref="tns:Score" />
            </xs:sequence>
          </xs:complexType>
        </xs:element>
        <xs:element minOccurs="0" name="Sparse-seg_ext">
          <xs:complexType>
            <xs:sequence minOccurs="0" maxOccurs="unbounded">
              <xs:element ref="tns:Sparse-seg-ext" />
            </xs:sequence>
          </xs:complexType>
        </xs:element>
      </xs:sequence>
    </xs:complexType>
  </xs:element>
  <xs:element name="Sparse-align">
    <xs:complexType>
      <xs:sequence>
        <xs:element name="Sparse-align_first-id">
          <xs:complexType>
            <xs:sequence>
              <xs:element ref="tns:Seq-id" />
            </xs:sequence>
          </xs:complexType>
        </xs:element>
        <xs:element name="Sparse-align_second-id">
          <xs:complexType>
            <xs:sequence>
              <xs:element ref="tns:Seq-id" />
            </xs:sequence>
          </xs:complexType>
        </xs:element>
        <xs:element name="Sparse-align_numseg" type="xs:integer" />
        <xs:element name="Sparse-align_first-starts">
          <xs:complexType>
            <xs:sequence minOccurs="0" maxOccurs="unbounded">
              <xs:element name="Sparse-align_first-starts_E" type="xs:integer" />
            </xs:sequence>
          </xs:complexType>
        </xs:element>
        <xs:element name="Sparse-align_second-starts">
          <xs:complexType>
            <xs:sequence minOccurs="0" maxOccurs="unbounded">
              <xs:element name="Sparse-align_second-starts_E" type="xs:integer" />
            </xs:sequence>
          </xs:complexType>
        </xs:element>
        <xs:element name="Sparse-align_lens">
          <xs:complexType>
            <xs:sequence minOccurs="0" maxOccurs="unbounded">
              <xs:element name="Sparse-align_lens_E" type="xs:integer" />
            </xs:sequence>
          </xs:complexType>
        </xs:element>
        <xs:element minOccurs="0" name="Sparse-align_second-strands">
          <xs:complexType>
            <xs:sequence minOccurs="0" maxOccurs="unbounded">
              <xs:element ref="tns:Na-strand" />
            </xs:sequence>
          </xs:complexType>
        </xs:element>
        <xs:element minOccurs="0" name="Sparse-align_seg-scores">
          <xs:complexType>
            <xs:sequence minOccurs="0" maxOccurs="unbounded">
              <xs:element ref="tns:Score" />
            </xs:sequence>
          </xs:complexType>
        </xs:element>
      </xs:sequence>
    </xs:complexType>
  </xs:element>
  <xs:element name="Sparse-seg-ext">
    <xs:complexType>
      <xs:sequence>
        <xs:element name="Sparse-seg-ext_index" type="xs:integer" />
      </xs:sequence>
    </xs:complexType>
  </xs:element>
  <xs:element name="Score">
    <xs:complexType>
      <xs:sequence>
        <xs:element minOccurs="0" name="Score_id">
          <xs:complexType>
            <xs:sequence>
              <xs:element ref="tns:Object-id" />
            </xs:sequence>
          </xs:complexType>
        </xs:element>
        <xs:element name="Score_value">
          <xs:complexType>
            <xs:choice>
              <xs:element name="Score_value_real" type="xs:double" />
              <xs:element name="Score_value_int" type="xs:integer" />
            </xs:choice>
          </xs:complexType>
        </xs:element>
      </xs:sequence>
    </xs:complexType>
  </xs:element>
  <xs:element name="Score-set">
    <xs:complexType>
      <xs:sequence minOccurs="0" maxOccurs="unbounded">
        <xs:element ref="tns:Score" />
      </xs:sequence>
    </xs:complexType>
  </xs:element>
  <xs:element name="Seq-graph">
    <xs:complexType>
      <xs:sequence>
        <xs:element minOccurs="0" name="Seq-graph_title" type="xs:string" />
        <xs:element minOccurs="0" name="Seq-graph_comment" type="xs:string" />
        <xs:element name="Seq-graph_loc">
          <xs:complexType>
            <xs:sequence>
              <xs:element ref="tns:Seq-loc" />
            </xs:sequence>
          </xs:complexType>
        </xs:element>
        <xs:element minOccurs="0" name="Seq-graph_title-x" type="xs:string" />
        <xs:element minOccurs="0" name="Seq-graph_title-y" type="xs:string" />
        <xs:element minOccurs="0" name="Seq-graph_comp" type="xs:integer" />
        <xs:element minOccurs="0" name="Seq-graph_a" type="xs:double" />
        <xs:element minOccurs="0" name="Seq-graph_b" type="xs:double" />
        <xs:element name="Seq-graph_numval" type="xs:integer" />
        <xs:element name="Seq-graph_graph">
          <xs:complexType>
            <xs:choice>
              <xs:element name="Seq-graph_graph_real">
                <xs:complexType>
                  <xs:sequence>
                    <xs:element ref="tns:Real-graph" />
                  </xs:sequence>
                </xs:complexType>
              </xs:element>
              <xs:element name="Seq-graph_graph_int">
                <xs:complexType>
                  <xs:sequence>
                    <xs:element ref="tns:Int-graph" />
                  </xs:sequence>
                </xs:complexType>
              </xs:element>
              <xs:element name="Seq-graph_graph_byte">
                <xs:complexType>
                  <xs:sequence>
                    <xs:element ref="tns:Byte-graph" />
                  </xs:sequence>
                </xs:complexType>
              </xs:element>
            </xs:choice>
          </xs:complexType>
        </xs:element>
      </xs:sequence>
    </xs:complexType>
  </xs:element>
  <xs:element name="Real-graph">
    <xs:complexType>
      <xs:sequence>
        <xs:element name="Real-graph_max" type="xs:double" />
        <xs:element name="Real-graph_min" type="xs:double" />
        <xs:element name="Real-graph_axis" type="xs:double" />
        <xs:element name="Real-graph_values">
          <xs:complexType>
            <xs:sequence minOccurs="0" maxOccurs="unbounded">
              <xs:element name="Real-graph_values_E" type="xs:double" />
            </xs:sequence>
          </xs:complexType>
        </xs:element>
      </xs:sequence>
    </xs:complexType>
  </xs:element>
  <xs:element name="Int-graph">
    <xs:complexType>
      <xs:sequence>
        <xs:element name="Int-graph_max" type="xs:integer" />
        <xs:element name="Int-graph_min" type="xs:integer" />
        <xs:element name="Int-graph_axis" type="xs:integer" />
        <xs:element name="Int-graph_values">
          <xs:complexType>
            <xs:sequence minOccurs="0" maxOccurs="unbounded">
              <xs:element name="Int-graph_values_E" type="xs:integer" />
            </xs:sequence>
          </xs:complexType>
        </xs:element>
      </xs:sequence>
    </xs:complexType>
  </xs:element>
  <xs:element name="Byte-graph">
    <xs:complexType>
      <xs:sequence>
        <xs:element name="Byte-graph_max" type="xs:integer" />
        <xs:element name="Byte-graph_min" type="xs:integer" />
        <xs:element name="Byte-graph_axis" type="xs:integer" />
        <xs:element name="Byte-graph_values" type="xs:hexBinary" />
      </xs:sequence>
    </xs:complexType>
  </xs:element>
  <xs:element name="SeqTable-column-info">
    <xs:complexType>
      <xs:sequence>
        <xs:element minOccurs="0" name="SeqTable-column-info_title" type="xs:string" />
        <xs:element minOccurs="0" name="SeqTable-column-info_field-id">
          <xs:complexType>
            <xs:simpleContent>
              <xs:extension base="xs:integer">
                <xs:attribute name="value" use="optional">
                  <xs:simpleType>
                    <xs:restriction base="xs:string">
                      <xs:enumeration ncbi:intvalue="0" value="location" />
                      <xs:enumeration ncbi:intvalue="1" value="location-id" />
                      <xs:enumeration ncbi:intvalue="2" value="location-gi" />
                      <xs:enumeration ncbi:intvalue="3" value="location-from" />
                      <xs:enumeration ncbi:intvalue="4" value="location-to" />
                      <xs:enumeration ncbi:intvalue="5" value="location-strand" />
                      <xs:enumeration ncbi:intvalue="6" value="location-fuzz-from-lim" />
                      <xs:enumeration ncbi:intvalue="7" value="location-fuzz-to-lim" />
                      <xs:enumeration ncbi:intvalue="10" value="product" />
                      <xs:enumeration ncbi:intvalue="11" value="product-id" />
                      <xs:enumeration ncbi:intvalue="12" value="product-gi" />
                      <xs:enumeration ncbi:intvalue="13" value="product-from" />
                      <xs:enumeration ncbi:intvalue="14" value="product-to" />
                      <xs:enumeration ncbi:intvalue="15" value="product-strand" />
                      <xs:enumeration ncbi:intvalue="16" value="product-fuzz-from-lim" />
                      <xs:enumeration ncbi:intvalue="17" value="product-fuzz-to-lim" />
                      <xs:enumeration ncbi:intvalue="20" value="id-local" />
                      <xs:enumeration ncbi:intvalue="21" value="xref-id-local" />
                      <xs:enumeration ncbi:intvalue="22" value="partial" />
                      <xs:enumeration ncbi:intvalue="23" value="comment" />
                      <xs:enumeration ncbi:intvalue="24" value="title" />
                      <xs:enumeration ncbi:intvalue="25" value="ext" />
                      <xs:enumeration ncbi:intvalue="26" value="qual" />
                      <xs:enumeration ncbi:intvalue="27" value="dbxref" />
                      <xs:enumeration ncbi:intvalue="30" value="data-imp-key" />
                      <xs:enumeration ncbi:intvalue="31" value="data-region" />
                      <xs:enumeration ncbi:intvalue="32" value="data-cdregion-frame" />
                      <xs:enumeration ncbi:intvalue="40" value="ext-type" />
                      <xs:enumeration ncbi:intvalue="41" value="qual-qual" />
                      <xs:enumeration ncbi:intvalue="42" value="qual-val" />
                      <xs:enumeration ncbi:intvalue="43" value="dbxref-db" />
                      <xs:enumeration ncbi:intvalue="44" value="dbxref-tag" />
                    </xs:restriction>
                  </xs:simpleType>
                </xs:attribute>
              </xs:extension>
            </xs:simpleContent>
          </xs:complexType>
        </xs:element>
        <xs:element minOccurs="0" name="SeqTable-column-info_field-name" type="xs:string" />
      </xs:sequence>
    </xs:complexType>
  </xs:element>
  <xs:element name="CommonString-table">
    <xs:complexType>
      <xs:sequence>
        <xs:element name="CommonString-table_strings">
          <xs:complexType>
            <xs:sequence minOccurs="0" maxOccurs="unbounded">
              <xs:element name="CommonString-table_strings_E" type="xs:string" />
            </xs:sequence>
          </xs:complexType>
        </xs:element>
        <xs:element name="CommonString-table_indexes">
          <xs:complexType>
            <xs:sequence minOccurs="0" maxOccurs="unbounded">
              <xs:element name="CommonString-table_indexes_E" type="xs:integer" />
            </xs:sequence>
          </xs:complexType>
        </xs:element>
      </xs:sequence>
    </xs:complexType>
  </xs:element>
  <xs:element name="CommonBytes-table">
    <xs:complexType>
      <xs:sequence>
        <xs:element name="CommonBytes-table_bytes">
          <xs:complexType>
            <xs:sequence minOccurs="0" maxOccurs="unbounded">
              <xs:element name="CommonBytes-table_bytes_E" type="xs:hexBinary" />
            </xs:sequence>
          </xs:complexType>
        </xs:element>
        <xs:element name="CommonBytes-table_indexes">
          <xs:complexType>
            <xs:sequence minOccurs="0" maxOccurs="unbounded">
              <xs:element name="CommonBytes-table_indexes_E" type="xs:integer" />
            </xs:sequence>
          </xs:complexType>
        </xs:element>
      </xs:sequence>
    </xs:complexType>
  </xs:element>
  <xs:element name="SeqTable-multi-data">
    <xs:complexType>
      <xs:choice>
        <xs:element name="SeqTable-multi-data_int">
          <xs:complexType>
            <xs:sequence minOccurs="0" maxOccurs="unbounded">
              <xs:element name="SeqTable-multi-data_int_E" type="xs:integer" />
            </xs:sequence>
          </xs:complexType>
        </xs:element>
        <xs:element name="SeqTable-multi-data_real">
          <xs:complexType>
            <xs:sequence minOccurs="0" maxOccurs="unbounded">
              <xs:element name="SeqTable-multi-data_real_E" type="xs:double" />
            </xs:sequence>
          </xs:complexType>
        </xs:element>
        <xs:element name="SeqTable-multi-data_string">
          <xs:complexType>
            <xs:sequence minOccurs="0" maxOccurs="unbounded">
              <xs:element name="SeqTable-multi-data_string_E" type="xs:string" />
            </xs:sequence>
          </xs:complexType>
        </xs:element>
        <xs:element name="SeqTable-multi-data_bytes">
          <xs:complexType>
            <xs:sequence minOccurs="0" maxOccurs="unbounded">
              <xs:element name="SeqTable-multi-data_bytes_E" type="xs:hexBinary" />
            </xs:sequence>
          </xs:complexType>
        </xs:element>
        <xs:element name="SeqTable-multi-data_common-string">
          <xs:complexType>
            <xs:sequence>
              <xs:element ref="tns:CommonString-table" />
            </xs:sequence>
          </xs:complexType>
        </xs:element>
        <xs:element name="SeqTable-multi-data_common-bytes">
          <xs:complexType>
            <xs:sequence>
              <xs:element ref="tns:CommonBytes-table" />
            </xs:sequence>
          </xs:complexType>
        </xs:element>
        <xs:element name="SeqTable-multi-data_bit" type="xs:hexBinary" />
        <xs:element name="SeqTable-multi-data_loc">
          <xs:complexType>
            <xs:sequence minOccurs="0" maxOccurs="unbounded">
              <xs:element ref="tns:Seq-loc" />
            </xs:sequence>
          </xs:complexType>
        </xs:element>
        <xs:element name="SeqTable-multi-data_id">
          <xs:complexType>
            <xs:sequence minOccurs="0" maxOccurs="unbounded">
              <xs:element ref="tns:Seq-id" />
            </xs:sequence>
          </xs:complexType>
        </xs:element>
        <xs:element name="SeqTable-multi-data_interval">
          <xs:complexType>
            <xs:sequence minOccurs="0" maxOccurs="unbounded">
              <xs:element ref="tns:Seq-interval" />
            </xs:sequence>
          </xs:complexType>
        </xs:element>
      </xs:choice>
    </xs:complexType>
  </xs:element>
  <xs:element name="SeqTable-single-data">
    <xs:complexType>
      <xs:choice>
        <xs:element name="SeqTable-single-data_int" type="xs:integer" />
        <xs:element name="SeqTable-single-data_real" type="xs:double" />
        <xs:element name="SeqTable-single-data_string" type="xs:string" />
        <xs:element name="SeqTable-single-data_bytes" type="xs:hexBinary" />
        <xs:element name="SeqTable-single-data_bit">
          <xs:complexType>
            <xs:attribute name="value" use="required">
              <xs:simpleType>
                <xs:restriction base="xs:string">
                  <xs:enumeration value="true" />
                  <xs:enumeration value="false" />
                </xs:restriction>
              </xs:simpleType>
            </xs:attribute>
          </xs:complexType>
        </xs:element>
        <xs:element name="SeqTable-single-data_loc">
          <xs:complexType>
            <xs:sequence>
              <xs:element ref="tns:Seq-loc" />
            </xs:sequence>
          </xs:complexType>
        </xs:element>
        <xs:element name="SeqTable-single-data_id">
          <xs:complexType>
            <xs:sequence>
              <xs:element ref="tns:Seq-id" />
            </xs:sequence>
          </xs:complexType>
        </xs:element>
        <xs:element name="SeqTable-single-data_interval">
          <xs:complexType>
            <xs:sequence>
              <xs:element ref="tns:Seq-interval" />
            </xs:sequence>
          </xs:complexType>
        </xs:element>
      </xs:choice>
    </xs:complexType>
  </xs:element>
  <xs:element name="SeqTable-sparse-index">
    <xs:complexType>
      <xs:choice>
        <xs:element name="SeqTable-sparse-index_indexes">
          <xs:complexType>
            <xs:sequence minOccurs="0" maxOccurs="unbounded">
              <xs:element name="SeqTable-sparse-index_indexes_E" type="xs:integer" />
            </xs:sequence>
          </xs:complexType>
        </xs:element>
        <xs:element name="SeqTable-sparse-index_bit-set" type="xs:hexBinary" />
      </xs:choice>
    </xs:complexType>
  </xs:element>
  <xs:element name="SeqTable-column">
    <xs:complexType>
      <xs:sequence>
        <xs:element name="SeqTable-column_header">
          <xs:complexType>
            <xs:sequence>
              <xs:element ref="tns:SeqTable-column-info" />
            </xs:sequence>
          </xs:complexType>
        </xs:element>
        <xs:element minOccurs="0" name="SeqTable-column_data">
          <xs:complexType>
            <xs:sequence>
              <xs:element ref="tns:SeqTable-multi-data" />
            </xs:sequence>
          </xs:complexType>
        </xs:element>
        <xs:element minOccurs="0" name="SeqTable-column_sparse">
          <xs:complexType>
            <xs:sequence>
              <xs:element ref="tns:SeqTable-sparse-index" />
            </xs:sequence>
          </xs:complexType>
        </xs:element>
        <xs:element minOccurs="0" name="SeqTable-column_default">
          <xs:complexType>
            <xs:sequence>
              <xs:element ref="tns:SeqTable-single-data" />
            </xs:sequence>
          </xs:complexType>
        </xs:element>
        <xs:element minOccurs="0" name="SeqTable-column_sparse-other">
          <xs:complexType>
            <xs:sequence>
              <xs:element ref="tns:SeqTable-single-data" />
            </xs:sequence>
          </xs:complexType>
        </xs:element>
      </xs:sequence>
    </xs:complexType>
  </xs:element>
  <xs:element name="Seq-table">
    <xs:complexType>
      <xs:sequence>
        <xs:element name="Seq-table_feat-type" type="xs:integer" />
        <xs:element minOccurs="0" name="Seq-table_feat-subtype" type="xs:integer" />
        <xs:element name="Seq-table_num-rows" type="xs:integer" />
        <xs:element name="Seq-table_columns">
          <xs:complexType>
            <xs:sequence minOccurs="0" maxOccurs="unbounded">
              <xs:element ref="tns:SeqTable-column" />
            </xs:sequence>
          </xs:complexType>
        </xs:element>
      </xs:sequence>
    </xs:complexType>
  </xs:element>
  <xs:element name="Prot-ref">
    <xs:complexType>
      <xs:sequence>
        <xs:element minOccurs="0" name="Prot-ref_name">
          <xs:complexType>
            <xs:sequence minOccurs="0" maxOccurs="unbounded">
              <xs:element name="Prot-ref_name_E" type="xs:string" />
            </xs:sequence>
          </xs:complexType>
        </xs:element>
        <xs:element minOccurs="0" name="Prot-ref_desc" type="xs:string" />
        <xs:element minOccurs="0" name="Prot-ref_ec">
          <xs:complexType>
            <xs:sequence minOccurs="0" maxOccurs="unbounded">
              <xs:element name="Prot-ref_ec_E" type="xs:string" />
            </xs:sequence>
          </xs:complexType>
        </xs:element>
        <xs:element minOccurs="0" name="Prot-ref_activity">
          <xs:complexType>
            <xs:sequence minOccurs="0" maxOccurs="unbounded">
              <xs:element name="Prot-ref_activity_E" type="xs:string" />
            </xs:sequence>
          </xs:complexType>
        </xs:element>
        <xs:element minOccurs="0" name="Prot-ref_db">
          <xs:complexType>
            <xs:sequence minOccurs="0" maxOccurs="unbounded">
              <xs:element ref="tns:Dbtag" />
            </xs:sequence>
          </xs:complexType>
        </xs:element>
        <xs:element minOccurs="0" name="Prot-ref_processed">
          <xs:complexType>
            <xs:attribute default="not-set" name="value" use="optional">
              <xs:simpleType>
                <xs:restriction base="xs:string">
                  <xs:enumeration value="not-set" />
                  <xs:enumeration value="preprotein" />
                  <xs:enumeration value="mature" />
                  <xs:enumeration value="signal-peptide" />
                  <xs:enumeration value="transit-peptide" />
                </xs:restriction>
              </xs:simpleType>
            </xs:attribute>
          </xs:complexType>
        </xs:element>
      </xs:sequence>
    </xs:complexType>
  </xs:element>
</xs:schema>
