# Supplementary material for: An eUtils toolset and its use for creating a pipeline to link genomics and proteomics analyses to domain-specific biomedical literature
Source: J Clin Bioinforma. 2012 Apr 16;2:9. doi: 10.1186/2043-9113-2-9 (PMC3422171; doi:10.1186/2043-9113-2-9)
Supplement: Additional file 1 — This is a zipped Access database (Sample_Database.zip, which unzips to Sample_Database.mdb) that was used to produce the screenshot of Figure 1. It is intended to be used for illustration purposes only: its structure is specific to the current needs of the Parikh Lab, and its contents have been stripped down to a few records that illustrate its operation. [file 2043-9113-2-9-S1.zip › EntrezAPI/EntrezAPI/Service References/Gene/Reference.vb]

'------------------------------------------------------------------------------
' <auto-generated>
'     This code was generated by a tool.
'     Runtime Version:2.0.50727.4952
'
'     Changes to this file may cause incorrect behavior and will be lost if
'     the code is regenerated.
' </auto-generated>
'------------------------------------------------------------------------------

Option Strict On
Option Explicit On


Namespace Gene
    
    <System.CodeDom.Compiler.GeneratedCodeAttribute("System.ServiceModel", "3.0.0.0"),  _
     System.ServiceModel.ServiceContractAttribute([Namespace]:="http://www.ncbi.nlm.nih.gov/soap/eutils/", ConfigurationName:="Gene.eUtilsServiceSoap")>  _
    Public Interface eUtilsServiceSoap
        
        'CODEGEN: Generating message contract since the operation run_eFetch is neither RPC nor document wrapped.
        <System.ServiceModel.OperationContractAttribute(Action:="efetch", ReplyAction:="*"),  _
         System.ServiceModel.XmlSerializerFormatAttribute()>  _
        Function run_eFetch(ByVal request As Gene.run_eFetchRequest) As Gene.run_eFetchResponse
    End Interface
    
    '''<remarks/>
    <System.CodeDom.Compiler.GeneratedCodeAttribute("System.Xml", "2.0.50727.4927"),  _
     System.SerializableAttribute(),  _
     System.Diagnostics.DebuggerStepThroughAttribute(),  _
     System.ComponentModel.DesignerCategoryAttribute("code"),  _
     System.Xml.Serialization.XmlTypeAttribute(AnonymousType:=true, [Namespace]:="http://www.ncbi.nlm.nih.gov/soap/eutils/efetch_gene")>  _
    Partial Public Class eFetchRequest
        Inherits Object
        Implements System.ComponentModel.INotifyPropertyChanged
        
        Private idField As String
        
        Private webEnvField As String
        
        Private query_keyField As String
        
        Private toolField As String
        
        Private emailField As String
        
        Private retstartField As String
        
        Private retmaxField As String
        
        '''<remarks/>
        <System.Xml.Serialization.XmlElementAttribute(Order:=0)>  _
        Public Property id() As String
            Get
                Return Me.idField
            End Get
            Set
                Me.idField = value
                Me.RaisePropertyChanged("id")
            End Set
        End Property
        
        '''<remarks/>
        <System.Xml.Serialization.XmlElementAttribute(Order:=1)>  _
        Public Property WebEnv() As String
            Get
                Return Me.webEnvField
            End Get
            Set
                Me.webEnvField = value
                Me.RaisePropertyChanged("WebEnv")
            End Set
        End Property
        
        '''<remarks/>
        <System.Xml.Serialization.XmlElementAttribute(Order:=2)>  _
        Public Property query_key() As String
            Get
                Return Me.query_keyField
            End Get
            Set
                Me.query_keyField = value
                Me.RaisePropertyChanged("query_key")
            End Set
        End Property
        
        '''<remarks/>
        <System.Xml.Serialization.XmlElementAttribute(Order:=3)>  _
        Public Property tool() As String
            Get
                Return Me.toolField
            End Get
            Set
                Me.toolField = value
                Me.RaisePropertyChanged("tool")
            End Set
        End Property
        
        '''<remarks/>
        <System.Xml.Serialization.XmlElementAttribute(Order:=4)>  _
        Public Property email() As String
            Get
                Return Me.emailField
            End Get
            Set
                Me.emailField = value
                Me.RaisePropertyChanged("email")
            End Set
        End Property
        
        '''<remarks/>
        <System.Xml.Serialization.XmlElementAttribute(Order:=5)>  _
        Public Property retstart() As String
            Get
                Return Me.retstartField
            End Get
            Set
                Me.retstartField = value
                Me.RaisePropertyChanged("retstart")
            End Set
        End Property
        
        '''<remarks/>
        <System.Xml.Serialization.XmlElementAttribute(Order:=6)>  _
        Public Property retmax() As String
            Get
                Return Me.retmaxField
            End Get
            Set
                Me.retmaxField = value
                Me.RaisePropertyChanged("retmax")
            End Set
        End Property
        
        Public Event PropertyChanged As System.ComponentModel.PropertyChangedEventHandler Implements System.ComponentModel.INotifyPropertyChanged.PropertyChanged
        
        Protected Sub RaisePropertyChanged(ByVal propertyName As String)
            Dim propertyChanged As System.ComponentModel.PropertyChangedEventHandler = Me.PropertyChangedEvent
            If (Not (propertyChanged) Is Nothing) Then
                propertyChanged(Me, New System.ComponentModel.PropertyChangedEventArgs(propertyName))
            End If
        End Sub
    End Class
    
    '''<remarks/>
    <System.CodeDom.Compiler.GeneratedCodeAttribute("System.Xml", "2.0.50727.4927"),  _
     System.SerializableAttribute(),  _
     System.Diagnostics.DebuggerStepThroughAttribute(),  _
     System.ComponentModel.DesignerCategoryAttribute("code"),  _
     System.Xml.Serialization.XmlTypeAttribute(AnonymousType:=true, [Namespace]:="http://www.ncbi.nlm.nih.gov/soap/eutils/efetch_gene")>  _
    Partial Public Class eFetchResult
        Inherits Object
        Implements System.ComponentModel.INotifyPropertyChanged
        
        Private eRRORField As String
        
        Private entrezgeneSetField As EntrezgeneSet
        
        Private idListField() As String
        
        '''<remarks/>
        <System.Xml.Serialization.XmlElementAttribute(Order:=0)>  _
        Public Property [ERROR]() As String
            Get
                Return Me.eRRORField
            End Get
            Set
                Me.eRRORField = value
                Me.RaisePropertyChanged("ERROR")
            End Set
        End Property
        
        '''<remarks/>
        <System.Xml.Serialization.XmlElementAttribute("Entrezgene-Set", Order:=1)>  _
        Public Property EntrezgeneSet() As EntrezgeneSet
            Get
                Return Me.entrezgeneSetField
            End Get
            Set
                Me.entrezgeneSetField = value
                Me.RaisePropertyChanged("EntrezgeneSet")
            End Set
        End Property
        
        '''<remarks/>
        <System.Xml.Serialization.XmlArrayAttribute(Order:=2),  _
         System.Xml.Serialization.XmlArrayItemAttribute("Id", IsNullable:=false)>  _
        Public Property IdList() As String()
            Get
                Return Me.idListField
            End Get
            Set
                Me.idListField = value
                Me.RaisePropertyChanged("IdList")
            End Set
        End Property
        
        Public Event PropertyChanged As System.ComponentModel.PropertyChangedEventHandler Implements System.ComponentModel.INotifyPropertyChanged.PropertyChanged
        
        Protected Sub RaisePropertyChanged(ByVal propertyName As String)
            Dim propertyChanged As System.ComponentModel.PropertyChangedEventHandler = Me.PropertyChangedEvent
            If (Not (propertyChanged) Is Nothing) Then
                propertyChanged(Me, New System.ComponentModel.PropertyChangedEventArgs(propertyName))
            End If
        End Sub
    End Class
    
    '''<remarks/>
    <System.CodeDom.Compiler.GeneratedCodeAttribute("System.Xml", "2.0.50727.4927"),  _
     System.SerializableAttribute(),  _
     System.Diagnostics.DebuggerStepThroughAttribute(),  _
     System.ComponentModel.DesignerCategoryAttribute("code"),  _
     System.Xml.Serialization.XmlTypeAttribute(AnonymousType:=true, [Namespace]:="http://www.ncbi.nlm.nih.gov/soap/eutils/efetch_gene")>  _
    Partial Public Class EntrezgeneSet
        Inherits Object
        Implements System.ComponentModel.INotifyPropertyChanged
        
        Private entrezgeneField() As Entrezgene
        
        '''<remarks/>
        <System.Xml.Serialization.XmlElementAttribute("Entrezgene", Order:=0)>  _
        Public Property Entrezgene() As Entrezgene()
            Get
                Return Me.entrezgeneField
            End Get
            Set
                Me.entrezgeneField = value
                Me.RaisePropertyChanged("Entrezgene")
            End Set
        End Property
        
        Public Event PropertyChanged As System.ComponentModel.PropertyChangedEventHandler Implements System.ComponentModel.INotifyPropertyChanged.PropertyChanged
        
        Protected Sub RaisePropertyChanged(ByVal propertyName As String)
            Dim propertyChanged As System.ComponentModel.PropertyChangedEventHandler = Me.PropertyChangedEvent
            If (Not (propertyChanged) Is Nothing) Then
                propertyChanged(Me, New System.ComponentModel.PropertyChangedEventArgs(propertyName))
            End If
        End Sub
    End Class
    
    '''<remarks/>
    <System.CodeDom.Compiler.GeneratedCodeAttribute("System.Xml", "2.0.50727.4927"),  _
     System.SerializableAttribute(),  _
     System.Diagnostics.DebuggerStepThroughAttribute(),  _
     System.ComponentModel.DesignerCategoryAttribute("code"),  _
     System.Xml.Serialization.XmlTypeAttribute(AnonymousType:=true, [Namespace]:="http://www.ncbi.nlm.nih.gov/soap/eutils/efetch_gene")>  _
    Partial Public Class Entrezgene
        Inherits Object
        Implements System.ComponentModel.INotifyPropertyChanged
        
        Private entrezgene_trackinfoField As EntrezgeneEntrezgene_trackinfo
        
        Private entrezgene_typeField As EntrezgeneEntrezgene_type
        
        Private entrezgene_sourceField As EntrezgeneEntrezgene_source
        
        Private entrezgene_geneField As EntrezgeneEntrezgene_gene
        
        Private entrezgene_protField As EntrezgeneEntrezgene_prot
        
        Private entrezgene_rnaField As EntrezgeneEntrezgene_rna
        
        Private entrezgene_summaryField As String
        
        Private entrezgene_locationField As EntrezgeneEntrezgene_location
        
        Private entrezgene_genesourceField As EntrezgeneEntrezgene_genesource
        
        Private entrezgene_locusField As EntrezgeneEntrezgene_locus
        
        Private entrezgene_propertiesField As EntrezgeneEntrezgene_properties
        
        Private entrezgene_refgeneField As EntrezgeneEntrezgene_refgene
        
        Private entrezgene_homologyField As EntrezgeneEntrezgene_homology
        
        Private entrezgene_commentsField As EntrezgeneEntrezgene_comments
        
        Private entrezgene_uniquekeysField As EntrezgeneEntrezgene_uniquekeys
        
        Private entrezgene_xtraindextermsField As EntrezgeneEntrezgene_xtraindexterms
        
        Private entrezgene_xtrapropertiesField As EntrezgeneEntrezgene_xtraproperties
        
        Private entrezgene_xtraiqField As EntrezgeneEntrezgene_xtraiq
        
        Private entrezgene_nonuniquekeysField As EntrezgeneEntrezgene_nonuniquekeys
        
        '''<remarks/>
        <System.Xml.Serialization.XmlElementAttribute("Entrezgene_track-info", Order:=0)>  _
        Public Property Entrezgene_trackinfo() As EntrezgeneEntrezgene_trackinfo
            Get
                Return Me.entrezgene_trackinfoField
            End Get
            Set
                Me.entrezgene_trackinfoField = value
                Me.RaisePropertyChanged("Entrezgene_trackinfo")
            End Set
        End Property
        
        '''<remarks/>
        <System.Xml.Serialization.XmlElementAttribute(Order:=1)>  _
        Public Property Entrezgene_type() As EntrezgeneEntrezgene_type
            Get
                Return Me.entrezgene_typeField
            End Get
            Set
                Me.entrezgene_typeField = value
                Me.RaisePropertyChanged("Entrezgene_type")
            End Set
        End Property
        
        '''<remarks/>
        <System.Xml.Serialization.XmlElementAttribute(Order:=2)>  _
        Public Property Entrezgene_source() As EntrezgeneEntrezgene_source
            Get
                Return Me.entrezgene_sourceField
            End Get
            Set
                Me.entrezgene_sourceField = value
                Me.RaisePropertyChanged("Entrezgene_source")
            End Set
        End Property
        
        '''<remarks/>
        <System.Xml.Serialization.XmlElementAttribute(Order:=3)>  _
        Public Property Entrezgene_gene() As EntrezgeneEntrezgene_gene
            Get
                Return Me.entrezgene_geneField
            End Get
            Set
                Me.entrezgene_geneField = value
                Me.RaisePropertyChanged("Entrezgene_gene")
            End Set
        End Property
        
        '''<remarks/>
        <System.Xml.Serialization.XmlElementAttribute(Order:=4)>  _
        Public Property Entrezgene_prot() As EntrezgeneEntrezgene_prot
            Get
                Return Me.entrezgene_protField
            End Get
            Set
                Me.entrezgene_protField = value
                Me.RaisePropertyChanged("Entrezgene_prot")
            End Set
        End Property
        
        '''<remarks/>
        <System.Xml.Serialization.XmlElementAttribute(Order:=5)>  _
        Public Property Entrezgene_rna() As EntrezgeneEntrezgene_rna
            Get
                Return Me.entrezgene_rnaField
            End Get
            Set
                Me.entrezgene_rnaField = value
                Me.RaisePropertyChanged("Entrezgene_rna")
            End Set
        End Property
        
        '''<remarks/>
        <System.Xml.Serialization.XmlElementAttribute(Order:=6)>  _
        Public Property Entrezgene_summary() As String
            Get
                Return Me.entrezgene_summaryField
            End Get
            Set
                Me.entrezgene_summaryField = value
                Me.RaisePropertyChanged("Entrezgene_summary")
            End Set
        End Property
        
        '''<remarks/>
        <System.Xml.Serialization.XmlElementAttribute(Order:=7)>  _
        Public Property Entrezgene_location() As EntrezgeneEntrezgene_location
            Get
                Return Me.entrezgene_locationField
            End Get
            Set
                Me.entrezgene_locationField = value
                Me.RaisePropertyChanged("Entrezgene_location")
            End Set
        End Property
        
        '''<remarks/>
        <System.Xml.Serialization.XmlElementAttribute("Entrezgene_gene-source", Order:=8)>  _
        Public Property Entrezgene_genesource() As EntrezgeneEntrezgene_genesource
            Get
                Return Me.entrezgene_genesourceField
            End Get
            Set
                Me.entrezgene_genesourceField = value
                Me.RaisePropertyChanged("Entrezgene_genesource")
            End Set
        End Property
        
        '''<remarks/>
        <System.Xml.Serialization.XmlElementAttribute(Order:=9)>  _
        Public Property Entrezgene_locus() As EntrezgeneEntrezgene_locus
            Get
                Return Me.entrezgene_locusField
            End Get
            Set
                Me.entrezgene_locusField = value
                Me.RaisePropertyChanged("Entrezgene_locus")
            End Set
        End Property
        
        '''<remarks/>
        <System.Xml.Serialization.XmlElementAttribute(Order:=10)>  _
        Public Property Entrezgene_properties() As EntrezgeneEntrezgene_properties
            Get
                Return Me.entrezgene_propertiesField
            End Get
            Set
                Me.entrezgene_propertiesField = value
                Me.RaisePropertyChanged("Entrezgene_properties")
            End Set
        End Property
        
        '''<remarks/>
        <System.Xml.Serialization.XmlElementAttribute(Order:=11)>  _
        Public Property Entrezgene_refgene() As EntrezgeneEntrezgene_refgene
            Get
                Return Me.entrezgene_refgeneField
            End Get
            Set
                Me.entrezgene_refgeneField = value
                Me.RaisePropertyChanged("Entrezgene_refgene")
            End Set
        End Property
        
        '''<remarks/>
        <System.Xml.Serialization.XmlElementAttribute(Order:=12)>  _
        Public Property Entrezgene_homology() As EntrezgeneEntrezgene_homology
            Get
                Return Me.entrezgene_homologyField
            End Get
            Set
                Me.entrezgene_homologyField = value
                Me.RaisePropertyChanged("Entrezgene_homology")
            End Set
        End Property
        
        '''<remarks/>
        <System.Xml.Serialization.XmlElementAttribute(Order:=13)>  _
        Public Property Entrezgene_comments() As EntrezgeneEntrezgene_comments
            Get
                Return Me.entrezgene_commentsField
            End Get
            Set
                Me.entrezgene_commentsField = value
                Me.RaisePropertyChanged("Entrezgene_comments")
            End Set
        End Property
        
        '''<remarks/>
        <System.Xml.Serialization.XmlElementAttribute("Entrezgene_unique-keys", Order:=14)>  _
        Public Property Entrezgene_uniquekeys() As EntrezgeneEntrezgene_uniquekeys
            Get
                Return Me.entrezgene_uniquekeysField
            End Get
            Set
                Me.entrezgene_uniquekeysField = value
                Me.RaisePropertyChanged("Entrezgene_uniquekeys")
            End Set
        End Property
        
        '''<remarks/>
        <System.Xml.Serialization.XmlElementAttribute("Entrezgene_xtra-index-terms", Order:=15)>  _
        Public Property Entrezgene_xtraindexterms() As EntrezgeneEntrezgene_xtraindexterms
            Get
                Return Me.entrezgene_xtraindextermsField
            End Get
            Set
                Me.entrezgene_xtraindextermsField = value
                Me.RaisePropertyChanged("Entrezgene_xtraindexterms")
            End Set
        End Property
        
        '''<remarks/>
        <System.Xml.Serialization.XmlElementAttribute("Entrezgene_xtra-properties", Order:=16)>  _
        Public Property Entrezgene_xtraproperties() As EntrezgeneEntrezgene_xtraproperties
            Get
                Return Me.entrezgene_xtrapropertiesField
            End Get
            Set
                Me.entrezgene_xtrapropertiesField = value
                Me.RaisePropertyChanged("Entrezgene_xtraproperties")
            End Set
        End Property
        
        '''<remarks/>
        <System.Xml.Serialization.XmlElementAttribute("Entrezgene_xtra-iq", Order:=17)>  _
        Public Property Entrezgene_xtraiq() As EntrezgeneEntrezgene_xtraiq
            Get
                Return Me.entrezgene_xtraiqField
            End Get
            Set
                Me.entrezgene_xtraiqField = value
                Me.RaisePropertyChanged("Entrezgene_xtraiq")
            End Set
        End Property
        
        '''<remarks/>
        <System.Xml.Serialization.XmlElementAttribute("Entrezgene_non-unique-keys", Order:=18)>  _
        Public Property Entrezgene_nonuniquekeys() As EntrezgeneEntrezgene_nonuniquekeys
            Get
                Return Me.entrezgene_nonuniquekeysField
            End Get
            Set
                Me.entrezgene_nonuniquekeysField = value
                Me.RaisePropertyChanged("Entrezgene_nonuniquekeys")
            End Set
        End Property
        
        Public Event PropertyChanged As System.ComponentModel.PropertyChangedEventHandler Implements System.ComponentModel.INotifyPropertyChanged.PropertyChanged
        
        Protected Sub RaisePropertyChanged(ByVal propertyName As String)
            Dim propertyChanged As System.ComponentModel.PropertyChangedEventHandler = Me.PropertyChangedEvent
            If (Not (propertyChanged) Is Nothing) Then
                propertyChanged(Me, New System.ComponentModel.PropertyChangedEventArgs(propertyName))
            End If
        End Sub
    End Class
    
    '''<remarks/>
    <System.CodeDom.Compiler.GeneratedCodeAttribute("System.Xml", "2.0.50727.4927"),  _
     System.SerializableAttribute(),  _
     System.Diagnostics.DebuggerStepThroughAttribute(),  _
     System.ComponentModel.DesignerCategoryAttribute("code"),  _
     System.Xml.Serialization.XmlTypeAttribute(AnonymousType:=true, [Namespace]:="http://www.ncbi.nlm.nih.gov/soap/eutils/efetch_gene")>  _
    Partial Public Class EntrezgeneEntrezgene_trackinfo
        Inherits Object
        Implements System.ComponentModel.INotifyPropertyChanged
        
        Private genetrackField As Genetrack
        
        '''<remarks/>
        <System.Xml.Serialization.XmlElementAttribute("Gene-track", Order:=0)>  _
        Public Property Genetrack() As Genetrack
            Get
                Return Me.genetrackField
            End Get
            Set
                Me.genetrackField = value
                Me.RaisePropertyChanged("Genetrack")
            End Set
        End Property
        
        Public Event PropertyChanged As System.ComponentModel.PropertyChangedEventHandler Implements System.ComponentModel.INotifyPropertyChanged.PropertyChanged
        
        Protected Sub RaisePropertyChanged(ByVal propertyName As String)
            Dim propertyChanged As System.ComponentModel.PropertyChangedEventHandler = Me.PropertyChangedEvent
            If (Not (propertyChanged) Is Nothing) Then
                propertyChanged(Me, New System.ComponentModel.PropertyChangedEventArgs(propertyName))
            End If
        End Sub
    End Class
    
    '''<remarks/>
    <System.CodeDom.Compiler.GeneratedCodeAttribute("System.Xml", "2.0.50727.4927"),  _
     System.SerializableAttribute(),  _
     System.Diagnostics.DebuggerStepThroughAttribute(),  _
     System.ComponentModel.DesignerCategoryAttribute("code"),  _
     System.Xml.Serialization.XmlTypeAttribute(AnonymousType:=true, [Namespace]:="http://www.ncbi.nlm.nih.gov/soap/eutils/efetch_gene")>  _
    Partial Public Class Genetrack
        Inherits Object
        Implements System.ComponentModel.INotifyPropertyChanged
        
        Private genetrack_geneidField As String
        
        Private genetrack_statusField As GenetrackGenetrack_status
        
        Private genetrack_currentidField As GenetrackGenetrack_currentid
        
        Private genetrack_createdateField As GenetrackGenetrack_createdate
        
        Private genetrack_updatedateField As GenetrackGenetrack_updatedate
        
        Private genetrack_discontinuedateField As GenetrackGenetrack_discontinuedate
        
        '''<remarks/>
        <System.Xml.Serialization.XmlElementAttribute("Gene-track_geneid", DataType:="integer", Order:=0)>  _
        Public Property Genetrack_geneid() As String
            Get
                Return Me.genetrack_geneidField
            End Get
            Set
                Me.genetrack_geneidField = value
                Me.RaisePropertyChanged("Genetrack_geneid")
            End Set
        End Property
        
        '''<remarks/>
        <System.Xml.Serialization.XmlElementAttribute("Gene-track_status", Order:=1)>  _
        Public Property Genetrack_status() As GenetrackGenetrack_status
            Get
                Return Me.genetrack_statusField
            End Get
            Set
                Me.genetrack_statusField = value
                Me.RaisePropertyChanged("Genetrack_status")
            End Set
        End Property
        
        '''<remarks/>
        <System.Xml.Serialization.XmlElementAttribute("Gene-track_current-id", Order:=2)>  _
        Public Property Genetrack_currentid() As GenetrackGenetrack_currentid
            Get
                Return Me.genetrack_currentidField
            End Get
            Set
                Me.genetrack_currentidField = value
                Me.RaisePropertyChanged("Genetrack_currentid")
            End Set
        End Property
        
        '''<remarks/>
        <System.Xml.Serialization.XmlElementAttribute("Gene-track_create-date", Order:=3)>  _
        Public Property Genetrack_createdate() As GenetrackGenetrack_createdate
            Get
                Return Me.genetrack_createdateField
            End Get
            Set
                Me.genetrack_createdateField = value
                Me.RaisePropertyChanged("Genetrack_createdate")
            End Set
        End Property
        
        '''<remarks/>
        <System.Xml.Serialization.XmlElementAttribute("Gene-track_update-date", Order:=4)>  _
        Public Property Genetrack_updatedate() As GenetrackGenetrack_updatedate
            Get
                Return Me.genetrack_updatedateField
            End Get
            Set
                Me.genetrack_updatedateField = value
                Me.RaisePropertyChanged("Genetrack_updatedate")
            End Set
        End Property
        
        '''<remarks/>
        <System.Xml.Serialization.XmlElementAttribute("Gene-track_discontinue-date", Order:=5)>  _
        Public Property Genetrack_discontinuedate() As GenetrackGenetrack_discontinuedate
            Get
                Return Me.genetrack_discontinuedateField
            End Get
            Set
                Me.genetrack_discontinuedateField = value
                Me.RaisePropertyChanged("Genetrack_discontinuedate")
            End Set
        End Property
        
        Public Event PropertyChanged As System.ComponentModel.PropertyChangedEventHandler Implements System.ComponentModel.INotifyPropertyChanged.PropertyChanged
        
        Protected Sub RaisePropertyChanged(ByVal propertyName As String)
            Dim propertyChanged As System.ComponentModel.PropertyChangedEventHandler = Me.PropertyChangedEvent
            If (Not (propertyChanged) Is Nothing) Then
                propertyChanged(Me, New System.ComponentModel.PropertyChangedEventArgs(propertyName))
            End If
        End Sub
    End Class
    
    '''<remarks/>
    <System.CodeDom.Compiler.GeneratedCodeAttribute("System.Xml", "2.0.50727.4927"),  _
     System.SerializableAttribute(),  _
     System.Diagnostics.DebuggerStepThroughAttribute(),  _
     System.ComponentModel.DesignerCategoryAttribute("code"),  _
     System.Xml.Serialization.XmlTypeAttribute(AnonymousType:=true, [Namespace]:="http://www.ncbi.nlm.nih.gov/soap/eutils/efetch_gene")>  _
    Partial Public Class GenetrackGenetrack_status
        Inherits Object
        Implements System.ComponentModel.INotifyPropertyChanged
        
        Private valueField As GenetrackGenetrack_statusValue
        
        Private valueField1 As String
        
        Public Sub New()
            MyBase.New
            Me.valueField = GenetrackGenetrack_statusValue.live
        End Sub
        
        
        '''<remarks/>
        <System.Xml.Serialization.XmlTextAttribute(DataType:="integer")>  _
        Public Overloads Property Value() As String
            Get
                Return Me.valueField1
            End Get
            Set
                Me.valueField1 = value
                Me.RaisePropertyChanged("Value")
            End Set
        End Property
        
        Public Event PropertyChanged As System.ComponentModel.PropertyChangedEventHandler Implements System.ComponentModel.INotifyPropertyChanged.PropertyChanged
        
        Protected Sub RaisePropertyChanged(ByVal propertyName As String)
            Dim propertyChanged As System.ComponentModel.PropertyChangedEventHandler = Me.PropertyChangedEvent
            If (Not (propertyChanged) Is Nothing) Then
                propertyChanged(Me, New System.ComponentModel.PropertyChangedEventArgs(propertyName))
            End If
        End Sub
    End Class
    
    '''<remarks/>
    <System.CodeDom.Compiler.GeneratedCodeAttribute("System.Xml", "2.0.50727.4927"),  _
     System.SerializableAttribute(),  _
     System.Xml.Serialization.XmlTypeAttribute(AnonymousType:=true, [Namespace]:="http://www.ncbi.nlm.nih.gov/soap/eutils/efetch_gene")>  _
    Public Enum GenetrackGenetrack_statusValue
        
        '''<remarks/>
        live
        
        '''<remarks/>
        secondary
        
        '''<remarks/>
        discontinued
        
        '''<remarks/>
        newentry
    End Enum
    
    '''<remarks/>
    <System.CodeDom.Compiler.GeneratedCodeAttribute("System.Xml", "2.0.50727.4927"),  _
     System.SerializableAttribute(),  _
     System.Diagnostics.DebuggerStepThroughAttribute(),  _
     System.ComponentModel.DesignerCategoryAttribute("code"),  _
     System.Xml.Serialization.XmlTypeAttribute(AnonymousType:=true, [Namespace]:="http://www.ncbi.nlm.nih.gov/soap/eutils/efetch_gene")>  _
    Partial Public Class GenetrackGenetrack_currentid
        Inherits Object
        Implements System.ComponentModel.INotifyPropertyChanged
        
        Private dbtagField() As Dbtag
        
        '''<remarks/>
        <System.Xml.Serialization.XmlElementAttribute("Dbtag", Order:=0)>  _
        Public Property Dbtag() As Dbtag()
            Get
                Return Me.dbtagField
            End Get
            Set
                Me.dbtagField = value
                Me.RaisePropertyChanged("Dbtag")
            End Set
        End Property
        
        Public Event PropertyChanged As System.ComponentModel.PropertyChangedEventHandler Implements System.ComponentModel.INotifyPropertyChanged.PropertyChanged
        
        Protected Sub RaisePropertyChanged(ByVal propertyName As String)
            Dim propertyChanged As System.ComponentModel.PropertyChangedEventHandler = Me.PropertyChangedEvent
            If (Not (propertyChanged) Is Nothing) Then
                propertyChanged(Me, New System.ComponentModel.PropertyChangedEventArgs(propertyName))
            End If
        End Sub
    End Class
    
    '''<remarks/>
    <System.CodeDom.Compiler.GeneratedCodeAttribute("System.Xml", "2.0.50727.4927"),  _
     System.SerializableAttribute(),  _
     System.Diagnostics.DebuggerStepThroughAttribute(),  _
     System.ComponentModel.DesignerCategoryAttribute("code"),  _
     System.Xml.Serialization.XmlTypeAttribute(AnonymousType:=true, [Namespace]:="http://www.ncbi.nlm.nih.gov/soap/eutils/efetch_gene")>  _
    Partial Public Class Dbtag
        Inherits Object
        Implements System.ComponentModel.INotifyPropertyChanged
        
        Private dbtag_dbField As String
        
        Private dbtag_tagField As DbtagDbtag_tag
        
        '''<remarks/>
        <System.Xml.Serialization.XmlElementAttribute(Order:=0)>  _
        Public Property Dbtag_db() As String
            Get
                Return Me.dbtag_dbField
            End Get
            Set
                Me.dbtag_dbField = value
                Me.RaisePropertyChanged("Dbtag_db")
            End Set
        End Property
        
        '''<remarks/>
        <System.Xml.Serialization.XmlElementAttribute(Order:=1)>  _
        Public Property Dbtag_tag() As DbtagDbtag_tag
            Get
                Return Me.dbtag_tagField
            End Get
            Set
                Me.dbtag_tagField = value
                Me.RaisePropertyChanged("Dbtag_tag")
            End Set
        End Property
        
        Public Event PropertyChanged As System.ComponentModel.PropertyChangedEventHandler Implements System.ComponentModel.INotifyPropertyChanged.PropertyChanged
        
        Protected Sub RaisePropertyChanged(ByVal propertyName As String)
            Dim propertyChanged As System.ComponentModel.PropertyChangedEventHandler = Me.PropertyChangedEvent
            If (Not (propertyChanged) Is Nothing) Then
                propertyChanged(Me, New System.ComponentModel.PropertyChangedEventArgs(propertyName))
            End If
        End Sub
    End Class
    
    '''<remarks/>
    <System.CodeDom.Compiler.GeneratedCodeAttribute("System.Xml", "2.0.50727.4927"),  _
     System.SerializableAttribute(),  _
     System.Diagnostics.DebuggerStepThroughAttribute(),  _
     System.ComponentModel.DesignerCategoryAttribute("code"),  _
     System.Xml.Serialization.XmlTypeAttribute(AnonymousType:=true, [Namespace]:="http://www.ncbi.nlm.nih.gov/soap/eutils/efetch_gene")>  _
    Partial Public Class DbtagDbtag_tag
        Inherits Object
        Implements System.ComponentModel.INotifyPropertyChanged
        
        Private objectidField As Objectid
        
        '''<remarks/>
        <System.Xml.Serialization.XmlElementAttribute("Object-id", Order:=0)>  _
        Public Property Objectid() As Objectid
            Get
                Return Me.objectidField
            End Get
            Set
                Me.objectidField = value
                Me.RaisePropertyChanged("Objectid")
            End Set
        End Property
        
        Public Event PropertyChanged As System.ComponentModel.PropertyChangedEventHandler Implements System.ComponentModel.INotifyPropertyChanged.PropertyChanged
        
        Protected Sub RaisePropertyChanged(ByVal propertyName As String)
            Dim propertyChanged As System.ComponentModel.PropertyChangedEventHandler = Me.PropertyChangedEvent
            If (Not (propertyChanged) Is Nothing) Then
                propertyChanged(Me, New System.ComponentModel.PropertyChangedEventArgs(propertyName))
            End If
        End Sub
    End Class
    
    '''<remarks/>
    <System.CodeDom.Compiler.GeneratedCodeAttribute("System.Xml", "2.0.50727.4927"),  _
     System.SerializableAttribute(),  _
     System.Diagnostics.DebuggerStepThroughAttribute(),  _
     System.ComponentModel.DesignerCategoryAttribute("code"),  _
     System.Xml.Serialization.XmlTypeAttribute(AnonymousType:=true, [Namespace]:="http://www.ncbi.nlm.nih.gov/soap/eutils/efetch_gene")>  _
    Partial Public Class Objectid
        Inherits Object
        Implements System.ComponentModel.INotifyPropertyChanged
        
        Private itemField As String
        
        Private itemElementNameField As ItemChoiceType
        
        '''<remarks/>
        <System.Xml.Serialization.XmlElementAttribute("Object-id_id", GetType(String), DataType:="integer", Order:=0),  _
         System.Xml.Serialization.XmlElementAttribute("Object-id_str", GetType(String), Order:=0),  _
         System.Xml.Serialization.XmlChoiceIdentifierAttribute("ItemElementName")>  _
        Public Property Item() As String
            Get
                Return Me.itemField
            End Get
            Set
                Me.itemField = value
                Me.RaisePropertyChanged("Item")
            End Set
        End Property
        
        '''<remarks/>
        <System.Xml.Serialization.XmlElementAttribute(Order:=1),  _
         System.Xml.Serialization.XmlIgnoreAttribute()>  _
        Public Property ItemElementName() As ItemChoiceType
            Get
                Return Me.itemElementNameField
            End Get
            Set
                Me.itemElementNameField = value
                Me.RaisePropertyChanged("ItemElementName")
            End Set
        End Property
        
        Public Event PropertyChanged As System.ComponentModel.PropertyChangedEventHandler Implements System.ComponentModel.INotifyPropertyChanged.PropertyChanged
        
        Protected Sub RaisePropertyChanged(ByVal propertyName As String)
            Dim propertyChanged As System.ComponentModel.PropertyChangedEventHandler = Me.PropertyChangedEvent
            If (Not (propertyChanged) Is Nothing) Then
                propertyChanged(Me, New System.ComponentModel.PropertyChangedEventArgs(propertyName))
            End If
        End Sub
    End Class
    
    '''<remarks/>
    <System.CodeDom.Compiler.GeneratedCodeAttribute("System.Xml", "2.0.50727.4927"),  _
     System.SerializableAttribute(),  _
     System.Xml.Serialization.XmlTypeAttribute([Namespace]:="http://www.ncbi.nlm.nih.gov/soap/eutils/efetch_gene", IncludeInSchema:=false)>  _
    Public Enum ItemChoiceType
        
        '''<remarks/>
        <System.Xml.Serialization.XmlEnumAttribute("Object-id_id")>  _
        Objectid_id
        
        '''<remarks/>
        <System.Xml.Serialization.XmlEnumAttribute("Object-id_str")>  _
        Objectid_str
    End Enum
    
    '''<remarks/>
    <System.CodeDom.Compiler.GeneratedCodeAttribute("System.Xml", "2.0.50727.4927"),  _
     System.SerializableAttribute(),  _
     System.Diagnostics.DebuggerStepThroughAttribute(),  _
     System.ComponentModel.DesignerCategoryAttribute("code"),  _
     System.Xml.Serialization.XmlTypeAttribute(AnonymousType:=true, [Namespace]:="http://www.ncbi.nlm.nih.gov/soap/eutils/efetch_gene")>  _
    Partial Public Class GenetrackGenetrack_createdate
        Inherits Object
        Implements System.ComponentModel.INotifyPropertyChanged
        
        Private dateField As [Date]
        
        '''<remarks/>
        <System.Xml.Serialization.XmlElementAttribute(Order:=0)>  _
        Public Property [Date]() As [Date]
            Get
                Return Me.dateField
            End Get
            Set
                Me.dateField = value
                Me.RaisePropertyChanged("Date")
            End Set
        End Property
        
        Public Event PropertyChanged As System.ComponentModel.PropertyChangedEventHandler Implements System.ComponentModel.INotifyPropertyChanged.PropertyChanged
        
        Protected Sub RaisePropertyChanged(ByVal propertyName As String)
            Dim propertyChanged As System.ComponentModel.PropertyChangedEventHandler = Me.PropertyChangedEvent
            If (Not (propertyChanged) Is Nothing) Then
                propertyChanged(Me, New System.ComponentModel.PropertyChangedEventArgs(propertyName))
            End If
        End Sub
    End Class
    
    '''<remarks/>
    <System.CodeDom.Compiler.GeneratedCodeAttribute("System.Xml", "2.0.50727.4927"),  _
     System.SerializableAttribute(),  _
     System.Diagnostics.DebuggerStepThroughAttribute(),  _
     System.ComponentModel.DesignerCategoryAttribute("code"),  _
     System.Xml.Serialization.XmlTypeAttribute(AnonymousType:=true, [Namespace]:="http://www.ncbi.nlm.nih.gov/soap/eutils/efetch_gene")>  _
    Partial Public Class [Date]
        Inherits Object
        Implements System.ComponentModel.INotifyPropertyChanged
        
        Private itemField As Object
        
        '''<remarks/>
        <System.Xml.Serialization.XmlElementAttribute("Date_std", GetType(DateDate_std), Order:=0),  _
         System.Xml.Serialization.XmlElementAttribute("Date_str", GetType(String), Order:=0)>  _
        Public Property Item() As Object
            Get
                Return Me.itemField
            End Get
            Set
                Me.itemField = value
                Me.RaisePropertyChanged("Item")
            End Set
        End Property
        
        Public Event PropertyChanged As System.ComponentModel.PropertyChangedEventHandler Implements System.ComponentModel.INotifyPropertyChanged.PropertyChanged
        
        Protected Sub RaisePropertyChanged(ByVal propertyName As String)
            Dim propertyChanged As System.ComponentModel.PropertyChangedEventHandler = Me.PropertyChangedEvent
            If (Not (propertyChanged) Is Nothing) Then
                propertyChanged(Me, New System.ComponentModel.PropertyChangedEventArgs(propertyName))
            End If
        End Sub
    End Class
    
    '''<remarks/>
    <System.CodeDom.Compiler.GeneratedCodeAttribute("System.Xml", "2.0.50727.4927"),  _
     System.SerializableAttribute(),  _
     System.Diagnostics.DebuggerStepThroughAttribute(),  _
     System.ComponentModel.DesignerCategoryAttribute("code"),  _
     System.Xml.Serialization.XmlTypeAttribute(AnonymousType:=true, [Namespace]:="http://www.ncbi.nlm.nih.gov/soap/eutils/efetch_gene")>  _
    Partial Public Class DateDate_std
        Inherits Object
        Implements System.ComponentModel.INotifyPropertyChanged
        
        Private datestdField As Datestd
        
        '''<remarks/>
        <System.Xml.Serialization.XmlElementAttribute("Date-std", Order:=0)>  _
        Public Property Datestd() As Datestd
            Get
                Return Me.datestdField
            End Get
            Set
                Me.datestdField = value
                Me.RaisePropertyChanged("Datestd")
            End Set
        End Property
        
        Public Event PropertyChanged As System.ComponentModel.PropertyChangedEventHandler Implements System.ComponentModel.INotifyPropertyChanged.PropertyChanged
        
        Protected Sub RaisePropertyChanged(ByVal propertyName As String)
            Dim propertyChanged As System.ComponentModel.PropertyChangedEventHandler = Me.PropertyChangedEvent
            If (Not (propertyChanged) Is Nothing) Then
                propertyChanged(Me, New System.ComponentModel.PropertyChangedEventArgs(propertyName))
            End If
        End Sub
    End Class
    
    '''<remarks/>
    <System.CodeDom.Compiler.GeneratedCodeAttribute("System.Xml", "2.0.50727.4927"),  _
     System.SerializableAttribute(),  _
     System.Diagnostics.DebuggerStepThroughAttribute(),  _
     System.ComponentModel.DesignerCategoryAttribute("code"),  _
     System.Xml.Serialization.XmlTypeAttribute(AnonymousType:=true, [Namespace]:="http://www.ncbi.nlm.nih.gov/soap/eutils/efetch_gene")>  _
    Partial Public Class Datestd
        Inherits Object
        Implements System.ComponentModel.INotifyPropertyChanged
        
        Private datestd_yearField As String
        
        Private datestd_monthField As String
        
        Private datestd_dayField As String
        
        Private datestd_seasonField As String
        
        Private datestd_hourField As String
        
        Private datestd_minuteField As String
        
        Private datestd_secondField As String
        
        '''<remarks/>
        <System.Xml.Serialization.XmlElementAttribute("Date-std_year", DataType:="integer", Order:=0)>  _
        Public Property Datestd_year() As String
            Get
                Return Me.datestd_yearField
            End Get
            Set
                Me.datestd_yearField = value
                Me.RaisePropertyChanged("Datestd_year")
            End Set
        End Property
        
        '''<remarks/>
        <System.Xml.Serialization.XmlElementAttribute("Date-std_month", DataType:="integer", Order:=1)>  _
        Public Property Datestd_month() As String
            Get
                Return Me.datestd_monthField
            End Get
            Set
                Me.datestd_monthField = value
                Me.RaisePropertyChanged("Datestd_month")
            End Set
        End Property
        
        '''<remarks/>
        <System.Xml.Serialization.XmlElementAttribute("Date-std_day", DataType:="integer", Order:=2)>  _
        Public Property Datestd_day() As String
            Get
                Return Me.datestd_dayField
            End Get
            Set
                Me.datestd_dayField = value
                Me.RaisePropertyChanged("Datestd_day")
            End Set
        End Property
        
        '''<remarks/>
        <System.Xml.Serialization.XmlElementAttribute("Date-std_season", Order:=3)>  _
        Public Property Datestd_season() As String
            Get
                Return Me.datestd_seasonField
            End Get
            Set
                Me.datestd_seasonField = value
                Me.RaisePropertyChanged("Datestd_season")
            End Set
        End Property
        
        '''<remarks/>
        <System.Xml.Serialization.XmlElementAttribute("Date-std_hour", DataType:="integer", Order:=4)>  _
        Public Property Datestd_hour() As String
            Get
                Return Me.datestd_hourField
            End Get
            Set
                Me.datestd_hourField = value
                Me.RaisePropertyChanged("Datestd_hour")
            End Set
        End Property
        
        '''<remarks/>
        <System.Xml.Serialization.XmlElementAttribute("Date-std_minute", DataType:="integer", Order:=5)>  _
        Public Property Datestd_minute() As String
            Get
                Return Me.datestd_minuteField
            End Get
            Set
                Me.datestd_minuteField = value
                Me.RaisePropertyChanged("Datestd_minute")
            End Set
        End Property
        
        '''<remarks/>
        <System.Xml.Serialization.XmlElementAttribute("Date-std_second", DataType:="integer", Order:=6)>  _
        Public Property Datestd_second() As String
            Get
                Return Me.datestd_secondField
            End Get
            Set
                Me.datestd_secondField = value
                Me.RaisePropertyChanged("Datestd_second")
            End Set
        End Property
        
        Public Event PropertyChanged As System.ComponentModel.PropertyChangedEventHandler Implements System.ComponentModel.INotifyPropertyChanged.PropertyChanged
        
        Protected Sub RaisePropertyChanged(ByVal propertyName As String)
            Dim propertyChanged As System.ComponentModel.PropertyChangedEventHandler = Me.PropertyChangedEvent
            If (Not (propertyChanged) Is Nothing) Then
                propertyChanged(Me, New System.ComponentModel.PropertyChangedEventArgs(propertyName))
            End If
        End Sub
    End Class
    
    '''<remarks/>
    <System.CodeDom.Compiler.GeneratedCodeAttribute("System.Xml", "2.0.50727.4927"),  _
     System.SerializableAttribute(),  _
     System.Diagnostics.DebuggerStepThroughAttribute(),  _
     System.ComponentModel.DesignerCategoryAttribute("code"),  _
     System.Xml.Serialization.XmlTypeAttribute(AnonymousType:=true, [Namespace]:="http://www.ncbi.nlm.nih.gov/soap/eutils/efetch_gene")>  _
    Partial Public Class GenetrackGenetrack_updatedate
        Inherits Object
        Implements System.ComponentModel.INotifyPropertyChanged
        
        Private dateField As [Date]
        
        '''<remarks/>
        <System.Xml.Serialization.XmlElementAttribute(Order:=0)>  _
        Public Property [Date]() As [Date]
            Get
                Return Me.dateField
            End Get
            Set
                Me.dateField = value
                Me.RaisePropertyChanged("Date")
            End Set
        End Property
        
        Public Event PropertyChanged As System.ComponentModel.PropertyChangedEventHandler Implements System.ComponentModel.INotifyPropertyChanged.PropertyChanged
        
        Protected Sub RaisePropertyChanged(ByVal propertyName As String)
            Dim propertyChanged As System.ComponentModel.PropertyChangedEventHandler = Me.PropertyChangedEvent
            If (Not (propertyChanged) Is Nothing) Then
                propertyChanged(Me, New System.ComponentModel.PropertyChangedEventArgs(propertyName))
            End If
        End Sub
    End Class
    
    '''<remarks/>
    <System.CodeDom.Compiler.GeneratedCodeAttribute("System.Xml", "2.0.50727.4927"),  _
     System.SerializableAttribute(),  _
     System.Diagnostics.DebuggerStepThroughAttribute(),  _
     System.ComponentModel.DesignerCategoryAttribute("code"),  _
     System.Xml.Serialization.XmlTypeAttribute(AnonymousType:=true, [Namespace]:="http://www.ncbi.nlm.nih.gov/soap/eutils/efetch_gene")>  _
    Partial Public Class GenetrackGenetrack_discontinuedate
        Inherits Object
        Implements System.ComponentModel.INotifyPropertyChanged
        
        Private dateField As [Date]
        
        '''<remarks/>
        <System.Xml.Serialization.XmlElementAttribute(Order:=0)>  _
        Public Property [Date]() As [Date]
            Get
                Return Me.dateField
            End Get
            Set
                Me.dateField = value
                Me.RaisePropertyChanged("Date")
            End Set
        End Property
        
        Public Event PropertyChanged As System.ComponentModel.PropertyChangedEventHandler Implements System.ComponentModel.INotifyPropertyChanged.PropertyChanged
        
        Protected Sub RaisePropertyChanged(ByVal propertyName As String)
            Dim propertyChanged As System.ComponentModel.PropertyChangedEventHandler = Me.PropertyChangedEvent
            If (Not (propertyChanged) Is Nothing) Then
                propertyChanged(Me, New System.ComponentModel.PropertyChangedEventArgs(propertyName))
            End If
        End Sub
    End Class
    
    '''<remarks/>
    <System.CodeDom.Compiler.GeneratedCodeAttribute("System.Xml", "2.0.50727.4927"),  _
     System.SerializableAttribute(),  _
     System.Diagnostics.DebuggerStepThroughAttribute(),  _
     System.ComponentModel.DesignerCategoryAttribute("code"),  _
     System.Xml.Serialization.XmlTypeAttribute(AnonymousType:=true, [Namespace]:="http://www.ncbi.nlm.nih.gov/soap/eutils/efetch_gene")>  _
    Partial Public Class EntrezgeneEntrezgene_type
        Inherits Object
        Implements System.ComponentModel.INotifyPropertyChanged
        
        Private valueField As EntrezgeneEntrezgene_typeValue
        
        Private valueFieldSpecified As Boolean
        
        Private valueField1 As String
        
       
        
        '''<remarks/>
        <System.Xml.Serialization.XmlIgnoreAttribute()>  _
        Public Property valueSpecified() As Boolean
            Get
                Return Me.valueFieldSpecified
            End Get
            Set
                Me.valueFieldSpecified = value
                Me.RaisePropertyChanged("valueSpecified")
            End Set
        End Property
        
        '''<remarks/>
        <System.Xml.Serialization.XmlTextAttribute(DataType:="integer")>  _
        Public Overloads Property Value() As String
            Get
                Return Me.valueField1
            End Get
            Set
                Me.valueField1 = value
                Me.RaisePropertyChanged("Value")
            End Set
        End Property
        
        Public Event PropertyChanged As System.ComponentModel.PropertyChangedEventHandler Implements System.ComponentModel.INotifyPropertyChanged.PropertyChanged
        
        Protected Sub RaisePropertyChanged(ByVal propertyName As String)
            Dim propertyChanged As System.ComponentModel.PropertyChangedEventHandler = Me.PropertyChangedEvent
            If (Not (propertyChanged) Is Nothing) Then
                propertyChanged(Me, New System.ComponentModel.PropertyChangedEventArgs(propertyName))
            End If
        End Sub
    End Class
    
    '''<remarks/>
    <System.CodeDom.Compiler.GeneratedCodeAttribute("System.Xml", "2.0.50727.4927"),  _
     System.SerializableAttribute(),  _
     System.Xml.Serialization.XmlTypeAttribute(AnonymousType:=true, [Namespace]:="http://www.ncbi.nlm.nih.gov/soap/eutils/efetch_gene")>  _
    Public Enum EntrezgeneEntrezgene_typeValue
        
        '''<remarks/>
        unknown
        
        '''<remarks/>
        tRNA
        
        '''<remarks/>
        rRNA
        
        '''<remarks/>
        snRNA
        
        '''<remarks/>
        scRNA
        
        '''<remarks/>
        snoRNA
        
        '''<remarks/>
        <System.Xml.Serialization.XmlEnumAttribute("protein-coding")>  _
        proteincoding
        
        '''<remarks/>
        pseudo
        
        '''<remarks/>
        transposon
        
        '''<remarks/>
        miscRNA
        
        '''<remarks/>
        ncRNA
        
        '''<remarks/>
        other
    End Enum
    
    '''<remarks/>
    <System.CodeDom.Compiler.GeneratedCodeAttribute("System.Xml", "2.0.50727.4927"),  _
     System.SerializableAttribute(),  _
     System.Diagnostics.DebuggerStepThroughAttribute(),  _
     System.ComponentModel.DesignerCategoryAttribute("code"),  _
     System.Xml.Serialization.XmlTypeAttribute(AnonymousType:=true, [Namespace]:="http://www.ncbi.nlm.nih.gov/soap/eutils/efetch_gene")>  _
    Partial Public Class EntrezgeneEntrezgene_source
        Inherits Object
        Implements System.ComponentModel.INotifyPropertyChanged
        
        Private bioSourceField As BioSource
        
        '''<remarks/>
        <System.Xml.Serialization.XmlElementAttribute(Order:=0)>  _
        Public Property BioSource() As BioSource
            Get
                Return Me.bioSourceField
            End Get
            Set
                Me.bioSourceField = value
                Me.RaisePropertyChanged("BioSource")
            End Set
        End Property
        
        Public Event PropertyChanged As System.ComponentModel.PropertyChangedEventHandler Implements System.ComponentModel.INotifyPropertyChanged.PropertyChanged
        
        Protected Sub RaisePropertyChanged(ByVal propertyName As String)
            Dim propertyChanged As System.ComponentModel.PropertyChangedEventHandler = Me.PropertyChangedEvent
            If (Not (propertyChanged) Is Nothing) Then
                propertyChanged(Me, New System.ComponentModel.PropertyChangedEventArgs(propertyName))
            End If
        End Sub
    End Class
    
    '''<remarks/>
    <System.CodeDom.Compiler.GeneratedCodeAttribute("System.Xml", "2.0.50727.4927"),  _
     System.SerializableAttribute(),  _
     System.Diagnostics.DebuggerStepThroughAttribute(),  _
     System.ComponentModel.DesignerCategoryAttribute("code"),  _
     System.Xml.Serialization.XmlTypeAttribute(AnonymousType:=true, [Namespace]:="http://www.ncbi.nlm.nih.gov/soap/eutils/efetch_gene")>  _
    Partial Public Class BioSource
        Inherits Object
        Implements System.ComponentModel.INotifyPropertyChanged
        
        Private bioSource_genomeField As BioSourceBioSource_genome
        
        Private bioSource_originField As BioSourceBioSource_origin
        
        Private bioSource_orgField As BioSourceBioSource_org
        
        Private bioSource_subtypeField As BioSourceBioSource_subtype
        
        Private bioSource_isfocusField As BioSourceBioSource_isfocus
        
        Private bioSource_pcrprimersField As BioSourceBioSource_pcrprimers
        
        '''<remarks/>
        <System.Xml.Serialization.XmlElementAttribute(Order:=0)>  _
        Public Property BioSource_genome() As BioSourceBioSource_genome
            Get
                Return Me.bioSource_genomeField
            End Get
            Set
                Me.bioSource_genomeField = value
                Me.RaisePropertyChanged("BioSource_genome")
            End Set
        End Property
        
        '''<remarks/>
        <System.Xml.Serialization.XmlElementAttribute(Order:=1)>  _
        Public Property BioSource_origin() As BioSourceBioSource_origin
            Get
                Return Me.bioSource_originField
            End Get
            Set
                Me.bioSource_originField = value
                Me.RaisePropertyChanged("BioSource_origin")
            End Set
        End Property
        
        '''<remarks/>
        <System.Xml.Serialization.XmlElementAttribute(Order:=2)>  _
        Public Property BioSource_org() As BioSourceBioSource_org
            Get
                Return Me.bioSource_orgField
            End Get
            Set
                Me.bioSource_orgField = value
                Me.RaisePropertyChanged("BioSource_org")
            End Set
        End Property
        
        '''<remarks/>
        <System.Xml.Serialization.XmlElementAttribute(Order:=3)>  _
        Public Property BioSource_subtype() As BioSourceBioSource_subtype
            Get
                Return Me.bioSource_subtypeField
            End Get
            Set
                Me.bioSource_subtypeField = value
                Me.RaisePropertyChanged("BioSource_subtype")
            End Set
        End Property
        
        '''<remarks/>
        <System.Xml.Serialization.XmlElementAttribute("BioSource_is-focus", Order:=4)>  _
        Public Property BioSource_isfocus() As BioSourceBioSource_isfocus
            Get
                Return Me.bioSource_isfocusField
            End Get
            Set
                Me.bioSource_isfocusField = value
                Me.RaisePropertyChanged("BioSource_isfocus")
            End Set
        End Property
        
        '''<remarks/>
        <System.Xml.Serialization.XmlElementAttribute("BioSource_pcr-primers", Order:=5)>  _
        Public Property BioSource_pcrprimers() As BioSourceBioSource_pcrprimers
            Get
                Return Me.bioSource_pcrprimersField
            End Get
            Set
                Me.bioSource_pcrprimersField = value
                Me.RaisePropertyChanged("BioSource_pcrprimers")
            End Set
        End Property
        
        Public Event PropertyChanged As System.ComponentModel.PropertyChangedEventHandler Implements System.ComponentModel.INotifyPropertyChanged.PropertyChanged
        
        Protected Sub RaisePropertyChanged(ByVal propertyName As String)
            Dim propertyChanged As System.ComponentModel.PropertyChangedEventHandler = Me.PropertyChangedEvent
            If (Not (propertyChanged) Is Nothing) Then
                propertyChanged(Me, New System.ComponentModel.PropertyChangedEventArgs(propertyName))
            End If
        End Sub
    End Class
    
    '''<remarks/>
    <System.CodeDom.Compiler.GeneratedCodeAttribute("System.Xml", "2.0.50727.4927"),  _
     System.SerializableAttribute(),  _
     System.Diagnostics.DebuggerStepThroughAttribute(),  _
     System.ComponentModel.DesignerCategoryAttribute("code"),  _
     System.Xml.Serialization.XmlTypeAttribute(AnonymousType:=true, [Namespace]:="http://www.ncbi.nlm.nih.gov/soap/eutils/efetch_gene")>  _
    Partial Public Class BioSourceBioSource_genome
        Inherits Object
        Implements System.ComponentModel.INotifyPropertyChanged
        
        Private valueField As BioSourceBioSource_genomeValue
        
        Private valueField1 As String
        
        Public Sub New()
            MyBase.New
            Me.valueField = BioSourceBioSource_genomeValue.unknown
        End Sub
        

        <System.Xml.Serialization.XmlTextAttribute(DataType:="integer")>  _
        Public Overloads Property Value() As String
            Get
                Return Me.valueField1
            End Get
            Set
                Me.valueField1 = value
                Me.RaisePropertyChanged("Value")
            End Set
        End Property
        
        Public Event PropertyChanged As System.ComponentModel.PropertyChangedEventHandler Implements System.ComponentModel.INotifyPropertyChanged.PropertyChanged
        
        Protected Sub RaisePropertyChanged(ByVal propertyName As String)
            Dim propertyChanged As System.ComponentModel.PropertyChangedEventHandler = Me.PropertyChangedEvent
            If (Not (propertyChanged) Is Nothing) Then
                propertyChanged(Me, New System.ComponentModel.PropertyChangedEventArgs(propertyName))
            End If
        End Sub
    End Class
    
    '''<remarks/>
    <System.CodeDom.Compiler.GeneratedCodeAttribute("System.Xml", "2.0.50727.4927"),  _
     System.SerializableAttribute(),  _
     System.Xml.Serialization.XmlTypeAttribute(AnonymousType:=true, [Namespace]:="http://www.ncbi.nlm.nih.gov/soap/eutils/efetch_gene")>  _
    Public Enum BioSourceBioSource_genomeValue
        
        '''<remarks/>
        unknown
        
        '''<remarks/>
        genomic
        
        '''<remarks/>
        chloroplast
        
        '''<remarks/>
        chromoplast
        
        '''<remarks/>
        kinetoplast
        
        '''<remarks/>
        mitochondrion
        
        '''<remarks/>
        plastid
        
        '''<remarks/>
        macronuclear
        
        '''<remarks/>
        extrachrom
        
        '''<remarks/>
        plasmid
        
        '''<remarks/>
        transposon
        
        '''<remarks/>
        <System.Xml.Serialization.XmlEnumAttribute("insertion-seq")>  _
        insertionseq
        
        '''<remarks/>
        cyanelle
        
        '''<remarks/>
        proviral
        
        '''<remarks/>
        virion
        
        '''<remarks/>
        nucleomorph
        
        '''<remarks/>
        apicoplast
        
        '''<remarks/>
        leucoplast
        
        '''<remarks/>
        proplastid
        
        '''<remarks/>
        <System.Xml.Serialization.XmlEnumAttribute("endogenous-virus")>  _
        endogenousvirus
        
        '''<remarks/>
        hydrogenosome
        
        '''<remarks/>
        chromosome
        
        '''<remarks/>
        chromatophore
    End Enum
    
    '''<remarks/>
    <System.CodeDom.Compiler.GeneratedCodeAttribute("System.Xml", "2.0.50727.4927"),  _
     System.SerializableAttribute(),  _
     System.Diagnostics.DebuggerStepThroughAttribute(),  _
     System.ComponentModel.DesignerCategoryAttribute("code"),  _
     System.Xml.Serialization.XmlTypeAttribute(AnonymousType:=true, [Namespace]:="http://www.ncbi.nlm.nih.gov/soap/eutils/efetch_gene")>  _
    Partial Public Class BioSourceBioSource_origin
        Inherits Object
        Implements System.ComponentModel.INotifyPropertyChanged
        
        Private valueField As BioSourceBioSource_originValue
        
        Private valueField1 As String
        
        Public Sub New()
            MyBase.New
            Me.valueField = BioSourceBioSource_originValue.unknown
        End Sub
        
       
        
        '''<remarks/>
        <System.Xml.Serialization.XmlTextAttribute(DataType:="integer")>  _
        Public Overloads Property Value() As String
            Get
                Return Me.valueField1
            End Get
            Set
                Me.valueField1 = value
                Me.RaisePropertyChanged("Value")
            End Set
        End Property
        
        Public Event PropertyChanged As System.ComponentModel.PropertyChangedEventHandler Implements System.ComponentModel.INotifyPropertyChanged.PropertyChanged
        
        Protected Sub RaisePropertyChanged(ByVal propertyName As String)
            Dim propertyChanged As System.ComponentModel.PropertyChangedEventHandler = Me.PropertyChangedEvent
            If (Not (propertyChanged) Is Nothing) Then
                propertyChanged(Me, New System.ComponentModel.PropertyChangedEventArgs(propertyName))
            End If
        End Sub
    End Class
    
    '''<remarks/>
    <System.CodeDom.Compiler.GeneratedCodeAttribute("System.Xml", "2.0.50727.4927"),  _
     System.SerializableAttribute(),  _
     System.Xml.Serialization.XmlTypeAttribute(AnonymousType:=true, [Namespace]:="http://www.ncbi.nlm.nih.gov/soap/eutils/efetch_gene")>  _
    Public Enum BioSourceBioSource_originValue
        
        '''<remarks/>
        unknown
        
        '''<remarks/>
        natural
        
        '''<remarks/>
        natmut
        
        '''<remarks/>
        mut
        
        '''<remarks/>
        artificial
        
        '''<remarks/>
        synthetic
        
        '''<remarks/>
        other
    End Enum
    
    '''<remarks/>
    <System.CodeDom.Compiler.GeneratedCodeAttribute("System.Xml", "2.0.50727.4927"),  _
     System.SerializableAttribute(),  _
     System.Diagnostics.DebuggerStepThroughAttribute(),  _
     System.ComponentModel.DesignerCategoryAttribute("code"),  _
     System.Xml.Serialization.XmlTypeAttribute(AnonymousType:=true, [Namespace]:="http://www.ncbi.nlm.nih.gov/soap/eutils/efetch_gene")>  _
    Partial Public Class BioSourceBioSource_org
        Inherits Object
        Implements System.ComponentModel.INotifyPropertyChanged
        
        Private orgrefField As Orgref
        
        '''<remarks/>
        <System.Xml.Serialization.XmlElementAttribute("Org-ref", Order:=0)>  _
        Public Property Orgref() As Orgref
            Get
                Return Me.orgrefField
            End Get
            Set
                Me.orgrefField = value
                Me.RaisePropertyChanged("Orgref")
            End Set
        End Property
        
        Public Event PropertyChanged As System.ComponentModel.PropertyChangedEventHandler Implements System.ComponentModel.INotifyPropertyChanged.PropertyChanged
        
        Protected Sub RaisePropertyChanged(ByVal propertyName As String)
            Dim propertyChanged As System.ComponentModel.PropertyChangedEventHandler = Me.PropertyChangedEvent
            If (Not (propertyChanged) Is Nothing) Then
                propertyChanged(Me, New System.ComponentModel.PropertyChangedEventArgs(propertyName))
            End If
        End Sub
    End Class
    
    '''<remarks/>
    <System.CodeDom.Compiler.GeneratedCodeAttribute("System.Xml", "2.0.50727.4927"),  _
     System.SerializableAttribute(),  _
     System.Diagnostics.DebuggerStepThroughAttribute(),  _
     System.ComponentModel.DesignerCategoryAttribute("code"),  _
     System.Xml.Serialization.XmlTypeAttribute(AnonymousType:=true, [Namespace]:="http://www.ncbi.nlm.nih.gov/soap/eutils/efetch_gene")>  _
    Partial Public Class Orgref
        Inherits Object
        Implements System.ComponentModel.INotifyPropertyChanged
        
        Private orgref_taxnameField As String
        
        Private orgref_commonField As String
        
        Private orgref_modField As OrgrefOrgref_mod
        
        Private orgref_dbField As OrgrefOrgref_db
        
        Private orgref_synField As OrgrefOrgref_syn
        
        Private orgref_orgnameField As OrgrefOrgref_orgname
        
        '''<remarks/>
        <System.Xml.Serialization.XmlElementAttribute("Org-ref_taxname", Order:=0)>  _
        Public Property Orgref_taxname() As String
            Get
                Return Me.orgref_taxnameField
            End Get
            Set
                Me.orgref_taxnameField = value
                Me.RaisePropertyChanged("Orgref_taxname")
            End Set
        End Property
        
        '''<remarks/>
        <System.Xml.Serialization.XmlElementAttribute("Org-ref_common", Order:=1)>  _
        Public Property Orgref_common() As String
            Get
                Return Me.orgref_commonField
            End Get
            Set
                Me.orgref_commonField = value
                Me.RaisePropertyChanged("Orgref_common")
            End Set
        End Property
        
        '''<remarks/>
        <System.Xml.Serialization.XmlElementAttribute("Org-ref_mod", Order:=2)>  _
        Public Property Orgref_mod() As OrgrefOrgref_mod
            Get
                Return Me.orgref_modField
            End Get
            Set
                Me.orgref_modField = value
                Me.RaisePropertyChanged("Orgref_mod")
            End Set
        End Property
        
        '''<remarks/>
        <System.Xml.Serialization.XmlElementAttribute("Org-ref_db", Order:=3)>  _
        Public Property Orgref_db() As OrgrefOrgref_db
            Get
                Return Me.orgref_dbField
            End Get
            Set
                Me.orgref_dbField = value
                Me.RaisePropertyChanged("Orgref_db")
            End Set
        End Property
        
        '''<remarks/>
        <System.Xml.Serialization.XmlElementAttribute("Org-ref_syn", Order:=4)>  _
        Public Property Orgref_syn() As OrgrefOrgref_syn
            Get
                Return Me.orgref_synField
            End Get
            Set
                Me.orgref_synField = value
                Me.RaisePropertyChanged("Orgref_syn")
            End Set
        End Property
        
        '''<remarks/>
        <System.Xml.Serialization.XmlElementAttribute("Org-ref_orgname", Order:=5)>  _
        Public Property Orgref_orgname() As OrgrefOrgref_orgname
            Get
                Return Me.orgref_orgnameField
            End Get
            Set
                Me.orgref_orgnameField = value
                Me.RaisePropertyChanged("Orgref_orgname")
            End Set
        End Property
        
        Public Event PropertyChanged As System.ComponentModel.PropertyChangedEventHandler Implements System.ComponentModel.INotifyPropertyChanged.PropertyChanged
        
        Protected Sub RaisePropertyChanged(ByVal propertyName As String)
            Dim propertyChanged As System.ComponentModel.PropertyChangedEventHandler = Me.PropertyChangedEvent
            If (Not (propertyChanged) Is Nothing) Then
                propertyChanged(Me, New System.ComponentModel.PropertyChangedEventArgs(propertyName))
            End If
        End Sub
    End Class
    
    '''<remarks/>
    <System.CodeDom.Compiler.GeneratedCodeAttribute("System.Xml", "2.0.50727.4927"),  _
     System.SerializableAttribute(),  _
     System.Diagnostics.DebuggerStepThroughAttribute(),  _
     System.ComponentModel.DesignerCategoryAttribute("code"),  _
     System.Xml.Serialization.XmlTypeAttribute(AnonymousType:=true, [Namespace]:="http://www.ncbi.nlm.nih.gov/soap/eutils/efetch_gene")>  _
    Partial Public Class OrgrefOrgref_mod
        Inherits Object
        Implements System.ComponentModel.INotifyPropertyChanged
        
        Private orgref_mod_EField() As String
        
        '''<remarks/>
        <System.Xml.Serialization.XmlElementAttribute("Org-ref_mod_E", Order:=0)>  _
        Public Property Orgref_mod_E() As String()
            Get
                Return Me.orgref_mod_EField
            End Get
            Set
                Me.orgref_mod_EField = value
                Me.RaisePropertyChanged("Orgref_mod_E")
            End Set
        End Property
        
        Public Event PropertyChanged As System.ComponentModel.PropertyChangedEventHandler Implements System.ComponentModel.INotifyPropertyChanged.PropertyChanged
        
        Protected Sub RaisePropertyChanged(ByVal propertyName As String)
            Dim propertyChanged As System.ComponentModel.PropertyChangedEventHandler = Me.PropertyChangedEvent
            If (Not (propertyChanged) Is Nothing) Then
                propertyChanged(Me, New System.ComponentModel.PropertyChangedEventArgs(propertyName))
            End If
        End Sub
    End Class
    
    '''<remarks/>
    <System.CodeDom.Compiler.GeneratedCodeAttribute("System.Xml", "2.0.50727.4927"),  _
     System.SerializableAttribute(),  _
     System.Diagnostics.DebuggerStepThroughAttribute(),  _
     System.ComponentModel.DesignerCategoryAttribute("code"),  _
     System.Xml.Serialization.XmlTypeAttribute(AnonymousType:=true, [Namespace]:="http://www.ncbi.nlm.nih.gov/soap/eutils/efetch_gene")>  _
    Partial Public Class OrgrefOrgref_db
        Inherits Object
        Implements System.ComponentModel.INotifyPropertyChanged
        
        Private dbtagField() As Dbtag
        
        '''<remarks/>
        <System.Xml.Serialization.XmlElementAttribute("Dbtag", Order:=0)>  _
        Public Property Dbtag() As Dbtag()
            Get
                Return Me.dbtagField
            End Get
            Set
                Me.dbtagField = value
                Me.RaisePropertyChanged("Dbtag")
            End Set
        End Property
        
        Public Event PropertyChanged As System.ComponentModel.PropertyChangedEventHandler Implements System.ComponentModel.INotifyPropertyChanged.PropertyChanged
        
        Protected Sub RaisePropertyChanged(ByVal propertyName As String)
            Dim propertyChanged As System.ComponentModel.PropertyChangedEventHandler = Me.PropertyChangedEvent
            If (Not (propertyChanged) Is Nothing) Then
                propertyChanged(Me, New System.ComponentModel.PropertyChangedEventArgs(propertyName))
            End If
        End Sub
    End Class
    
    '''<remarks/>
    <System.CodeDom.Compiler.GeneratedCodeAttribute("System.Xml", "2.0.50727.4927"),  _
     System.SerializableAttribute(),  _
     System.Diagnostics.DebuggerStepThroughAttribute(),  _
     System.ComponentModel.DesignerCategoryAttribute("code"),  _
     System.Xml.Serialization.XmlTypeAttribute(AnonymousType:=true, [Namespace]:="http://www.ncbi.nlm.nih.gov/soap/eutils/efetch_gene")>  _
    Partial Public Class OrgrefOrgref_syn
        Inherits Object
        Implements System.ComponentModel.INotifyPropertyChanged
        
        Private orgref_syn_EField() As String
        
        '''<remarks/>
        <System.Xml.Serialization.XmlElementAttribute("Org-ref_syn_E", Order:=0)>  _
        Public Property Orgref_syn_E() As String()
            Get
                Return Me.orgref_syn_EField
            End Get
            Set
                Me.orgref_syn_EField = value
                Me.RaisePropertyChanged("Orgref_syn_E")
            End Set
        End Property
        
        Public Event PropertyChanged As System.ComponentModel.PropertyChangedEventHandler Implements System.ComponentModel.INotifyPropertyChanged.PropertyChanged
        
        Protected Sub RaisePropertyChanged(ByVal propertyName As String)
            Dim propertyChanged As System.ComponentModel.PropertyChangedEventHandler = Me.PropertyChangedEvent
            If (Not (propertyChanged) Is Nothing) Then
                propertyChanged(Me, New System.ComponentModel.PropertyChangedEventArgs(propertyName))
            End If
        End Sub
    End Class
    
    '''<remarks/>
    <System.CodeDom.Compiler.GeneratedCodeAttribute("System.Xml", "2.0.50727.4927"),  _
     System.SerializableAttribute(),  _
     System.Diagnostics.DebuggerStepThroughAttribute(),  _
     System.ComponentModel.DesignerCategoryAttribute("code"),  _
     System.Xml.Serialization.XmlTypeAttribute(AnonymousType:=true, [Namespace]:="http://www.ncbi.nlm.nih.gov/soap/eutils/efetch_gene")>  _
    Partial Public Class OrgrefOrgref_orgname
        Inherits Object
        Implements System.ComponentModel.INotifyPropertyChanged
        
        Private orgNameField As OrgName
        
        '''<remarks/>
        <System.Xml.Serialization.XmlElementAttribute(Order:=0)>  _
        Public Property OrgName() As OrgName
            Get
                Return Me.orgNameField
            End Get
            Set
                Me.orgNameField = value
                Me.RaisePropertyChanged("OrgName")
            End Set
        End Property
        
        Public Event PropertyChanged As System.ComponentModel.PropertyChangedEventHandler Implements System.ComponentModel.INotifyPropertyChanged.PropertyChanged
        
        Protected Sub RaisePropertyChanged(ByVal propertyName As String)
            Dim propertyChanged As System.ComponentModel.PropertyChangedEventHandler = Me.PropertyChangedEvent
            If (Not (propertyChanged) Is Nothing) Then
                propertyChanged(Me, New System.ComponentModel.PropertyChangedEventArgs(propertyName))
            End If
        End Sub
    End Class
    
    '''<remarks/>
    <System.CodeDom.Compiler.GeneratedCodeAttribute("System.Xml", "2.0.50727.4927"),  _
     System.SerializableAttribute(),  _
     System.Diagnostics.DebuggerStepThroughAttribute(),  _
     System.ComponentModel.DesignerCategoryAttribute("code"),  _
     System.Xml.Serialization.XmlTypeAttribute(AnonymousType:=true, [Namespace]:="http://www.ncbi.nlm.nih.gov/soap/eutils/efetch_gene")>  _
    Partial Public Class OrgName
        Inherits Object
        Implements System.ComponentModel.INotifyPropertyChanged
        
        Private orgName_nameField As OrgNameOrgName_name
        
        Private orgName_attribField As String
        
        Private orgName_modField As OrgNameOrgName_mod
        
        Private orgName_lineageField As String
        
        Private orgName_gcodeField As String
        
        Private orgName_mgcodeField As String
        
        Private orgName_divField As String
        
        '''<remarks/>
        <System.Xml.Serialization.XmlElementAttribute(Order:=0)>  _
        Public Property OrgName_name() As OrgNameOrgName_name
            Get
                Return Me.orgName_nameField
            End Get
            Set
                Me.orgName_nameField = value
                Me.RaisePropertyChanged("OrgName_name")
            End Set
        End Property
        
        '''<remarks/>
        <System.Xml.Serialization.XmlElementAttribute(Order:=1)>  _
        Public Property OrgName_attrib() As String
            Get
                Return Me.orgName_attribField
            End Get
            Set
                Me.orgName_attribField = value
                Me.RaisePropertyChanged("OrgName_attrib")
            End Set
        End Property
        
        '''<remarks/>
        <System.Xml.Serialization.XmlElementAttribute(Order:=2)>  _
        Public Property OrgName_mod() As OrgNameOrgName_mod
            Get
                Return Me.orgName_modField
            End Get
            Set
                Me.orgName_modField = value
                Me.RaisePropertyChanged("OrgName_mod")
            End Set
        End Property
        
        '''<remarks/>
        <System.Xml.Serialization.XmlElementAttribute(Order:=3)>  _
        Public Property OrgName_lineage() As String
            Get
                Return Me.orgName_lineageField
            End Get
            Set
                Me.orgName_lineageField = value
                Me.RaisePropertyChanged("OrgName_lineage")
            End Set
        End Property
        
        '''<remarks/>
        <System.Xml.Serialization.XmlElementAttribute(DataType:="integer", Order:=4)>  _
        Public Property OrgName_gcode() As String
            Get
                Return Me.orgName_gcodeField
            End Get
            Set
                Me.orgName_gcodeField = value
                Me.RaisePropertyChanged("OrgName_gcode")
            End Set
        End Property
        
        '''<remarks/>
        <System.Xml.Serialization.XmlElementAttribute(DataType:="integer", Order:=5)>  _
        Public Property OrgName_mgcode() As String
            Get
                Return Me.orgName_mgcodeField
            End Get
            Set
                Me.orgName_mgcodeField = value
                Me.RaisePropertyChanged("OrgName_mgcode")
            End Set
        End Property
        
        '''<remarks/>
        <System.Xml.Serialization.XmlElementAttribute(Order:=6)>  _
        Public Property OrgName_div() As String
            Get
                Return Me.orgName_divField
            End Get
            Set
                Me.orgName_divField = value
                Me.RaisePropertyChanged("OrgName_div")
            End Set
        End Property
        
        Public Event PropertyChanged As System.ComponentModel.PropertyChangedEventHandler Implements System.ComponentModel.INotifyPropertyChanged.PropertyChanged
        
        Protected Sub RaisePropertyChanged(ByVal propertyName As String)
            Dim propertyChanged As System.ComponentModel.PropertyChangedEventHandler = Me.PropertyChangedEvent
            If (Not (propertyChanged) Is Nothing) Then
                propertyChanged(Me, New System.ComponentModel.PropertyChangedEventArgs(propertyName))
            End If
        End Sub
    End Class
    
    '''<remarks/>
    <System.CodeDom.Compiler.GeneratedCodeAttribute("System.Xml", "2.0.50727.4927"),  _
     System.SerializableAttribute(),  _
     System.Diagnostics.DebuggerStepThroughAttribute(),  _
     System.ComponentModel.DesignerCategoryAttribute("code"),  _
     System.Xml.Serialization.XmlTypeAttribute(AnonymousType:=true, [Namespace]:="http://www.ncbi.nlm.nih.gov/soap/eutils/efetch_gene")>  _
    Partial Public Class OrgNameOrgName_name
        Inherits Object
        Implements System.ComponentModel.INotifyPropertyChanged
        
        Private itemField As Object
        
        '''<remarks/>
        <System.Xml.Serialization.XmlElementAttribute("OrgName_name_binomial", GetType(OrgNameOrgName_nameOrgName_name_binomial), Order:=0),  _
         System.Xml.Serialization.XmlElementAttribute("OrgName_name_hybrid", GetType(OrgNameOrgName_nameOrgName_name_hybrid), Order:=0),  _
         System.Xml.Serialization.XmlElementAttribute("OrgName_name_namedhybrid", GetType(OrgNameOrgName_nameOrgName_name_namedhybrid), Order:=0),  _
         System.Xml.Serialization.XmlElementAttribute("OrgName_name_partial", GetType(OrgNameOrgName_nameOrgName_name_partial), Order:=0),  _
         System.Xml.Serialization.XmlElementAttribute("OrgName_name_virus", GetType(String), Order:=0)>  _
        Public Property Item() As Object
            Get
                Return Me.itemField
            End Get
            Set
                Me.itemField = value
                Me.RaisePropertyChanged("Item")
            End Set
        End Property
        
        Public Event PropertyChanged As System.ComponentModel.PropertyChangedEventHandler Implements System.ComponentModel.INotifyPropertyChanged.PropertyChanged
        
        Protected Sub RaisePropertyChanged(ByVal propertyName As String)
            Dim propertyChanged As System.ComponentModel.PropertyChangedEventHandler = Me.PropertyChangedEvent
            If (Not (propertyChanged) Is Nothing) Then
                propertyChanged(Me, New System.ComponentModel.PropertyChangedEventArgs(propertyName))
            End If
        End Sub
    End Class
    
    '''<remarks/>
    <System.CodeDom.Compiler.GeneratedCodeAttribute("System.Xml", "2.0.50727.4927"),  _
     System.SerializableAttribute(),  _
     System.Diagnostics.DebuggerStepThroughAttribute(),  _
     System.ComponentModel.DesignerCategoryAttribute("code"),  _
     System.Xml.Serialization.XmlTypeAttribute(AnonymousType:=true, [Namespace]:="http://www.ncbi.nlm.nih.gov/soap/eutils/efetch_gene")>  _
    Partial Public Class OrgNameOrgName_nameOrgName_name_binomial
        Inherits Object
        Implements System.ComponentModel.INotifyPropertyChanged
        
        Private binomialOrgNameField As BinomialOrgName
        
        '''<remarks/>
        <System.Xml.Serialization.XmlElementAttribute(Order:=0)>  _
        Public Property BinomialOrgName() As BinomialOrgName
            Get
                Return Me.binomialOrgNameField
            End Get
            Set
                Me.binomialOrgNameField = value
                Me.RaisePropertyChanged("BinomialOrgName")
            End Set
        End Property
        
        Public Event PropertyChanged As System.ComponentModel.PropertyChangedEventHandler Implements System.ComponentModel.INotifyPropertyChanged.PropertyChanged
        
        Protected Sub RaisePropertyChanged(ByVal propertyName As String)
            Dim propertyChanged As System.ComponentModel.PropertyChangedEventHandler = Me.PropertyChangedEvent
            If (Not (propertyChanged) Is Nothing) Then
                propertyChanged(Me, New System.ComponentModel.PropertyChangedEventArgs(propertyName))
            End If
        End Sub
    End Class
    
    '''<remarks/>
    <System.CodeDom.Compiler.GeneratedCodeAttribute("System.Xml", "2.0.50727.4927"),  _
     System.SerializableAttribute(),  _
     System.Diagnostics.DebuggerStepThroughAttribute(),  _
     System.ComponentModel.DesignerCategoryAttribute("code"),  _
     System.Xml.Serialization.XmlTypeAttribute(AnonymousType:=true, [Namespace]:="http://www.ncbi.nlm.nih.gov/soap/eutils/efetch_gene")>  _
    Partial Public Class BinomialOrgName
        Inherits Object
        Implements System.ComponentModel.INotifyPropertyChanged
        
        Private binomialOrgName_genusField As String
        
        Private binomialOrgName_speciesField As String
        
        Private binomialOrgName_subspeciesField As String
        
        '''<remarks/>
        <System.Xml.Serialization.XmlElementAttribute(Order:=0)>  _
        Public Property BinomialOrgName_genus() As String
            Get
                Return Me.binomialOrgName_genusField
            End Get
            Set
                Me.binomialOrgName_genusField = value
                Me.RaisePropertyChanged("BinomialOrgName_genus")
            End Set
        End Property
        
        '''<remarks/>
        <System.Xml.Serialization.XmlElementAttribute(Order:=1)>  _
        Public Property BinomialOrgName_species() As String
            Get
                Return Me.binomialOrgName_speciesField
            End Get
            Set
                Me.binomialOrgName_speciesField = value
                Me.RaisePropertyChanged("BinomialOrgName_species")
            End Set
        End Property
        
        '''<remarks/>
        <System.Xml.Serialization.XmlElementAttribute(Order:=2)>  _
        Public Property BinomialOrgName_subspecies() As String
            Get
                Return Me.binomialOrgName_subspeciesField
            End Get
            Set
                Me.binomialOrgName_subspeciesField = value
                Me.RaisePropertyChanged("BinomialOrgName_subspecies")
            End Set
        End Property
        
        Public Event PropertyChanged As System.ComponentModel.PropertyChangedEventHandler Implements System.ComponentModel.INotifyPropertyChanged.PropertyChanged
        
        Protected Sub RaisePropertyChanged(ByVal propertyName As String)
            Dim propertyChanged As System.ComponentModel.PropertyChangedEventHandler = Me.PropertyChangedEvent
            If (Not (propertyChanged) Is Nothing) Then
                propertyChanged(Me, New System.ComponentModel.PropertyChangedEventArgs(propertyName))
            End If
        End Sub
    End Class
    
    '''<remarks/>
    <System.CodeDom.Compiler.GeneratedCodeAttribute("System.Xml", "2.0.50727.4927"),  _
     System.SerializableAttribute(),  _
     System.Diagnostics.DebuggerStepThroughAttribute(),  _
     System.ComponentModel.DesignerCategoryAttribute("code"),  _
     System.Xml.Serialization.XmlTypeAttribute(AnonymousType:=true, [Namespace]:="http://www.ncbi.nlm.nih.gov/soap/eutils/efetch_gene")>  _
    Partial Public Class OrgNameOrgName_nameOrgName_name_hybrid
        Inherits Object
        Implements System.ComponentModel.INotifyPropertyChanged
        
        Private multiOrgNameField As MultiOrgName
        
        '''<remarks/>
        <System.Xml.Serialization.XmlElementAttribute(Order:=0)>  _
        Public Property MultiOrgName() As MultiOrgName
            Get
                Return Me.multiOrgNameField
            End Get
            Set
                Me.multiOrgNameField = value
                Me.RaisePropertyChanged("MultiOrgName")
            End Set
        End Property
        
        Public Event PropertyChanged As System.ComponentModel.PropertyChangedEventHandler Implements System.ComponentModel.INotifyPropertyChanged.PropertyChanged
        
        Protected Sub RaisePropertyChanged(ByVal propertyName As String)
            Dim propertyChanged As System.ComponentModel.PropertyChangedEventHandler = Me.PropertyChangedEvent
            If (Not (propertyChanged) Is Nothing) Then
                propertyChanged(Me, New System.ComponentModel.PropertyChangedEventArgs(propertyName))
            End If
        End Sub
    End Class
    
    '''<remarks/>
    <System.CodeDom.Compiler.GeneratedCodeAttribute("System.Xml", "2.0.50727.4927"),  _
     System.SerializableAttribute(),  _
     System.Diagnostics.DebuggerStepThroughAttribute(),  _
     System.ComponentModel.DesignerCategoryAttribute("code"),  _
     System.Xml.Serialization.XmlTypeAttribute(AnonymousType:=true, [Namespace]:="http://www.ncbi.nlm.nih.gov/soap/eutils/efetch_gene")>  _
    Partial Public Class MultiOrgName
        Inherits Object
        Implements System.ComponentModel.INotifyPropertyChanged
        
        Private orgNameField() As OrgName
        
        '''<remarks/>
        <System.Xml.Serialization.XmlElementAttribute("OrgName", Order:=0)>  _
        Public Property OrgName() As OrgName()
            Get
                Return Me.orgNameField
            End Get
            Set
                Me.orgNameField = value
                Me.RaisePropertyChanged("OrgName")
            End Set
        End Property
        
        Public Event PropertyChanged As System.ComponentModel.PropertyChangedEventHandler Implements System.ComponentModel.INotifyPropertyChanged.PropertyChanged
        
        Protected Sub RaisePropertyChanged(ByVal propertyName As String)
            Dim propertyChanged As System.ComponentModel.PropertyChangedEventHandler = Me.PropertyChangedEvent
            If (Not (propertyChanged) Is Nothing) Then
                propertyChanged(Me, New System.ComponentModel.PropertyChangedEventArgs(propertyName))
            End If
        End Sub
    End Class
    
    '''<remarks/>
    <System.CodeDom.Compiler.GeneratedCodeAttribute("System.Xml", "2.0.50727.4927"),  _
     System.SerializableAttribute(),  _
     System.Diagnostics.DebuggerStepThroughAttribute(),  _
     System.ComponentModel.DesignerCategoryAttribute("code"),  _
     System.Xml.Serialization.XmlTypeAttribute(AnonymousType:=true, [Namespace]:="http://www.ncbi.nlm.nih.gov/soap/eutils/efetch_gene")>  _
    Partial Public Class OrgNameOrgName_nameOrgName_name_namedhybrid
        Inherits Object
        Implements System.ComponentModel.INotifyPropertyChanged
        
        Private binomialOrgNameField As BinomialOrgName
        
        '''<remarks/>
        <System.Xml.Serialization.XmlElementAttribute(Order:=0)>  _
        Public Property BinomialOrgName() As BinomialOrgName
            Get
                Return Me.binomialOrgNameField
            End Get
            Set
                Me.binomialOrgNameField = value
                Me.RaisePropertyChanged("BinomialOrgName")
            End Set
        End Property
        
        Public Event PropertyChanged As System.ComponentModel.PropertyChangedEventHandler Implements System.ComponentModel.INotifyPropertyChanged.PropertyChanged
        
        Protected Sub RaisePropertyChanged(ByVal propertyName As String)
            Dim propertyChanged As System.ComponentModel.PropertyChangedEventHandler = Me.PropertyChangedEvent
            If (Not (propertyChanged) Is Nothing) Then
                propertyChanged(Me, New System.ComponentModel.PropertyChangedEventArgs(propertyName))
            End If
        End Sub
    End Class
    
    '''<remarks/>
    <System.CodeDom.Compiler.GeneratedCodeAttribute("System.Xml", "2.0.50727.4927"),  _
     System.SerializableAttribute(),  _
     System.Diagnostics.DebuggerStepThroughAttribute(),  _
     System.ComponentModel.DesignerCategoryAttribute("code"),  _
     System.Xml.Serialization.XmlTypeAttribute(AnonymousType:=true, [Namespace]:="http://www.ncbi.nlm.nih.gov/soap/eutils/efetch_gene")>  _
    Partial Public Class OrgNameOrgName_nameOrgName_name_partial
        Inherits Object
        Implements System.ComponentModel.INotifyPropertyChanged
        
        Private partialOrgNameField As PartialOrgName
        
        '''<remarks/>
        <System.Xml.Serialization.XmlElementAttribute(Order:=0)>  _
        Public Property PartialOrgName() As PartialOrgName
            Get
                Return Me.partialOrgNameField
            End Get
            Set
                Me.partialOrgNameField = value
                Me.RaisePropertyChanged("PartialOrgName")
            End Set
        End Property
        
        Public Event PropertyChanged As System.ComponentModel.PropertyChangedEventHandler Implements System.ComponentModel.INotifyPropertyChanged.PropertyChanged
        
        Protected Sub RaisePropertyChanged(ByVal propertyName As String)
            Dim propertyChanged As System.ComponentModel.PropertyChangedEventHandler = Me.PropertyChangedEvent
            If (Not (propertyChanged) Is Nothing) Then
                propertyChanged(Me, New System.ComponentModel.PropertyChangedEventArgs(propertyName))
            End If
        End Sub
    End Class
    
    '''<remarks/>
    <System.CodeDom.Compiler.GeneratedCodeAttribute("System.Xml", "2.0.50727.4927"),  _
     System.SerializableAttribute(),  _
     System.Diagnostics.DebuggerStepThroughAttribute(),  _
     System.ComponentModel.DesignerCategoryAttribute("code"),  _
     System.Xml.Serialization.XmlTypeAttribute(AnonymousType:=true, [Namespace]:="http://www.ncbi.nlm.nih.gov/soap/eutils/efetch_gene")>  _
    Partial Public Class PartialOrgName
        Inherits Object
        Implements System.ComponentModel.INotifyPropertyChanged
        
        Private taxElementField() As TaxElement
        
        '''<remarks/>
        <System.Xml.Serialization.XmlElementAttribute("TaxElement", Order:=0)>  _
        Public Property TaxElement() As TaxElement()
            Get
                Return Me.taxElementField
            End Get
            Set
                Me.taxElementField = value
                Me.RaisePropertyChanged("TaxElement")
            End Set
        End Property
        
        Public Event PropertyChanged As System.ComponentModel.PropertyChangedEventHandler Implements System.ComponentModel.INotifyPropertyChanged.PropertyChanged
        
        Protected Sub RaisePropertyChanged(ByVal propertyName As String)
            Dim propertyChanged As System.ComponentModel.PropertyChangedEventHandler = Me.PropertyChangedEvent
            If (Not (propertyChanged) Is Nothing) Then
                propertyChanged(Me, New System.ComponentModel.PropertyChangedEventArgs(propertyName))
            End If
        End Sub
    End Class
    
    '''<remarks/>
    <System.CodeDom.Compiler.GeneratedCodeAttribute("System.Xml", "2.0.50727.4927"),  _
     System.SerializableAttribute(),  _
     System.Diagnostics.DebuggerStepThroughAttribute(),  _
     System.ComponentModel.DesignerCategoryAttribute("code"),  _
     System.Xml.Serialization.XmlTypeAttribute(AnonymousType:=true, [Namespace]:="http://www.ncbi.nlm.nih.gov/soap/eutils/efetch_gene")>  _
    Partial Public Class TaxElement
        Inherits Object
        Implements System.ComponentModel.INotifyPropertyChanged
        
        Private taxElement_fixedlevelField As TaxElementTaxElement_fixedlevel
        
        Private taxElement_levelField As String
        
        Private taxElement_nameField As String
        
        '''<remarks/>
        <System.Xml.Serialization.XmlElementAttribute("TaxElement_fixed-level", Order:=0)>  _
        Public Property TaxElement_fixedlevel() As TaxElementTaxElement_fixedlevel
            Get
                Return Me.taxElement_fixedlevelField
            End Get
            Set
                Me.taxElement_fixedlevelField = value
                Me.RaisePropertyChanged("TaxElement_fixedlevel")
            End Set
        End Property
        
        '''<remarks/>
        <System.Xml.Serialization.XmlElementAttribute(Order:=1)>  _
        Public Property TaxElement_level() As String
            Get
                Return Me.taxElement_levelField
            End Get
            Set
                Me.taxElement_levelField = value
                Me.RaisePropertyChanged("TaxElement_level")
            End Set
        End Property
        
        '''<remarks/>
        <System.Xml.Serialization.XmlElementAttribute(Order:=2)>  _
        Public Property TaxElement_name() As String
            Get
                Return Me.taxElement_nameField
            End Get
            Set
                Me.taxElement_nameField = value
                Me.RaisePropertyChanged("TaxElement_name")
            End Set
        End Property
        
        Public Event PropertyChanged As System.ComponentModel.PropertyChangedEventHandler Implements System.ComponentModel.INotifyPropertyChanged.PropertyChanged
        
        Protected Sub RaisePropertyChanged(ByVal propertyName As String)
            Dim propertyChanged As System.ComponentModel.PropertyChangedEventHandler = Me.PropertyChangedEvent
            If (Not (propertyChanged) Is Nothing) Then
                propertyChanged(Me, New System.ComponentModel.PropertyChangedEventArgs(propertyName))
            End If
        End Sub
    End Class
    
    '''<remarks/>
    <System.CodeDom.Compiler.GeneratedCodeAttribute("System.Xml", "2.0.50727.4927"),  _
     System.SerializableAttribute(),  _
     System.Diagnostics.DebuggerStepThroughAttribute(),  _
     System.ComponentModel.DesignerCategoryAttribute("code"),  _
     System.Xml.Serialization.XmlTypeAttribute(AnonymousType:=true, [Namespace]:="http://www.ncbi.nlm.nih.gov/soap/eutils/efetch_gene")>  _
    Partial Public Class TaxElementTaxElement_fixedlevel
        Inherits Object
        Implements System.ComponentModel.INotifyPropertyChanged
        
        Private valueField As TaxElementTaxElement_fixedlevelValue
        
        Private valueFieldSpecified As Boolean
        
        Private valueField1 As String
        
        '''<remarks/>
        <System.Xml.Serialization.XmlIgnoreAttribute()>  _
        Public Property valueSpecified() As Boolean
            Get
                Return Me.valueFieldSpecified
            End Get
            Set
                Me.valueFieldSpecified = value
                Me.RaisePropertyChanged("valueSpecified")
            End Set
        End Property
        
        '''<remarks/>
        <System.Xml.Serialization.XmlTextAttribute(DataType:="integer")>  _
        Public Overloads Property Value() As String
            Get
                Return Me.valueField1
            End Get
            Set
                Me.valueField1 = value
                Me.RaisePropertyChanged("Value")
            End Set
        End Property
        
        Public Event PropertyChanged As System.ComponentModel.PropertyChangedEventHandler Implements System.ComponentModel.INotifyPropertyChanged.PropertyChanged
        
        Protected Sub RaisePropertyChanged(ByVal propertyName As String)
            Dim propertyChanged As System.ComponentModel.PropertyChangedEventHandler = Me.PropertyChangedEvent
            If (Not (propertyChanged) Is Nothing) Then
                propertyChanged(Me, New System.ComponentModel.PropertyChangedEventArgs(propertyName))
            End If
        End Sub
    End Class
    
    '''<remarks/>
    <System.CodeDom.Compiler.GeneratedCodeAttribute("System.Xml", "2.0.50727.4927"),  _
     System.SerializableAttribute(),  _
     System.Xml.Serialization.XmlTypeAttribute(AnonymousType:=true, [Namespace]:="http://www.ncbi.nlm.nih.gov/soap/eutils/efetch_gene")>  _
    Public Enum TaxElementTaxElement_fixedlevelValue
        
        '''<remarks/>
        other
        
        '''<remarks/>
        family
        
        '''<remarks/>
        order
        
        '''<remarks/>
        [class]
    End Enum
    
    '''<remarks/>
    <System.CodeDom.Compiler.GeneratedCodeAttribute("System.Xml", "2.0.50727.4927"),  _
     System.SerializableAttribute(),  _
     System.Diagnostics.DebuggerStepThroughAttribute(),  _
     System.ComponentModel.DesignerCategoryAttribute("code"),  _
     System.Xml.Serialization.XmlTypeAttribute(AnonymousType:=true, [Namespace]:="http://www.ncbi.nlm.nih.gov/soap/eutils/efetch_gene")>  _
    Partial Public Class OrgNameOrgName_mod
        Inherits Object
        Implements System.ComponentModel.INotifyPropertyChanged
        
        Private orgModField() As OrgMod
        
        '''<remarks/>
        <System.Xml.Serialization.XmlElementAttribute("OrgMod", Order:=0)>  _
        Public Property OrgMod() As OrgMod()
            Get
                Return Me.orgModField
            End Get
            Set
                Me.orgModField = value
                Me.RaisePropertyChanged("OrgMod")
            End Set
        End Property
        
        Public Event PropertyChanged As System.ComponentModel.PropertyChangedEventHandler Implements System.ComponentModel.INotifyPropertyChanged.PropertyChanged
        
        Protected Sub RaisePropertyChanged(ByVal propertyName As String)
            Dim propertyChanged As System.ComponentModel.PropertyChangedEventHandler = Me.PropertyChangedEvent
            If (Not (propertyChanged) Is Nothing) Then
                propertyChanged(Me, New System.ComponentModel.PropertyChangedEventArgs(propertyName))
            End If
        End Sub
    End Class
    
    '''<remarks/>
    <System.CodeDom.Compiler.GeneratedCodeAttribute("System.Xml", "2.0.50727.4927"),  _
     System.SerializableAttribute(),  _
     System.Diagnostics.DebuggerStepThroughAttribute(),  _
     System.ComponentModel.DesignerCategoryAttribute("code"),  _
     System.Xml.Serialization.XmlTypeAttribute(AnonymousType:=true, [Namespace]:="http://www.ncbi.nlm.nih.gov/soap/eutils/efetch_gene")>  _
    Partial Public Class OrgMod
        Inherits Object
        Implements System.ComponentModel.INotifyPropertyChanged
        
        Private orgMod_subtypeField As OrgModOrgMod_subtype
        
        Private orgMod_subnameField As String
        
        Private orgMod_attribField As String
        
        '''<remarks/>
        <System.Xml.Serialization.XmlElementAttribute(Order:=0)>  _
        Public Property OrgMod_subtype() As OrgModOrgMod_subtype
            Get
                Return Me.orgMod_subtypeField
            End Get
            Set
                Me.orgMod_subtypeField = value
                Me.RaisePropertyChanged("OrgMod_subtype")
            End Set
        End Property
        
        '''<remarks/>
        <System.Xml.Serialization.XmlElementAttribute(Order:=1)>  _
        Public Property OrgMod_subname() As String
            Get
                Return Me.orgMod_subnameField
            End Get
            Set
                Me.orgMod_subnameField = value
                Me.RaisePropertyChanged("OrgMod_subname")
            End Set
        End Property
        
        '''<remarks/>
        <System.Xml.Serialization.XmlElementAttribute(Order:=2)>  _
        Public Property OrgMod_attrib() As String
            Get
                Return Me.orgMod_attribField
            End Get
            Set
                Me.orgMod_attribField = value
                Me.RaisePropertyChanged("OrgMod_attrib")
            End Set
        End Property
        
        Public Event PropertyChanged As System.ComponentModel.PropertyChangedEventHandler Implements System.ComponentModel.INotifyPropertyChanged.PropertyChanged
        
        Protected Sub RaisePropertyChanged(ByVal propertyName As String)
            Dim propertyChanged As System.ComponentModel.PropertyChangedEventHandler = Me.PropertyChangedEvent
            If (Not (propertyChanged) Is Nothing) Then
                propertyChanged(Me, New System.ComponentModel.PropertyChangedEventArgs(propertyName))
            End If
        End Sub
    End Class
    
    '''<remarks/>
    <System.CodeDom.Compiler.GeneratedCodeAttribute("System.Xml", "2.0.50727.4927"),  _
     System.SerializableAttribute(),  _
     System.Diagnostics.DebuggerStepThroughAttribute(),  _
     System.ComponentModel.DesignerCategoryAttribute("code"),  _
     System.Xml.Serialization.XmlTypeAttribute(AnonymousType:=true, [Namespace]:="http://www.ncbi.nlm.nih.gov/soap/eutils/efetch_gene")>  _
    Partial Public Class OrgModOrgMod_subtype
        Inherits Object
        Implements System.ComponentModel.INotifyPropertyChanged
        
        Private valueField As OrgModOrgMod_subtypeValue
        
        Private valueFieldSpecified As Boolean
        
        Private valueField1 As String
        
        '''<remarks/>
        <System.Xml.Serialization.XmlIgnoreAttribute()>  _
        Public Property valueSpecified() As Boolean
            Get
                Return Me.valueFieldSpecified
            End Get
            Set
                Me.valueFieldSpecified = value
                Me.RaisePropertyChanged("valueSpecified")
            End Set
        End Property
        
        '''<remarks/>
        <System.Xml.Serialization.XmlTextAttribute(DataType:="integer")>  _
        Public Overloads Property Value() As String
            Get
                Return Me.valueField1
            End Get
            Set
                Me.valueField1 = value
                Me.RaisePropertyChanged("Value")
            End Set
        End Property
        
        Public Event PropertyChanged As System.ComponentModel.PropertyChangedEventHandler Implements System.ComponentModel.INotifyPropertyChanged.PropertyChanged
        
        Protected Sub RaisePropertyChanged(ByVal propertyName As String)
            Dim propertyChanged As System.ComponentModel.PropertyChangedEventHandler = Me.PropertyChangedEvent
            If (Not (propertyChanged) Is Nothing) Then
                propertyChanged(Me, New System.ComponentModel.PropertyChangedEventArgs(propertyName))
            End If
        End Sub
    End Class
    
    '''<remarks/>
    <System.CodeDom.Compiler.GeneratedCodeAttribute("System.Xml", "2.0.50727.4927"),  _
     System.SerializableAttribute(),  _
     System.Xml.Serialization.XmlTypeAttribute(AnonymousType:=true, [Namespace]:="http://www.ncbi.nlm.nih.gov/soap/eutils/efetch_gene")>  _
    Public Enum OrgModOrgMod_subtypeValue
        
        '''<remarks/>
        strain
        
        '''<remarks/>
        substrain
        
        '''<remarks/>
        type
        
        '''<remarks/>
        subtype
        
        '''<remarks/>
        variety
        
        '''<remarks/>
        serotype
        
        '''<remarks/>
        serogroup
        
        '''<remarks/>
        serovar
        
        '''<remarks/>
        cultivar
        
        '''<remarks/>
        pathovar
        
        '''<remarks/>
        chemovar
        
        '''<remarks/>
        biovar
        
        '''<remarks/>
        biotype
        
        '''<remarks/>
        group
        
        '''<remarks/>
        subgroup
        
        '''<remarks/>
        isolate
        
        '''<remarks/>
        common
        
        '''<remarks/>
        acronym
        
        '''<remarks/>
        dosage
        
        '''<remarks/>
        <System.Xml.Serialization.XmlEnumAttribute("nat-host")>  _
        nathost
        
        '''<remarks/>
        <System.Xml.Serialization.XmlEnumAttribute("sub-species")>  _
        subspecies
        
        '''<remarks/>
        <System.Xml.Serialization.XmlEnumAttribute("specimen-voucher")>  _
        specimenvoucher
        
        '''<remarks/>
        authority
        
        '''<remarks/>
        forma
        
        '''<remarks/>
        <System.Xml.Serialization.XmlEnumAttribute("forma-specialis")>  _
        formaspecialis
        
        '''<remarks/>
        ecotype
        
        '''<remarks/>
        synonym
        
        '''<remarks/>
        anamorph
        
        '''<remarks/>
        teleomorph
        
        '''<remarks/>
        breed
        
        '''<remarks/>
        <System.Xml.Serialization.XmlEnumAttribute("gb-acronym")>  _
        gbacronym
        
        '''<remarks/>
        <System.Xml.Serialization.XmlEnumAttribute("gb-anamorph")>  _
        gbanamorph
        
        '''<remarks/>
        <System.Xml.Serialization.XmlEnumAttribute("gb-synonym")>  _
        gbsynonym
        
        '''<remarks/>
        <System.Xml.Serialization.XmlEnumAttribute("culture-collection")>  _
        culturecollection
        
        '''<remarks/>
        <System.Xml.Serialization.XmlEnumAttribute("bio-material")>  _
        biomaterial
        
        '''<remarks/>
        <System.Xml.Serialization.XmlEnumAttribute("metagenome-source")>  _
        metagenomesource
        
        '''<remarks/>
        <System.Xml.Serialization.XmlEnumAttribute("old-lineage")>  _
        oldlineage
        
        '''<remarks/>
        <System.Xml.Serialization.XmlEnumAttribute("old-name")>  _
        oldname
        
        '''<remarks/>
        other
    End Enum
    
    '''<remarks/>
    <System.CodeDom.Compiler.GeneratedCodeAttribute("System.Xml", "2.0.50727.4927"),  _
     System.SerializableAttribute(),  _
     System.Diagnostics.DebuggerStepThroughAttribute(),  _
     System.ComponentModel.DesignerCategoryAttribute("code"),  _
     System.Xml.Serialization.XmlTypeAttribute(AnonymousType:=true, [Namespace]:="http://www.ncbi.nlm.nih.gov/soap/eutils/efetch_gene")>  _
    Partial Public Class BioSourceBioSource_subtype
        Inherits Object
        Implements System.ComponentModel.INotifyPropertyChanged
        
        Private subSourceField() As SubSource
        
        '''<remarks/>
        <System.Xml.Serialization.XmlElementAttribute("SubSource", Order:=0)>  _
        Public Property SubSource() As SubSource()
            Get
                Return Me.subSourceField
            End Get
            Set
                Me.subSourceField = value
                Me.RaisePropertyChanged("SubSource")
            End Set
        End Property
        
        Public Event PropertyChanged As System.ComponentModel.PropertyChangedEventHandler Implements System.ComponentModel.INotifyPropertyChanged.PropertyChanged
        
        Protected Sub RaisePropertyChanged(ByVal propertyName As String)
            Dim propertyChanged As System.ComponentModel.PropertyChangedEventHandler = Me.PropertyChangedEvent
            If (Not (propertyChanged) Is Nothing) Then
                propertyChanged(Me, New System.ComponentModel.PropertyChangedEventArgs(propertyName))
            End If
        End Sub
    End Class
    
    '''<remarks/>
    <System.CodeDom.Compiler.GeneratedCodeAttribute("System.Xml", "2.0.50727.4927"),  _
     System.SerializableAttribute(),  _
     System.Diagnostics.DebuggerStepThroughAttribute(),  _
     System.ComponentModel.DesignerCategoryAttribute("code"),  _
     System.Xml.Serialization.XmlTypeAttribute(AnonymousType:=true, [Namespace]:="http://www.ncbi.nlm.nih.gov/soap/eutils/efetch_gene")>  _
    Partial Public Class SubSource
        Inherits Object
        Implements System.ComponentModel.INotifyPropertyChanged
        
        Private subSource_subtypeField As SubSourceSubSource_subtype
        
        Private subSource_nameField As String
        
        Private subSource_attribField As String
        
        '''<remarks/>
        <System.Xml.Serialization.XmlElementAttribute(Order:=0)>  _
        Public Property SubSource_subtype() As SubSourceSubSource_subtype
            Get
                Return Me.subSource_subtypeField
            End Get
            Set
                Me.subSource_subtypeField = value
                Me.RaisePropertyChanged("SubSource_subtype")
            End Set
        End Property
        
        '''<remarks/>
        <System.Xml.Serialization.XmlElementAttribute(Order:=1)>  _
        Public Property SubSource_name() As String
            Get
                Return Me.subSource_nameField
            End Get
            Set
                Me.subSource_nameField = value
                Me.RaisePropertyChanged("SubSource_name")
            End Set
        End Property
        
        '''<remarks/>
        <System.Xml.Serialization.XmlElementAttribute(Order:=2)>  _
        Public Property SubSource_attrib() As String
            Get
                Return Me.subSource_attribField
            End Get
            Set
                Me.subSource_attribField = value
                Me.RaisePropertyChanged("SubSource_attrib")
            End Set
        End Property
        
        Public Event PropertyChanged As System.ComponentModel.PropertyChangedEventHandler Implements System.ComponentModel.INotifyPropertyChanged.PropertyChanged
        
        Protected Sub RaisePropertyChanged(ByVal propertyName As String)
            Dim propertyChanged As System.ComponentModel.PropertyChangedEventHandler = Me.PropertyChangedEvent
            If (Not (propertyChanged) Is Nothing) Then
                propertyChanged(Me, New System.ComponentModel.PropertyChangedEventArgs(propertyName))
            End If
        End Sub
    End Class
    
    '''<remarks/>
    <System.CodeDom.Compiler.GeneratedCodeAttribute("System.Xml", "2.0.50727.4927"),  _
     System.SerializableAttribute(),  _
     System.Diagnostics.DebuggerStepThroughAttribute(),  _
     System.ComponentModel.DesignerCategoryAttribute("code"),  _
     System.Xml.Serialization.XmlTypeAttribute(AnonymousType:=true, [Namespace]:="http://www.ncbi.nlm.nih.gov/soap/eutils/efetch_gene")>  _
    Partial Public Class SubSourceSubSource_subtype
        Inherits Object
        Implements System.ComponentModel.INotifyPropertyChanged
        
        Private valueField As SubSourceSubSource_subtypeValue
        
        Private valueFieldSpecified As Boolean
        
        Private valueField1 As String
        
       
        
        '''<remarks/>
        <System.Xml.Serialization.XmlIgnoreAttribute()>  _
        Public Property valueSpecified() As Boolean
            Get
                Return Me.valueFieldSpecified
            End Get
            Set
                Me.valueFieldSpecified = value
                Me.RaisePropertyChanged("valueSpecified")
            End Set
        End Property
        
        '''<remarks/>
        <System.Xml.Serialization.XmlTextAttribute(DataType:="integer")>  _
        Public Overloads Property Value() As String
            Get
                Return Me.valueField1
            End Get
            Set
                Me.valueField1 = value
                Me.RaisePropertyChanged("Value")
            End Set
        End Property
        
        Public Event PropertyChanged As System.ComponentModel.PropertyChangedEventHandler Implements System.ComponentModel.INotifyPropertyChanged.PropertyChanged
        
        Protected Sub RaisePropertyChanged(ByVal propertyName As String)
            Dim propertyChanged As System.ComponentModel.PropertyChangedEventHandler = Me.PropertyChangedEvent
            If (Not (propertyChanged) Is Nothing) Then
                propertyChanged(Me, New System.ComponentModel.PropertyChangedEventArgs(propertyName))
            End If
        End Sub
    End Class
    
    '''<remarks/>
    <System.CodeDom.Compiler.GeneratedCodeAttribute("System.Xml", "2.0.50727.4927"),  _
     System.SerializableAttribute(),  _
     System.Xml.Serialization.XmlTypeAttribute(AnonymousType:=true, [Namespace]:="http://www.ncbi.nlm.nih.gov/soap/eutils/efetch_gene")>  _
    Public Enum SubSourceSubSource_subtypeValue
        
        '''<remarks/>
        chromosome
        
        '''<remarks/>
        map
        
        '''<remarks/>
        clone
        
        '''<remarks/>
        subclone
        
        '''<remarks/>
        haplotype
        
        '''<remarks/>
        genotype
        
        '''<remarks/>
        sex
        
        '''<remarks/>
        <System.Xml.Serialization.XmlEnumAttribute("cell-line")>  _
        cellline
        
        '''<remarks/>
        <System.Xml.Serialization.XmlEnumAttribute("cell-type")>  _
        celltype
        
        '''<remarks/>
        <System.Xml.Serialization.XmlEnumAttribute("tissue-type")>  _
        tissuetype
        
        '''<remarks/>
        <System.Xml.Serialization.XmlEnumAttribute("clone-lib")>  _
        clonelib
        
        '''<remarks/>
        <System.Xml.Serialization.XmlEnumAttribute("dev-stage")>  _
        devstage
        
        '''<remarks/>
        frequency
        
        '''<remarks/>
        germline
        
        '''<remarks/>
        rearranged
        
        '''<remarks/>
        <System.Xml.Serialization.XmlEnumAttribute("lab-host")>  _
        labhost
        
        '''<remarks/>
        <System.Xml.Serialization.XmlEnumAttribute("pop-variant")>  _
        popvariant
        
        '''<remarks/>
        <System.Xml.Serialization.XmlEnumAttribute("tissue-lib")>  _
        tissuelib
        
        '''<remarks/>
        <System.Xml.Serialization.XmlEnumAttribute("plasmid-name")>  _
        plasmidname
        
        '''<remarks/>
        <System.Xml.Serialization.XmlEnumAttribute("transposon-name")>  _
        transposonname
        
        '''<remarks/>
        <System.Xml.Serialization.XmlEnumAttribute("insertion-seq-name")>  _
        insertionseqname
        
        '''<remarks/>
        <System.Xml.Serialization.XmlEnumAttribute("plastid-name")>  _
        plastidname
        
        '''<remarks/>
        country
        
        '''<remarks/>
        segment
        
        '''<remarks/>
        <System.Xml.Serialization.XmlEnumAttribute("endogenous-virus-name")>  _
        endogenousvirusname
        
        '''<remarks/>
        transgenic
        
        '''<remarks/>
        <System.Xml.Serialization.XmlEnumAttribute("environmental-sample")>  _
        environmentalsample
        
        '''<remarks/>
        <System.Xml.Serialization.XmlEnumAttribute("isolation-source")>  _
        isolationsource
        
        '''<remarks/>
        <System.Xml.Serialization.XmlEnumAttribute("lat-lon")>  _
        latlon
        
        '''<remarks/>
        <System.Xml.Serialization.XmlEnumAttribute("collection-date")>  _
        collectiondate
        
        '''<remarks/>
        <System.Xml.Serialization.XmlEnumAttribute("collected-by")>  _
        collectedby
        
        '''<remarks/>
        <System.Xml.Serialization.XmlEnumAttribute("identified-by")>  _
        identifiedby
        
        '''<remarks/>
        <System.Xml.Serialization.XmlEnumAttribute("fwd-primer-seq")>  _
        fwdprimerseq
        
        '''<remarks/>
        <System.Xml.Serialization.XmlEnumAttribute("rev-primer-seq")>  _
        revprimerseq
        
        '''<remarks/>
        <System.Xml.Serialization.XmlEnumAttribute("fwd-primer-name")>  _
        fwdprimername
        
        '''<remarks/>
        <System.Xml.Serialization.XmlEnumAttribute("rev-primer-name")>  _
        revprimername
        
        '''<remarks/>
        metagenomic
        
        '''<remarks/>
        <System.Xml.Serialization.XmlEnumAttribute("mating-type")>  _
        matingtype
        
        '''<remarks/>
        <System.Xml.Serialization.XmlEnumAttribute("linkage-group")>  _
        linkagegroup
        
        '''<remarks/>
        haplogroup
        
        '''<remarks/>
        other
    End Enum
    
    '''<remarks/>
    <System.CodeDom.Compiler.GeneratedCodeAttribute("System.Xml", "2.0.50727.4927"),  _
     System.SerializableAttribute(),  _
     System.Diagnostics.DebuggerStepThroughAttribute(),  _
     System.ComponentModel.DesignerCategoryAttribute("code"),  _
     System.Xml.Serialization.XmlTypeAttribute(AnonymousType:=true, [Namespace]:="http://www.ncbi.nlm.nih.gov/soap/eutils/efetch_gene")>  _
    Partial Public Class BioSourceBioSource_isfocus
        Inherits Object
        Implements System.ComponentModel.INotifyPropertyChanged
        
        Public Event PropertyChanged As System.ComponentModel.PropertyChangedEventHandler Implements System.ComponentModel.INotifyPropertyChanged.PropertyChanged
        
        Protected Sub RaisePropertyChanged(ByVal propertyName As String)
            Dim propertyChanged As System.ComponentModel.PropertyChangedEventHandler = Me.PropertyChangedEvent
            If (Not (propertyChanged) Is Nothing) Then
                propertyChanged(Me, New System.ComponentModel.PropertyChangedEventArgs(propertyName))
            End If
        End Sub
    End Class
    
    '''<remarks/>
    <System.CodeDom.Compiler.GeneratedCodeAttribute("System.Xml", "2.0.50727.4927"),  _
     System.SerializableAttribute(),  _
     System.Diagnostics.DebuggerStepThroughAttribute(),  _
     System.ComponentModel.DesignerCategoryAttribute("code"),  _
     System.Xml.Serialization.XmlTypeAttribute(AnonymousType:=true, [Namespace]:="http://www.ncbi.nlm.nih.gov/soap/eutils/efetch_gene")>  _
    Partial Public Class BioSourceBioSource_pcrprimers
        Inherits Object
        Implements System.ComponentModel.INotifyPropertyChanged
        
        Private pCRReactionSetField As PCRReactionSet
        
        '''<remarks/>
        <System.Xml.Serialization.XmlElementAttribute(Order:=0)>  _
        Public Property PCRReactionSet() As PCRReactionSet
            Get
                Return Me.pCRReactionSetField
            End Get
            Set
                Me.pCRReactionSetField = value
                Me.RaisePropertyChanged("PCRReactionSet")
            End Set
        End Property
        
        Public Event PropertyChanged As System.ComponentModel.PropertyChangedEventHandler Implements System.ComponentModel.INotifyPropertyChanged.PropertyChanged
        
        Protected Sub RaisePropertyChanged(ByVal propertyName As String)
            Dim propertyChanged As System.ComponentModel.PropertyChangedEventHandler = Me.PropertyChangedEvent
            If (Not (propertyChanged) Is Nothing) Then
                propertyChanged(Me, New System.ComponentModel.PropertyChangedEventArgs(propertyName))
            End If
        End Sub
    End Class
    
    '''<remarks/>
    <System.CodeDom.Compiler.GeneratedCodeAttribute("System.Xml", "2.0.50727.4927"),  _
     System.SerializableAttribute(),  _
     System.Diagnostics.DebuggerStepThroughAttribute(),  _
     System.ComponentModel.DesignerCategoryAttribute("code"),  _
     System.Xml.Serialization.XmlTypeAttribute(AnonymousType:=true, [Namespace]:="http://www.ncbi.nlm.nih.gov/soap/eutils/efetch_gene")>  _
    Partial Public Class PCRReactionSet
        Inherits Object
        Implements System.ComponentModel.INotifyPropertyChanged
        
        Private pCRReactionField() As PCRReaction
        
        '''<remarks/>
        <System.Xml.Serialization.XmlElementAttribute("PCRReaction", Order:=0)>  _
        Public Property PCRReaction() As PCRReaction()
            Get
                Return Me.pCRReactionField
            End Get
            Set
                Me.pCRReactionField = value
                Me.RaisePropertyChanged("PCRReaction")
            End Set
        End Property
        
        Public Event PropertyChanged As System.ComponentModel.PropertyChangedEventHandler Implements System.ComponentModel.INotifyPropertyChanged.PropertyChanged
        
        Protected Sub RaisePropertyChanged(ByVal propertyName As String)
            Dim propertyChanged As System.ComponentModel.PropertyChangedEventHandler = Me.PropertyChangedEvent
            If (Not (propertyChanged) Is Nothing) Then
                propertyChanged(Me, New System.ComponentModel.PropertyChangedEventArgs(propertyName))
            End If
        End Sub
    End Class
    
    '''<remarks/>
    <System.CodeDom.Compiler.GeneratedCodeAttribute("System.Xml", "2.0.50727.4927"),  _
     System.SerializableAttribute(),  _
     System.Diagnostics.DebuggerStepThroughAttribute(),  _
     System.ComponentModel.DesignerCategoryAttribute("code"),  _
     System.Xml.Serialization.XmlTypeAttribute(AnonymousType:=true, [Namespace]:="http://www.ncbi.nlm.nih.gov/soap/eutils/efetch_gene")>  _
    Partial Public Class PCRReaction
        Inherits Object
        Implements System.ComponentModel.INotifyPropertyChanged
        
        Private pCRReaction_forwardField As PCRReactionPCRReaction_forward
        
        Private pCRReaction_reverseField As PCRReactionPCRReaction_reverse
        
        '''<remarks/>
        <System.Xml.Serialization.XmlElementAttribute(Order:=0)>  _
        Public Property PCRReaction_forward() As PCRReactionPCRReaction_forward
            Get
                Return Me.pCRReaction_forwardField
            End Get
            Set
                Me.pCRReaction_forwardField = value
                Me.RaisePropertyChanged("PCRReaction_forward")
            End Set
        End Property
        
        '''<remarks/>
        <System.Xml.Serialization.XmlElementAttribute(Order:=1)>  _
        Public Property PCRReaction_reverse() As PCRReactionPCRReaction_reverse
            Get
                Return Me.pCRReaction_reverseField
            End Get
            Set
                Me.pCRReaction_reverseField = value
                Me.RaisePropertyChanged("PCRReaction_reverse")
            End Set
        End Property
        
        Public Event PropertyChanged As System.ComponentModel.PropertyChangedEventHandler Implements System.ComponentModel.INotifyPropertyChanged.PropertyChanged
        
        Protected Sub RaisePropertyChanged(ByVal propertyName As String)
            Dim propertyChanged As System.ComponentModel.PropertyChangedEventHandler = Me.PropertyChangedEvent
            If (Not (propertyChanged) Is Nothing) Then
                propertyChanged(Me, New System.ComponentModel.PropertyChangedEventArgs(propertyName))
            End If
        End Sub
    End Class
    
    '''<remarks/>
    <System.CodeDom.Compiler.GeneratedCodeAttribute("System.Xml", "2.0.50727.4927"),  _
     System.SerializableAttribute(),  _
     System.Diagnostics.DebuggerStepThroughAttribute(),  _
     System.ComponentModel.DesignerCategoryAttribute("code"),  _
     System.Xml.Serialization.XmlTypeAttribute(AnonymousType:=true, [Namespace]:="http://www.ncbi.nlm.nih.gov/soap/eutils/efetch_gene")>  _
    Partial Public Class PCRReactionPCRReaction_forward
        Inherits Object
        Implements System.ComponentModel.INotifyPropertyChanged
        
        Private pCRPrimerSetField As PCRPrimerSet
        
        '''<remarks/>
        <System.Xml.Serialization.XmlElementAttribute(Order:=0)>  _
        Public Property PCRPrimerSet() As PCRPrimerSet
            Get
                Return Me.pCRPrimerSetField
            End Get
            Set
                Me.pCRPrimerSetField = value
                Me.RaisePropertyChanged("PCRPrimerSet")
            End Set
        End Property
        
        Public Event PropertyChanged As System.ComponentModel.PropertyChangedEventHandler Implements System.ComponentModel.INotifyPropertyChanged.PropertyChanged
        
        Protected Sub RaisePropertyChanged(ByVal propertyName As String)
            Dim propertyChanged As System.ComponentModel.PropertyChangedEventHandler = Me.PropertyChangedEvent
            If (Not (propertyChanged) Is Nothing) Then
                propertyChanged(Me, New System.ComponentModel.PropertyChangedEventArgs(propertyName))
            End If
        End Sub
    End Class
    
    '''<remarks/>
    <System.CodeDom.Compiler.GeneratedCodeAttribute("System.Xml", "2.0.50727.4927"),  _
     System.SerializableAttribute(),  _
     System.Diagnostics.DebuggerStepThroughAttribute(),  _
     System.ComponentModel.DesignerCategoryAttribute("code"),  _
     System.Xml.Serialization.XmlTypeAttribute(AnonymousType:=true, [Namespace]:="http://www.ncbi.nlm.nih.gov/soap/eutils/efetch_gene")>  _
    Partial Public Class PCRPrimerSet
        Inherits Object
        Implements System.ComponentModel.INotifyPropertyChanged
        
        Private pCRPrimerField() As PCRPrimer
        
        '''<remarks/>
        <System.Xml.Serialization.XmlElementAttribute("PCRPrimer", Order:=0)>  _
        Public Property PCRPrimer() As PCRPrimer()
            Get
                Return Me.pCRPrimerField
            End Get
            Set
                Me.pCRPrimerField = value
                Me.RaisePropertyChanged("PCRPrimer")
            End Set
        End Property
        
        Public Event PropertyChanged As System.ComponentModel.PropertyChangedEventHandler Implements System.ComponentModel.INotifyPropertyChanged.PropertyChanged
        
        Protected Sub RaisePropertyChanged(ByVal propertyName As String)
            Dim propertyChanged As System.ComponentModel.PropertyChangedEventHandler = Me.PropertyChangedEvent
            If (Not (propertyChanged) Is Nothing) Then
                propertyChanged(Me, New System.ComponentModel.PropertyChangedEventArgs(propertyName))
            End If
        End Sub
    End Class
    
    '''<remarks/>
    <System.CodeDom.Compiler.GeneratedCodeAttribute("System.Xml", "2.0.50727.4927"),  _
     System.SerializableAttribute(),  _
     System.Diagnostics.DebuggerStepThroughAttribute(),  _
     System.ComponentModel.DesignerCategoryAttribute("code"),  _
     System.Xml.Serialization.XmlTypeAttribute(AnonymousType:=true, [Namespace]:="http://www.ncbi.nlm.nih.gov/soap/eutils/efetch_gene")>  _
    Partial Public Class PCRPrimer
        Inherits Object
        Implements System.ComponentModel.INotifyPropertyChanged
        
        Private pCRPrimer_seqField As PCRPrimerPCRPrimer_seq
        
        Private pCRPrimer_nameField As PCRPrimerPCRPrimer_name
        
        '''<remarks/>
        <System.Xml.Serialization.XmlElementAttribute(Order:=0)>  _
        Public Property PCRPrimer_seq() As PCRPrimerPCRPrimer_seq
            Get
                Return Me.pCRPrimer_seqField
            End Get
            Set
                Me.pCRPrimer_seqField = value
                Me.RaisePropertyChanged("PCRPrimer_seq")
            End Set
        End Property
        
        '''<remarks/>
        <System.Xml.Serialization.XmlElementAttribute(Order:=1)>  _
        Public Property PCRPrimer_name() As PCRPrimerPCRPrimer_name
            Get
                Return Me.pCRPrimer_nameField
            End Get
            Set
                Me.pCRPrimer_nameField = value
                Me.RaisePropertyChanged("PCRPrimer_name")
            End Set
        End Property
        
        Public Event PropertyChanged As System.ComponentModel.PropertyChangedEventHandler Implements System.ComponentModel.INotifyPropertyChanged.PropertyChanged
        
        Protected Sub RaisePropertyChanged(ByVal propertyName As String)
            Dim propertyChanged As System.ComponentModel.PropertyChangedEventHandler = Me.PropertyChangedEvent
            If (Not (propertyChanged) Is Nothing) Then
                propertyChanged(Me, New System.ComponentModel.PropertyChangedEventArgs(propertyName))
            End If
        End Sub
    End Class
    
    '''<remarks/>
    <System.CodeDom.Compiler.GeneratedCodeAttribute("System.Xml", "2.0.50727.4927"),  _
     System.SerializableAttribute(),  _
     System.Diagnostics.DebuggerStepThroughAttribute(),  _
     System.ComponentModel.DesignerCategoryAttribute("code"),  _
     System.Xml.Serialization.XmlTypeAttribute(AnonymousType:=true, [Namespace]:="http://www.ncbi.nlm.nih.gov/soap/eutils/efetch_gene")>  _
    Partial Public Class PCRPrimerPCRPrimer_seq
        Inherits Object
        Implements System.ComponentModel.INotifyPropertyChanged
        
        Private pCRPrimerSeqField As String
        
        '''<remarks/>
        <System.Xml.Serialization.XmlElementAttribute(Order:=0)>  _
        Public Property PCRPrimerSeq() As String
            Get
                Return Me.pCRPrimerSeqField
            End Get
            Set
                Me.pCRPrimerSeqField = value
                Me.RaisePropertyChanged("PCRPrimerSeq")
            End Set
        End Property
        
        Public Event PropertyChanged As System.ComponentModel.PropertyChangedEventHandler Implements System.ComponentModel.INotifyPropertyChanged.PropertyChanged
        
        Protected Sub RaisePropertyChanged(ByVal propertyName As String)
            Dim propertyChanged As System.ComponentModel.PropertyChangedEventHandler = Me.PropertyChangedEvent
            If (Not (propertyChanged) Is Nothing) Then
                propertyChanged(Me, New System.ComponentModel.PropertyChangedEventArgs(propertyName))
            End If
        End Sub
    End Class
    
    '''<remarks/>
    <System.CodeDom.Compiler.GeneratedCodeAttribute("System.Xml", "2.0.50727.4927"),  _
     System.SerializableAttribute(),  _
     System.Diagnostics.DebuggerStepThroughAttribute(),  _
     System.ComponentModel.DesignerCategoryAttribute("code"),  _
     System.Xml.Serialization.XmlTypeAttribute(AnonymousType:=true, [Namespace]:="http://www.ncbi.nlm.nih.gov/soap/eutils/efetch_gene")>  _
    Partial Public Class PCRPrimerPCRPrimer_name
        Inherits Object
        Implements System.ComponentModel.INotifyPropertyChanged
        
        Private pCRPrimerNameField As String
        
        '''<remarks/>
        <System.Xml.Serialization.XmlElementAttribute(Order:=0)>  _
        Public Property PCRPrimerName() As String
            Get
                Return Me.pCRPrimerNameField
            End Get
            Set
                Me.pCRPrimerNameField = value
                Me.RaisePropertyChanged("PCRPrimerName")
            End Set
        End Property
        
        Public Event PropertyChanged As System.ComponentModel.PropertyChangedEventHandler Implements System.ComponentModel.INotifyPropertyChanged.PropertyChanged
        
        Protected Sub RaisePropertyChanged(ByVal propertyName As String)
            Dim propertyChanged As System.ComponentModel.PropertyChangedEventHandler = Me.PropertyChangedEvent
            If (Not (propertyChanged) Is Nothing) Then
                propertyChanged(Me, New System.ComponentModel.PropertyChangedEventArgs(propertyName))
            End If
        End Sub
    End Class
    
    '''<remarks/>
    <System.CodeDom.Compiler.GeneratedCodeAttribute("System.Xml", "2.0.50727.4927"),  _
     System.SerializableAttribute(),  _
     System.Diagnostics.DebuggerStepThroughAttribute(),  _
     System.ComponentModel.DesignerCategoryAttribute("code"),  _
     System.Xml.Serialization.XmlTypeAttribute(AnonymousType:=true, [Namespace]:="http://www.ncbi.nlm.nih.gov/soap/eutils/efetch_gene")>  _
    Partial Public Class PCRReactionPCRReaction_reverse
        Inherits Object
        Implements System.ComponentModel.INotifyPropertyChanged
        
        Private pCRPrimerSetField As PCRPrimerSet
        
        '''<remarks/>
        <System.Xml.Serialization.XmlElementAttribute(Order:=0)>  _
        Public Property PCRPrimerSet() As PCRPrimerSet
            Get
                Return Me.pCRPrimerSetField
            End Get
            Set
                Me.pCRPrimerSetField = value
                Me.RaisePropertyChanged("PCRPrimerSet")
            End Set
        End Property
        
        Public Event PropertyChanged As System.ComponentModel.PropertyChangedEventHandler Implements System.ComponentModel.INotifyPropertyChanged.PropertyChanged
        
        Protected Sub RaisePropertyChanged(ByVal propertyName As String)
            Dim propertyChanged As System.ComponentModel.PropertyChangedEventHandler = Me.PropertyChangedEvent
            If (Not (propertyChanged) Is Nothing) Then
                propertyChanged(Me, New System.ComponentModel.PropertyChangedEventArgs(propertyName))
            End If
        End Sub
    End Class
    
    '''<remarks/>
    <System.CodeDom.Compiler.GeneratedCodeAttribute("System.Xml", "2.0.50727.4927"),  _
     System.SerializableAttribute(),  _
     System.Diagnostics.DebuggerStepThroughAttribute(),  _
     System.ComponentModel.DesignerCategoryAttribute("code"),  _
     System.Xml.Serialization.XmlTypeAttribute(AnonymousType:=true, [Namespace]:="http://www.ncbi.nlm.nih.gov/soap/eutils/efetch_gene")>  _
    Partial Public Class EntrezgeneEntrezgene_gene
        Inherits Object
        Implements System.ComponentModel.INotifyPropertyChanged
        
        Private generefField As Generef
        
        '''<remarks/>
        <System.Xml.Serialization.XmlElementAttribute("Gene-ref", Order:=0)>  _
        Public Property Generef() As Generef
            Get
                Return Me.generefField
            End Get
            Set
                Me.generefField = value
                Me.RaisePropertyChanged("Generef")
            End Set
        End Property
        
        Public Event PropertyChanged As System.ComponentModel.PropertyChangedEventHandler Implements System.ComponentModel.INotifyPropertyChanged.PropertyChanged
        
        Protected Sub RaisePropertyChanged(ByVal propertyName As String)
            Dim propertyChanged As System.ComponentModel.PropertyChangedEventHandler = Me.PropertyChangedEvent
            If (Not (propertyChanged) Is Nothing) Then
                propertyChanged(Me, New System.ComponentModel.PropertyChangedEventArgs(propertyName))
            End If
        End Sub
    End Class
    
    '''<remarks/>
    <System.CodeDom.Compiler.GeneratedCodeAttribute("System.Xml", "2.0.50727.4927"),  _
     System.SerializableAttribute(),  _
     System.Diagnostics.DebuggerStepThroughAttribute(),  _
     System.ComponentModel.DesignerCategoryAttribute("code"),  _
     System.Xml.Serialization.XmlTypeAttribute(AnonymousType:=true, [Namespace]:="http://www.ncbi.nlm.nih.gov/soap/eutils/efetch_gene")>  _
    Partial Public Class Generef
        Inherits Object
        Implements System.ComponentModel.INotifyPropertyChanged
        
        Private generef_locusField As String
        
        Private generef_alleleField As String
        
        Private generef_descField As String
        
        Private generef_maplocField As String
        
        Private generef_pseudoField As GenerefGeneref_pseudo
        
        Private generef_dbField As GenerefGeneref_db
        
        Private generef_synField As GenerefGeneref_syn
        
        Private generef_locustagField As String
        
        Private generef_formalnameField As GenerefGeneref_formalname
        
        '''<remarks/>
        <System.Xml.Serialization.XmlElementAttribute("Gene-ref_locus", Order:=0)>  _
        Public Property Generef_locus() As String
            Get
                Return Me.generef_locusField
            End Get
            Set
                Me.generef_locusField = value
                Me.RaisePropertyChanged("Generef_locus")
            End Set
        End Property
        
        '''<remarks/>
        <System.Xml.Serialization.XmlElementAttribute("Gene-ref_allele", Order:=1)>  _
        Public Property Generef_allele() As String
            Get
                Return Me.generef_alleleField
            End Get
            Set
                Me.generef_alleleField = value
                Me.RaisePropertyChanged("Generef_allele")
            End Set
        End Property
        
        '''<remarks/>
        <System.Xml.Serialization.XmlElementAttribute("Gene-ref_desc", Order:=2)>  _
        Public Property Generef_desc() As String
            Get
                Return Me.generef_descField
            End Get
            Set
                Me.generef_descField = value
                Me.RaisePropertyChanged("Generef_desc")
            End Set
        End Property
        
        '''<remarks/>
        <System.Xml.Serialization.XmlElementAttribute("Gene-ref_maploc", Order:=3)>  _
        Public Property Generef_maploc() As String
            Get
                Return Me.generef_maplocField
            End Get
            Set
                Me.generef_maplocField = value
                Me.RaisePropertyChanged("Generef_maploc")
            End Set
        End Property
        
        '''<remarks/>
        <System.Xml.Serialization.XmlElementAttribute("Gene-ref_pseudo", Order:=4)>  _
        Public Property Generef_pseudo() As GenerefGeneref_pseudo
            Get
                Return Me.generef_pseudoField
            End Get
            Set
                Me.generef_pseudoField = value
                Me.RaisePropertyChanged("Generef_pseudo")
            End Set
        End Property
        
        '''<remarks/>
        <System.Xml.Serialization.XmlElementAttribute("Gene-ref_db", Order:=5)>  _
        Public Property Generef_db() As GenerefGeneref_db
            Get
                Return Me.generef_dbField
            End Get
            Set
                Me.generef_dbField = value
                Me.RaisePropertyChanged("Generef_db")
            End Set
        End Property
        
        '''<remarks/>
        <System.Xml.Serialization.XmlElementAttribute("Gene-ref_syn", Order:=6)>  _
        Public Property Generef_syn() As GenerefGeneref_syn
            Get
                Return Me.generef_synField
            End Get
            Set
                Me.generef_synField = value
                Me.RaisePropertyChanged("Generef_syn")
            End Set
        End Property
        
        '''<remarks/>
        <System.Xml.Serialization.XmlElementAttribute("Gene-ref_locus-tag", Order:=7)>  _
        Public Property Generef_locustag() As String
            Get
                Return Me.generef_locustagField
            End Get
            Set
                Me.generef_locustagField = value
                Me.RaisePropertyChanged("Generef_locustag")
            End Set
        End Property
        
        '''<remarks/>
        <System.Xml.Serialization.XmlElementAttribute("Gene-ref_formal-name", Order:=8)>  _
        Public Property Generef_formalname() As GenerefGeneref_formalname
            Get
                Return Me.generef_formalnameField
            End Get
            Set
                Me.generef_formalnameField = value
                Me.RaisePropertyChanged("Generef_formalname")
            End Set
        End Property
        
        Public Event PropertyChanged As System.ComponentModel.PropertyChangedEventHandler Implements System.ComponentModel.INotifyPropertyChanged.PropertyChanged
        
        Protected Sub RaisePropertyChanged(ByVal propertyName As String)
            Dim propertyChanged As System.ComponentModel.PropertyChangedEventHandler = Me.PropertyChangedEvent
            If (Not (propertyChanged) Is Nothing) Then
                propertyChanged(Me, New System.ComponentModel.PropertyChangedEventArgs(propertyName))
            End If
        End Sub
    End Class
    
    '''<remarks/>
    <System.CodeDom.Compiler.GeneratedCodeAttribute("System.Xml", "2.0.50727.4927"),  _
     System.SerializableAttribute(),  _
     System.Diagnostics.DebuggerStepThroughAttribute(),  _
     System.ComponentModel.DesignerCategoryAttribute("code"),  _
     System.Xml.Serialization.XmlTypeAttribute(AnonymousType:=true, [Namespace]:="http://www.ncbi.nlm.nih.gov/soap/eutils/efetch_gene")>  _
    Partial Public Class GenerefGeneref_pseudo
        Inherits Object
        Implements System.ComponentModel.INotifyPropertyChanged
        
        Private valueField As GenerefGeneref_pseudoValue
        
        Public Sub New()
            MyBase.New
            Me.valueField = GenerefGeneref_pseudoValue.[false]
        End Sub
        
        '''<remarks/>
        <System.Xml.Serialization.XmlAttributeAttribute(),  _
         System.ComponentModel.DefaultValueAttribute(GenerefGeneref_pseudoValue.[false])>  _
        Public Property value() As GenerefGeneref_pseudoValue
            Get
                Return Me.valueField
            End Get
            Set
                Me.valueField = value
                Me.RaisePropertyChanged("value")
            End Set
        End Property
        
        Public Event PropertyChanged As System.ComponentModel.PropertyChangedEventHandler Implements System.ComponentModel.INotifyPropertyChanged.PropertyChanged
        
        Protected Sub RaisePropertyChanged(ByVal propertyName As String)
            Dim propertyChanged As System.ComponentModel.PropertyChangedEventHandler = Me.PropertyChangedEvent
            If (Not (propertyChanged) Is Nothing) Then
                propertyChanged(Me, New System.ComponentModel.PropertyChangedEventArgs(propertyName))
            End If
        End Sub
    End Class
    
    '''<remarks/>
    <System.CodeDom.Compiler.GeneratedCodeAttribute("System.Xml", "2.0.50727.4927"),  _
     System.SerializableAttribute(),  _
     System.Xml.Serialization.XmlTypeAttribute(AnonymousType:=true, [Namespace]:="http://www.ncbi.nlm.nih.gov/soap/eutils/efetch_gene")>  _
    Public Enum GenerefGeneref_pseudoValue
        
        '''<remarks/>
        [true]
        
        '''<remarks/>
        [false]
    End Enum
    
    '''<remarks/>
    <System.CodeDom.Compiler.GeneratedCodeAttribute("System.Xml", "2.0.50727.4927"),  _
     System.SerializableAttribute(),  _
     System.Diagnostics.DebuggerStepThroughAttribute(),  _
     System.ComponentModel.DesignerCategoryAttribute("code"),  _
     System.Xml.Serialization.XmlTypeAttribute(AnonymousType:=true, [Namespace]:="http://www.ncbi.nlm.nih.gov/soap/eutils/efetch_gene")>  _
    Partial Public Class GenerefGeneref_db
        Inherits Object
        Implements System.ComponentModel.INotifyPropertyChanged
        
        Private dbtagField() As Dbtag
        
        '''<remarks/>
        <System.Xml.Serialization.XmlElementAttribute("Dbtag", Order:=0)>  _
        Public Property Dbtag() As Dbtag()
            Get
                Return Me.dbtagField
            End Get
            Set
                Me.dbtagField = value
                Me.RaisePropertyChanged("Dbtag")
            End Set
        End Property
        
        Public Event PropertyChanged As System.ComponentModel.PropertyChangedEventHandler Implements System.ComponentModel.INotifyPropertyChanged.PropertyChanged
        
        Protected Sub RaisePropertyChanged(ByVal propertyName As String)
            Dim propertyChanged As System.ComponentModel.PropertyChangedEventHandler = Me.PropertyChangedEvent
            If (Not (propertyChanged) Is Nothing) Then
                propertyChanged(Me, New System.ComponentModel.PropertyChangedEventArgs(propertyName))
            End If
        End Sub
    End Class
    
    '''<remarks/>
    <System.CodeDom.Compiler.GeneratedCodeAttribute("System.Xml", "2.0.50727.4927"),  _
     System.SerializableAttribute(),  _
     System.Diagnostics.DebuggerStepThroughAttribute(),  _
     System.ComponentModel.DesignerCategoryAttribute("code"),  _
     System.Xml.Serialization.XmlTypeAttribute(AnonymousType:=true, [Namespace]:="http://www.ncbi.nlm.nih.gov/soap/eutils/efetch_gene")>  _
    Partial Public Class GenerefGeneref_syn
        Inherits Object
        Implements System.ComponentModel.INotifyPropertyChanged
        
        Private generef_syn_EField() As String
        
        '''<remarks/>
        <System.Xml.Serialization.XmlElementAttribute("Gene-ref_syn_E", Order:=0)>  _
        Public Property Generef_syn_E() As String()
            Get
                Return Me.generef_syn_EField
            End Get
            Set
                Me.generef_syn_EField = value
                Me.RaisePropertyChanged("Generef_syn_E")
            End Set
        End Property
        
        Public Event PropertyChanged As System.ComponentModel.PropertyChangedEventHandler Implements System.ComponentModel.INotifyPropertyChanged.PropertyChanged
        
        Protected Sub RaisePropertyChanged(ByVal propertyName As String)
            Dim propertyChanged As System.ComponentModel.PropertyChangedEventHandler = Me.PropertyChangedEvent
            If (Not (propertyChanged) Is Nothing) Then
                propertyChanged(Me, New System.ComponentModel.PropertyChangedEventArgs(propertyName))
            End If
        End Sub
    End Class
    
    '''<remarks/>
    <System.CodeDom.Compiler.GeneratedCodeAttribute("System.Xml", "2.0.50727.4927"),  _
     System.SerializableAttribute(),  _
     System.Diagnostics.DebuggerStepThroughAttribute(),  _
     System.ComponentModel.DesignerCategoryAttribute("code"),  _
     System.Xml.Serialization.XmlTypeAttribute(AnonymousType:=true, [Namespace]:="http://www.ncbi.nlm.nih.gov/soap/eutils/efetch_gene")>  _
    Partial Public Class GenerefGeneref_formalname
        Inherits Object
        Implements System.ComponentModel.INotifyPropertyChanged
        
        Private genenomenclatureField As Genenomenclature
        
        '''<remarks/>
        <System.Xml.Serialization.XmlElementAttribute("Gene-nomenclature", Order:=0)>  _
        Public Property Genenomenclature() As Genenomenclature
            Get
                Return Me.genenomenclatureField
            End Get
            Set
                Me.genenomenclatureField = value
                Me.RaisePropertyChanged("Genenomenclature")
            End Set
        End Property
        
        Public Event PropertyChanged As System.ComponentModel.PropertyChangedEventHandler Implements System.ComponentModel.INotifyPropertyChanged.PropertyChanged
        
        Protected Sub RaisePropertyChanged(ByVal propertyName As String)
            Dim propertyChanged As System.ComponentModel.PropertyChangedEventHandler = Me.PropertyChangedEvent
            If (Not (propertyChanged) Is Nothing) Then
                propertyChanged(Me, New System.ComponentModel.PropertyChangedEventArgs(propertyName))
            End If
        End Sub
    End Class
    
    '''<remarks/>
    <System.CodeDom.Compiler.GeneratedCodeAttribute("System.Xml", "2.0.50727.4927"),  _
     System.SerializableAttribute(),  _
     System.Diagnostics.DebuggerStepThroughAttribute(),  _
     System.ComponentModel.DesignerCategoryAttribute("code"),  _
     System.Xml.Serialization.XmlTypeAttribute(AnonymousType:=true, [Namespace]:="http://www.ncbi.nlm.nih.gov/soap/eutils/efetch_gene")>  _
    Partial Public Class Genenomenclature
        Inherits Object
        Implements System.ComponentModel.INotifyPropertyChanged
        
        Private genenomenclature_statusField As GenenomenclatureGenenomenclature_status
        
        Private genenomenclature_symbolField As String
        
        Private genenomenclature_nameField As String
        
        Private genenomenclature_sourceField As GenenomenclatureGenenomenclature_source
        
        '''<remarks/>
        <System.Xml.Serialization.XmlElementAttribute("Gene-nomenclature_status", Order:=0)>  _
        Public Property Genenomenclature_status() As GenenomenclatureGenenomenclature_status
            Get
                Return Me.genenomenclature_statusField
            End Get
            Set
                Me.genenomenclature_statusField = value
                Me.RaisePropertyChanged("Genenomenclature_status")
            End Set
        End Property
        
        '''<remarks/>
        <System.Xml.Serialization.XmlElementAttribute("Gene-nomenclature_symbol", Order:=1)>  _
        Public Property Genenomenclature_symbol() As String
            Get
                Return Me.genenomenclature_symbolField
            End Get
            Set
                Me.genenomenclature_symbolField = value
                Me.RaisePropertyChanged("Genenomenclature_symbol")
            End Set
        End Property
        
        '''<remarks/>
        <System.Xml.Serialization.XmlElementAttribute("Gene-nomenclature_name", Order:=2)>  _
        Public Property Genenomenclature_name() As String
            Get
                Return Me.genenomenclature_nameField
            End Get
            Set
                Me.genenomenclature_nameField = value
                Me.RaisePropertyChanged("Genenomenclature_name")
            End Set
        End Property
        
        '''<remarks/>
        <System.Xml.Serialization.XmlElementAttribute("Gene-nomenclature_source", Order:=3)>  _
        Public Property Genenomenclature_source() As GenenomenclatureGenenomenclature_source
            Get
                Return Me.genenomenclature_sourceField
            End Get
            Set
                Me.genenomenclature_sourceField = value
                Me.RaisePropertyChanged("Genenomenclature_source")
            End Set
        End Property
        
        Public Event PropertyChanged As System.ComponentModel.PropertyChangedEventHandler Implements System.ComponentModel.INotifyPropertyChanged.PropertyChanged
        
        Protected Sub RaisePropertyChanged(ByVal propertyName As String)
            Dim propertyChanged As System.ComponentModel.PropertyChangedEventHandler = Me.PropertyChangedEvent
            If (Not (propertyChanged) Is Nothing) Then
                propertyChanged(Me, New System.ComponentModel.PropertyChangedEventArgs(propertyName))
            End If
        End Sub
    End Class
    
    '''<remarks/>
    <System.CodeDom.Compiler.GeneratedCodeAttribute("System.Xml", "2.0.50727.4927"),  _
     System.SerializableAttribute(),  _
     System.Diagnostics.DebuggerStepThroughAttribute(),  _
     System.ComponentModel.DesignerCategoryAttribute("code"),  _
     System.Xml.Serialization.XmlTypeAttribute(AnonymousType:=true, [Namespace]:="http://www.ncbi.nlm.nih.gov/soap/eutils/efetch_gene")>  _
    Partial Public Class GenenomenclatureGenenomenclature_status
        Inherits Object
        Implements System.ComponentModel.INotifyPropertyChanged
        
        Private valueField As GenenomenclatureGenenomenclature_statusValue
        
        '''<remarks/>
        <System.Xml.Serialization.XmlAttributeAttribute()>  _
        Public Property value() As GenenomenclatureGenenomenclature_statusValue
            Get
                Return Me.valueField
            End Get
            Set
                Me.valueField = value
                Me.RaisePropertyChanged("value")
            End Set
        End Property
        
        Public Event PropertyChanged As System.ComponentModel.PropertyChangedEventHandler Implements System.ComponentModel.INotifyPropertyChanged.PropertyChanged
        
        Protected Sub RaisePropertyChanged(ByVal propertyName As String)
            Dim propertyChanged As System.ComponentModel.PropertyChangedEventHandler = Me.PropertyChangedEvent
            If (Not (propertyChanged) Is Nothing) Then
                propertyChanged(Me, New System.ComponentModel.PropertyChangedEventArgs(propertyName))
            End If
        End Sub
    End Class
    
    '''<remarks/>
    <System.CodeDom.Compiler.GeneratedCodeAttribute("System.Xml", "2.0.50727.4927"),  _
     System.SerializableAttribute(),  _
     System.Xml.Serialization.XmlTypeAttribute(AnonymousType:=true, [Namespace]:="http://www.ncbi.nlm.nih.gov/soap/eutils/efetch_gene")>  _
    Public Enum GenenomenclatureGenenomenclature_statusValue
        
        '''<remarks/>
        unknown
        
        '''<remarks/>
        official
        
        '''<remarks/>
        interim
    End Enum
    
    '''<remarks/>
    <System.CodeDom.Compiler.GeneratedCodeAttribute("System.Xml", "2.0.50727.4927"),  _
     System.SerializableAttribute(),  _
     System.Diagnostics.DebuggerStepThroughAttribute(),  _
     System.ComponentModel.DesignerCategoryAttribute("code"),  _
     System.Xml.Serialization.XmlTypeAttribute(AnonymousType:=true, [Namespace]:="http://www.ncbi.nlm.nih.gov/soap/eutils/efetch_gene")>  _
    Partial Public Class GenenomenclatureGenenomenclature_source
        Inherits Object
        Implements System.ComponentModel.INotifyPropertyChanged
        
        Private dbtagField As Dbtag
        
        '''<remarks/>
        <System.Xml.Serialization.XmlElementAttribute(Order:=0)>  _
        Public Property Dbtag() As Dbtag
            Get
                Return Me.dbtagField
            End Get
            Set
                Me.dbtagField = value
                Me.RaisePropertyChanged("Dbtag")
            End Set
        End Property
        
        Public Event PropertyChanged As System.ComponentModel.PropertyChangedEventHandler Implements System.ComponentModel.INotifyPropertyChanged.PropertyChanged
        
        Protected Sub RaisePropertyChanged(ByVal propertyName As String)
            Dim propertyChanged As System.ComponentModel.PropertyChangedEventHandler = Me.PropertyChangedEvent
            If (Not (propertyChanged) Is Nothing) Then
                propertyChanged(Me, New System.ComponentModel.PropertyChangedEventArgs(propertyName))
            End If
        End Sub
    End Class
    
    '''<remarks/>
    <System.CodeDom.Compiler.GeneratedCodeAttribute("System.Xml", "2.0.50727.4927"),  _
     System.SerializableAttribute(),  _
     System.Diagnostics.DebuggerStepThroughAttribute(),  _
     System.ComponentModel.DesignerCategoryAttribute("code"),  _
     System.Xml.Serialization.XmlTypeAttribute(AnonymousType:=true, [Namespace]:="http://www.ncbi.nlm.nih.gov/soap/eutils/efetch_gene")>  _
    Partial Public Class EntrezgeneEntrezgene_prot
        Inherits Object
        Implements System.ComponentModel.INotifyPropertyChanged
        
        Private protrefField As Protref
        
        '''<remarks/>
        <System.Xml.Serialization.XmlElementAttribute("Prot-ref", Order:=0)>  _
        Public Property Protref() As Protref
            Get
                Return Me.protrefField
            End Get
            Set
                Me.protrefField = value
                Me.RaisePropertyChanged("Protref")
            End Set
        End Property
        
        Public Event PropertyChanged As System.ComponentModel.PropertyChangedEventHandler Implements System.ComponentModel.INotifyPropertyChanged.PropertyChanged
        
        Protected Sub RaisePropertyChanged(ByVal propertyName As String)
            Dim propertyChanged As System.ComponentModel.PropertyChangedEventHandler = Me.PropertyChangedEvent
            If (Not (propertyChanged) Is Nothing) Then
                propertyChanged(Me, New System.ComponentModel.PropertyChangedEventArgs(propertyName))
            End If
        End Sub
    End Class
    
    '''<remarks/>
    <System.CodeDom.Compiler.GeneratedCodeAttribute("System.Xml", "2.0.50727.4927"),  _
     System.SerializableAttribute(),  _
     System.Diagnostics.DebuggerStepThroughAttribute(),  _
     System.ComponentModel.DesignerCategoryAttribute("code"),  _
     System.Xml.Serialization.XmlTypeAttribute(AnonymousType:=true, [Namespace]:="http://www.ncbi.nlm.nih.gov/soap/eutils/efetch_gene")>  _
    Partial Public Class Protref
        Inherits Object
        Implements System.ComponentModel.INotifyPropertyChanged
        
        Private protref_nameField As ProtrefProtref_name
        
        Private protref_descField As String
        
        Private protref_ecField As ProtrefProtref_ec
        
        Private protref_activityField As ProtrefProtref_activity
        
        Private protref_dbField As ProtrefProtref_db
        
        Private protref_processedField As ProtrefProtref_processed
        
        '''<remarks/>
        <System.Xml.Serialization.XmlElementAttribute("Prot-ref_name", Order:=0)>  _
        Public Property Protref_name() As ProtrefProtref_name
            Get
                Return Me.protref_nameField
            End Get
            Set
                Me.protref_nameField = value
                Me.RaisePropertyChanged("Protref_name")
            End Set
        End Property
        
        '''<remarks/>
        <System.Xml.Serialization.XmlElementAttribute("Prot-ref_desc", Order:=1)>  _
        Public Property Protref_desc() As String
            Get
                Return Me.protref_descField
            End Get
            Set
                Me.protref_descField = value
                Me.RaisePropertyChanged("Protref_desc")
            End Set
        End Property
        
        '''<remarks/>
        <System.Xml.Serialization.XmlElementAttribute("Prot-ref_ec", Order:=2)>  _
        Public Property Protref_ec() As ProtrefProtref_ec
            Get
                Return Me.protref_ecField
            End Get
            Set
                Me.protref_ecField = value
                Me.RaisePropertyChanged("Protref_ec")
            End Set
        End Property
        
        '''<remarks/>
        <System.Xml.Serialization.XmlElementAttribute("Prot-ref_activity", Order:=3)>  _
        Public Property Protref_activity() As ProtrefProtref_activity
            Get
                Return Me.protref_activityField
            End Get
            Set
                Me.protref_activityField = value
                Me.RaisePropertyChanged("Protref_activity")
            End Set
        End Property
        
        '''<remarks/>
        <System.Xml.Serialization.XmlElementAttribute("Prot-ref_db", Order:=4)>  _
        Public Property Protref_db() As ProtrefProtref_db
            Get
                Return Me.protref_dbField
            End Get
            Set
                Me.protref_dbField = value
                Me.RaisePropertyChanged("Protref_db")
            End Set
        End Property
        
        '''<remarks/>
        <System.Xml.Serialization.XmlElementAttribute("Prot-ref_processed", Order:=5)>  _
        Public Property Protref_processed() As ProtrefProtref_processed
            Get
                Return Me.protref_processedField
            End Get
            Set
                Me.protref_processedField = value
                Me.RaisePropertyChanged("Protref_processed")
            End Set
        End Property
        
        Public Event PropertyChanged As System.ComponentModel.PropertyChangedEventHandler Implements System.ComponentModel.INotifyPropertyChanged.PropertyChanged
        
        Protected Sub RaisePropertyChanged(ByVal propertyName As String)
            Dim propertyChanged As System.ComponentModel.PropertyChangedEventHandler = Me.PropertyChangedEvent
            If (Not (propertyChanged) Is Nothing) Then
                propertyChanged(Me, New System.ComponentModel.PropertyChangedEventArgs(propertyName))
            End If
        End Sub
    End Class
    
    '''<remarks/>
    <System.CodeDom.Compiler.GeneratedCodeAttribute("System.Xml", "2.0.50727.4927"),  _
     System.SerializableAttribute(),  _
     System.Diagnostics.DebuggerStepThroughAttribute(),  _
     System.ComponentModel.DesignerCategoryAttribute("code"),  _
     System.Xml.Serialization.XmlTypeAttribute(AnonymousType:=true, [Namespace]:="http://www.ncbi.nlm.nih.gov/soap/eutils/efetch_gene")>  _
    Partial Public Class ProtrefProtref_name
        Inherits Object
        Implements System.ComponentModel.INotifyPropertyChanged
        
        Private protref_name_EField() As String
        
        '''<remarks/>
        <System.Xml.Serialization.XmlElementAttribute("Prot-ref_name_E", Order:=0)>  _
        Public Property Protref_name_E() As String()
            Get
                Return Me.protref_name_EField
            End Get
            Set
                Me.protref_name_EField = value
                Me.RaisePropertyChanged("Protref_name_E")
            End Set
        End Property
        
        Public Event PropertyChanged As System.ComponentModel.PropertyChangedEventHandler Implements System.ComponentModel.INotifyPropertyChanged.PropertyChanged
        
        Protected Sub RaisePropertyChanged(ByVal propertyName As String)
            Dim propertyChanged As System.ComponentModel.PropertyChangedEventHandler = Me.PropertyChangedEvent
            If (Not (propertyChanged) Is Nothing) Then
                propertyChanged(Me, New System.ComponentModel.PropertyChangedEventArgs(propertyName))
            End If
        End Sub
    End Class
    
    '''<remarks/>
    <System.CodeDom.Compiler.GeneratedCodeAttribute("System.Xml", "2.0.50727.4927"),  _
     System.SerializableAttribute(),  _
     System.Diagnostics.DebuggerStepThroughAttribute(),  _
     System.ComponentModel.DesignerCategoryAttribute("code"),  _
     System.Xml.Serialization.XmlTypeAttribute(AnonymousType:=true, [Namespace]:="http://www.ncbi.nlm.nih.gov/soap/eutils/efetch_gene")>  _
    Partial Public Class ProtrefProtref_ec
        Inherits Object
        Implements System.ComponentModel.INotifyPropertyChanged
        
        Private protref_ec_EField() As String
        
        '''<remarks/>
        <System.Xml.Serialization.XmlElementAttribute("Prot-ref_ec_E", Order:=0)>  _
        Public Property Protref_ec_E() As String()
            Get
                Return Me.protref_ec_EField
            End Get
            Set
                Me.protref_ec_EField = value
                Me.RaisePropertyChanged("Protref_ec_E")
            End Set
        End Property
        
        Public Event PropertyChanged As System.ComponentModel.PropertyChangedEventHandler Implements System.ComponentModel.INotifyPropertyChanged.PropertyChanged
        
        Protected Sub RaisePropertyChanged(ByVal propertyName As String)
            Dim propertyChanged As System.ComponentModel.PropertyChangedEventHandler = Me.PropertyChangedEvent
            If (Not (propertyChanged) Is Nothing) Then
                propertyChanged(Me, New System.ComponentModel.PropertyChangedEventArgs(propertyName))
            End If
        End Sub
    End Class
    
    '''<remarks/>
    <System.CodeDom.Compiler.GeneratedCodeAttribute("System.Xml", "2.0.50727.4927"),  _
     System.SerializableAttribute(),  _
     System.Diagnostics.DebuggerStepThroughAttribute(),  _
     System.ComponentModel.DesignerCategoryAttribute("code"),  _
     System.Xml.Serialization.XmlTypeAttribute(AnonymousType:=true, [Namespace]:="http://www.ncbi.nlm.nih.gov/soap/eutils/efetch_gene")>  _
    Partial Public Class ProtrefProtref_activity
        Inherits Object
        Implements System.ComponentModel.INotifyPropertyChanged
        
        Private protref_activity_EField() As String
        
        '''<remarks/>
        <System.Xml.Serialization.XmlElementAttribute("Prot-ref_activity_E", Order:=0)>  _
        Public Property Protref_activity_E() As String()
            Get
                Return Me.protref_activity_EField
            End Get
            Set
                Me.protref_activity_EField = value
                Me.RaisePropertyChanged("Protref_activity_E")
            End Set
        End Property
        
        Public Event PropertyChanged As System.ComponentModel.PropertyChangedEventHandler Implements System.ComponentModel.INotifyPropertyChanged.PropertyChanged
        
        Protected Sub RaisePropertyChanged(ByVal propertyName As String)
            Dim propertyChanged As System.ComponentModel.PropertyChangedEventHandler = Me.PropertyChangedEvent
            If (Not (propertyChanged) Is Nothing) Then
                propertyChanged(Me, New System.ComponentModel.PropertyChangedEventArgs(propertyName))
            End If
        End Sub
    End Class
    
    '''<remarks/>
    <System.CodeDom.Compiler.GeneratedCodeAttribute("System.Xml", "2.0.50727.4927"),  _
     System.SerializableAttribute(),  _
     System.Diagnostics.DebuggerStepThroughAttribute(),  _
     System.ComponentModel.DesignerCategoryAttribute("code"),  _
     System.Xml.Serialization.XmlTypeAttribute(AnonymousType:=true, [Namespace]:="http://www.ncbi.nlm.nih.gov/soap/eutils/efetch_gene")>  _
    Partial Public Class ProtrefProtref_db
        Inherits Object
        Implements System.ComponentModel.INotifyPropertyChanged
        
        Private dbtagField() As Dbtag
        
        '''<remarks/>
        <System.Xml.Serialization.XmlElementAttribute("Dbtag", Order:=0)>  _
        Public Property Dbtag() As Dbtag()
            Get
                Return Me.dbtagField
            End Get
            Set
                Me.dbtagField = value
                Me.RaisePropertyChanged("Dbtag")
            End Set
        End Property
        
        Public Event PropertyChanged As System.ComponentModel.PropertyChangedEventHandler Implements System.ComponentModel.INotifyPropertyChanged.PropertyChanged
        
        Protected Sub RaisePropertyChanged(ByVal propertyName As String)
            Dim propertyChanged As System.ComponentModel.PropertyChangedEventHandler = Me.PropertyChangedEvent
            If (Not (propertyChanged) Is Nothing) Then
                propertyChanged(Me, New System.ComponentModel.PropertyChangedEventArgs(propertyName))
            End If
        End Sub
    End Class
    
    '''<remarks/>
    <System.CodeDom.Compiler.GeneratedCodeAttribute("System.Xml", "2.0.50727.4927"),  _
     System.SerializableAttribute(),  _
     System.Diagnostics.DebuggerStepThroughAttribute(),  _
     System.ComponentModel.DesignerCategoryAttribute("code"),  _
     System.Xml.Serialization.XmlTypeAttribute(AnonymousType:=true, [Namespace]:="http://www.ncbi.nlm.nih.gov/soap/eutils/efetch_gene")>  _
    Partial Public Class ProtrefProtref_processed
        Inherits Object
        Implements System.ComponentModel.INotifyPropertyChanged
        
        Private valueField As ProtrefProtref_processedValue
        
        Public Sub New()
            MyBase.New
            Me.valueField = ProtrefProtref_processedValue.notset
        End Sub
        
        '''<remarks/>
        <System.Xml.Serialization.XmlAttributeAttribute(),  _
         System.ComponentModel.DefaultValueAttribute(ProtrefProtref_processedValue.notset)>  _
        Public Property value() As ProtrefProtref_processedValue
            Get
                Return Me.valueField
            End Get
            Set
                Me.valueField = value
                Me.RaisePropertyChanged("value")
            End Set
        End Property
        
        Public Event PropertyChanged As System.ComponentModel.PropertyChangedEventHandler Implements System.ComponentModel.INotifyPropertyChanged.PropertyChanged
        
        Protected Sub RaisePropertyChanged(ByVal propertyName As String)
            Dim propertyChanged As System.ComponentModel.PropertyChangedEventHandler = Me.PropertyChangedEvent
            If (Not (propertyChanged) Is Nothing) Then
                propertyChanged(Me, New System.ComponentModel.PropertyChangedEventArgs(propertyName))
            End If
        End Sub
    End Class
    
    '''<remarks/>
    <System.CodeDom.Compiler.GeneratedCodeAttribute("System.Xml", "2.0.50727.4927"),  _
     System.SerializableAttribute(),  _
     System.Xml.Serialization.XmlTypeAttribute(AnonymousType:=true, [Namespace]:="http://www.ncbi.nlm.nih.gov/soap/eutils/efetch_gene")>  _
    Public Enum ProtrefProtref_processedValue
        
        '''<remarks/>
        <System.Xml.Serialization.XmlEnumAttribute("not-set")>  _
        notset
        
        '''<remarks/>
        preprotein
        
        '''<remarks/>
        mature
        
        '''<remarks/>
        <System.Xml.Serialization.XmlEnumAttribute("signal-peptide")>  _
        signalpeptide
        
        '''<remarks/>
        <System.Xml.Serialization.XmlEnumAttribute("transit-peptide")>  _
        transitpeptide
    End Enum
    
    '''<remarks/>
    <System.CodeDom.Compiler.GeneratedCodeAttribute("System.Xml", "2.0.50727.4927"),  _
     System.SerializableAttribute(),  _
     System.Diagnostics.DebuggerStepThroughAttribute(),  _
     System.ComponentModel.DesignerCategoryAttribute("code"),  _
     System.Xml.Serialization.XmlTypeAttribute(AnonymousType:=true, [Namespace]:="http://www.ncbi.nlm.nih.gov/soap/eutils/efetch_gene")>  _
    Partial Public Class EntrezgeneEntrezgene_rna
        Inherits Object
        Implements System.ComponentModel.INotifyPropertyChanged
        
        Private rNArefField As RNAref
        
        '''<remarks/>
        <System.Xml.Serialization.XmlElementAttribute("RNA-ref", Order:=0)>  _
        Public Property RNAref() As RNAref
            Get
                Return Me.rNArefField
            End Get
            Set
                Me.rNArefField = value
                Me.RaisePropertyChanged("RNAref")
            End Set
        End Property
        
        Public Event PropertyChanged As System.ComponentModel.PropertyChangedEventHandler Implements System.ComponentModel.INotifyPropertyChanged.PropertyChanged
        
        Protected Sub RaisePropertyChanged(ByVal propertyName As String)
            Dim propertyChanged As System.ComponentModel.PropertyChangedEventHandler = Me.PropertyChangedEvent
            If (Not (propertyChanged) Is Nothing) Then
                propertyChanged(Me, New System.ComponentModel.PropertyChangedEventArgs(propertyName))
            End If
        End Sub
    End Class
    
    '''<remarks/>
    <System.CodeDom.Compiler.GeneratedCodeAttribute("System.Xml", "2.0.50727.4927"),  _
     System.SerializableAttribute(),  _
     System.Diagnostics.DebuggerStepThroughAttribute(),  _
     System.ComponentModel.DesignerCategoryAttribute("code"),  _
     System.Xml.Serialization.XmlTypeAttribute(AnonymousType:=true, [Namespace]:="http://www.ncbi.nlm.nih.gov/soap/eutils/efetch_gene")>  _
    Partial Public Class RNAref
        Inherits Object
        Implements System.ComponentModel.INotifyPropertyChanged
        
        Private rNAref_typeField As RNArefRNAref_type
        
        Private rNAref_pseudoField As RNArefRNAref_pseudo
        
        Private rNAref_extField As RNArefRNAref_ext
        
        '''<remarks/>
        <System.Xml.Serialization.XmlElementAttribute("RNA-ref_type", Order:=0)>  _
        Public Property RNAref_type() As RNArefRNAref_type
            Get
                Return Me.rNAref_typeField
            End Get
            Set
                Me.rNAref_typeField = value
                Me.RaisePropertyChanged("RNAref_type")
            End Set
        End Property
        
        '''<remarks/>
        <System.Xml.Serialization.XmlElementAttribute("RNA-ref_pseudo", Order:=1)>  _
        Public Property RNAref_pseudo() As RNArefRNAref_pseudo
            Get
                Return Me.rNAref_pseudoField
            End Get
            Set
                Me.rNAref_pseudoField = value
                Me.RaisePropertyChanged("RNAref_pseudo")
            End Set
        End Property
        
        '''<remarks/>
        <System.Xml.Serialization.XmlElementAttribute("RNA-ref_ext", Order:=2)>  _
        Public Property RNAref_ext() As RNArefRNAref_ext
            Get
                Return Me.rNAref_extField
            End Get
            Set
                Me.rNAref_extField = value
                Me.RaisePropertyChanged("RNAref_ext")
            End Set
        End Property
        
        Public Event PropertyChanged As System.ComponentModel.PropertyChangedEventHandler Implements System.ComponentModel.INotifyPropertyChanged.PropertyChanged
        
        Protected Sub RaisePropertyChanged(ByVal propertyName As String)
            Dim propertyChanged As System.ComponentModel.PropertyChangedEventHandler = Me.PropertyChangedEvent
            If (Not (propertyChanged) Is Nothing) Then
                propertyChanged(Me, New System.ComponentModel.PropertyChangedEventArgs(propertyName))
            End If
        End Sub
    End Class
    
    '''<remarks/>
    <System.CodeDom.Compiler.GeneratedCodeAttribute("System.Xml", "2.0.50727.4927"),  _
     System.SerializableAttribute(),  _
     System.Diagnostics.DebuggerStepThroughAttribute(),  _
     System.ComponentModel.DesignerCategoryAttribute("code"),  _
     System.Xml.Serialization.XmlTypeAttribute(AnonymousType:=true, [Namespace]:="http://www.ncbi.nlm.nih.gov/soap/eutils/efetch_gene")>  _
    Partial Public Class RNArefRNAref_type
        Inherits Object
        Implements System.ComponentModel.INotifyPropertyChanged
        
        Private valueField As RNArefRNAref_typeValue
        
        '''<remarks/>
        <System.Xml.Serialization.XmlAttributeAttribute()>  _
        Public Property value() As RNArefRNAref_typeValue
            Get
                Return Me.valueField
            End Get
            Set
                Me.valueField = value
                Me.RaisePropertyChanged("value")
            End Set
        End Property
        
        Public Event PropertyChanged As System.ComponentModel.PropertyChangedEventHandler Implements System.ComponentModel.INotifyPropertyChanged.PropertyChanged
        
        Protected Sub RaisePropertyChanged(ByVal propertyName As String)
            Dim propertyChanged As System.ComponentModel.PropertyChangedEventHandler = Me.PropertyChangedEvent
            If (Not (propertyChanged) Is Nothing) Then
                propertyChanged(Me, New System.ComponentModel.PropertyChangedEventArgs(propertyName))
            End If
        End Sub
    End Class
    
    '''<remarks/>
    <System.CodeDom.Compiler.GeneratedCodeAttribute("System.Xml", "2.0.50727.4927"),  _
     System.SerializableAttribute(),  _
     System.Xml.Serialization.XmlTypeAttribute(AnonymousType:=true, [Namespace]:="http://www.ncbi.nlm.nih.gov/soap/eutils/efetch_gene")>  _
    Public Enum RNArefRNAref_typeValue
        
        '''<remarks/>
        unknown
        
        '''<remarks/>
        premsg
        
        '''<remarks/>
        mRNA
        
        '''<remarks/>
        tRNA
        
        '''<remarks/>
        rRNA
        
        '''<remarks/>
        snRNA
        
        '''<remarks/>
        scRNA
        
        '''<remarks/>
        snoRNA
        
        '''<remarks/>
        ncRNA
        
        '''<remarks/>
        tmRNA
        
        '''<remarks/>
        miscRNA
        
        '''<remarks/>
        other
    End Enum
    
    '''<remarks/>
    <System.CodeDom.Compiler.GeneratedCodeAttribute("System.Xml", "2.0.50727.4927"),  _
     System.SerializableAttribute(),  _
     System.Diagnostics.DebuggerStepThroughAttribute(),  _
     System.ComponentModel.DesignerCategoryAttribute("code"),  _
     System.Xml.Serialization.XmlTypeAttribute(AnonymousType:=true, [Namespace]:="http://www.ncbi.nlm.nih.gov/soap/eutils/efetch_gene")>  _
    Partial Public Class RNArefRNAref_pseudo
        Inherits Object
        Implements System.ComponentModel.INotifyPropertyChanged
        
        Private valueField As RNArefRNAref_pseudoValue
        
        '''<remarks/>
        <System.Xml.Serialization.XmlAttributeAttribute()>  _
        Public Property value() As RNArefRNAref_pseudoValue
            Get
                Return Me.valueField
            End Get
            Set
                Me.valueField = value
                Me.RaisePropertyChanged("value")
            End Set
        End Property
        
        Public Event PropertyChanged As System.ComponentModel.PropertyChangedEventHandler Implements System.ComponentModel.INotifyPropertyChanged.PropertyChanged
        
        Protected Sub RaisePropertyChanged(ByVal propertyName As String)
            Dim propertyChanged As System.ComponentModel.PropertyChangedEventHandler = Me.PropertyChangedEvent
            If (Not (propertyChanged) Is Nothing) Then
                propertyChanged(Me, New System.ComponentModel.PropertyChangedEventArgs(propertyName))
            End If
        End Sub
    End Class
    
    '''<remarks/>
    <System.CodeDom.Compiler.GeneratedCodeAttribute("System.Xml", "2.0.50727.4927"),  _
     System.SerializableAttribute(),  _
     System.Xml.Serialization.XmlTypeAttribute(AnonymousType:=true, [Namespace]:="http://www.ncbi.nlm.nih.gov/soap/eutils/efetch_gene")>  _
    Public Enum RNArefRNAref_pseudoValue
        
        '''<remarks/>
        [true]
        
        '''<remarks/>
        [false]
    End Enum
    
    '''<remarks/>
    <System.CodeDom.Compiler.GeneratedCodeAttribute("System.Xml", "2.0.50727.4927"),  _
     System.SerializableAttribute(),  _
     System.Diagnostics.DebuggerStepThroughAttribute(),  _
     System.ComponentModel.DesignerCategoryAttribute("code"),  _
     System.Xml.Serialization.XmlTypeAttribute(AnonymousType:=true, [Namespace]:="http://www.ncbi.nlm.nih.gov/soap/eutils/efetch_gene")>  _
    Partial Public Class RNArefRNAref_ext
        Inherits Object
        Implements System.ComponentModel.INotifyPropertyChanged
        
        Private itemField As Object
        
        '''<remarks/>
        <System.Xml.Serialization.XmlElementAttribute("RNA-ref_ext_gen", GetType(RNArefRNAref_extRNAref_ext_gen), Order:=0),  _
         System.Xml.Serialization.XmlElementAttribute("RNA-ref_ext_name", GetType(String), Order:=0),  _
         System.Xml.Serialization.XmlElementAttribute("RNA-ref_ext_tRNA", GetType(RNArefRNAref_extRNAref_ext_tRNA), Order:=0)>  _
        Public Property Item() As Object
            Get
                Return Me.itemField
            End Get
            Set
                Me.itemField = value
                Me.RaisePropertyChanged("Item")
            End Set
        End Property
        
        Public Event PropertyChanged As System.ComponentModel.PropertyChangedEventHandler Implements System.ComponentModel.INotifyPropertyChanged.PropertyChanged
        
        Protected Sub RaisePropertyChanged(ByVal propertyName As String)
            Dim propertyChanged As System.ComponentModel.PropertyChangedEventHandler = Me.PropertyChangedEvent
            If (Not (propertyChanged) Is Nothing) Then
                propertyChanged(Me, New System.ComponentModel.PropertyChangedEventArgs(propertyName))
            End If
        End Sub
    End Class
    
    '''<remarks/>
    <System.CodeDom.Compiler.GeneratedCodeAttribute("System.Xml", "2.0.50727.4927"),  _
     System.SerializableAttribute(),  _
     System.Diagnostics.DebuggerStepThroughAttribute(),  _
     System.ComponentModel.DesignerCategoryAttribute("code"),  _
     System.Xml.Serialization.XmlTypeAttribute(AnonymousType:=true, [Namespace]:="http://www.ncbi.nlm.nih.gov/soap/eutils/efetch_gene")>  _
    Partial Public Class RNArefRNAref_extRNAref_ext_gen
        Inherits Object
        Implements System.ComponentModel.INotifyPropertyChanged
        
        Private rNAgenField As RNAgen
        
        '''<remarks/>
        <System.Xml.Serialization.XmlElementAttribute("RNA-gen", Order:=0)>  _
        Public Property RNAgen() As RNAgen
            Get
                Return Me.rNAgenField
            End Get
            Set
                Me.rNAgenField = value
                Me.RaisePropertyChanged("RNAgen")
            End Set
        End Property
        
        Public Event PropertyChanged As System.ComponentModel.PropertyChangedEventHandler Implements System.ComponentModel.INotifyPropertyChanged.PropertyChanged
        
        Protected Sub RaisePropertyChanged(ByVal propertyName As String)
            Dim propertyChanged As System.ComponentModel.PropertyChangedEventHandler = Me.PropertyChangedEvent
            If (Not (propertyChanged) Is Nothing) Then
                propertyChanged(Me, New System.ComponentModel.PropertyChangedEventArgs(propertyName))
            End If
        End Sub
    End Class
    
    '''<remarks/>
    <System.CodeDom.Compiler.GeneratedCodeAttribute("System.Xml", "2.0.50727.4927"),  _
     System.SerializableAttribute(),  _
     System.Diagnostics.DebuggerStepThroughAttribute(),  _
     System.ComponentModel.DesignerCategoryAttribute("code"),  _
     System.Xml.Serialization.XmlTypeAttribute(AnonymousType:=true, [Namespace]:="http://www.ncbi.nlm.nih.gov/soap/eutils/efetch_gene")>  _
    Partial Public Class RNAgen
        Inherits Object
        Implements System.ComponentModel.INotifyPropertyChanged
        
        Private rNAgen_classField As String
        
        Private rNAgen_productField As String
        
        Private rNAgen_qualsField As RNAgenRNAgen_quals
        
        '''<remarks/>
        <System.Xml.Serialization.XmlElementAttribute("RNA-gen_class", Order:=0)>  _
        Public Property RNAgen_class() As String
            Get
                Return Me.rNAgen_classField
            End Get
            Set
                Me.rNAgen_classField = value
                Me.RaisePropertyChanged("RNAgen_class")
            End Set
        End Property
        
        '''<remarks/>
        <System.Xml.Serialization.XmlElementAttribute("RNA-gen_product", Order:=1)>  _
        Public Property RNAgen_product() As String
            Get
                Return Me.rNAgen_productField
            End Get
            Set
                Me.rNAgen_productField = value
                Me.RaisePropertyChanged("RNAgen_product")
            End Set
        End Property
        
        '''<remarks/>
        <System.Xml.Serialization.XmlElementAttribute("RNA-gen_quals", Order:=2)>  _
        Public Property RNAgen_quals() As RNAgenRNAgen_quals
            Get
                Return Me.rNAgen_qualsField
            End Get
            Set
                Me.rNAgen_qualsField = value
                Me.RaisePropertyChanged("RNAgen_quals")
            End Set
        End Property
        
        Public Event PropertyChanged As System.ComponentModel.PropertyChangedEventHandler Implements System.ComponentModel.INotifyPropertyChanged.PropertyChanged
        
        Protected Sub RaisePropertyChanged(ByVal propertyName As String)
            Dim propertyChanged As System.ComponentModel.PropertyChangedEventHandler = Me.PropertyChangedEvent
            If (Not (propertyChanged) Is Nothing) Then
                propertyChanged(Me, New System.ComponentModel.PropertyChangedEventArgs(propertyName))
            End If
        End Sub
    End Class
    
    '''<remarks/>
    <System.CodeDom.Compiler.GeneratedCodeAttribute("System.Xml", "2.0.50727.4927"),  _
     System.SerializableAttribute(),  _
     System.Diagnostics.DebuggerStepThroughAttribute(),  _
     System.ComponentModel.DesignerCategoryAttribute("code"),  _
     System.Xml.Serialization.XmlTypeAttribute(AnonymousType:=true, [Namespace]:="http://www.ncbi.nlm.nih.gov/soap/eutils/efetch_gene")>  _
    Partial Public Class RNAgenRNAgen_quals
        Inherits Object
        Implements System.ComponentModel.INotifyPropertyChanged
        
        Private rNAqualsetField As RNAqualset
        
        '''<remarks/>
        <System.Xml.Serialization.XmlElementAttribute("RNA-qual-set", Order:=0)>  _
        Public Property RNAqualset() As RNAqualset
            Get
                Return Me.rNAqualsetField
            End Get
            Set
                Me.rNAqualsetField = value
                Me.RaisePropertyChanged("RNAqualset")
            End Set
        End Property
        
        Public Event PropertyChanged As System.ComponentModel.PropertyChangedEventHandler Implements System.ComponentModel.INotifyPropertyChanged.PropertyChanged
        
        Protected Sub RaisePropertyChanged(ByVal propertyName As String)
            Dim propertyChanged As System.ComponentModel.PropertyChangedEventHandler = Me.PropertyChangedEvent
            If (Not (propertyChanged) Is Nothing) Then
                propertyChanged(Me, New System.ComponentModel.PropertyChangedEventArgs(propertyName))
            End If
        End Sub
    End Class
    
    '''<remarks/>
    <System.CodeDom.Compiler.GeneratedCodeAttribute("System.Xml", "2.0.50727.4927"),  _
     System.SerializableAttribute(),  _
     System.Diagnostics.DebuggerStepThroughAttribute(),  _
     System.ComponentModel.DesignerCategoryAttribute("code"),  _
     System.Xml.Serialization.XmlTypeAttribute(AnonymousType:=true, [Namespace]:="http://www.ncbi.nlm.nih.gov/soap/eutils/efetch_gene")>  _
    Partial Public Class RNAqualset
        Inherits Object
        Implements System.ComponentModel.INotifyPropertyChanged
        
        Private rNAqualField() As RNAqual
        
        '''<remarks/>
        <System.Xml.Serialization.XmlElementAttribute("RNA-qual", Order:=0)>  _
        Public Property RNAqual() As RNAqual()
            Get
                Return Me.rNAqualField
            End Get
            Set
                Me.rNAqualField = value
                Me.RaisePropertyChanged("RNAqual")
            End Set
        End Property
        
        Public Event PropertyChanged As System.ComponentModel.PropertyChangedEventHandler Implements System.ComponentModel.INotifyPropertyChanged.PropertyChanged
        
        Protected Sub RaisePropertyChanged(ByVal propertyName As String)
            Dim propertyChanged As System.ComponentModel.PropertyChangedEventHandler = Me.PropertyChangedEvent
            If (Not (propertyChanged) Is Nothing) Then
                propertyChanged(Me, New System.ComponentModel.PropertyChangedEventArgs(propertyName))
            End If
        End Sub
    End Class
    
    '''<remarks/>
    <System.CodeDom.Compiler.GeneratedCodeAttribute("System.Xml", "2.0.50727.4927"),  _
     System.SerializableAttribute(),  _
     System.Diagnostics.DebuggerStepThroughAttribute(),  _
     System.ComponentModel.DesignerCategoryAttribute("code"),  _
     System.Xml.Serialization.XmlTypeAttribute(AnonymousType:=true, [Namespace]:="http://www.ncbi.nlm.nih.gov/soap/eutils/efetch_gene")>  _
    Partial Public Class RNAqual
        Inherits Object
        Implements System.ComponentModel.INotifyPropertyChanged
        
        Private rNAqual_qualField As String
        
        Private rNAqual_valField As String
        
        '''<remarks/>
        <System.Xml.Serialization.XmlElementAttribute("RNA-qual_qual", Order:=0)>  _
        Public Property RNAqual_qual() As String
            Get
                Return Me.rNAqual_qualField
            End Get
            Set
                Me.rNAqual_qualField = value
                Me.RaisePropertyChanged("RNAqual_qual")
            End Set
        End Property
        
        '''<remarks/>
        <System.Xml.Serialization.XmlElementAttribute("RNA-qual_val", Order:=1)>  _
        Public Property RNAqual_val() As String
            Get
                Return Me.rNAqual_valField
            End Get
            Set
                Me.rNAqual_valField = value
                Me.RaisePropertyChanged("RNAqual_val")
            End Set
        End Property
        
        Public Event PropertyChanged As System.ComponentModel.PropertyChangedEventHandler Implements System.ComponentModel.INotifyPropertyChanged.PropertyChanged
        
        Protected Sub RaisePropertyChanged(ByVal propertyName As String)
            Dim propertyChanged As System.ComponentModel.PropertyChangedEventHandler = Me.PropertyChangedEvent
            If (Not (propertyChanged) Is Nothing) Then
                propertyChanged(Me, New System.ComponentModel.PropertyChangedEventArgs(propertyName))
            End If
        End Sub
    End Class
    
    '''<remarks/>
    <System.CodeDom.Compiler.GeneratedCodeAttribute("System.Xml", "2.0.50727.4927"),  _
     System.SerializableAttribute(),  _
     System.Diagnostics.DebuggerStepThroughAttribute(),  _
     System.ComponentModel.DesignerCategoryAttribute("code"),  _
     System.Xml.Serialization.XmlTypeAttribute(AnonymousType:=true, [Namespace]:="http://www.ncbi.nlm.nih.gov/soap/eutils/efetch_gene")>  _
    Partial Public Class RNArefRNAref_extRNAref_ext_tRNA
        Inherits Object
        Implements System.ComponentModel.INotifyPropertyChanged
        
        Private trnaextField As Trnaext
        
        '''<remarks/>
        <System.Xml.Serialization.XmlElementAttribute("Trna-ext", Order:=0)>  _
        Public Property Trnaext() As Trnaext
            Get
                Return Me.trnaextField
            End Get
            Set
                Me.trnaextField = value
                Me.RaisePropertyChanged("Trnaext")
            End Set
        End Property
        
        Public Event PropertyChanged As System.ComponentModel.PropertyChangedEventHandler Implements System.ComponentModel.INotifyPropertyChanged.PropertyChanged
        
        Protected Sub RaisePropertyChanged(ByVal propertyName As String)
            Dim propertyChanged As System.ComponentModel.PropertyChangedEventHandler = Me.PropertyChangedEvent
            If (Not (propertyChanged) Is Nothing) Then
                propertyChanged(Me, New System.ComponentModel.PropertyChangedEventArgs(propertyName))
            End If
        End Sub
    End Class
    
    '''<remarks/>
    <System.CodeDom.Compiler.GeneratedCodeAttribute("System.Xml", "2.0.50727.4927"),  _
     System.SerializableAttribute(),  _
     System.Diagnostics.DebuggerStepThroughAttribute(),  _
     System.ComponentModel.DesignerCategoryAttribute("code"),  _
     System.Xml.Serialization.XmlTypeAttribute(AnonymousType:=true, [Namespace]:="http://www.ncbi.nlm.nih.gov/soap/eutils/efetch_gene")>  _
    Partial Public Class Trnaext
        Inherits Object
        Implements System.ComponentModel.INotifyPropertyChanged
        
        Private trnaext_aaField As TrnaextTrnaext_aa
        
        Private trnaext_codonField As TrnaextTrnaext_codon
        
        Private trnaext_anticodonField As TrnaextTrnaext_anticodon
        
        '''<remarks/>
        <System.Xml.Serialization.XmlElementAttribute("Trna-ext_aa", Order:=0)>  _
        Public Property Trnaext_aa() As TrnaextTrnaext_aa
            Get
                Return Me.trnaext_aaField
            End Get
            Set
                Me.trnaext_aaField = value
                Me.RaisePropertyChanged("Trnaext_aa")
            End Set
        End Property
        
        '''<remarks/>
        <System.Xml.Serialization.XmlElementAttribute("Trna-ext_codon", Order:=1)>  _
        Public Property Trnaext_codon() As TrnaextTrnaext_codon
            Get
                Return Me.trnaext_codonField
            End Get
            Set
                Me.trnaext_codonField = value
                Me.RaisePropertyChanged("Trnaext_codon")
            End Set
        End Property
        
        '''<remarks/>
        <System.Xml.Serialization.XmlElementAttribute("Trna-ext_anticodon", Order:=2)>  _
        Public Property Trnaext_anticodon() As TrnaextTrnaext_anticodon
            Get
                Return Me.trnaext_anticodonField
            End Get
            Set
                Me.trnaext_anticodonField = value
                Me.RaisePropertyChanged("Trnaext_anticodon")
            End Set
        End Property
        
        Public Event PropertyChanged As System.ComponentModel.PropertyChangedEventHandler Implements System.ComponentModel.INotifyPropertyChanged.PropertyChanged
        
        Protected Sub RaisePropertyChanged(ByVal propertyName As String)
            Dim propertyChanged As System.ComponentModel.PropertyChangedEventHandler = Me.PropertyChangedEvent
            If (Not (propertyChanged) Is Nothing) Then
                propertyChanged(Me, New System.ComponentModel.PropertyChangedEventArgs(propertyName))
            End If
        End Sub
    End Class
    
    '''<remarks/>
    <System.CodeDom.Compiler.GeneratedCodeAttribute("System.Xml", "2.0.50727.4927"),  _
     System.SerializableAttribute(),  _
     System.Diagnostics.DebuggerStepThroughAttribute(),  _
     System.ComponentModel.DesignerCategoryAttribute("code"),  _
     System.Xml.Serialization.XmlTypeAttribute(AnonymousType:=true, [Namespace]:="http://www.ncbi.nlm.nih.gov/soap/eutils/efetch_gene")>  _
    Partial Public Class TrnaextTrnaext_aa
        Inherits Object
        Implements System.ComponentModel.INotifyPropertyChanged
        
        Private itemField As String
        
        Private itemElementNameField As ItemChoiceType1
        
        '''<remarks/>
        <System.Xml.Serialization.XmlElementAttribute("Trna-ext_aa_iupacaa", GetType(String), DataType:="integer", Order:=0),  _
         System.Xml.Serialization.XmlElementAttribute("Trna-ext_aa_ncbi8aa", GetType(String), DataType:="integer", Order:=0),  _
         System.Xml.Serialization.XmlElementAttribute("Trna-ext_aa_ncbieaa", GetType(String), DataType:="integer", Order:=0),  _
         System.Xml.Serialization.XmlElementAttribute("Trna-ext_aa_ncbistdaa", GetType(String), DataType:="integer", Order:=0),  _
         System.Xml.Serialization.XmlChoiceIdentifierAttribute("ItemElementName")>  _
        Public Property Item() As String
            Get
                Return Me.itemField
            End Get
            Set
                Me.itemField = value
                Me.RaisePropertyChanged("Item")
            End Set
        End Property
        
        '''<remarks/>
        <System.Xml.Serialization.XmlElementAttribute(Order:=1),  _
         System.Xml.Serialization.XmlIgnoreAttribute()>  _
        Public Property ItemElementName() As ItemChoiceType1
            Get
                Return Me.itemElementNameField
            End Get
            Set
                Me.itemElementNameField = value
                Me.RaisePropertyChanged("ItemElementName")
            End Set
        End Property
        
        Public Event PropertyChanged As System.ComponentModel.PropertyChangedEventHandler Implements System.ComponentModel.INotifyPropertyChanged.PropertyChanged
        
        Protected Sub RaisePropertyChanged(ByVal propertyName As String)
            Dim propertyChanged As System.ComponentModel.PropertyChangedEventHandler = Me.PropertyChangedEvent
            If (Not (propertyChanged) Is Nothing) Then
                propertyChanged(Me, New System.ComponentModel.PropertyChangedEventArgs(propertyName))
            End If
        End Sub
    End Class
    
    '''<remarks/>
    <System.CodeDom.Compiler.GeneratedCodeAttribute("System.Xml", "2.0.50727.4927"),  _
     System.SerializableAttribute(),  _
     System.Xml.Serialization.XmlTypeAttribute([Namespace]:="http://www.ncbi.nlm.nih.gov/soap/eutils/efetch_gene", IncludeInSchema:=false)>  _
    Public Enum ItemChoiceType1
        
        '''<remarks/>
        <System.Xml.Serialization.XmlEnumAttribute("Trna-ext_aa_iupacaa")>  _
        Trnaext_aa_iupacaa
        
        '''<remarks/>
        <System.Xml.Serialization.XmlEnumAttribute("Trna-ext_aa_ncbi8aa")>  _
        Trnaext_aa_ncbi8aa
        
        '''<remarks/>
        <System.Xml.Serialization.XmlEnumAttribute("Trna-ext_aa_ncbieaa")>  _
        Trnaext_aa_ncbieaa
        
        '''<remarks/>
        <System.Xml.Serialization.XmlEnumAttribute("Trna-ext_aa_ncbistdaa")>  _
        Trnaext_aa_ncbistdaa
    End Enum
    
    '''<remarks/>
    <System.CodeDom.Compiler.GeneratedCodeAttribute("System.Xml", "2.0.50727.4927"),  _
     System.SerializableAttribute(),  _
     System.Diagnostics.DebuggerStepThroughAttribute(),  _
     System.ComponentModel.DesignerCategoryAttribute("code"),  _
     System.Xml.Serialization.XmlTypeAttribute(AnonymousType:=true, [Namespace]:="http://www.ncbi.nlm.nih.gov/soap/eutils/efetch_gene")>  _
    Partial Public Class TrnaextTrnaext_codon
        Inherits Object
        Implements System.ComponentModel.INotifyPropertyChanged
        
        Private trnaext_codon_EField() As String
        
        '''<remarks/>
        <System.Xml.Serialization.XmlElementAttribute("Trna-ext_codon_E", DataType:="integer", Order:=0)>  _
        Public Property Trnaext_codon_E() As String()
            Get
                Return Me.trnaext_codon_EField
            End Get
            Set
                Me.trnaext_codon_EField = value
                Me.RaisePropertyChanged("Trnaext_codon_E")
            End Set
        End Property
        
        Public Event PropertyChanged As System.ComponentModel.PropertyChangedEventHandler Implements System.ComponentModel.INotifyPropertyChanged.PropertyChanged
        
        Protected Sub RaisePropertyChanged(ByVal propertyName As String)
            Dim propertyChanged As System.ComponentModel.PropertyChangedEventHandler = Me.PropertyChangedEvent
            If (Not (propertyChanged) Is Nothing) Then
                propertyChanged(Me, New System.ComponentModel.PropertyChangedEventArgs(propertyName))
            End If
        End Sub
    End Class
    
    '''<remarks/>
    <System.CodeDom.Compiler.GeneratedCodeAttribute("System.Xml", "2.0.50727.4927"),  _
     System.SerializableAttribute(),  _
     System.Diagnostics.DebuggerStepThroughAttribute(),  _
     System.ComponentModel.DesignerCategoryAttribute("code"),  _
     System.Xml.Serialization.XmlTypeAttribute(AnonymousType:=true, [Namespace]:="http://www.ncbi.nlm.nih.gov/soap/eutils/efetch_gene")>  _
    Partial Public Class TrnaextTrnaext_anticodon
        Inherits Object
        Implements System.ComponentModel.INotifyPropertyChanged
        
        Private seqlocField As Seqloc
        
        '''<remarks/>
        <System.Xml.Serialization.XmlElementAttribute("Seq-loc", Order:=0)>  _
        Public Property Seqloc() As Seqloc
            Get
                Return Me.seqlocField
            End Get
            Set
                Me.seqlocField = value
                Me.RaisePropertyChanged("Seqloc")
            End Set
        End Property
        
        Public Event PropertyChanged As System.ComponentModel.PropertyChangedEventHandler Implements System.ComponentModel.INotifyPropertyChanged.PropertyChanged
        
        Protected Sub RaisePropertyChanged(ByVal propertyName As String)
            Dim propertyChanged As System.ComponentModel.PropertyChangedEventHandler = Me.PropertyChangedEvent
            If (Not (propertyChanged) Is Nothing) Then
                propertyChanged(Me, New System.ComponentModel.PropertyChangedEventArgs(propertyName))
            End If
        End Sub
    End Class
    
    '''<remarks/>
    <System.CodeDom.Compiler.GeneratedCodeAttribute("System.Xml", "2.0.50727.4927"),  _
     System.SerializableAttribute(),  _
     System.Diagnostics.DebuggerStepThroughAttribute(),  _
     System.ComponentModel.DesignerCategoryAttribute("code"),  _
     System.Xml.Serialization.XmlTypeAttribute(AnonymousType:=true, [Namespace]:="http://www.ncbi.nlm.nih.gov/soap/eutils/efetch_gene")>  _
    Partial Public Class Seqloc
        Inherits Object
        Implements System.ComponentModel.INotifyPropertyChanged
        
        Private itemField As Object
        
        '''<remarks/>
        <System.Xml.Serialization.XmlElementAttribute("Seq-loc_bond", GetType(SeqlocSeqloc_bond), Order:=0),  _
         System.Xml.Serialization.XmlElementAttribute("Seq-loc_empty", GetType(SeqlocSeqloc_empty), Order:=0),  _
         System.Xml.Serialization.XmlElementAttribute("Seq-loc_equiv", GetType(SeqlocSeqloc_equiv), Order:=0),  _
         System.Xml.Serialization.XmlElementAttribute("Seq-loc_feat", GetType(SeqlocSeqloc_feat), Order:=0),  _
         System.Xml.Serialization.XmlElementAttribute("Seq-loc_int", GetType(SeqlocSeqloc_int), Order:=0),  _
         System.Xml.Serialization.XmlElementAttribute("Seq-loc_mix", GetType(SeqlocSeqloc_mix), Order:=0),  _
         System.Xml.Serialization.XmlElementAttribute("Seq-loc_null", GetType(SeqlocSeqloc_null), Order:=0),  _
         System.Xml.Serialization.XmlElementAttribute("Seq-loc_packed-int", GetType(SeqlocSeqloc_packedint), Order:=0),  _
         System.Xml.Serialization.XmlElementAttribute("Seq-loc_packed-pnt", GetType(SeqlocSeqloc_packedpnt), Order:=0),  _
         System.Xml.Serialization.XmlElementAttribute("Seq-loc_pnt", GetType(SeqlocSeqloc_pnt), Order:=0),  _
         System.Xml.Serialization.XmlElementAttribute("Seq-loc_whole", GetType(SeqlocSeqloc_whole), Order:=0)>  _
        Public Property Item() As Object
            Get
                Return Me.itemField
            End Get
            Set
                Me.itemField = value
                Me.RaisePropertyChanged("Item")
            End Set
        End Property
        
        Public Event PropertyChanged As System.ComponentModel.PropertyChangedEventHandler Implements System.ComponentModel.INotifyPropertyChanged.PropertyChanged
        
        Protected Sub RaisePropertyChanged(ByVal propertyName As String)
            Dim propertyChanged As System.ComponentModel.PropertyChangedEventHandler = Me.PropertyChangedEvent
            If (Not (propertyChanged) Is Nothing) Then
                propertyChanged(Me, New System.ComponentModel.PropertyChangedEventArgs(propertyName))
            End If
        End Sub
    End Class
    
    '''<remarks/>
    <System.CodeDom.Compiler.GeneratedCodeAttribute("System.Xml", "2.0.50727.4927"),  _
     System.SerializableAttribute(),  _
     System.Diagnostics.DebuggerStepThroughAttribute(),  _
     System.ComponentModel.DesignerCategoryAttribute("code"),  _
     System.Xml.Serialization.XmlTypeAttribute(AnonymousType:=true, [Namespace]:="http://www.ncbi.nlm.nih.gov/soap/eutils/efetch_gene")>  _
    Partial Public Class SeqlocSeqloc_bond
        Inherits Object
        Implements System.ComponentModel.INotifyPropertyChanged
        
        Private seqbondField As Seqbond
        
        '''<remarks/>
        <System.Xml.Serialization.XmlElementAttribute("Seq-bond", Order:=0)>  _
        Public Property Seqbond() As Seqbond
            Get
                Return Me.seqbondField
            End Get
            Set
                Me.seqbondField = value
                Me.RaisePropertyChanged("Seqbond")
            End Set
        End Property
        
        Public Event PropertyChanged As System.ComponentModel.PropertyChangedEventHandler Implements System.ComponentModel.INotifyPropertyChanged.PropertyChanged
        
        Protected Sub RaisePropertyChanged(ByVal propertyName As String)
            Dim propertyChanged As System.ComponentModel.PropertyChangedEventHandler = Me.PropertyChangedEvent
            If (Not (propertyChanged) Is Nothing) Then
                propertyChanged(Me, New System.ComponentModel.PropertyChangedEventArgs(propertyName))
            End If
        End Sub
    End Class
    
    '''<remarks/>
    <System.CodeDom.Compiler.GeneratedCodeAttribute("System.Xml", "2.0.50727.4927"),  _
     System.SerializableAttribute(),  _
     System.Diagnostics.DebuggerStepThroughAttribute(),  _
     System.ComponentModel.DesignerCategoryAttribute("code"),  _
     System.Xml.Serialization.XmlTypeAttribute(AnonymousType:=true, [Namespace]:="http://www.ncbi.nlm.nih.gov/soap/eutils/efetch_gene")>  _
    Partial Public Class Seqbond
        Inherits Object
        Implements System.ComponentModel.INotifyPropertyChanged
        
        Private seqbond_aField As SeqbondSeqbond_a
        
        Private seqbond_bField As SeqbondSeqbond_b
        
        '''<remarks/>
        <System.Xml.Serialization.XmlElementAttribute("Seq-bond_a", Order:=0)>  _
        Public Property Seqbond_a() As SeqbondSeqbond_a
            Get
                Return Me.seqbond_aField
            End Get
            Set
                Me.seqbond_aField = value
                Me.RaisePropertyChanged("Seqbond_a")
            End Set
        End Property
        
        '''<remarks/>
        <System.Xml.Serialization.XmlElementAttribute("Seq-bond_b", Order:=1)>  _
        Public Property Seqbond_b() As SeqbondSeqbond_b
            Get
                Return Me.seqbond_bField
            End Get
            Set
                Me.seqbond_bField = value
                Me.RaisePropertyChanged("Seqbond_b")
            End Set
        End Property
        
        Public Event PropertyChanged As System.ComponentModel.PropertyChangedEventHandler Implements System.ComponentModel.INotifyPropertyChanged.PropertyChanged
        
        Protected Sub RaisePropertyChanged(ByVal propertyName As String)
            Dim propertyChanged As System.ComponentModel.PropertyChangedEventHandler = Me.PropertyChangedEvent
            If (Not (propertyChanged) Is Nothing) Then
                propertyChanged(Me, New System.ComponentModel.PropertyChangedEventArgs(propertyName))
            End If
        End Sub
    End Class
    
    '''<remarks/>
    <System.CodeDom.Compiler.GeneratedCodeAttribute("System.Xml", "2.0.50727.4927"),  _
     System.SerializableAttribute(),  _
     System.Diagnostics.DebuggerStepThroughAttribute(),  _
     System.ComponentModel.DesignerCategoryAttribute("code"),  _
     System.Xml.Serialization.XmlTypeAttribute(AnonymousType:=true, [Namespace]:="http://www.ncbi.nlm.nih.gov/soap/eutils/efetch_gene")>  _
    Partial Public Class SeqbondSeqbond_a
        Inherits Object
        Implements System.ComponentModel.INotifyPropertyChanged
        
        Private seqpointField As Seqpoint
        
        '''<remarks/>
        <System.Xml.Serialization.XmlElementAttribute("Seq-point", Order:=0)>  _
        Public Property Seqpoint() As Seqpoint
            Get
                Return Me.seqpointField
            End Get
            Set
                Me.seqpointField = value
                Me.RaisePropertyChanged("Seqpoint")
            End Set
        End Property
        
        Public Event PropertyChanged As System.ComponentModel.PropertyChangedEventHandler Implements System.ComponentModel.INotifyPropertyChanged.PropertyChanged
        
        Protected Sub RaisePropertyChanged(ByVal propertyName As String)
            Dim propertyChanged As System.ComponentModel.PropertyChangedEventHandler = Me.PropertyChangedEvent
            If (Not (propertyChanged) Is Nothing) Then
                propertyChanged(Me, New System.ComponentModel.PropertyChangedEventArgs(propertyName))
            End If
        End Sub
    End Class
    
    '''<remarks/>
    <System.CodeDom.Compiler.GeneratedCodeAttribute("System.Xml", "2.0.50727.4927"),  _
     System.SerializableAttribute(),  _
     System.Diagnostics.DebuggerStepThroughAttribute(),  _
     System.ComponentModel.DesignerCategoryAttribute("code"),  _
     System.Xml.Serialization.XmlTypeAttribute(AnonymousType:=true, [Namespace]:="http://www.ncbi.nlm.nih.gov/soap/eutils/efetch_gene")>  _
    Partial Public Class Seqpoint
        Inherits Object
        Implements System.ComponentModel.INotifyPropertyChanged
        
        Private seqpoint_pointField As String
        
        Private seqpoint_strandField As SeqpointSeqpoint_strand
        
        Private seqpoint_idField As SeqpointSeqpoint_id
        
        Private seqpoint_fuzzField As SeqpointSeqpoint_fuzz
        
        '''<remarks/>
        <System.Xml.Serialization.XmlElementAttribute("Seq-point_point", DataType:="integer", Order:=0)>  _
        Public Property Seqpoint_point() As String
            Get
                Return Me.seqpoint_pointField
            End Get
            Set
                Me.seqpoint_pointField = value
                Me.RaisePropertyChanged("Seqpoint_point")
            End Set
        End Property
        
        '''<remarks/>
        <System.Xml.Serialization.XmlElementAttribute("Seq-point_strand", Order:=1)>  _
        Public Property Seqpoint_strand() As SeqpointSeqpoint_strand
            Get
                Return Me.seqpoint_strandField
            End Get
            Set
                Me.seqpoint_strandField = value
                Me.RaisePropertyChanged("Seqpoint_strand")
            End Set
        End Property
        
        '''<remarks/>
        <System.Xml.Serialization.XmlElementAttribute("Seq-point_id", Order:=2)>  _
        Public Property Seqpoint_id() As SeqpointSeqpoint_id
            Get
                Return Me.seqpoint_idField
            End Get
            Set
                Me.seqpoint_idField = value
                Me.RaisePropertyChanged("Seqpoint_id")
            End Set
        End Property
        
        '''<remarks/>
        <System.Xml.Serialization.XmlElementAttribute("Seq-point_fuzz", Order:=3)>  _
        Public Property Seqpoint_fuzz() As SeqpointSeqpoint_fuzz
            Get
                Return Me.seqpoint_fuzzField
            End Get
            Set
                Me.seqpoint_fuzzField = value
                Me.RaisePropertyChanged("Seqpoint_fuzz")
            End Set
        End Property
        
        Public Event PropertyChanged As System.ComponentModel.PropertyChangedEventHandler Implements System.ComponentModel.INotifyPropertyChanged.PropertyChanged
        
        Protected Sub RaisePropertyChanged(ByVal propertyName As String)
            Dim propertyChanged As System.ComponentModel.PropertyChangedEventHandler = Me.PropertyChangedEvent
            If (Not (propertyChanged) Is Nothing) Then
                propertyChanged(Me, New System.ComponentModel.PropertyChangedEventArgs(propertyName))
            End If
        End Sub
    End Class
    
    '''<remarks/>
    <System.CodeDom.Compiler.GeneratedCodeAttribute("System.Xml", "2.0.50727.4927"),  _
     System.SerializableAttribute(),  _
     System.Diagnostics.DebuggerStepThroughAttribute(),  _
     System.ComponentModel.DesignerCategoryAttribute("code"),  _
     System.Xml.Serialization.XmlTypeAttribute(AnonymousType:=true, [Namespace]:="http://www.ncbi.nlm.nih.gov/soap/eutils/efetch_gene")>  _
    Partial Public Class SeqpointSeqpoint_strand
        Inherits Object
        Implements System.ComponentModel.INotifyPropertyChanged
        
        Private nastrandField As Nastrand
        
        '''<remarks/>
        <System.Xml.Serialization.XmlElementAttribute("Na-strand", Order:=0)>  _
        Public Property Nastrand() As Nastrand
            Get
                Return Me.nastrandField
            End Get
            Set
                Me.nastrandField = value
                Me.RaisePropertyChanged("Nastrand")
            End Set
        End Property
        
        Public Event PropertyChanged As System.ComponentModel.PropertyChangedEventHandler Implements System.ComponentModel.INotifyPropertyChanged.PropertyChanged
        
        Protected Sub RaisePropertyChanged(ByVal propertyName As String)
            Dim propertyChanged As System.ComponentModel.PropertyChangedEventHandler = Me.PropertyChangedEvent
            If (Not (propertyChanged) Is Nothing) Then
                propertyChanged(Me, New System.ComponentModel.PropertyChangedEventArgs(propertyName))
            End If
        End Sub
    End Class
    
    '''<remarks/>
    <System.CodeDom.Compiler.GeneratedCodeAttribute("System.Xml", "2.0.50727.4927"),  _
     System.SerializableAttribute(),  _
     System.Diagnostics.DebuggerStepThroughAttribute(),  _
     System.ComponentModel.DesignerCategoryAttribute("code"),  _
     System.Xml.Serialization.XmlTypeAttribute(AnonymousType:=true, [Namespace]:="http://www.ncbi.nlm.nih.gov/soap/eutils/efetch_gene")>  _
    Partial Public Class Nastrand
        Inherits Object
        Implements System.ComponentModel.INotifyPropertyChanged
        
        Private valueField As NastrandValue
        
        '''<remarks/>
        <System.Xml.Serialization.XmlAttributeAttribute()>  _
        Public Property value() As NastrandValue
            Get
                Return Me.valueField
            End Get
            Set
                Me.valueField = value
                Me.RaisePropertyChanged("value")
            End Set
        End Property
        
        Public Event PropertyChanged As System.ComponentModel.PropertyChangedEventHandler Implements System.ComponentModel.INotifyPropertyChanged.PropertyChanged
        
        Protected Sub RaisePropertyChanged(ByVal propertyName As String)
            Dim propertyChanged As System.ComponentModel.PropertyChangedEventHandler = Me.PropertyChangedEvent
            If (Not (propertyChanged) Is Nothing) Then
                propertyChanged(Me, New System.ComponentModel.PropertyChangedEventArgs(propertyName))
            End If
        End Sub
    End Class
    
    '''<remarks/>
    <System.CodeDom.Compiler.GeneratedCodeAttribute("System.Xml", "2.0.50727.4927"),  _
     System.SerializableAttribute(),  _
     System.Xml.Serialization.XmlTypeAttribute(AnonymousType:=true, [Namespace]:="http://www.ncbi.nlm.nih.gov/soap/eutils/efetch_gene")>  _
    Public Enum NastrandValue
        
        '''<remarks/>
        unknown
        
        '''<remarks/>
        plus
        
        '''<remarks/>
        minus
        
        '''<remarks/>
        both
        
        '''<remarks/>
        <System.Xml.Serialization.XmlEnumAttribute("both-rev")>  _
        bothrev
        
        '''<remarks/>
        other
    End Enum
    
    '''<remarks/>
    <System.CodeDom.Compiler.GeneratedCodeAttribute("System.Xml", "2.0.50727.4927"),  _
     System.SerializableAttribute(),  _
     System.Diagnostics.DebuggerStepThroughAttribute(),  _
     System.ComponentModel.DesignerCategoryAttribute("code"),  _
     System.Xml.Serialization.XmlTypeAttribute(AnonymousType:=true, [Namespace]:="http://www.ncbi.nlm.nih.gov/soap/eutils/efetch_gene")>  _
    Partial Public Class SeqpointSeqpoint_id
        Inherits Object
        Implements System.ComponentModel.INotifyPropertyChanged
        
        Private seqidField As Seqid
        
        '''<remarks/>
        <System.Xml.Serialization.XmlElementAttribute("Seq-id", Order:=0)>  _
        Public Property Seqid() As Seqid
            Get
                Return Me.seqidField
            End Get
            Set
                Me.seqidField = value
                Me.RaisePropertyChanged("Seqid")
            End Set
        End Property
        
        Public Event PropertyChanged As System.ComponentModel.PropertyChangedEventHandler Implements System.ComponentModel.INotifyPropertyChanged.PropertyChanged
        
        Protected Sub RaisePropertyChanged(ByVal propertyName As String)
            Dim propertyChanged As System.ComponentModel.PropertyChangedEventHandler = Me.PropertyChangedEvent
            If (Not (propertyChanged) Is Nothing) Then
                propertyChanged(Me, New System.ComponentModel.PropertyChangedEventArgs(propertyName))
            End If
        End Sub
    End Class
    
    '''<remarks/>
    <System.CodeDom.Compiler.GeneratedCodeAttribute("System.Xml", "2.0.50727.4927"),  _
     System.SerializableAttribute(),  _
     System.Diagnostics.DebuggerStepThroughAttribute(),  _
     System.ComponentModel.DesignerCategoryAttribute("code"),  _
     System.Xml.Serialization.XmlTypeAttribute(AnonymousType:=true, [Namespace]:="http://www.ncbi.nlm.nih.gov/soap/eutils/efetch_gene")>  _
    Partial Public Class Seqid
        Inherits Object
        Implements System.ComponentModel.INotifyPropertyChanged
        
        Private itemField As Object
        
        Private itemElementNameField As ItemChoiceType3
        
        '''<remarks/>
        <System.Xml.Serialization.XmlElementAttribute("Seq-id_ddbj", GetType(SeqidSeqid_ddbj), Order:=0),  _
         System.Xml.Serialization.XmlElementAttribute("Seq-id_embl", GetType(SeqidSeqid_embl), Order:=0),  _
         System.Xml.Serialization.XmlElementAttribute("Seq-id_genbank", GetType(SeqidSeqid_genbank), Order:=0),  _
         System.Xml.Serialization.XmlElementAttribute("Seq-id_general", GetType(SeqidSeqid_general), Order:=0),  _
         System.Xml.Serialization.XmlElementAttribute("Seq-id_gi", GetType(String), DataType:="integer", Order:=0),  _
         System.Xml.Serialization.XmlElementAttribute("Seq-id_gibbmt", GetType(String), DataType:="integer", Order:=0),  _
         System.Xml.Serialization.XmlElementAttribute("Seq-id_gibbsq", GetType(String), DataType:="integer", Order:=0),  _
         System.Xml.Serialization.XmlElementAttribute("Seq-id_giim", GetType(SeqidSeqid_giim), Order:=0),  _
         System.Xml.Serialization.XmlElementAttribute("Seq-id_gpipe", GetType(SeqidSeqid_gpipe), Order:=0),  _
         System.Xml.Serialization.XmlElementAttribute("Seq-id_local", GetType(SeqidSeqid_local), Order:=0),  _
         System.Xml.Serialization.XmlElementAttribute("Seq-id_named-annot-track", GetType(SeqidSeqid_namedannottrack), Order:=0),  _
         System.Xml.Serialization.XmlElementAttribute("Seq-id_other", GetType(SeqidSeqid_other), Order:=0),  _
         System.Xml.Serialization.XmlElementAttribute("Seq-id_patent", GetType(SeqidSeqid_patent), Order:=0),  _
         System.Xml.Serialization.XmlElementAttribute("Seq-id_pdb", GetType(SeqidSeqid_pdb), Order:=0),  _
         System.Xml.Serialization.XmlElementAttribute("Seq-id_pir", GetType(SeqidSeqid_pir), Order:=0),  _
         System.Xml.Serialization.XmlElementAttribute("Seq-id_prf", GetType(SeqidSeqid_prf), Order:=0),  _
         System.Xml.Serialization.XmlElementAttribute("Seq-id_swissprot", GetType(SeqidSeqid_swissprot), Order:=0),  _
         System.Xml.Serialization.XmlElementAttribute("Seq-id_tpd", GetType(SeqidSeqid_tpd), Order:=0),  _
         System.Xml.Serialization.XmlElementAttribute("Seq-id_tpe", GetType(SeqidSeqid_tpe), Order:=0),  _
         System.Xml.Serialization.XmlElementAttribute("Seq-id_tpg", GetType(SeqidSeqid_tpg), Order:=0),  _
         System.Xml.Serialization.XmlChoiceIdentifierAttribute("ItemElementName")>  _
        Public Property Item() As Object
            Get
                Return Me.itemField
            End Get
            Set
                Me.itemField = value
                Me.RaisePropertyChanged("Item")
            End Set
        End Property
        
        '''<remarks/>
        <System.Xml.Serialization.XmlElementAttribute(Order:=1),  _
         System.Xml.Serialization.XmlIgnoreAttribute()>  _
        Public Property ItemElementName() As ItemChoiceType3
            Get
                Return Me.itemElementNameField
            End Get
            Set
                Me.itemElementNameField = value
                Me.RaisePropertyChanged("ItemElementName")
            End Set
        End Property
        
        Public Event PropertyChanged As System.ComponentModel.PropertyChangedEventHandler Implements System.ComponentModel.INotifyPropertyChanged.PropertyChanged
        
        Protected Sub RaisePropertyChanged(ByVal propertyName As String)
            Dim propertyChanged As System.ComponentModel.PropertyChangedEventHandler = Me.PropertyChangedEvent
            If (Not (propertyChanged) Is Nothing) Then
                propertyChanged(Me, New System.ComponentModel.PropertyChangedEventArgs(propertyName))
            End If
        End Sub
    End Class
    
    '''<remarks/>
    <System.CodeDom.Compiler.GeneratedCodeAttribute("System.Xml", "2.0.50727.4927"),  _
     System.SerializableAttribute(),  _
     System.Diagnostics.DebuggerStepThroughAttribute(),  _
     System.ComponentModel.DesignerCategoryAttribute("code"),  _
     System.Xml.Serialization.XmlTypeAttribute(AnonymousType:=true, [Namespace]:="http://www.ncbi.nlm.nih.gov/soap/eutils/efetch_gene")>  _
    Partial Public Class SeqidSeqid_ddbj
        Inherits Object
        Implements System.ComponentModel.INotifyPropertyChanged
        
        Private textseqidField As Textseqid
        
        '''<remarks/>
        <System.Xml.Serialization.XmlElementAttribute("Textseq-id", Order:=0)>  _
        Public Property Textseqid() As Textseqid
            Get
                Return Me.textseqidField
            End Get
            Set
                Me.textseqidField = value
                Me.RaisePropertyChanged("Textseqid")
            End Set
        End Property
        
        Public Event PropertyChanged As System.ComponentModel.PropertyChangedEventHandler Implements System.ComponentModel.INotifyPropertyChanged.PropertyChanged
        
        Protected Sub RaisePropertyChanged(ByVal propertyName As String)
            Dim propertyChanged As System.ComponentModel.PropertyChangedEventHandler = Me.PropertyChangedEvent
            If (Not (propertyChanged) Is Nothing) Then
                propertyChanged(Me, New System.ComponentModel.PropertyChangedEventArgs(propertyName))
            End If
        End Sub
    End Class
    
    '''<remarks/>
    <System.CodeDom.Compiler.GeneratedCodeAttribute("System.Xml", "2.0.50727.4927"),  _
     System.SerializableAttribute(),  _
     System.Diagnostics.DebuggerStepThroughAttribute(),  _
     System.ComponentModel.DesignerCategoryAttribute("code"),  _
     System.Xml.Serialization.XmlTypeAttribute(AnonymousType:=true, [Namespace]:="http://www.ncbi.nlm.nih.gov/soap/eutils/efetch_gene")>  _
    Partial Public Class Textseqid
        Inherits Object
        Implements System.ComponentModel.INotifyPropertyChanged
        
        Private textseqid_nameField As String
        
        Private textseqid_accessionField As String
        
        Private textseqid_releaseField As String
        
        Private textseqid_versionField As String
        
        '''<remarks/>
        <System.Xml.Serialization.XmlElementAttribute("Textseq-id_name", Order:=0)>  _
        Public Property Textseqid_name() As String
            Get
                Return Me.textseqid_nameField
            End Get
            Set
                Me.textseqid_nameField = value
                Me.RaisePropertyChanged("Textseqid_name")
            End Set
        End Property
        
        '''<remarks/>
        <System.Xml.Serialization.XmlElementAttribute("Textseq-id_accession", Order:=1)>  _
        Public Property Textseqid_accession() As String
            Get
                Return Me.textseqid_accessionField
            End Get
            Set
                Me.textseqid_accessionField = value
                Me.RaisePropertyChanged("Textseqid_accession")
            End Set
        End Property
        
        '''<remarks/>
        <System.Xml.Serialization.XmlElementAttribute("Textseq-id_release", Order:=2)>  _
        Public Property Textseqid_release() As String
            Get
                Return Me.textseqid_releaseField
            End Get
            Set
                Me.textseqid_releaseField = value
                Me.RaisePropertyChanged("Textseqid_release")
            End Set
        End Property
        
        '''<remarks/>
        <System.Xml.Serialization.XmlElementAttribute("Textseq-id_version", DataType:="integer", Order:=3)>  _
        Public Property Textseqid_version() As String
            Get
                Return Me.textseqid_versionField
            End Get
            Set
                Me.textseqid_versionField = value
                Me.RaisePropertyChanged("Textseqid_version")
            End Set
        End Property
        
        Public Event PropertyChanged As System.ComponentModel.PropertyChangedEventHandler Implements System.ComponentModel.INotifyPropertyChanged.PropertyChanged
        
        Protected Sub RaisePropertyChanged(ByVal propertyName As String)
            Dim propertyChanged As System.ComponentModel.PropertyChangedEventHandler = Me.PropertyChangedEvent
            If (Not (propertyChanged) Is Nothing) Then
                propertyChanged(Me, New System.ComponentModel.PropertyChangedEventArgs(propertyName))
            End If
        End Sub
    End Class
    
    '''<remarks/>
    <System.CodeDom.Compiler.GeneratedCodeAttribute("System.Xml", "2.0.50727.4927"),  _
     System.SerializableAttribute(),  _
     System.Diagnostics.DebuggerStepThroughAttribute(),  _
     System.ComponentModel.DesignerCategoryAttribute("code"),  _
     System.Xml.Serialization.XmlTypeAttribute(AnonymousType:=true, [Namespace]:="http://www.ncbi.nlm.nih.gov/soap/eutils/efetch_gene")>  _
    Partial Public Class SeqidSeqid_embl
        Inherits Object
        Implements System.ComponentModel.INotifyPropertyChanged
        
        Private textseqidField As Textseqid
        
        '''<remarks/>
        <System.Xml.Serialization.XmlElementAttribute("Textseq-id", Order:=0)>  _
        Public Property Textseqid() As Textseqid
            Get
                Return Me.textseqidField
            End Get
            Set
                Me.textseqidField = value
                Me.RaisePropertyChanged("Textseqid")
            End Set
        End Property
        
        Public Event PropertyChanged As System.ComponentModel.PropertyChangedEventHandler Implements System.ComponentModel.INotifyPropertyChanged.PropertyChanged
        
        Protected Sub RaisePropertyChanged(ByVal propertyName As String)
            Dim propertyChanged As System.ComponentModel.PropertyChangedEventHandler = Me.PropertyChangedEvent
            If (Not (propertyChanged) Is Nothing) Then
                propertyChanged(Me, New System.ComponentModel.PropertyChangedEventArgs(propertyName))
            End If
        End Sub
    End Class
    
    '''<remarks/>
    <System.CodeDom.Compiler.GeneratedCodeAttribute("System.Xml", "2.0.50727.4927"),  _
     System.SerializableAttribute(),  _
     System.Diagnostics.DebuggerStepThroughAttribute(),  _
     System.ComponentModel.DesignerCategoryAttribute("code"),  _
     System.Xml.Serialization.XmlTypeAttribute(AnonymousType:=true, [Namespace]:="http://www.ncbi.nlm.nih.gov/soap/eutils/efetch_gene")>  _
    Partial Public Class SeqidSeqid_genbank
        Inherits Object
        Implements System.ComponentModel.INotifyPropertyChanged
        
        Private textseqidField As Textseqid
        
        '''<remarks/>
        <System.Xml.Serialization.XmlElementAttribute("Textseq-id", Order:=0)>  _
        Public Property Textseqid() As Textseqid
            Get
                Return Me.textseqidField
            End Get
            Set
                Me.textseqidField = value
                Me.RaisePropertyChanged("Textseqid")
            End Set
        End Property
        
        Public Event PropertyChanged As System.ComponentModel.PropertyChangedEventHandler Implements System.ComponentModel.INotifyPropertyChanged.PropertyChanged
        
        Protected Sub RaisePropertyChanged(ByVal propertyName As String)
            Dim propertyChanged As System.ComponentModel.PropertyChangedEventHandler = Me.PropertyChangedEvent
            If (Not (propertyChanged) Is Nothing) Then
                propertyChanged(Me, New System.ComponentModel.PropertyChangedEventArgs(propertyName))
            End If
        End Sub
    End Class
    
    '''<remarks/>
    <System.CodeDom.Compiler.GeneratedCodeAttribute("System.Xml", "2.0.50727.4927"),  _
     System.SerializableAttribute(),  _
     System.Diagnostics.DebuggerStepThroughAttribute(),  _
     System.ComponentModel.DesignerCategoryAttribute("code"),  _
     System.Xml.Serialization.XmlTypeAttribute(AnonymousType:=true, [Namespace]:="http://www.ncbi.nlm.nih.gov/soap/eutils/efetch_gene")>  _
    Partial Public Class SeqidSeqid_general
        Inherits Object
        Implements System.ComponentModel.INotifyPropertyChanged
        
        Private dbtagField As Dbtag
        
        '''<remarks/>
        <System.Xml.Serialization.XmlElementAttribute(Order:=0)>  _
        Public Property Dbtag() As Dbtag
            Get
                Return Me.dbtagField
            End Get
            Set
                Me.dbtagField = value
                Me.RaisePropertyChanged("Dbtag")
            End Set
        End Property
        
        Public Event PropertyChanged As System.ComponentModel.PropertyChangedEventHandler Implements System.ComponentModel.INotifyPropertyChanged.PropertyChanged
        
        Protected Sub RaisePropertyChanged(ByVal propertyName As String)
            Dim propertyChanged As System.ComponentModel.PropertyChangedEventHandler = Me.PropertyChangedEvent
            If (Not (propertyChanged) Is Nothing) Then
                propertyChanged(Me, New System.ComponentModel.PropertyChangedEventArgs(propertyName))
            End If
        End Sub
    End Class
    
    '''<remarks/>
    <System.CodeDom.Compiler.GeneratedCodeAttribute("System.Xml", "2.0.50727.4927"),  _
     System.SerializableAttribute(),  _
     System.Diagnostics.DebuggerStepThroughAttribute(),  _
     System.ComponentModel.DesignerCategoryAttribute("code"),  _
     System.Xml.Serialization.XmlTypeAttribute(AnonymousType:=true, [Namespace]:="http://www.ncbi.nlm.nih.gov/soap/eutils/efetch_gene")>  _
    Partial Public Class SeqidSeqid_giim
        Inherits Object
        Implements System.ComponentModel.INotifyPropertyChanged
        
        Private giimportidField As Giimportid
        
        '''<remarks/>
        <System.Xml.Serialization.XmlElementAttribute("Giimport-id", Order:=0)>  _
        Public Property Giimportid() As Giimportid
            Get
                Return Me.giimportidField
            End Get
            Set
                Me.giimportidField = value
                Me.RaisePropertyChanged("Giimportid")
            End Set
        End Property
        
        Public Event PropertyChanged As System.ComponentModel.PropertyChangedEventHandler Implements System.ComponentModel.INotifyPropertyChanged.PropertyChanged
        
        Protected Sub RaisePropertyChanged(ByVal propertyName As String)
            Dim propertyChanged As System.ComponentModel.PropertyChangedEventHandler = Me.PropertyChangedEvent
            If (Not (propertyChanged) Is Nothing) Then
                propertyChanged(Me, New System.ComponentModel.PropertyChangedEventArgs(propertyName))
            End If
        End Sub
    End Class
    
    '''<remarks/>
    <System.CodeDom.Compiler.GeneratedCodeAttribute("System.Xml", "2.0.50727.4927"),  _
     System.SerializableAttribute(),  _
     System.Diagnostics.DebuggerStepThroughAttribute(),  _
     System.ComponentModel.DesignerCategoryAttribute("code"),  _
     System.Xml.Serialization.XmlTypeAttribute(AnonymousType:=true, [Namespace]:="http://www.ncbi.nlm.nih.gov/soap/eutils/efetch_gene")>  _
    Partial Public Class Giimportid
        Inherits Object
        Implements System.ComponentModel.INotifyPropertyChanged
        
        Private giimportid_idField As String
        
        Private giimportid_dbField As String
        
        Private giimportid_releaseField As String
        
        '''<remarks/>
        <System.Xml.Serialization.XmlElementAttribute("Giimport-id_id", DataType:="integer", Order:=0)>  _
        Public Property Giimportid_id() As String
            Get
                Return Me.giimportid_idField
            End Get
            Set
                Me.giimportid_idField = value
                Me.RaisePropertyChanged("Giimportid_id")
            End Set
        End Property
        
        '''<remarks/>
        <System.Xml.Serialization.XmlElementAttribute("Giimport-id_db", Order:=1)>  _
        Public Property Giimportid_db() As String
            Get
                Return Me.giimportid_dbField
            End Get
            Set
                Me.giimportid_dbField = value
                Me.RaisePropertyChanged("Giimportid_db")
            End Set
        End Property
        
        '''<remarks/>
        <System.Xml.Serialization.XmlElementAttribute("Giimport-id_release", Order:=2)>  _
        Public Property Giimportid_release() As String
            Get
                Return Me.giimportid_releaseField
            End Get
            Set
                Me.giimportid_releaseField = value
                Me.RaisePropertyChanged("Giimportid_release")
            End Set
        End Property
        
        Public Event PropertyChanged As System.ComponentModel.PropertyChangedEventHandler Implements System.ComponentModel.INotifyPropertyChanged.PropertyChanged
        
        Protected Sub RaisePropertyChanged(ByVal propertyName As String)
            Dim propertyChanged As System.ComponentModel.PropertyChangedEventHandler = Me.PropertyChangedEvent
            If (Not (propertyChanged) Is Nothing) Then
                propertyChanged(Me, New System.ComponentModel.PropertyChangedEventArgs(propertyName))
            End If
        End Sub
    End Class
    
    '''<remarks/>
    <System.CodeDom.Compiler.GeneratedCodeAttribute("System.Xml", "2.0.50727.4927"),  _
     System.SerializableAttribute(),  _
     System.Diagnostics.DebuggerStepThroughAttribute(),  _
     System.ComponentModel.DesignerCategoryAttribute("code"),  _
     System.Xml.Serialization.XmlTypeAttribute(AnonymousType:=true, [Namespace]:="http://www.ncbi.nlm.nih.gov/soap/eutils/efetch_gene")>  _
    Partial Public Class SeqidSeqid_gpipe
        Inherits Object
        Implements System.ComponentModel.INotifyPropertyChanged
        
        Private textseqidField As Textseqid
        
        '''<remarks/>
        <System.Xml.Serialization.XmlElementAttribute("Textseq-id", Order:=0)>  _
        Public Property Textseqid() As Textseqid
            Get
                Return Me.textseqidField
            End Get
            Set
                Me.textseqidField = value
                Me.RaisePropertyChanged("Textseqid")
            End Set
        End Property
        
        Public Event PropertyChanged As System.ComponentModel.PropertyChangedEventHandler Implements System.ComponentModel.INotifyPropertyChanged.PropertyChanged
        
        Protected Sub RaisePropertyChanged(ByVal propertyName As String)
            Dim propertyChanged As System.ComponentModel.PropertyChangedEventHandler = Me.PropertyChangedEvent
            If (Not (propertyChanged) Is Nothing) Then
                propertyChanged(Me, New System.ComponentModel.PropertyChangedEventArgs(propertyName))
            End If
        End Sub
    End Class
    
    '''<remarks/>
    <System.CodeDom.Compiler.GeneratedCodeAttribute("System.Xml", "2.0.50727.4927"),  _
     System.SerializableAttribute(),  _
     System.Diagnostics.DebuggerStepThroughAttribute(),  _
     System.ComponentModel.DesignerCategoryAttribute("code"),  _
     System.Xml.Serialization.XmlTypeAttribute(AnonymousType:=true, [Namespace]:="http://www.ncbi.nlm.nih.gov/soap/eutils/efetch_gene")>  _
    Partial Public Class SeqidSeqid_local
        Inherits Object
        Implements System.ComponentModel.INotifyPropertyChanged
        
        Private objectidField As Objectid
        
        '''<remarks/>
        <System.Xml.Serialization.XmlElementAttribute("Object-id", Order:=0)>  _
        Public Property Objectid() As Objectid
            Get
                Return Me.objectidField
            End Get
            Set
                Me.objectidField = value
                Me.RaisePropertyChanged("Objectid")
            End Set
        End Property
        
        Public Event PropertyChanged As System.ComponentModel.PropertyChangedEventHandler Implements System.ComponentModel.INotifyPropertyChanged.PropertyChanged
        
        Protected Sub RaisePropertyChanged(ByVal propertyName As String)
            Dim propertyChanged As System.ComponentModel.PropertyChangedEventHandler = Me.PropertyChangedEvent
            If (Not (propertyChanged) Is Nothing) Then
                propertyChanged(Me, New System.ComponentModel.PropertyChangedEventArgs(propertyName))
            End If
        End Sub
    End Class
    
    '''<remarks/>
    <System.CodeDom.Compiler.GeneratedCodeAttribute("System.Xml", "2.0.50727.4927"),  _
     System.SerializableAttribute(),  _
     System.Diagnostics.DebuggerStepThroughAttribute(),  _
     System.ComponentModel.DesignerCategoryAttribute("code"),  _
     System.Xml.Serialization.XmlTypeAttribute(AnonymousType:=true, [Namespace]:="http://www.ncbi.nlm.nih.gov/soap/eutils/efetch_gene")>  _
    Partial Public Class SeqidSeqid_namedannottrack
        Inherits Object
        Implements System.ComponentModel.INotifyPropertyChanged
        
        Private textseqidField As Textseqid
        
        '''<remarks/>
        <System.Xml.Serialization.XmlElementAttribute("Textseq-id", Order:=0)>  _
        Public Property Textseqid() As Textseqid
            Get
                Return Me.textseqidField
            End Get
            Set
                Me.textseqidField = value
                Me.RaisePropertyChanged("Textseqid")
            End Set
        End Property
        
        Public Event PropertyChanged As System.ComponentModel.PropertyChangedEventHandler Implements System.ComponentModel.INotifyPropertyChanged.PropertyChanged
        
        Protected Sub RaisePropertyChanged(ByVal propertyName As String)
            Dim propertyChanged As System.ComponentModel.PropertyChangedEventHandler = Me.PropertyChangedEvent
            If (Not (propertyChanged) Is Nothing) Then
                propertyChanged(Me, New System.ComponentModel.PropertyChangedEventArgs(propertyName))
            End If
        End Sub
    End Class
    
    '''<remarks/>
    <System.CodeDom.Compiler.GeneratedCodeAttribute("System.Xml", "2.0.50727.4927"),  _
     System.SerializableAttribute(),  _
     System.Diagnostics.DebuggerStepThroughAttribute(),  _
     System.ComponentModel.DesignerCategoryAttribute("code"),  _
     System.Xml.Serialization.XmlTypeAttribute(AnonymousType:=true, [Namespace]:="http://www.ncbi.nlm.nih.gov/soap/eutils/efetch_gene")>  _
    Partial Public Class SeqidSeqid_other
        Inherits Object
        Implements System.ComponentModel.INotifyPropertyChanged
        
        Private textseqidField As Textseqid
        
        '''<remarks/>
        <System.Xml.Serialization.XmlElementAttribute("Textseq-id", Order:=0)>  _
        Public Property Textseqid() As Textseqid
            Get
                Return Me.textseqidField
            End Get
            Set
                Me.textseqidField = value
                Me.RaisePropertyChanged("Textseqid")
            End Set
        End Property
        
        Public Event PropertyChanged As System.ComponentModel.PropertyChangedEventHandler Implements System.ComponentModel.INotifyPropertyChanged.PropertyChanged
        
        Protected Sub RaisePropertyChanged(ByVal propertyName As String)
            Dim propertyChanged As System.ComponentModel.PropertyChangedEventHandler = Me.PropertyChangedEvent
            If (Not (propertyChanged) Is Nothing) Then
                propertyChanged(Me, New System.ComponentModel.PropertyChangedEventArgs(propertyName))
            End If
        End Sub
    End Class
    
    '''<remarks/>
    <System.CodeDom.Compiler.GeneratedCodeAttribute("System.Xml", "2.0.50727.4927"),  _
     System.SerializableAttribute(),  _
     System.Diagnostics.DebuggerStepThroughAttribute(),  _
     System.ComponentModel.DesignerCategoryAttribute("code"),  _
     System.Xml.Serialization.XmlTypeAttribute(AnonymousType:=true, [Namespace]:="http://www.ncbi.nlm.nih.gov/soap/eutils/efetch_gene")>  _
    Partial Public Class SeqidSeqid_patent
        Inherits Object
        Implements System.ComponentModel.INotifyPropertyChanged
        
        Private patentseqidField As Patentseqid
        
        '''<remarks/>
        <System.Xml.Serialization.XmlElementAttribute("Patent-seq-id", Order:=0)>  _
        Public Property Patentseqid() As Patentseqid
            Get
                Return Me.patentseqidField
            End Get
            Set
                Me.patentseqidField = value
                Me.RaisePropertyChanged("Patentseqid")
            End Set
        End Property
        
        Public Event PropertyChanged As System.ComponentModel.PropertyChangedEventHandler Implements System.ComponentModel.INotifyPropertyChanged.PropertyChanged
        
        Protected Sub RaisePropertyChanged(ByVal propertyName As String)
            Dim propertyChanged As System.ComponentModel.PropertyChangedEventHandler = Me.PropertyChangedEvent
            If (Not (propertyChanged) Is Nothing) Then
                propertyChanged(Me, New System.ComponentModel.PropertyChangedEventArgs(propertyName))
            End If
        End Sub
    End Class
    
    '''<remarks/>
    <System.CodeDom.Compiler.GeneratedCodeAttribute("System.Xml", "2.0.50727.4927"),  _
     System.SerializableAttribute(),  _
     System.Diagnostics.DebuggerStepThroughAttribute(),  _
     System.ComponentModel.DesignerCategoryAttribute("code"),  _
     System.Xml.Serialization.XmlTypeAttribute(AnonymousType:=true, [Namespace]:="http://www.ncbi.nlm.nih.gov/soap/eutils/efetch_gene")>  _
    Partial Public Class Patentseqid
        Inherits Object
        Implements System.ComponentModel.INotifyPropertyChanged
        
        Private patentseqid_seqidField As String
        
        Private patentseqid_citField As PatentseqidPatentseqid_cit
        
        '''<remarks/>
        <System.Xml.Serialization.XmlElementAttribute("Patent-seq-id_seqid", DataType:="integer", Order:=0)>  _
        Public Property Patentseqid_seqid() As String
            Get
                Return Me.patentseqid_seqidField
            End Get
            Set
                Me.patentseqid_seqidField = value
                Me.RaisePropertyChanged("Patentseqid_seqid")
            End Set
        End Property
        
        '''<remarks/>
        <System.Xml.Serialization.XmlElementAttribute("Patent-seq-id_cit", Order:=1)>  _
        Public Property Patentseqid_cit() As PatentseqidPatentseqid_cit
            Get
                Return Me.patentseqid_citField
            End Get
            Set
                Me.patentseqid_citField = value
                Me.RaisePropertyChanged("Patentseqid_cit")
            End Set
        End Property
        
        Public Event PropertyChanged As System.ComponentModel.PropertyChangedEventHandler Implements System.ComponentModel.INotifyPropertyChanged.PropertyChanged
        
        Protected Sub RaisePropertyChanged(ByVal propertyName As String)
            Dim propertyChanged As System.ComponentModel.PropertyChangedEventHandler = Me.PropertyChangedEvent
            If (Not (propertyChanged) Is Nothing) Then
                propertyChanged(Me, New System.ComponentModel.PropertyChangedEventArgs(propertyName))
            End If
        End Sub
    End Class
    
    '''<remarks/>
    <System.CodeDom.Compiler.GeneratedCodeAttribute("System.Xml", "2.0.50727.4927"),  _
     System.SerializableAttribute(),  _
     System.Diagnostics.DebuggerStepThroughAttribute(),  _
     System.ComponentModel.DesignerCategoryAttribute("code"),  _
     System.Xml.Serialization.XmlTypeAttribute(AnonymousType:=true, [Namespace]:="http://www.ncbi.nlm.nih.gov/soap/eutils/efetch_gene")>  _
    Partial Public Class PatentseqidPatentseqid_cit
        Inherits Object
        Implements System.ComponentModel.INotifyPropertyChanged
        
        Private idpatField As Idpat
        
        '''<remarks/>
        <System.Xml.Serialization.XmlElementAttribute("Id-pat", Order:=0)>  _
        Public Property Idpat() As Idpat
            Get
                Return Me.idpatField
            End Get
            Set
                Me.idpatField = value
                Me.RaisePropertyChanged("Idpat")
            End Set
        End Property
        
        Public Event PropertyChanged As System.ComponentModel.PropertyChangedEventHandler Implements System.ComponentModel.INotifyPropertyChanged.PropertyChanged
        
        Protected Sub RaisePropertyChanged(ByVal propertyName As String)
            Dim propertyChanged As System.ComponentModel.PropertyChangedEventHandler = Me.PropertyChangedEvent
            If (Not (propertyChanged) Is Nothing) Then
                propertyChanged(Me, New System.ComponentModel.PropertyChangedEventArgs(propertyName))
            End If
        End Sub
    End Class
    
    '''<remarks/>
    <System.CodeDom.Compiler.GeneratedCodeAttribute("System.Xml", "2.0.50727.4927"),  _
     System.SerializableAttribute(),  _
     System.Diagnostics.DebuggerStepThroughAttribute(),  _
     System.ComponentModel.DesignerCategoryAttribute("code"),  _
     System.Xml.Serialization.XmlTypeAttribute(AnonymousType:=true, [Namespace]:="http://www.ncbi.nlm.nih.gov/soap/eutils/efetch_gene")>  _
    Partial Public Class Idpat
        Inherits Object
        Implements System.ComponentModel.INotifyPropertyChanged
        
        Private idpat_countryField As String
        
        Private idpat_idField As IdpatIdpat_id
        
        Private idpat_doctypeField As String
        
        '''<remarks/>
        <System.Xml.Serialization.XmlElementAttribute("Id-pat_country", Order:=0)>  _
        Public Property Idpat_country() As String
            Get
                Return Me.idpat_countryField
            End Get
            Set
                Me.idpat_countryField = value
                Me.RaisePropertyChanged("Idpat_country")
            End Set
        End Property
        
        '''<remarks/>
        <System.Xml.Serialization.XmlElementAttribute("Id-pat_id", Order:=1)>  _
        Public Property Idpat_id() As IdpatIdpat_id
            Get
                Return Me.idpat_idField
            End Get
            Set
                Me.idpat_idField = value
                Me.RaisePropertyChanged("Idpat_id")
            End Set
        End Property
        
        '''<remarks/>
        <System.Xml.Serialization.XmlElementAttribute("Id-pat_doc-type", Order:=2)>  _
        Public Property Idpat_doctype() As String
            Get
                Return Me.idpat_doctypeField
            End Get
            Set
                Me.idpat_doctypeField = value
                Me.RaisePropertyChanged("Idpat_doctype")
            End Set
        End Property
        
        Public Event PropertyChanged As System.ComponentModel.PropertyChangedEventHandler Implements System.ComponentModel.INotifyPropertyChanged.PropertyChanged
        
        Protected Sub RaisePropertyChanged(ByVal propertyName As String)
            Dim propertyChanged As System.ComponentModel.PropertyChangedEventHandler = Me.PropertyChangedEvent
            If (Not (propertyChanged) Is Nothing) Then
                propertyChanged(Me, New System.ComponentModel.PropertyChangedEventArgs(propertyName))
            End If
        End Sub
    End Class
    
    '''<remarks/>
    <System.CodeDom.Compiler.GeneratedCodeAttribute("System.Xml", "2.0.50727.4927"),  _
     System.SerializableAttribute(),  _
     System.Diagnostics.DebuggerStepThroughAttribute(),  _
     System.ComponentModel.DesignerCategoryAttribute("code"),  _
     System.Xml.Serialization.XmlTypeAttribute(AnonymousType:=true, [Namespace]:="http://www.ncbi.nlm.nih.gov/soap/eutils/efetch_gene")>  _
    Partial Public Class IdpatIdpat_id
        Inherits Object
        Implements System.ComponentModel.INotifyPropertyChanged
        
        Private itemField As String
        
        Private itemElementNameField As ItemChoiceType2
        
        '''<remarks/>
        <System.Xml.Serialization.XmlElementAttribute("Id-pat_id_app-number", GetType(String), Order:=0),  _
         System.Xml.Serialization.XmlElementAttribute("Id-pat_id_number", GetType(String), Order:=0),  _
         System.Xml.Serialization.XmlChoiceIdentifierAttribute("ItemElementName")>  _
        Public Property Item() As String
            Get
                Return Me.itemField
            End Get
            Set
                Me.itemField = value
                Me.RaisePropertyChanged("Item")
            End Set
        End Property
        
        '''<remarks/>
        <System.Xml.Serialization.XmlElementAttribute(Order:=1),  _
         System.Xml.Serialization.XmlIgnoreAttribute()>  _
        Public Property ItemElementName() As ItemChoiceType2
            Get
                Return Me.itemElementNameField
            End Get
            Set
                Me.itemElementNameField = value
                Me.RaisePropertyChanged("ItemElementName")
            End Set
        End Property
        
        Public Event PropertyChanged As System.ComponentModel.PropertyChangedEventHandler Implements System.ComponentModel.INotifyPropertyChanged.PropertyChanged
        
        Protected Sub RaisePropertyChanged(ByVal propertyName As String)
            Dim propertyChanged As System.ComponentModel.PropertyChangedEventHandler = Me.PropertyChangedEvent
            If (Not (propertyChanged) Is Nothing) Then
                propertyChanged(Me, New System.ComponentModel.PropertyChangedEventArgs(propertyName))
            End If
        End Sub
    End Class
    
    '''<remarks/>
    <System.CodeDom.Compiler.GeneratedCodeAttribute("System.Xml", "2.0.50727.4927"),  _
     System.SerializableAttribute(),  _
     System.Xml.Serialization.XmlTypeAttribute([Namespace]:="http://www.ncbi.nlm.nih.gov/soap/eutils/efetch_gene", IncludeInSchema:=false)>  _
    Public Enum ItemChoiceType2
        
        '''<remarks/>
        <System.Xml.Serialization.XmlEnumAttribute("Id-pat_id_app-number")>  _
        Idpat_id_appnumber
        
        '''<remarks/>
        <System.Xml.Serialization.XmlEnumAttribute("Id-pat_id_number")>  _
        Idpat_id_number
    End Enum
    
    '''<remarks/>
    <System.CodeDom.Compiler.GeneratedCodeAttribute("System.Xml", "2.0.50727.4927"),  _
     System.SerializableAttribute(),  _
     System.Diagnostics.DebuggerStepThroughAttribute(),  _
     System.ComponentModel.DesignerCategoryAttribute("code"),  _
     System.Xml.Serialization.XmlTypeAttribute(AnonymousType:=true, [Namespace]:="http://www.ncbi.nlm.nih.gov/soap/eutils/efetch_gene")>  _
    Partial Public Class SeqidSeqid_pdb
        Inherits Object
        Implements System.ComponentModel.INotifyPropertyChanged
        
        Private pDBseqidField As PDBseqid
        
        '''<remarks/>
        <System.Xml.Serialization.XmlElementAttribute("PDB-seq-id", Order:=0)>  _
        Public Property PDBseqid() As PDBseqid
            Get
                Return Me.pDBseqidField
            End Get
            Set
                Me.pDBseqidField = value
                Me.RaisePropertyChanged("PDBseqid")
            End Set
        End Property
        
        Public Event PropertyChanged As System.ComponentModel.PropertyChangedEventHandler Implements System.ComponentModel.INotifyPropertyChanged.PropertyChanged
        
        Protected Sub RaisePropertyChanged(ByVal propertyName As String)
            Dim propertyChanged As System.ComponentModel.PropertyChangedEventHandler = Me.PropertyChangedEvent
            If (Not (propertyChanged) Is Nothing) Then
                propertyChanged(Me, New System.ComponentModel.PropertyChangedEventArgs(propertyName))
            End If
        End Sub
    End Class
    
    '''<remarks/>
    <System.CodeDom.Compiler.GeneratedCodeAttribute("System.Xml", "2.0.50727.4927"),  _
     System.SerializableAttribute(),  _
     System.Diagnostics.DebuggerStepThroughAttribute(),  _
     System.ComponentModel.DesignerCategoryAttribute("code"),  _
     System.Xml.Serialization.XmlTypeAttribute(AnonymousType:=true, [Namespace]:="http://www.ncbi.nlm.nih.gov/soap/eutils/efetch_gene")>  _
    Partial Public Class PDBseqid
        Inherits Object
        Implements System.ComponentModel.INotifyPropertyChanged
        
        Private pDBseqid_molField As PDBseqidPDBseqid_mol
        
        Private pDBseqid_chainField As String
        
        Private pDBseqid_relField As PDBseqidPDBseqid_rel
        
        Public Sub New()
            MyBase.New
            Me.pDBseqid_chainField = "32"
        End Sub
        
        '''<remarks/>
        <System.Xml.Serialization.XmlElementAttribute("PDB-seq-id_mol", Order:=0)>  _
        Public Property PDBseqid_mol() As PDBseqidPDBseqid_mol
            Get
                Return Me.pDBseqid_molField
            End Get
            Set
                Me.pDBseqid_molField = value
                Me.RaisePropertyChanged("PDBseqid_mol")
            End Set
        End Property
        
        '''<remarks/>
        <System.Xml.Serialization.XmlElementAttribute("PDB-seq-id_chain", DataType:="integer", Order:=1)>  _
        Public Property PDBseqid_chain() As String
            Get
                Return Me.pDBseqid_chainField
            End Get
            Set
                Me.pDBseqid_chainField = value
                Me.RaisePropertyChanged("PDBseqid_chain")
            End Set
        End Property
        
        '''<remarks/>
        <System.Xml.Serialization.XmlElementAttribute("PDB-seq-id_rel", Order:=2)>  _
        Public Property PDBseqid_rel() As PDBseqidPDBseqid_rel
            Get
                Return Me.pDBseqid_relField
            End Get
            Set
                Me.pDBseqid_relField = value
                Me.RaisePropertyChanged("PDBseqid_rel")
            End Set
        End Property
        
        Public Event PropertyChanged As System.ComponentModel.PropertyChangedEventHandler Implements System.ComponentModel.INotifyPropertyChanged.PropertyChanged
        
        Protected Sub RaisePropertyChanged(ByVal propertyName As String)
            Dim propertyChanged As System.ComponentModel.PropertyChangedEventHandler = Me.PropertyChangedEvent
            If (Not (propertyChanged) Is Nothing) Then
                propertyChanged(Me, New System.ComponentModel.PropertyChangedEventArgs(propertyName))
            End If
        End Sub
    End Class
    
    '''<remarks/>
    <System.CodeDom.Compiler.GeneratedCodeAttribute("System.Xml", "2.0.50727.4927"),  _
     System.SerializableAttribute(),  _
     System.Diagnostics.DebuggerStepThroughAttribute(),  _
     System.ComponentModel.DesignerCategoryAttribute("code"),  _
     System.Xml.Serialization.XmlTypeAttribute(AnonymousType:=true, [Namespace]:="http://www.ncbi.nlm.nih.gov/soap/eutils/efetch_gene")>  _
    Partial Public Class PDBseqidPDBseqid_mol
        Inherits Object
        Implements System.ComponentModel.INotifyPropertyChanged
        
        Private pDBmolidField As String
        
        '''<remarks/>
        <System.Xml.Serialization.XmlElementAttribute("PDB-mol-id", Order:=0)>  _
        Public Property PDBmolid() As String
            Get
                Return Me.pDBmolidField
            End Get
            Set
                Me.pDBmolidField = value
                Me.RaisePropertyChanged("PDBmolid")
            End Set
        End Property
        
        Public Event PropertyChanged As System.ComponentModel.PropertyChangedEventHandler Implements System.ComponentModel.INotifyPropertyChanged.PropertyChanged
        
        Protected Sub RaisePropertyChanged(ByVal propertyName As String)
            Dim propertyChanged As System.ComponentModel.PropertyChangedEventHandler = Me.PropertyChangedEvent
            If (Not (propertyChanged) Is Nothing) Then
                propertyChanged(Me, New System.ComponentModel.PropertyChangedEventArgs(propertyName))
            End If
        End Sub
    End Class
    
    '''<remarks/>
    <System.CodeDom.Compiler.GeneratedCodeAttribute("System.Xml", "2.0.50727.4927"),  _
     System.SerializableAttribute(),  _
     System.Diagnostics.DebuggerStepThroughAttribute(),  _
     System.ComponentModel.DesignerCategoryAttribute("code"),  _
     System.Xml.Serialization.XmlTypeAttribute(AnonymousType:=true, [Namespace]:="http://www.ncbi.nlm.nih.gov/soap/eutils/efetch_gene")>  _
    Partial Public Class PDBseqidPDBseqid_rel
        Inherits Object
        Implements System.ComponentModel.INotifyPropertyChanged
        
        Private dateField As [Date]
        
        '''<remarks/>
        <System.Xml.Serialization.XmlElementAttribute(Order:=0)>  _
        Public Property [Date]() As [Date]
            Get
                Return Me.dateField
            End Get
            Set
                Me.dateField = value
                Me.RaisePropertyChanged("Date")
            End Set
        End Property
        
        Public Event PropertyChanged As System.ComponentModel.PropertyChangedEventHandler Implements System.ComponentModel.INotifyPropertyChanged.PropertyChanged
        
        Protected Sub RaisePropertyChanged(ByVal propertyName As String)
            Dim propertyChanged As System.ComponentModel.PropertyChangedEventHandler = Me.PropertyChangedEvent
            If (Not (propertyChanged) Is Nothing) Then
                propertyChanged(Me, New System.ComponentModel.PropertyChangedEventArgs(propertyName))
            End If
        End Sub
    End Class
    
    '''<remarks/>
    <System.CodeDom.Compiler.GeneratedCodeAttribute("System.Xml", "2.0.50727.4927"),  _
     System.SerializableAttribute(),  _
     System.Diagnostics.DebuggerStepThroughAttribute(),  _
     System.ComponentModel.DesignerCategoryAttribute("code"),  _
     System.Xml.Serialization.XmlTypeAttribute(AnonymousType:=true, [Namespace]:="http://www.ncbi.nlm.nih.gov/soap/eutils/efetch_gene")>  _
    Partial Public Class SeqidSeqid_pir
        Inherits Object
        Implements System.ComponentModel.INotifyPropertyChanged
        
        Private textseqidField As Textseqid
        
        '''<remarks/>
        <System.Xml.Serialization.XmlElementAttribute("Textseq-id", Order:=0)>  _
        Public Property Textseqid() As Textseqid
            Get
                Return Me.textseqidField
            End Get
            Set
                Me.textseqidField = value
                Me.RaisePropertyChanged("Textseqid")
            End Set
        End Property
        
        Public Event PropertyChanged As System.ComponentModel.PropertyChangedEventHandler Implements System.ComponentModel.INotifyPropertyChanged.PropertyChanged
        
        Protected Sub RaisePropertyChanged(ByVal propertyName As String)
            Dim propertyChanged As System.ComponentModel.PropertyChangedEventHandler = Me.PropertyChangedEvent
            If (Not (propertyChanged) Is Nothing) Then
                propertyChanged(Me, New System.ComponentModel.PropertyChangedEventArgs(propertyName))
            End If
        End Sub
    End Class
    
    '''<remarks/>
    <System.CodeDom.Compiler.GeneratedCodeAttribute("System.Xml", "2.0.50727.4927"),  _
     System.SerializableAttribute(),  _
     System.Diagnostics.DebuggerStepThroughAttribute(),  _
     System.ComponentModel.DesignerCategoryAttribute("code"),  _
     System.Xml.Serialization.XmlTypeAttribute(AnonymousType:=true, [Namespace]:="http://www.ncbi.nlm.nih.gov/soap/eutils/efetch_gene")>  _
    Partial Public Class SeqidSeqid_prf
        Inherits Object
        Implements System.ComponentModel.INotifyPropertyChanged
        
        Private textseqidField As Textseqid
        
        '''<remarks/>
        <System.Xml.Serialization.XmlElementAttribute("Textseq-id", Order:=0)>  _
        Public Property Textseqid() As Textseqid
            Get
                Return Me.textseqidField
            End Get
            Set
                Me.textseqidField = value
                Me.RaisePropertyChanged("Textseqid")
            End Set
        End Property
        
        Public Event PropertyChanged As System.ComponentModel.PropertyChangedEventHandler Implements System.ComponentModel.INotifyPropertyChanged.PropertyChanged
        
        Protected Sub RaisePropertyChanged(ByVal propertyName As String)
            Dim propertyChanged As System.ComponentModel.PropertyChangedEventHandler = Me.PropertyChangedEvent
            If (Not (propertyChanged) Is Nothing) Then
                propertyChanged(Me, New System.ComponentModel.PropertyChangedEventArgs(propertyName))
            End If
        End Sub
    End Class
    
    '''<remarks/>
    <System.CodeDom.Compiler.GeneratedCodeAttribute("System.Xml", "2.0.50727.4927"),  _
     System.SerializableAttribute(),  _
     System.Diagnostics.DebuggerStepThroughAttribute(),  _
     System.ComponentModel.DesignerCategoryAttribute("code"),  _
     System.Xml.Serialization.XmlTypeAttribute(AnonymousType:=true, [Namespace]:="http://www.ncbi.nlm.nih.gov/soap/eutils/efetch_gene")>  _
    Partial Public Class SeqidSeqid_swissprot
        Inherits Object
        Implements System.ComponentModel.INotifyPropertyChanged
        
        Private textseqidField As Textseqid
        
        '''<remarks/>
        <System.Xml.Serialization.XmlElementAttribute("Textseq-id", Order:=0)>  _
        Public Property Textseqid() As Textseqid
            Get
                Return Me.textseqidField
            End Get
            Set
                Me.textseqidField = value
                Me.RaisePropertyChanged("Textseqid")
            End Set
        End Property
        
        Public Event PropertyChanged As System.ComponentModel.PropertyChangedEventHandler Implements System.ComponentModel.INotifyPropertyChanged.PropertyChanged
        
        Protected Sub RaisePropertyChanged(ByVal propertyName As String)
            Dim propertyChanged As System.ComponentModel.PropertyChangedEventHandler = Me.PropertyChangedEvent
            If (Not (propertyChanged) Is Nothing) Then
                propertyChanged(Me, New System.ComponentModel.PropertyChangedEventArgs(propertyName))
            End If
        End Sub
    End Class
    
    '''<remarks/>
    <System.CodeDom.Compiler.GeneratedCodeAttribute("System.Xml", "2.0.50727.4927"),  _
     System.SerializableAttribute(),  _
     System.Diagnostics.DebuggerStepThroughAttribute(),  _
     System.ComponentModel.DesignerCategoryAttribute("code"),  _
     System.Xml.Serialization.XmlTypeAttribute(AnonymousType:=true, [Namespace]:="http://www.ncbi.nlm.nih.gov/soap/eutils/efetch_gene")>  _
    Partial Public Class SeqidSeqid_tpd
        Inherits Object
        Implements System.ComponentModel.INotifyPropertyChanged
        
        Private textseqidField As Textseqid
        
        '''<remarks/>
        <System.Xml.Serialization.XmlElementAttribute("Textseq-id", Order:=0)>  _
        Public Property Textseqid() As Textseqid
            Get
                Return Me.textseqidField
            End Get
            Set
                Me.textseqidField = value
                Me.RaisePropertyChanged("Textseqid")
            End Set
        End Property
        
        Public Event PropertyChanged As System.ComponentModel.PropertyChangedEventHandler Implements System.ComponentModel.INotifyPropertyChanged.PropertyChanged
        
        Protected Sub RaisePropertyChanged(ByVal propertyName As String)
            Dim propertyChanged As System.ComponentModel.PropertyChangedEventHandler = Me.PropertyChangedEvent
            If (Not (propertyChanged) Is Nothing) Then
                propertyChanged(Me, New System.ComponentModel.PropertyChangedEventArgs(propertyName))
            End If
        End Sub
    End Class
    
    '''<remarks/>
    <System.CodeDom.Compiler.GeneratedCodeAttribute("System.Xml", "2.0.50727.4927"),  _
     System.SerializableAttribute(),  _
     System.Diagnostics.DebuggerStepThroughAttribute(),  _
     System.ComponentModel.DesignerCategoryAttribute("code"),  _
     System.Xml.Serialization.XmlTypeAttribute(AnonymousType:=true, [Namespace]:="http://www.ncbi.nlm.nih.gov/soap/eutils/efetch_gene")>  _
    Partial Public Class SeqidSeqid_tpe
        Inherits Object
        Implements System.ComponentModel.INotifyPropertyChanged
        
        Private textseqidField As Textseqid
        
        '''<remarks/>
        <System.Xml.Serialization.XmlElementAttribute("Textseq-id", Order:=0)>  _
        Public Property Textseqid() As Textseqid
            Get
                Return Me.textseqidField
            End Get
            Set
                Me.textseqidField = value
                Me.RaisePropertyChanged("Textseqid")
            End Set
        End Property
        
        Public Event PropertyChanged As System.ComponentModel.PropertyChangedEventHandler Implements System.ComponentModel.INotifyPropertyChanged.PropertyChanged
        
        Protected Sub RaisePropertyChanged(ByVal propertyName As String)
            Dim propertyChanged As System.ComponentModel.PropertyChangedEventHandler = Me.PropertyChangedEvent
            If (Not (propertyChanged) Is Nothing) Then
                propertyChanged(Me, New System.ComponentModel.PropertyChangedEventArgs(propertyName))
            End If
        End Sub
    End Class
    
    '''<remarks/>
    <System.CodeDom.Compiler.GeneratedCodeAttribute("System.Xml", "2.0.50727.4927"),  _
     System.SerializableAttribute(),  _
     System.Diagnostics.DebuggerStepThroughAttribute(),  _
     System.ComponentModel.DesignerCategoryAttribute("code"),  _
     System.Xml.Serialization.XmlTypeAttribute(AnonymousType:=true, [Namespace]:="http://www.ncbi.nlm.nih.gov/soap/eutils/efetch_gene")>  _
    Partial Public Class SeqidSeqid_tpg
        Inherits Object
        Implements System.ComponentModel.INotifyPropertyChanged
        
        Private textseqidField As Textseqid
        
        '''<remarks/>
        <System.Xml.Serialization.XmlElementAttribute("Textseq-id", Order:=0)>  _
        Public Property Textseqid() As Textseqid
            Get
                Return Me.textseqidField
            End Get
            Set
                Me.textseqidField = value
                Me.RaisePropertyChanged("Textseqid")
            End Set
        End Property
        
        Public Event PropertyChanged As System.ComponentModel.PropertyChangedEventHandler Implements System.ComponentModel.INotifyPropertyChanged.PropertyChanged
        
        Protected Sub RaisePropertyChanged(ByVal propertyName As String)
            Dim propertyChanged As System.ComponentModel.PropertyChangedEventHandler = Me.PropertyChangedEvent
            If (Not (propertyChanged) Is Nothing) Then
                propertyChanged(Me, New System.ComponentModel.PropertyChangedEventArgs(propertyName))
            End If
        End Sub
    End Class
    
    '''<remarks/>
    <System.CodeDom.Compiler.GeneratedCodeAttribute("System.Xml", "2.0.50727.4927"),  _
     System.SerializableAttribute(),  _
     System.Xml.Serialization.XmlTypeAttribute([Namespace]:="http://www.ncbi.nlm.nih.gov/soap/eutils/efetch_gene", IncludeInSchema:=false)>  _
    Public Enum ItemChoiceType3
        
        '''<remarks/>
        <System.Xml.Serialization.XmlEnumAttribute("Seq-id_ddbj")>  _
        Seqid_ddbj
        
        '''<remarks/>
        <System.Xml.Serialization.XmlEnumAttribute("Seq-id_embl")>  _
        Seqid_embl
        
        '''<remarks/>
        <System.Xml.Serialization.XmlEnumAttribute("Seq-id_genbank")>  _
        Seqid_genbank
        
        '''<remarks/>
        <System.Xml.Serialization.XmlEnumAttribute("Seq-id_general")>  _
        Seqid_general
        
        '''<remarks/>
        <System.Xml.Serialization.XmlEnumAttribute("Seq-id_gi")>  _
        Seqid_gi
        
        '''<remarks/>
        <System.Xml.Serialization.XmlEnumAttribute("Seq-id_gibbmt")>  _
        Seqid_gibbmt
        
        '''<remarks/>
        <System.Xml.Serialization.XmlEnumAttribute("Seq-id_gibbsq")>  _
        Seqid_gibbsq
        
        '''<remarks/>
        <System.Xml.Serialization.XmlEnumAttribute("Seq-id_giim")>  _
        Seqid_giim
        
        '''<remarks/>
        <System.Xml.Serialization.XmlEnumAttribute("Seq-id_gpipe")>  _
        Seqid_gpipe
        
        '''<remarks/>
        <System.Xml.Serialization.XmlEnumAttribute("Seq-id_local")>  _
        Seqid_local
        
        '''<remarks/>
        <System.Xml.Serialization.XmlEnumAttribute("Seq-id_named-annot-track")>  _
        Seqid_namedannottrack
        
        '''<remarks/>
        <System.Xml.Serialization.XmlEnumAttribute("Seq-id_other")>  _
        Seqid_other
        
        '''<remarks/>
        <System.Xml.Serialization.XmlEnumAttribute("Seq-id_patent")>  _
        Seqid_patent
        
        '''<remarks/>
        <System.Xml.Serialization.XmlEnumAttribute("Seq-id_pdb")>  _
        Seqid_pdb
        
        '''<remarks/>
        <System.Xml.Serialization.XmlEnumAttribute("Seq-id_pir")>  _
        Seqid_pir
        
        '''<remarks/>
        <System.Xml.Serialization.XmlEnumAttribute("Seq-id_prf")>  _
        Seqid_prf
        
        '''<remarks/>
        <System.Xml.Serialization.XmlEnumAttribute("Seq-id_swissprot")>  _
        Seqid_swissprot
        
        '''<remarks/>
        <System.Xml.Serialization.XmlEnumAttribute("Seq-id_tpd")>  _
        Seqid_tpd
        
        '''<remarks/>
        <System.Xml.Serialization.XmlEnumAttribute("Seq-id_tpe")>  _
        Seqid_tpe
        
        '''<remarks/>
        <System.Xml.Serialization.XmlEnumAttribute("Seq-id_tpg")>  _
        Seqid_tpg
    End Enum
    
    '''<remarks/>
    <System.CodeDom.Compiler.GeneratedCodeAttribute("System.Xml", "2.0.50727.4927"),  _
     System.SerializableAttribute(),  _
     System.Diagnostics.DebuggerStepThroughAttribute(),  _
     System.ComponentModel.DesignerCategoryAttribute("code"),  _
     System.Xml.Serialization.XmlTypeAttribute(AnonymousType:=true, [Namespace]:="http://www.ncbi.nlm.nih.gov/soap/eutils/efetch_gene")>  _
    Partial Public Class SeqpointSeqpoint_fuzz
        Inherits Object
        Implements System.ComponentModel.INotifyPropertyChanged
        
        Private intfuzzField As Intfuzz
        
        '''<remarks/>
        <System.Xml.Serialization.XmlElementAttribute("Int-fuzz", Order:=0)>  _
        Public Property Intfuzz() As Intfuzz
            Get
                Return Me.intfuzzField
            End Get
            Set
                Me.intfuzzField = value
                Me.RaisePropertyChanged("Intfuzz")
            End Set
        End Property
        
        Public Event PropertyChanged As System.ComponentModel.PropertyChangedEventHandler Implements System.ComponentModel.INotifyPropertyChanged.PropertyChanged
        
        Protected Sub RaisePropertyChanged(ByVal propertyName As String)
            Dim propertyChanged As System.ComponentModel.PropertyChangedEventHandler = Me.PropertyChangedEvent
            If (Not (propertyChanged) Is Nothing) Then
                propertyChanged(Me, New System.ComponentModel.PropertyChangedEventArgs(propertyName))
            End If
        End Sub
    End Class
    
    '''<remarks/>
    <System.CodeDom.Compiler.GeneratedCodeAttribute("System.Xml", "2.0.50727.4927"),  _
     System.SerializableAttribute(),  _
     System.Diagnostics.DebuggerStepThroughAttribute(),  _
     System.ComponentModel.DesignerCategoryAttribute("code"),  _
     System.Xml.Serialization.XmlTypeAttribute(AnonymousType:=true, [Namespace]:="http://www.ncbi.nlm.nih.gov/soap/eutils/efetch_gene")>  _
    Partial Public Class Intfuzz
        Inherits Object
        Implements System.ComponentModel.INotifyPropertyChanged
        
        Private itemField As Object
        
        Private itemElementNameField As ItemChoiceType4
        
        '''<remarks/>
        <System.Xml.Serialization.XmlElementAttribute("Int-fuzz_alt", GetType(IntfuzzIntfuzz_alt), Order:=0),  _
         System.Xml.Serialization.XmlElementAttribute("Int-fuzz_lim", GetType(IntfuzzIntfuzz_lim), Order:=0),  _
         System.Xml.Serialization.XmlElementAttribute("Int-fuzz_p-m", GetType(String), DataType:="integer", Order:=0),  _
         System.Xml.Serialization.XmlElementAttribute("Int-fuzz_pct", GetType(String), DataType:="integer", Order:=0),  _
         System.Xml.Serialization.XmlElementAttribute("Int-fuzz_range", GetType(IntfuzzIntfuzz_range), Order:=0),  _
         System.Xml.Serialization.XmlChoiceIdentifierAttribute("ItemElementName")>  _
        Public Property Item() As Object
            Get
                Return Me.itemField
            End Get
            Set
                Me.itemField = value
                Me.RaisePropertyChanged("Item")
            End Set
        End Property
        
        '''<remarks/>
        <System.Xml.Serialization.XmlElementAttribute(Order:=1),  _
         System.Xml.Serialization.XmlIgnoreAttribute()>  _
        Public Property ItemElementName() As ItemChoiceType4
            Get
                Return Me.itemElementNameField
            End Get
            Set
                Me.itemElementNameField = value
                Me.RaisePropertyChanged("ItemElementName")
            End Set
        End Property
        
        Public Event PropertyChanged As System.ComponentModel.PropertyChangedEventHandler Implements System.ComponentModel.INotifyPropertyChanged.PropertyChanged
        
        Protected Sub RaisePropertyChanged(ByVal propertyName As String)
            Dim propertyChanged As System.ComponentModel.PropertyChangedEventHandler = Me.PropertyChangedEvent
            If (Not (propertyChanged) Is Nothing) Then
                propertyChanged(Me, New System.ComponentModel.PropertyChangedEventArgs(propertyName))
            End If
        End Sub
    End Class
    
    '''<remarks/>
    <System.CodeDom.Compiler.GeneratedCodeAttribute("System.Xml", "2.0.50727.4927"),  _
     System.SerializableAttribute(),  _
     System.Diagnostics.DebuggerStepThroughAttribute(),  _
     System.ComponentModel.DesignerCategoryAttribute("code"),  _
     System.Xml.Serialization.XmlTypeAttribute(AnonymousType:=true, [Namespace]:="http://www.ncbi.nlm.nih.gov/soap/eutils/efetch_gene")>  _
    Partial Public Class IntfuzzIntfuzz_alt
        Inherits Object
        Implements System.ComponentModel.INotifyPropertyChanged
        
        Private intfuzz_alt_EField() As String
        
        '''<remarks/>
        <System.Xml.Serialization.XmlElementAttribute("Int-fuzz_alt_E", DataType:="integer", Order:=0)>  _
        Public Property Intfuzz_alt_E() As String()
            Get
                Return Me.intfuzz_alt_EField
            End Get
            Set
                Me.intfuzz_alt_EField = value
                Me.RaisePropertyChanged("Intfuzz_alt_E")
            End Set
        End Property
        
        Public Event PropertyChanged As System.ComponentModel.PropertyChangedEventHandler Implements System.ComponentModel.INotifyPropertyChanged.PropertyChanged
        
        Protected Sub RaisePropertyChanged(ByVal propertyName As String)
            Dim propertyChanged As System.ComponentModel.PropertyChangedEventHandler = Me.PropertyChangedEvent
            If (Not (propertyChanged) Is Nothing) Then
                propertyChanged(Me, New System.ComponentModel.PropertyChangedEventArgs(propertyName))
            End If
        End Sub
    End Class
    
    '''<remarks/>
    <System.CodeDom.Compiler.GeneratedCodeAttribute("System.Xml", "2.0.50727.4927"),  _
     System.SerializableAttribute(),  _
     System.Diagnostics.DebuggerStepThroughAttribute(),  _
     System.ComponentModel.DesignerCategoryAttribute("code"),  _
     System.Xml.Serialization.XmlTypeAttribute(AnonymousType:=true, [Namespace]:="http://www.ncbi.nlm.nih.gov/soap/eutils/efetch_gene")>  _
    Partial Public Class IntfuzzIntfuzz_lim
        Inherits Object
        Implements System.ComponentModel.INotifyPropertyChanged
        
        Private valueField As IntfuzzIntfuzz_limValue
        
        '''<remarks/>
        <System.Xml.Serialization.XmlAttributeAttribute()>  _
        Public Property value() As IntfuzzIntfuzz_limValue
            Get
                Return Me.valueField
            End Get
            Set
                Me.valueField = value
                Me.RaisePropertyChanged("value")
            End Set
        End Property
        
        Public Event PropertyChanged As System.ComponentModel.PropertyChangedEventHandler Implements System.ComponentModel.INotifyPropertyChanged.PropertyChanged
        
        Protected Sub RaisePropertyChanged(ByVal propertyName As String)
            Dim propertyChanged As System.ComponentModel.PropertyChangedEventHandler = Me.PropertyChangedEvent
            If (Not (propertyChanged) Is Nothing) Then
                propertyChanged(Me, New System.ComponentModel.PropertyChangedEventArgs(propertyName))
            End If
        End Sub
    End Class
    
    '''<remarks/>
    <System.CodeDom.Compiler.GeneratedCodeAttribute("System.Xml", "2.0.50727.4927"),  _
     System.SerializableAttribute(),  _
     System.Xml.Serialization.XmlTypeAttribute(AnonymousType:=true, [Namespace]:="http://www.ncbi.nlm.nih.gov/soap/eutils/efetch_gene")>  _
    Public Enum IntfuzzIntfuzz_limValue
        
        '''<remarks/>
        unk
        
        '''<remarks/>
        gt
        
        '''<remarks/>
        lt
        
        '''<remarks/>
        tr
        
        '''<remarks/>
        tl
        
        '''<remarks/>
        circle
        
        '''<remarks/>
        other
    End Enum
    
    '''<remarks/>
    <System.CodeDom.Compiler.GeneratedCodeAttribute("System.Xml", "2.0.50727.4927"),  _
     System.SerializableAttribute(),  _
     System.Diagnostics.DebuggerStepThroughAttribute(),  _
     System.ComponentModel.DesignerCategoryAttribute("code"),  _
     System.Xml.Serialization.XmlTypeAttribute(AnonymousType:=true, [Namespace]:="http://www.ncbi.nlm.nih.gov/soap/eutils/efetch_gene")>  _
    Partial Public Class IntfuzzIntfuzz_range
        Inherits Object
        Implements System.ComponentModel.INotifyPropertyChanged
        
        Private intfuzz_range_maxField As String
        
        Private intfuzz_range_minField As String
        
        '''<remarks/>
        <System.Xml.Serialization.XmlElementAttribute("Int-fuzz_range_max", DataType:="integer", Order:=0)>  _
        Public Property Intfuzz_range_max() As String
            Get
                Return Me.intfuzz_range_maxField
            End Get
            Set
                Me.intfuzz_range_maxField = value
                Me.RaisePropertyChanged("Intfuzz_range_max")
            End Set
        End Property
        
        '''<remarks/>
        <System.Xml.Serialization.XmlElementAttribute("Int-fuzz_range_min", DataType:="integer", Order:=1)>  _
        Public Property Intfuzz_range_min() As String
            Get
                Return Me.intfuzz_range_minField
            End Get
            Set
                Me.intfuzz_range_minField = value
                Me.RaisePropertyChanged("Intfuzz_range_min")
            End Set
        End Property
        
        Public Event PropertyChanged As System.ComponentModel.PropertyChangedEventHandler Implements System.ComponentModel.INotifyPropertyChanged.PropertyChanged
        
        Protected Sub RaisePropertyChanged(ByVal propertyName As String)
            Dim propertyChanged As System.ComponentModel.PropertyChangedEventHandler = Me.PropertyChangedEvent
            If (Not (propertyChanged) Is Nothing) Then
                propertyChanged(Me, New System.ComponentModel.PropertyChangedEventArgs(propertyName))
            End If
        End Sub
    End Class
    
    '''<remarks/>
    <System.CodeDom.Compiler.GeneratedCodeAttribute("System.Xml", "2.0.50727.4927"),  _
     System.SerializableAttribute(),  _
     System.Xml.Serialization.XmlTypeAttribute([Namespace]:="http://www.ncbi.nlm.nih.gov/soap/eutils/efetch_gene", IncludeInSchema:=false)>  _
    Public Enum ItemChoiceType4
        
        '''<remarks/>
        <System.Xml.Serialization.XmlEnumAttribute("Int-fuzz_alt")>  _
        Intfuzz_alt
        
        '''<remarks/>
        <System.Xml.Serialization.XmlEnumAttribute("Int-fuzz_lim")>  _
        Intfuzz_lim
        
        '''<remarks/>
        <System.Xml.Serialization.XmlEnumAttribute("Int-fuzz_p-m")>  _
        Intfuzz_pm
        
        '''<remarks/>
        <System.Xml.Serialization.XmlEnumAttribute("Int-fuzz_pct")>  _
        Intfuzz_pct
        
        '''<remarks/>
        <System.Xml.Serialization.XmlEnumAttribute("Int-fuzz_range")>  _
        Intfuzz_range
    End Enum
    
    '''<remarks/>
    <System.CodeDom.Compiler.GeneratedCodeAttribute("System.Xml", "2.0.50727.4927"),  _
     System.SerializableAttribute(),  _
     System.Diagnostics.DebuggerStepThroughAttribute(),  _
     System.ComponentModel.DesignerCategoryAttribute("code"),  _
     System.Xml.Serialization.XmlTypeAttribute(AnonymousType:=true, [Namespace]:="http://www.ncbi.nlm.nih.gov/soap/eutils/efetch_gene")>  _
    Partial Public Class SeqbondSeqbond_b
        Inherits Object
        Implements System.ComponentModel.INotifyPropertyChanged
        
        Private seqpointField As Seqpoint
        
        '''<remarks/>
        <System.Xml.Serialization.XmlElementAttribute("Seq-point", Order:=0)>  _
        Public Property Seqpoint() As Seqpoint
            Get
                Return Me.seqpointField
            End Get
            Set
                Me.seqpointField = value
                Me.RaisePropertyChanged("Seqpoint")
            End Set
        End Property
        
        Public Event PropertyChanged As System.ComponentModel.PropertyChangedEventHandler Implements System.ComponentModel.INotifyPropertyChanged.PropertyChanged
        
        Protected Sub RaisePropertyChanged(ByVal propertyName As String)
            Dim propertyChanged As System.ComponentModel.PropertyChangedEventHandler = Me.PropertyChangedEvent
            If (Not (propertyChanged) Is Nothing) Then
                propertyChanged(Me, New System.ComponentModel.PropertyChangedEventArgs(propertyName))
            End If
        End Sub
    End Class
    
    '''<remarks/>
    <System.CodeDom.Compiler.GeneratedCodeAttribute("System.Xml", "2.0.50727.4927"),  _
     System.SerializableAttribute(),  _
     System.Diagnostics.DebuggerStepThroughAttribute(),  _
     System.ComponentModel.DesignerCategoryAttribute("code"),  _
     System.Xml.Serialization.XmlTypeAttribute(AnonymousType:=true, [Namespace]:="http://www.ncbi.nlm.nih.gov/soap/eutils/efetch_gene")>  _
    Partial Public Class SeqlocSeqloc_empty
        Inherits Object
        Implements System.ComponentModel.INotifyPropertyChanged
        
        Private seqidField As Seqid
        
        '''<remarks/>
        <System.Xml.Serialization.XmlElementAttribute("Seq-id", Order:=0)>  _
        Public Property Seqid() As Seqid
            Get
                Return Me.seqidField
            End Get
            Set
                Me.seqidField = value
                Me.RaisePropertyChanged("Seqid")
            End Set
        End Property
        
        Public Event PropertyChanged As System.ComponentModel.PropertyChangedEventHandler Implements System.ComponentModel.INotifyPropertyChanged.PropertyChanged
        
        Protected Sub RaisePropertyChanged(ByVal propertyName As String)
            Dim propertyChanged As System.ComponentModel.PropertyChangedEventHandler = Me.PropertyChangedEvent
            If (Not (propertyChanged) Is Nothing) Then
                propertyChanged(Me, New System.ComponentModel.PropertyChangedEventArgs(propertyName))
            End If
        End Sub
    End Class
    
    '''<remarks/>
    <System.CodeDom.Compiler.GeneratedCodeAttribute("System.Xml", "2.0.50727.4927"),  _
     System.SerializableAttribute(),  _
     System.Diagnostics.DebuggerStepThroughAttribute(),  _
     System.ComponentModel.DesignerCategoryAttribute("code"),  _
     System.Xml.Serialization.XmlTypeAttribute(AnonymousType:=true, [Namespace]:="http://www.ncbi.nlm.nih.gov/soap/eutils/efetch_gene")>  _
    Partial Public Class SeqlocSeqloc_equiv
        Inherits Object
        Implements System.ComponentModel.INotifyPropertyChanged
        
        Private seqlocequivField As Seqlocequiv
        
        '''<remarks/>
        <System.Xml.Serialization.XmlElementAttribute("Seq-loc-equiv", Order:=0)>  _
        Public Property Seqlocequiv() As Seqlocequiv
            Get
                Return Me.seqlocequivField
            End Get
            Set
                Me.seqlocequivField = value
                Me.RaisePropertyChanged("Seqlocequiv")
            End Set
        End Property
        
        Public Event PropertyChanged As System.ComponentModel.PropertyChangedEventHandler Implements System.ComponentModel.INotifyPropertyChanged.PropertyChanged
        
        Protected Sub RaisePropertyChanged(ByVal propertyName As String)
            Dim propertyChanged As System.ComponentModel.PropertyChangedEventHandler = Me.PropertyChangedEvent
            If (Not (propertyChanged) Is Nothing) Then
                propertyChanged(Me, New System.ComponentModel.PropertyChangedEventArgs(propertyName))
            End If
        End Sub
    End Class
    
    '''<remarks/>
    <System.CodeDom.Compiler.GeneratedCodeAttribute("System.Xml", "2.0.50727.4927"),  _
     System.SerializableAttribute(),  _
     System.Diagnostics.DebuggerStepThroughAttribute(),  _
     System.ComponentModel.DesignerCategoryAttribute("code"),  _
     System.Xml.Serialization.XmlTypeAttribute(AnonymousType:=true, [Namespace]:="http://www.ncbi.nlm.nih.gov/soap/eutils/efetch_gene")>  _
    Partial Public Class Seqlocequiv
        Inherits Object
        Implements System.ComponentModel.INotifyPropertyChanged
        
        Private seqlocField() As Seqloc
        
        '''<remarks/>
        <System.Xml.Serialization.XmlElementAttribute("Seq-loc", Order:=0)>  _
        Public Property Seqloc() As Seqloc()
            Get
                Return Me.seqlocField
            End Get
            Set
                Me.seqlocField = value
                Me.RaisePropertyChanged("Seqloc")
            End Set
        End Property
        
        Public Event PropertyChanged As System.ComponentModel.PropertyChangedEventHandler Implements System.ComponentModel.INotifyPropertyChanged.PropertyChanged
        
        Protected Sub RaisePropertyChanged(ByVal propertyName As String)
            Dim propertyChanged As System.ComponentModel.PropertyChangedEventHandler = Me.PropertyChangedEvent
            If (Not (propertyChanged) Is Nothing) Then
                propertyChanged(Me, New System.ComponentModel.PropertyChangedEventArgs(propertyName))
            End If
        End Sub
    End Class
    
    '''<remarks/>
    <System.CodeDom.Compiler.GeneratedCodeAttribute("System.Xml", "2.0.50727.4927"),  _
     System.SerializableAttribute(),  _
     System.Diagnostics.DebuggerStepThroughAttribute(),  _
     System.ComponentModel.DesignerCategoryAttribute("code"),  _
     System.Xml.Serialization.XmlTypeAttribute(AnonymousType:=true, [Namespace]:="http://www.ncbi.nlm.nih.gov/soap/eutils/efetch_gene")>  _
    Partial Public Class SeqlocSeqloc_feat
        Inherits Object
        Implements System.ComponentModel.INotifyPropertyChanged
        
        Private featidField As Featid
        
        '''<remarks/>
        <System.Xml.Serialization.XmlElementAttribute("Feat-id", Order:=0)>  _
        Public Property Featid() As Featid
            Get
                Return Me.featidField
            End Get
            Set
                Me.featidField = value
                Me.RaisePropertyChanged("Featid")
            End Set
        End Property
        
        Public Event PropertyChanged As System.ComponentModel.PropertyChangedEventHandler Implements System.ComponentModel.INotifyPropertyChanged.PropertyChanged
        
        Protected Sub RaisePropertyChanged(ByVal propertyName As String)
            Dim propertyChanged As System.ComponentModel.PropertyChangedEventHandler = Me.PropertyChangedEvent
            If (Not (propertyChanged) Is Nothing) Then
                propertyChanged(Me, New System.ComponentModel.PropertyChangedEventArgs(propertyName))
            End If
        End Sub
    End Class
    
    '''<remarks/>
    <System.CodeDom.Compiler.GeneratedCodeAttribute("System.Xml", "2.0.50727.4927"),  _
     System.SerializableAttribute(),  _
     System.Diagnostics.DebuggerStepThroughAttribute(),  _
     System.ComponentModel.DesignerCategoryAttribute("code"),  _
     System.Xml.Serialization.XmlTypeAttribute(AnonymousType:=true, [Namespace]:="http://www.ncbi.nlm.nih.gov/soap/eutils/efetch_gene")>  _
    Partial Public Class Featid
        Inherits Object
        Implements System.ComponentModel.INotifyPropertyChanged
        
        Private itemField As Object
        
        '''<remarks/>
        <System.Xml.Serialization.XmlElementAttribute("Feat-id_general", GetType(FeatidFeatid_general), Order:=0),  _
         System.Xml.Serialization.XmlElementAttribute("Feat-id_gibb", GetType(String), DataType:="integer", Order:=0),  _
         System.Xml.Serialization.XmlElementAttribute("Feat-id_giim", GetType(FeatidFeatid_giim), Order:=0),  _
         System.Xml.Serialization.XmlElementAttribute("Feat-id_local", GetType(FeatidFeatid_local), Order:=0)>  _
        Public Property Item() As Object
            Get
                Return Me.itemField
            End Get
            Set
                Me.itemField = value
                Me.RaisePropertyChanged("Item")
            End Set
        End Property
        
        Public Event PropertyChanged As System.ComponentModel.PropertyChangedEventHandler Implements System.ComponentModel.INotifyPropertyChanged.PropertyChanged
        
        Protected Sub RaisePropertyChanged(ByVal propertyName As String)
            Dim propertyChanged As System.ComponentModel.PropertyChangedEventHandler = Me.PropertyChangedEvent
            If (Not (propertyChanged) Is Nothing) Then
                propertyChanged(Me, New System.ComponentModel.PropertyChangedEventArgs(propertyName))
            End If
        End Sub
    End Class
    
    '''<remarks/>
    <System.CodeDom.Compiler.GeneratedCodeAttribute("System.Xml", "2.0.50727.4927"),  _
     System.SerializableAttribute(),  _
     System.Diagnostics.DebuggerStepThroughAttribute(),  _
     System.ComponentModel.DesignerCategoryAttribute("code"),  _
     System.Xml.Serialization.XmlTypeAttribute(AnonymousType:=true, [Namespace]:="http://www.ncbi.nlm.nih.gov/soap/eutils/efetch_gene")>  _
    Partial Public Class FeatidFeatid_general
        Inherits Object
        Implements System.ComponentModel.INotifyPropertyChanged
        
        Private dbtagField As Dbtag
        
        '''<remarks/>
        <System.Xml.Serialization.XmlElementAttribute(Order:=0)>  _
        Public Property Dbtag() As Dbtag
            Get
                Return Me.dbtagField
            End Get
            Set
                Me.dbtagField = value
                Me.RaisePropertyChanged("Dbtag")
            End Set
        End Property
        
        Public Event PropertyChanged As System.ComponentModel.PropertyChangedEventHandler Implements System.ComponentModel.INotifyPropertyChanged.PropertyChanged
        
        Protected Sub RaisePropertyChanged(ByVal propertyName As String)
            Dim propertyChanged As System.ComponentModel.PropertyChangedEventHandler = Me.PropertyChangedEvent
            If (Not (propertyChanged) Is Nothing) Then
                propertyChanged(Me, New System.ComponentModel.PropertyChangedEventArgs(propertyName))
            End If
        End Sub
    End Class
    
    '''<remarks/>
    <System.CodeDom.Compiler.GeneratedCodeAttribute("System.Xml", "2.0.50727.4927"),  _
     System.SerializableAttribute(),  _
     System.Diagnostics.DebuggerStepThroughAttribute(),  _
     System.ComponentModel.DesignerCategoryAttribute("code"),  _
     System.Xml.Serialization.XmlTypeAttribute(AnonymousType:=true, [Namespace]:="http://www.ncbi.nlm.nih.gov/soap/eutils/efetch_gene")>  _
    Partial Public Class FeatidFeatid_giim
        Inherits Object
        Implements System.ComponentModel.INotifyPropertyChanged
        
        Private giimportidField As Giimportid
        
        '''<remarks/>
        <System.Xml.Serialization.XmlElementAttribute("Giimport-id", Order:=0)>  _
        Public Property Giimportid() As Giimportid
            Get
                Return Me.giimportidField
            End Get
            Set
                Me.giimportidField = value
                Me.RaisePropertyChanged("Giimportid")
            End Set
        End Property
        
        Public Event PropertyChanged As System.ComponentModel.PropertyChangedEventHandler Implements System.ComponentModel.INotifyPropertyChanged.PropertyChanged
        
        Protected Sub RaisePropertyChanged(ByVal propertyName As String)
            Dim propertyChanged As System.ComponentModel.PropertyChangedEventHandler = Me.PropertyChangedEvent
            If (Not (propertyChanged) Is Nothing) Then
                propertyChanged(Me, New System.ComponentModel.PropertyChangedEventArgs(propertyName))
            End If
        End Sub
    End Class
    
    '''<remarks/>
    <System.CodeDom.Compiler.GeneratedCodeAttribute("System.Xml", "2.0.50727.4927"),  _
     System.SerializableAttribute(),  _
     System.Diagnostics.DebuggerStepThroughAttribute(),  _
     System.ComponentModel.DesignerCategoryAttribute("code"),  _
     System.Xml.Serialization.XmlTypeAttribute(AnonymousType:=true, [Namespace]:="http://www.ncbi.nlm.nih.gov/soap/eutils/efetch_gene")>  _
    Partial Public Class FeatidFeatid_local
        Inherits Object
        Implements System.ComponentModel.INotifyPropertyChanged
        
        Private objectidField As Objectid
        
        '''<remarks/>
        <System.Xml.Serialization.XmlElementAttribute("Object-id", Order:=0)>  _
        Public Property Objectid() As Objectid
            Get
                Return Me.objectidField
            End Get
            Set
                Me.objectidField = value
                Me.RaisePropertyChanged("Objectid")
            End Set
        End Property
        
        Public Event PropertyChanged As System.ComponentModel.PropertyChangedEventHandler Implements System.ComponentModel.INotifyPropertyChanged.PropertyChanged
        
        Protected Sub RaisePropertyChanged(ByVal propertyName As String)
            Dim propertyChanged As System.ComponentModel.PropertyChangedEventHandler = Me.PropertyChangedEvent
            If (Not (propertyChanged) Is Nothing) Then
                propertyChanged(Me, New System.ComponentModel.PropertyChangedEventArgs(propertyName))
            End If
        End Sub
    End Class
    
    '''<remarks/>
    <System.CodeDom.Compiler.GeneratedCodeAttribute("System.Xml", "2.0.50727.4927"),  _
     System.SerializableAttribute(),  _
     System.Diagnostics.DebuggerStepThroughAttribute(),  _
     System.ComponentModel.DesignerCategoryAttribute("code"),  _
     System.Xml.Serialization.XmlTypeAttribute(AnonymousType:=true, [Namespace]:="http://www.ncbi.nlm.nih.gov/soap/eutils/efetch_gene")>  _
    Partial Public Class SeqlocSeqloc_int
        Inherits Object
        Implements System.ComponentModel.INotifyPropertyChanged
        
        Private seqintervalField As Seqinterval
        
        '''<remarks/>
        <System.Xml.Serialization.XmlElementAttribute("Seq-interval", Order:=0)>  _
        Public Property Seqinterval() As Seqinterval
            Get
                Return Me.seqintervalField
            End Get
            Set
                Me.seqintervalField = value
                Me.RaisePropertyChanged("Seqinterval")
            End Set
        End Property
        
        Public Event PropertyChanged As System.ComponentModel.PropertyChangedEventHandler Implements System.ComponentModel.INotifyPropertyChanged.PropertyChanged
        
        Protected Sub RaisePropertyChanged(ByVal propertyName As String)
            Dim propertyChanged As System.ComponentModel.PropertyChangedEventHandler = Me.PropertyChangedEvent
            If (Not (propertyChanged) Is Nothing) Then
                propertyChanged(Me, New System.ComponentModel.PropertyChangedEventArgs(propertyName))
            End If
        End Sub
    End Class
    
    '''<remarks/>
    <System.CodeDom.Compiler.GeneratedCodeAttribute("System.Xml", "2.0.50727.4927"),  _
     System.SerializableAttribute(),  _
     System.Diagnostics.DebuggerStepThroughAttribute(),  _
     System.ComponentModel.DesignerCategoryAttribute("code"),  _
     System.Xml.Serialization.XmlTypeAttribute(AnonymousType:=true, [Namespace]:="http://www.ncbi.nlm.nih.gov/soap/eutils/efetch_gene")>  _
    Partial Public Class Seqinterval
        Inherits Object
        Implements System.ComponentModel.INotifyPropertyChanged
        
        Private seqinterval_fromField As String
        
        Private seqinterval_toField As String
        
        Private seqinterval_strandField As SeqintervalSeqinterval_strand
        
        Private seqinterval_idField As SeqintervalSeqinterval_id
        
        Private seqinterval_fuzzfromField As SeqintervalSeqinterval_fuzzfrom
        
        Private seqinterval_fuzztoField As SeqintervalSeqinterval_fuzzto
        
        '''<remarks/>
        <System.Xml.Serialization.XmlElementAttribute("Seq-interval_from", DataType:="integer", Order:=0)>  _
        Public Property Seqinterval_from() As String
            Get
                Return Me.seqinterval_fromField
            End Get
            Set
                Me.seqinterval_fromField = value
                Me.RaisePropertyChanged("Seqinterval_from")
            End Set
        End Property
        
        '''<remarks/>
        <System.Xml.Serialization.XmlElementAttribute("Seq-interval_to", DataType:="integer", Order:=1)>  _
        Public Property Seqinterval_to() As String
            Get
                Return Me.seqinterval_toField
            End Get
            Set
                Me.seqinterval_toField = value
                Me.RaisePropertyChanged("Seqinterval_to")
            End Set
        End Property
        
        '''<remarks/>
        <System.Xml.Serialization.XmlElementAttribute("Seq-interval_strand", Order:=2)>  _
        Public Property Seqinterval_strand() As SeqintervalSeqinterval_strand
            Get
                Return Me.seqinterval_strandField
            End Get
            Set
                Me.seqinterval_strandField = value
                Me.RaisePropertyChanged("Seqinterval_strand")
            End Set
        End Property
        
        '''<remarks/>
        <System.Xml.Serialization.XmlElementAttribute("Seq-interval_id", Order:=3)>  _
        Public Property Seqinterval_id() As SeqintervalSeqinterval_id
            Get
                Return Me.seqinterval_idField
            End Get
            Set
                Me.seqinterval_idField = value
                Me.RaisePropertyChanged("Seqinterval_id")
            End Set
        End Property
        
        '''<remarks/>
        <System.Xml.Serialization.XmlElementAttribute("Seq-interval_fuzz-from", Order:=4)>  _
        Public Property Seqinterval_fuzzfrom() As SeqintervalSeqinterval_fuzzfrom
            Get
                Return Me.seqinterval_fuzzfromField
            End Get
            Set
                Me.seqinterval_fuzzfromField = value
                Me.RaisePropertyChanged("Seqinterval_fuzzfrom")
            End Set
        End Property
        
        '''<remarks/>
        <System.Xml.Serialization.XmlElementAttribute("Seq-interval_fuzz-to", Order:=5)>  _
        Public Property Seqinterval_fuzzto() As SeqintervalSeqinterval_fuzzto
            Get
                Return Me.seqinterval_fuzztoField
            End Get
            Set
                Me.seqinterval_fuzztoField = value
                Me.RaisePropertyChanged("Seqinterval_fuzzto")
            End Set
        End Property
        
        Public Event PropertyChanged As System.ComponentModel.PropertyChangedEventHandler Implements System.ComponentModel.INotifyPropertyChanged.PropertyChanged
        
        Protected Sub RaisePropertyChanged(ByVal propertyName As String)
            Dim propertyChanged As System.ComponentModel.PropertyChangedEventHandler = Me.PropertyChangedEvent
            If (Not (propertyChanged) Is Nothing) Then
                propertyChanged(Me, New System.ComponentModel.PropertyChangedEventArgs(propertyName))
            End If
        End Sub
    End Class
    
    '''<remarks/>
    <System.CodeDom.Compiler.GeneratedCodeAttribute("System.Xml", "2.0.50727.4927"),  _
     System.SerializableAttribute(),  _
     System.Diagnostics.DebuggerStepThroughAttribute(),  _
     System.ComponentModel.DesignerCategoryAttribute("code"),  _
     System.Xml.Serialization.XmlTypeAttribute(AnonymousType:=true, [Namespace]:="http://www.ncbi.nlm.nih.gov/soap/eutils/efetch_gene")>  _
    Partial Public Class SeqintervalSeqinterval_strand
        Inherits Object
        Implements System.ComponentModel.INotifyPropertyChanged
        
        Private nastrandField As Nastrand
        
        '''<remarks/>
        <System.Xml.Serialization.XmlElementAttribute("Na-strand", Order:=0)>  _
        Public Property Nastrand() As Nastrand
            Get
                Return Me.nastrandField
            End Get
            Set
                Me.nastrandField = value
                Me.RaisePropertyChanged("Nastrand")
            End Set
        End Property
        
        Public Event PropertyChanged As System.ComponentModel.PropertyChangedEventHandler Implements System.ComponentModel.INotifyPropertyChanged.PropertyChanged
        
        Protected Sub RaisePropertyChanged(ByVal propertyName As String)
            Dim propertyChanged As System.ComponentModel.PropertyChangedEventHandler = Me.PropertyChangedEvent
            If (Not (propertyChanged) Is Nothing) Then
                propertyChanged(Me, New System.ComponentModel.PropertyChangedEventArgs(propertyName))
            End If
        End Sub
    End Class
    
    '''<remarks/>
    <System.CodeDom.Compiler.GeneratedCodeAttribute("System.Xml", "2.0.50727.4927"),  _
     System.SerializableAttribute(),  _
     System.Diagnostics.DebuggerStepThroughAttribute(),  _
     System.ComponentModel.DesignerCategoryAttribute("code"),  _
     System.Xml.Serialization.XmlTypeAttribute(AnonymousType:=true, [Namespace]:="http://www.ncbi.nlm.nih.gov/soap/eutils/efetch_gene")>  _
    Partial Public Class SeqintervalSeqinterval_id
        Inherits Object
        Implements System.ComponentModel.INotifyPropertyChanged
        
        Private seqidField As Seqid
        
        '''<remarks/>
        <System.Xml.Serialization.XmlElementAttribute("Seq-id", Order:=0)>  _
        Public Property Seqid() As Seqid
            Get
                Return Me.seqidField
            End Get
            Set
                Me.seqidField = value
                Me.RaisePropertyChanged("Seqid")
            End Set
        End Property
        
        Public Event PropertyChanged As System.ComponentModel.PropertyChangedEventHandler Implements System.ComponentModel.INotifyPropertyChanged.PropertyChanged
        
        Protected Sub RaisePropertyChanged(ByVal propertyName As String)
            Dim propertyChanged As System.ComponentModel.PropertyChangedEventHandler = Me.PropertyChangedEvent
            If (Not (propertyChanged) Is Nothing) Then
                propertyChanged(Me, New System.ComponentModel.PropertyChangedEventArgs(propertyName))
            End If
        End Sub
    End Class
    
    '''<remarks/>
    <System.CodeDom.Compiler.GeneratedCodeAttribute("System.Xml", "2.0.50727.4927"),  _
     System.SerializableAttribute(),  _
     System.Diagnostics.DebuggerStepThroughAttribute(),  _
     System.ComponentModel.DesignerCategoryAttribute("code"),  _
     System.Xml.Serialization.XmlTypeAttribute(AnonymousType:=true, [Namespace]:="http://www.ncbi.nlm.nih.gov/soap/eutils/efetch_gene")>  _
    Partial Public Class SeqintervalSeqinterval_fuzzfrom
        Inherits Object
        Implements System.ComponentModel.INotifyPropertyChanged
        
        Private intfuzzField As Intfuzz
        
        '''<remarks/>
        <System.Xml.Serialization.XmlElementAttribute("Int-fuzz", Order:=0)>  _
        Public Property Intfuzz() As Intfuzz
            Get
                Return Me.intfuzzField
            End Get
            Set
                Me.intfuzzField = value
                Me.RaisePropertyChanged("Intfuzz")
            End Set
        End Property
        
        Public Event PropertyChanged As System.ComponentModel.PropertyChangedEventHandler Implements System.ComponentModel.INotifyPropertyChanged.PropertyChanged
        
        Protected Sub RaisePropertyChanged(ByVal propertyName As String)
            Dim propertyChanged As System.ComponentModel.PropertyChangedEventHandler = Me.PropertyChangedEvent
            If (Not (propertyChanged) Is Nothing) Then
                propertyChanged(Me, New System.ComponentModel.PropertyChangedEventArgs(propertyName))
            End If
        End Sub
    End Class
    
    '''<remarks/>
    <System.CodeDom.Compiler.GeneratedCodeAttribute("System.Xml", "2.0.50727.4927"),  _
     System.SerializableAttribute(),  _
     System.Diagnostics.DebuggerStepThroughAttribute(),  _
     System.ComponentModel.DesignerCategoryAttribute("code"),  _
     System.Xml.Serialization.XmlTypeAttribute(AnonymousType:=true, [Namespace]:="http://www.ncbi.nlm.nih.gov/soap/eutils/efetch_gene")>  _
    Partial Public Class SeqintervalSeqinterval_fuzzto
        Inherits Object
        Implements System.ComponentModel.INotifyPropertyChanged
        
        Private intfuzzField As Intfuzz
        
        '''<remarks/>
        <System.Xml.Serialization.XmlElementAttribute("Int-fuzz", Order:=0)>  _
        Public Property Intfuzz() As Intfuzz
            Get
                Return Me.intfuzzField
            End Get
            Set
                Me.intfuzzField = value
                Me.RaisePropertyChanged("Intfuzz")
            End Set
        End Property
        
        Public Event PropertyChanged As System.ComponentModel.PropertyChangedEventHandler Implements System.ComponentModel.INotifyPropertyChanged.PropertyChanged
        
        Protected Sub RaisePropertyChanged(ByVal propertyName As String)
            Dim propertyChanged As System.ComponentModel.PropertyChangedEventHandler = Me.PropertyChangedEvent
            If (Not (propertyChanged) Is Nothing) Then
                propertyChanged(Me, New System.ComponentModel.PropertyChangedEventArgs(propertyName))
            End If
        End Sub
    End Class
    
    '''<remarks/>
    <System.CodeDom.Compiler.GeneratedCodeAttribute("System.Xml", "2.0.50727.4927"),  _
     System.SerializableAttribute(),  _
     System.Diagnostics.DebuggerStepThroughAttribute(),  _
     System.ComponentModel.DesignerCategoryAttribute("code"),  _
     System.Xml.Serialization.XmlTypeAttribute(AnonymousType:=true, [Namespace]:="http://www.ncbi.nlm.nih.gov/soap/eutils/efetch_gene")>  _
    Partial Public Class SeqlocSeqloc_mix
        Inherits Object
        Implements System.ComponentModel.INotifyPropertyChanged
        
        Private seqlocmixField As Seqlocmix
        
        '''<remarks/>
        <System.Xml.Serialization.XmlElementAttribute("Seq-loc-mix", Order:=0)>  _
        Public Property Seqlocmix() As Seqlocmix
            Get
                Return Me.seqlocmixField
            End Get
            Set
                Me.seqlocmixField = value
                Me.RaisePropertyChanged("Seqlocmix")
            End Set
        End Property
        
        Public Event PropertyChanged As System.ComponentModel.PropertyChangedEventHandler Implements System.ComponentModel.INotifyPropertyChanged.PropertyChanged
        
        Protected Sub RaisePropertyChanged(ByVal propertyName As String)
            Dim propertyChanged As System.ComponentModel.PropertyChangedEventHandler = Me.PropertyChangedEvent
            If (Not (propertyChanged) Is Nothing) Then
                propertyChanged(Me, New System.ComponentModel.PropertyChangedEventArgs(propertyName))
            End If
        End Sub
    End Class
    
    '''<remarks/>
    <System.CodeDom.Compiler.GeneratedCodeAttribute("System.Xml", "2.0.50727.4927"),  _
     System.SerializableAttribute(),  _
     System.Diagnostics.DebuggerStepThroughAttribute(),  _
     System.ComponentModel.DesignerCategoryAttribute("code"),  _
     System.Xml.Serialization.XmlTypeAttribute(AnonymousType:=true, [Namespace]:="http://www.ncbi.nlm.nih.gov/soap/eutils/efetch_gene")>  _
    Partial Public Class Seqlocmix
        Inherits Object
        Implements System.ComponentModel.INotifyPropertyChanged
        
        Private seqlocField() As Seqloc
        
        '''<remarks/>
        <System.Xml.Serialization.XmlElementAttribute("Seq-loc", Order:=0)>  _
        Public Property Seqloc() As Seqloc()
            Get
                Return Me.seqlocField
            End Get
            Set
                Me.seqlocField = value
                Me.RaisePropertyChanged("Seqloc")
            End Set
        End Property
        
        Public Event PropertyChanged As System.ComponentModel.PropertyChangedEventHandler Implements System.ComponentModel.INotifyPropertyChanged.PropertyChanged
        
        Protected Sub RaisePropertyChanged(ByVal propertyName As String)
            Dim propertyChanged As System.ComponentModel.PropertyChangedEventHandler = Me.PropertyChangedEvent
            If (Not (propertyChanged) Is Nothing) Then
                propertyChanged(Me, New System.ComponentModel.PropertyChangedEventArgs(propertyName))
            End If
        End Sub
    End Class
    
    '''<remarks/>
    <System.CodeDom.Compiler.GeneratedCodeAttribute("System.Xml", "2.0.50727.4927"),  _
     System.SerializableAttribute(),  _
     System.Diagnostics.DebuggerStepThroughAttribute(),  _
     System.ComponentModel.DesignerCategoryAttribute("code"),  _
     System.Xml.Serialization.XmlTypeAttribute(AnonymousType:=true, [Namespace]:="http://www.ncbi.nlm.nih.gov/soap/eutils/efetch_gene")>  _
    Partial Public Class SeqlocSeqloc_null
        Inherits Object
        Implements System.ComponentModel.INotifyPropertyChanged
        
        Public Event PropertyChanged As System.ComponentModel.PropertyChangedEventHandler Implements System.ComponentModel.INotifyPropertyChanged.PropertyChanged
        
        Protected Sub RaisePropertyChanged(ByVal propertyName As String)
            Dim propertyChanged As System.ComponentModel.PropertyChangedEventHandler = Me.PropertyChangedEvent
            If (Not (propertyChanged) Is Nothing) Then
                propertyChanged(Me, New System.ComponentModel.PropertyChangedEventArgs(propertyName))
            End If
        End Sub
    End Class
    
    '''<remarks/>
    <System.CodeDom.Compiler.GeneratedCodeAttribute("System.Xml", "2.0.50727.4927"),  _
     System.SerializableAttribute(),  _
     System.Diagnostics.DebuggerStepThroughAttribute(),  _
     System.ComponentModel.DesignerCategoryAttribute("code"),  _
     System.Xml.Serialization.XmlTypeAttribute(AnonymousType:=true, [Namespace]:="http://www.ncbi.nlm.nih.gov/soap/eutils/efetch_gene")>  _
    Partial Public Class SeqlocSeqloc_packedint
        Inherits Object
        Implements System.ComponentModel.INotifyPropertyChanged
        
        Private packedseqintField As Packedseqint
        
        '''<remarks/>
        <System.Xml.Serialization.XmlElementAttribute("Packed-seqint", Order:=0)>  _
        Public Property Packedseqint() As Packedseqint
            Get
                Return Me.packedseqintField
            End Get
            Set
                Me.packedseqintField = value
                Me.RaisePropertyChanged("Packedseqint")
            End Set
        End Property
        
        Public Event PropertyChanged As System.ComponentModel.PropertyChangedEventHandler Implements System.ComponentModel.INotifyPropertyChanged.PropertyChanged
        
        Protected Sub RaisePropertyChanged(ByVal propertyName As String)
            Dim propertyChanged As System.ComponentModel.PropertyChangedEventHandler = Me.PropertyChangedEvent
            If (Not (propertyChanged) Is Nothing) Then
                propertyChanged(Me, New System.ComponentModel.PropertyChangedEventArgs(propertyName))
            End If
        End Sub
    End Class
    
    '''<remarks/>
    <System.CodeDom.Compiler.GeneratedCodeAttribute("System.Xml", "2.0.50727.4927"),  _
     System.SerializableAttribute(),  _
     System.Diagnostics.DebuggerStepThroughAttribute(),  _
     System.ComponentModel.DesignerCategoryAttribute("code"),  _
     System.Xml.Serialization.XmlTypeAttribute(AnonymousType:=true, [Namespace]:="http://www.ncbi.nlm.nih.gov/soap/eutils/efetch_gene")>  _
    Partial Public Class Packedseqint
        Inherits Object
        Implements System.ComponentModel.INotifyPropertyChanged
        
        Private seqintervalField() As Seqinterval
        
        '''<remarks/>
        <System.Xml.Serialization.XmlElementAttribute("Seq-interval", Order:=0)>  _
        Public Property Seqinterval() As Seqinterval()
            Get
                Return Me.seqintervalField
            End Get
            Set
                Me.seqintervalField = value
                Me.RaisePropertyChanged("Seqinterval")
            End Set
        End Property
        
        Public Event PropertyChanged As System.ComponentModel.PropertyChangedEventHandler Implements System.ComponentModel.INotifyPropertyChanged.PropertyChanged
        
        Protected Sub RaisePropertyChanged(ByVal propertyName As String)
            Dim propertyChanged As System.ComponentModel.PropertyChangedEventHandler = Me.PropertyChangedEvent
            If (Not (propertyChanged) Is Nothing) Then
                propertyChanged(Me, New System.ComponentModel.PropertyChangedEventArgs(propertyName))
            End If
        End Sub
    End Class
    
    '''<remarks/>
    <System.CodeDom.Compiler.GeneratedCodeAttribute("System.Xml", "2.0.50727.4927"),  _
     System.SerializableAttribute(),  _
     System.Diagnostics.DebuggerStepThroughAttribute(),  _
     System.ComponentModel.DesignerCategoryAttribute("code"),  _
     System.Xml.Serialization.XmlTypeAttribute(AnonymousType:=true, [Namespace]:="http://www.ncbi.nlm.nih.gov/soap/eutils/efetch_gene")>  _
    Partial Public Class SeqlocSeqloc_packedpnt
        Inherits Object
        Implements System.ComponentModel.INotifyPropertyChanged
        
        Private packedseqpntField As Packedseqpnt
        
        '''<remarks/>
        <System.Xml.Serialization.XmlElementAttribute("Packed-seqpnt", Order:=0)>  _
        Public Property Packedseqpnt() As Packedseqpnt
            Get
                Return Me.packedseqpntField
            End Get
            Set
                Me.packedseqpntField = value
                Me.RaisePropertyChanged("Packedseqpnt")
            End Set
        End Property
        
        Public Event PropertyChanged As System.ComponentModel.PropertyChangedEventHandler Implements System.ComponentModel.INotifyPropertyChanged.PropertyChanged
        
        Protected Sub RaisePropertyChanged(ByVal propertyName As String)
            Dim propertyChanged As System.ComponentModel.PropertyChangedEventHandler = Me.PropertyChangedEvent
            If (Not (propertyChanged) Is Nothing) Then
                propertyChanged(Me, New System.ComponentModel.PropertyChangedEventArgs(propertyName))
            End If
        End Sub
    End Class
    
    '''<remarks/>
    <System.CodeDom.Compiler.GeneratedCodeAttribute("System.Xml", "2.0.50727.4927"),  _
     System.SerializableAttribute(),  _
     System.Diagnostics.DebuggerStepThroughAttribute(),  _
     System.ComponentModel.DesignerCategoryAttribute("code"),  _
     System.Xml.Serialization.XmlTypeAttribute(AnonymousType:=true, [Namespace]:="http://www.ncbi.nlm.nih.gov/soap/eutils/efetch_gene")>  _
    Partial Public Class Packedseqpnt
        Inherits Object
        Implements System.ComponentModel.INotifyPropertyChanged
        
        Private packedseqpnt_strandField As PackedseqpntPackedseqpnt_strand
        
        Private packedseqpnt_idField As PackedseqpntPackedseqpnt_id
        
        Private packedseqpnt_fuzzField As PackedseqpntPackedseqpnt_fuzz
        
        Private packedseqpnt_pointsField As PackedseqpntPackedseqpnt_points
        
        '''<remarks/>
        <System.Xml.Serialization.XmlElementAttribute("Packed-seqpnt_strand", Order:=0)>  _
        Public Property Packedseqpnt_strand() As PackedseqpntPackedseqpnt_strand
            Get
                Return Me.packedseqpnt_strandField
            End Get
            Set
                Me.packedseqpnt_strandField = value
                Me.RaisePropertyChanged("Packedseqpnt_strand")
            End Set
        End Property
        
        '''<remarks/>
        <System.Xml.Serialization.XmlElementAttribute("Packed-seqpnt_id", Order:=1)>  _
        Public Property Packedseqpnt_id() As PackedseqpntPackedseqpnt_id
            Get
                Return Me.packedseqpnt_idField
            End Get
            Set
                Me.packedseqpnt_idField = value
                Me.RaisePropertyChanged("Packedseqpnt_id")
            End Set
        End Property
        
        '''<remarks/>
        <System.Xml.Serialization.XmlElementAttribute("Packed-seqpnt_fuzz", Order:=2)>  _
        Public Property Packedseqpnt_fuzz() As PackedseqpntPackedseqpnt_fuzz
            Get
                Return Me.packedseqpnt_fuzzField
            End Get
            Set
                Me.packedseqpnt_fuzzField = value
                Me.RaisePropertyChanged("Packedseqpnt_fuzz")
            End Set
        End Property
        
        '''<remarks/>
        <System.Xml.Serialization.XmlElementAttribute("Packed-seqpnt_points", Order:=3)>  _
        Public Property Packedseqpnt_points() As PackedseqpntPackedseqpnt_points
            Get
                Return Me.packedseqpnt_pointsField
            End Get
            Set
                Me.packedseqpnt_pointsField = value
                Me.RaisePropertyChanged("Packedseqpnt_points")
            End Set
        End Property
        
        Public Event PropertyChanged As System.ComponentModel.PropertyChangedEventHandler Implements System.ComponentModel.INotifyPropertyChanged.PropertyChanged
        
        Protected Sub RaisePropertyChanged(ByVal propertyName As String)
            Dim propertyChanged As System.ComponentModel.PropertyChangedEventHandler = Me.PropertyChangedEvent
            If (Not (propertyChanged) Is Nothing) Then
                propertyChanged(Me, New System.ComponentModel.PropertyChangedEventArgs(propertyName))
            End If
        End Sub
    End Class
    
    '''<remarks/>
    <System.CodeDom.Compiler.GeneratedCodeAttribute("System.Xml", "2.0.50727.4927"),  _
     System.SerializableAttribute(),  _
     System.Diagnostics.DebuggerStepThroughAttribute(),  _
     System.ComponentModel.DesignerCategoryAttribute("code"),  _
     System.Xml.Serialization.XmlTypeAttribute(AnonymousType:=true, [Namespace]:="http://www.ncbi.nlm.nih.gov/soap/eutils/efetch_gene")>  _
    Partial Public Class PackedseqpntPackedseqpnt_strand
        Inherits Object
        Implements System.ComponentModel.INotifyPropertyChanged
        
        Private nastrandField As Nastrand
        
        '''<remarks/>
        <System.Xml.Serialization.XmlElementAttribute("Na-strand", Order:=0)>  _
        Public Property Nastrand() As Nastrand
            Get
                Return Me.nastrandField
            End Get
            Set
                Me.nastrandField = value
                Me.RaisePropertyChanged("Nastrand")
            End Set
        End Property
        
        Public Event PropertyChanged As System.ComponentModel.PropertyChangedEventHandler Implements System.ComponentModel.INotifyPropertyChanged.PropertyChanged
        
        Protected Sub RaisePropertyChanged(ByVal propertyName As String)
            Dim propertyChanged As System.ComponentModel.PropertyChangedEventHandler = Me.PropertyChangedEvent
            If (Not (propertyChanged) Is Nothing) Then
                propertyChanged(Me, New System.ComponentModel.PropertyChangedEventArgs(propertyName))
            End If
        End Sub
    End Class
    
    '''<remarks/>
    <System.CodeDom.Compiler.GeneratedCodeAttribute("System.Xml", "2.0.50727.4927"),  _
     System.SerializableAttribute(),  _
     System.Diagnostics.DebuggerStepThroughAttribute(),  _
     System.ComponentModel.DesignerCategoryAttribute("code"),  _
     System.Xml.Serialization.XmlTypeAttribute(AnonymousType:=true, [Namespace]:="http://www.ncbi.nlm.nih.gov/soap/eutils/efetch_gene")>  _
    Partial Public Class PackedseqpntPackedseqpnt_id
        Inherits Object
        Implements System.ComponentModel.INotifyPropertyChanged
        
        Private seqidField As Seqid
        
        '''<remarks/>
        <System.Xml.Serialization.XmlElementAttribute("Seq-id", Order:=0)>  _
        Public Property Seqid() As Seqid
            Get
                Return Me.seqidField
            End Get
            Set
                Me.seqidField = value
                Me.RaisePropertyChanged("Seqid")
            End Set
        End Property
        
        Public Event PropertyChanged As System.ComponentModel.PropertyChangedEventHandler Implements System.ComponentModel.INotifyPropertyChanged.PropertyChanged
        
        Protected Sub RaisePropertyChanged(ByVal propertyName As String)
            Dim propertyChanged As System.ComponentModel.PropertyChangedEventHandler = Me.PropertyChangedEvent
            If (Not (propertyChanged) Is Nothing) Then
                propertyChanged(Me, New System.ComponentModel.PropertyChangedEventArgs(propertyName))
            End If
        End Sub
    End Class
    
    '''<remarks/>
    <System.CodeDom.Compiler.GeneratedCodeAttribute("System.Xml", "2.0.50727.4927"),  _
     System.SerializableAttribute(),  _
     System.Diagnostics.DebuggerStepThroughAttribute(),  _
     System.ComponentModel.DesignerCategoryAttribute("code"),  _
     System.Xml.Serialization.XmlTypeAttribute(AnonymousType:=true, [Namespace]:="http://www.ncbi.nlm.nih.gov/soap/eutils/efetch_gene")>  _
    Partial Public Class PackedseqpntPackedseqpnt_fuzz
        Inherits Object
        Implements System.ComponentModel.INotifyPropertyChanged
        
        Private intfuzzField As Intfuzz
        
        '''<remarks/>
        <System.Xml.Serialization.XmlElementAttribute("Int-fuzz", Order:=0)>  _
        Public Property Intfuzz() As Intfuzz
            Get
                Return Me.intfuzzField
            End Get
            Set
                Me.intfuzzField = value
                Me.RaisePropertyChanged("Intfuzz")
            End Set
        End Property
        
        Public Event PropertyChanged As System.ComponentModel.PropertyChangedEventHandler Implements System.ComponentModel.INotifyPropertyChanged.PropertyChanged
        
        Protected Sub RaisePropertyChanged(ByVal propertyName As String)
            Dim propertyChanged As System.ComponentModel.PropertyChangedEventHandler = Me.PropertyChangedEvent
            If (Not (propertyChanged) Is Nothing) Then
                propertyChanged(Me, New System.ComponentModel.PropertyChangedEventArgs(propertyName))
            End If
        End Sub
    End Class
    
    '''<remarks/>
    <System.CodeDom.Compiler.GeneratedCodeAttribute("System.Xml", "2.0.50727.4927"),  _
     System.SerializableAttribute(),  _
     System.Diagnostics.DebuggerStepThroughAttribute(),  _
     System.ComponentModel.DesignerCategoryAttribute("code"),  _
     System.Xml.Serialization.XmlTypeAttribute(AnonymousType:=true, [Namespace]:="http://www.ncbi.nlm.nih.gov/soap/eutils/efetch_gene")>  _
    Partial Public Class PackedseqpntPackedseqpnt_points
        Inherits Object
        Implements System.ComponentModel.INotifyPropertyChanged
        
        Private packedseqpnt_points_EField() As String
        
        '''<remarks/>
        <System.Xml.Serialization.XmlElementAttribute("Packed-seqpnt_points_E", DataType:="integer", Order:=0)>  _
        Public Property Packedseqpnt_points_E() As String()
            Get
                Return Me.packedseqpnt_points_EField
            End Get
            Set
                Me.packedseqpnt_points_EField = value
                Me.RaisePropertyChanged("Packedseqpnt_points_E")
            End Set
        End Property
        
        Public Event PropertyChanged As System.ComponentModel.PropertyChangedEventHandler Implements System.ComponentModel.INotifyPropertyChanged.PropertyChanged
        
        Protected Sub RaisePropertyChanged(ByVal propertyName As String)
            Dim propertyChanged As System.ComponentModel.PropertyChangedEventHandler = Me.PropertyChangedEvent
            If (Not (propertyChanged) Is Nothing) Then
                propertyChanged(Me, New System.ComponentModel.PropertyChangedEventArgs(propertyName))
            End If
        End Sub
    End Class
    
    '''<remarks/>
    <System.CodeDom.Compiler.GeneratedCodeAttribute("System.Xml", "2.0.50727.4927"),  _
     System.SerializableAttribute(),  _
     System.Diagnostics.DebuggerStepThroughAttribute(),  _
     System.ComponentModel.DesignerCategoryAttribute("code"),  _
     System.Xml.Serialization.XmlTypeAttribute(AnonymousType:=true, [Namespace]:="http://www.ncbi.nlm.nih.gov/soap/eutils/efetch_gene")>  _
    Partial Public Class SeqlocSeqloc_pnt
        Inherits Object
        Implements System.ComponentModel.INotifyPropertyChanged
        
        Private seqpointField As Seqpoint
        
        '''<remarks/>
        <System.Xml.Serialization.XmlElementAttribute("Seq-point", Order:=0)>  _
        Public Property Seqpoint() As Seqpoint
            Get
                Return Me.seqpointField
            End Get
            Set
                Me.seqpointField = value
                Me.RaisePropertyChanged("Seqpoint")
            End Set
        End Property
        
        Public Event PropertyChanged As System.ComponentModel.PropertyChangedEventHandler Implements System.ComponentModel.INotifyPropertyChanged.PropertyChanged
        
        Protected Sub RaisePropertyChanged(ByVal propertyName As String)
            Dim propertyChanged As System.ComponentModel.PropertyChangedEventHandler = Me.PropertyChangedEvent
            If (Not (propertyChanged) Is Nothing) Then
                propertyChanged(Me, New System.ComponentModel.PropertyChangedEventArgs(propertyName))
            End If
        End Sub
    End Class
    
    '''<remarks/>
    <System.CodeDom.Compiler.GeneratedCodeAttribute("System.Xml", "2.0.50727.4927"),  _
     System.SerializableAttribute(),  _
     System.Diagnostics.DebuggerStepThroughAttribute(),  _
     System.ComponentModel.DesignerCategoryAttribute("code"),  _
     System.Xml.Serialization.XmlTypeAttribute(AnonymousType:=true, [Namespace]:="http://www.ncbi.nlm.nih.gov/soap/eutils/efetch_gene")>  _
    Partial Public Class SeqlocSeqloc_whole
        Inherits Object
        Implements System.ComponentModel.INotifyPropertyChanged
        
        Private seqidField As Seqid
        
        '''<remarks/>
        <System.Xml.Serialization.XmlElementAttribute("Seq-id", Order:=0)>  _
        Public Property Seqid() As Seqid
            Get
                Return Me.seqidField
            End Get
            Set
                Me.seqidField = value
                Me.RaisePropertyChanged("Seqid")
            End Set
        End Property
        
        Public Event PropertyChanged As System.ComponentModel.PropertyChangedEventHandler Implements System.ComponentModel.INotifyPropertyChanged.PropertyChanged
        
        Protected Sub RaisePropertyChanged(ByVal propertyName As String)
            Dim propertyChanged As System.ComponentModel.PropertyChangedEventHandler = Me.PropertyChangedEvent
            If (Not (propertyChanged) Is Nothing) Then
                propertyChanged(Me, New System.ComponentModel.PropertyChangedEventArgs(propertyName))
            End If
        End Sub
    End Class
    
    '''<remarks/>
    <System.CodeDom.Compiler.GeneratedCodeAttribute("System.Xml", "2.0.50727.4927"),  _
     System.SerializableAttribute(),  _
     System.Diagnostics.DebuggerStepThroughAttribute(),  _
     System.ComponentModel.DesignerCategoryAttribute("code"),  _
     System.Xml.Serialization.XmlTypeAttribute(AnonymousType:=true, [Namespace]:="http://www.ncbi.nlm.nih.gov/soap/eutils/efetch_gene")>  _
    Partial Public Class EntrezgeneEntrezgene_location
        Inherits Object
        Implements System.ComponentModel.INotifyPropertyChanged
        
        Private mapsField() As Maps
        
        '''<remarks/>
        <System.Xml.Serialization.XmlElementAttribute("Maps", Order:=0)>  _
        Public Property Maps() As Maps()
            Get
                Return Me.mapsField
            End Get
            Set
                Me.mapsField = value
                Me.RaisePropertyChanged("Maps")
            End Set
        End Property
        
        Public Event PropertyChanged As System.ComponentModel.PropertyChangedEventHandler Implements System.ComponentModel.INotifyPropertyChanged.PropertyChanged
        
        Protected Sub RaisePropertyChanged(ByVal propertyName As String)
            Dim propertyChanged As System.ComponentModel.PropertyChangedEventHandler = Me.PropertyChangedEvent
            If (Not (propertyChanged) Is Nothing) Then
                propertyChanged(Me, New System.ComponentModel.PropertyChangedEventArgs(propertyName))
            End If
        End Sub
    End Class
    
    '''<remarks/>
    <System.CodeDom.Compiler.GeneratedCodeAttribute("System.Xml", "2.0.50727.4927"),  _
     System.SerializableAttribute(),  _
     System.Diagnostics.DebuggerStepThroughAttribute(),  _
     System.ComponentModel.DesignerCategoryAttribute("code"),  _
     System.Xml.Serialization.XmlTypeAttribute(AnonymousType:=true, [Namespace]:="http://www.ncbi.nlm.nih.gov/soap/eutils/efetch_gene")>  _
    Partial Public Class Maps
        Inherits Object
        Implements System.ComponentModel.INotifyPropertyChanged
        
        Private maps_displaystrField As String
        
        Private maps_methodField As MapsMaps_method
        
        '''<remarks/>
        <System.Xml.Serialization.XmlElementAttribute("Maps_display-str", Order:=0)>  _
        Public Property Maps_displaystr() As String
            Get
                Return Me.maps_displaystrField
            End Get
            Set
                Me.maps_displaystrField = value
                Me.RaisePropertyChanged("Maps_displaystr")
            End Set
        End Property
        
        '''<remarks/>
        <System.Xml.Serialization.XmlElementAttribute(Order:=1)>  _
        Public Property Maps_method() As MapsMaps_method
            Get
                Return Me.maps_methodField
            End Get
            Set
                Me.maps_methodField = value
                Me.RaisePropertyChanged("Maps_method")
            End Set
        End Property
        
        Public Event PropertyChanged As System.ComponentModel.PropertyChangedEventHandler Implements System.ComponentModel.INotifyPropertyChanged.PropertyChanged
        
        Protected Sub RaisePropertyChanged(ByVal propertyName As String)
            Dim propertyChanged As System.ComponentModel.PropertyChangedEventHandler = Me.PropertyChangedEvent
            If (Not (propertyChanged) Is Nothing) Then
                propertyChanged(Me, New System.ComponentModel.PropertyChangedEventArgs(propertyName))
            End If
        End Sub
    End Class
    
    '''<remarks/>
    <System.CodeDom.Compiler.GeneratedCodeAttribute("System.Xml", "2.0.50727.4927"),  _
     System.SerializableAttribute(),  _
     System.Diagnostics.DebuggerStepThroughAttribute(),  _
     System.ComponentModel.DesignerCategoryAttribute("code"),  _
     System.Xml.Serialization.XmlTypeAttribute(AnonymousType:=true, [Namespace]:="http://www.ncbi.nlm.nih.gov/soap/eutils/efetch_gene")>  _
    Partial Public Class MapsMaps_method
        Inherits Object
        Implements System.ComponentModel.INotifyPropertyChanged
        
        Private itemField As Object
        
        '''<remarks/>
        <System.Xml.Serialization.XmlElementAttribute("Maps_method_map-type", GetType(MapsMaps_methodMaps_method_maptype), Order:=0),  _
         System.Xml.Serialization.XmlElementAttribute("Maps_method_proxy", GetType(String), Order:=0)>  _
        Public Property Item() As Object
            Get
                Return Me.itemField
            End Get
            Set
                Me.itemField = value
                Me.RaisePropertyChanged("Item")
            End Set
        End Property
        
        Public Event PropertyChanged As System.ComponentModel.PropertyChangedEventHandler Implements System.ComponentModel.INotifyPropertyChanged.PropertyChanged
        
        Protected Sub RaisePropertyChanged(ByVal propertyName As String)
            Dim propertyChanged As System.ComponentModel.PropertyChangedEventHandler = Me.PropertyChangedEvent
            If (Not (propertyChanged) Is Nothing) Then
                propertyChanged(Me, New System.ComponentModel.PropertyChangedEventArgs(propertyName))
            End If
        End Sub
    End Class
    
    '''<remarks/>
    <System.CodeDom.Compiler.GeneratedCodeAttribute("System.Xml", "2.0.50727.4927"),  _
     System.SerializableAttribute(),  _
     System.Diagnostics.DebuggerStepThroughAttribute(),  _
     System.ComponentModel.DesignerCategoryAttribute("code"),  _
     System.Xml.Serialization.XmlTypeAttribute(AnonymousType:=true, [Namespace]:="http://www.ncbi.nlm.nih.gov/soap/eutils/efetch_gene")>  _
    Partial Public Class MapsMaps_methodMaps_method_maptype
        Inherits Object
        Implements System.ComponentModel.INotifyPropertyChanged
        
        Private valueField As MapsMaps_methodMaps_method_maptypeValue
        
        '''<remarks/>
        <System.Xml.Serialization.XmlAttributeAttribute()>  _
        Public Property value() As MapsMaps_methodMaps_method_maptypeValue
            Get
                Return Me.valueField
            End Get
            Set
                Me.valueField = value
                Me.RaisePropertyChanged("value")
            End Set
        End Property
        
        Public Event PropertyChanged As System.ComponentModel.PropertyChangedEventHandler Implements System.ComponentModel.INotifyPropertyChanged.PropertyChanged
        
        Protected Sub RaisePropertyChanged(ByVal propertyName As String)
            Dim propertyChanged As System.ComponentModel.PropertyChangedEventHandler = Me.PropertyChangedEvent
            If (Not (propertyChanged) Is Nothing) Then
                propertyChanged(Me, New System.ComponentModel.PropertyChangedEventArgs(propertyName))
            End If
        End Sub
    End Class
    
    '''<remarks/>
    <System.CodeDom.Compiler.GeneratedCodeAttribute("System.Xml", "2.0.50727.4927"),  _
     System.SerializableAttribute(),  _
     System.Xml.Serialization.XmlTypeAttribute(AnonymousType:=true, [Namespace]:="http://www.ncbi.nlm.nih.gov/soap/eutils/efetch_gene")>  _
    Public Enum MapsMaps_methodMaps_method_maptypeValue
        
        '''<remarks/>
        cyto
        
        '''<remarks/>
        bp
        
        '''<remarks/>
        cM
        
        '''<remarks/>
        cR
        
        '''<remarks/>
        min
    End Enum
    
    '''<remarks/>
    <System.CodeDom.Compiler.GeneratedCodeAttribute("System.Xml", "2.0.50727.4927"),  _
     System.SerializableAttribute(),  _
     System.Diagnostics.DebuggerStepThroughAttribute(),  _
     System.ComponentModel.DesignerCategoryAttribute("code"),  _
     System.Xml.Serialization.XmlTypeAttribute(AnonymousType:=true, [Namespace]:="http://www.ncbi.nlm.nih.gov/soap/eutils/efetch_gene")>  _
    Partial Public Class EntrezgeneEntrezgene_genesource
        Inherits Object
        Implements System.ComponentModel.INotifyPropertyChanged
        
        Private genesourceField As Genesource
        
        '''<remarks/>
        <System.Xml.Serialization.XmlElementAttribute("Gene-source", Order:=0)>  _
        Public Property Genesource() As Genesource
            Get
                Return Me.genesourceField
            End Get
            Set
                Me.genesourceField = value
                Me.RaisePropertyChanged("Genesource")
            End Set
        End Property
        
        Public Event PropertyChanged As System.ComponentModel.PropertyChangedEventHandler Implements System.ComponentModel.INotifyPropertyChanged.PropertyChanged
        
        Protected Sub RaisePropertyChanged(ByVal propertyName As String)
            Dim propertyChanged As System.ComponentModel.PropertyChangedEventHandler = Me.PropertyChangedEvent
            If (Not (propertyChanged) Is Nothing) Then
                propertyChanged(Me, New System.ComponentModel.PropertyChangedEventArgs(propertyName))
            End If
        End Sub
    End Class
    
    '''<remarks/>
    <System.CodeDom.Compiler.GeneratedCodeAttribute("System.Xml", "2.0.50727.4927"),  _
     System.SerializableAttribute(),  _
     System.Diagnostics.DebuggerStepThroughAttribute(),  _
     System.ComponentModel.DesignerCategoryAttribute("code"),  _
     System.Xml.Serialization.XmlTypeAttribute(AnonymousType:=true, [Namespace]:="http://www.ncbi.nlm.nih.gov/soap/eutils/efetch_gene")>  _
    Partial Public Class Genesource
        Inherits Object
        Implements System.ComponentModel.INotifyPropertyChanged
        
        Private genesource_srcField As String
        
        Private genesource_srcintField As String
        
        Private genesource_srcstr1Field As String
        
        Private genesource_srcstr2Field As String
        
        Private genesource_genedisplayField As GenesourceGenesource_genedisplay
        
        Private genesource_locusdisplayField As GenesourceGenesource_locusdisplay
        
        Private genesource_extratermsField As GenesourceGenesource_extraterms
        
        '''<remarks/>
        <System.Xml.Serialization.XmlElementAttribute("Gene-source_src", Order:=0)>  _
        Public Property Genesource_src() As String
            Get
                Return Me.genesource_srcField
            End Get
            Set
                Me.genesource_srcField = value
                Me.RaisePropertyChanged("Genesource_src")
            End Set
        End Property
        
        '''<remarks/>
        <System.Xml.Serialization.XmlElementAttribute("Gene-source_src-int", DataType:="integer", Order:=1)>  _
        Public Property Genesource_srcint() As String
            Get
                Return Me.genesource_srcintField
            End Get
            Set
                Me.genesource_srcintField = value
                Me.RaisePropertyChanged("Genesource_srcint")
            End Set
        End Property
        
        '''<remarks/>
        <System.Xml.Serialization.XmlElementAttribute("Gene-source_src-str1", Order:=2)>  _
        Public Property Genesource_srcstr1() As String
            Get
                Return Me.genesource_srcstr1Field
            End Get
            Set
                Me.genesource_srcstr1Field = value
                Me.RaisePropertyChanged("Genesource_srcstr1")
            End Set
        End Property
        
        '''<remarks/>
        <System.Xml.Serialization.XmlElementAttribute("Gene-source_src-str2", Order:=3)>  _
        Public Property Genesource_srcstr2() As String
            Get
                Return Me.genesource_srcstr2Field
            End Get
            Set
                Me.genesource_srcstr2Field = value
                Me.RaisePropertyChanged("Genesource_srcstr2")
            End Set
        End Property
        
        '''<remarks/>
        <System.Xml.Serialization.XmlElementAttribute("Gene-source_gene-display", Order:=4)>  _
        Public Property Genesource_genedisplay() As GenesourceGenesource_genedisplay
            Get
                Return Me.genesource_genedisplayField
            End Get
            Set
                Me.genesource_genedisplayField = value
                Me.RaisePropertyChanged("Genesource_genedisplay")
            End Set
        End Property
        
        '''<remarks/>
        <System.Xml.Serialization.XmlElementAttribute("Gene-source_locus-display", Order:=5)>  _
        Public Property Genesource_locusdisplay() As GenesourceGenesource_locusdisplay
            Get
                Return Me.genesource_locusdisplayField
            End Get
            Set
                Me.genesource_locusdisplayField = value
                Me.RaisePropertyChanged("Genesource_locusdisplay")
            End Set
        End Property
        
        '''<remarks/>
        <System.Xml.Serialization.XmlElementAttribute("Gene-source_extra-terms", Order:=6)>  _
        Public Property Genesource_extraterms() As GenesourceGenesource_extraterms
            Get
                Return Me.genesource_extratermsField
            End Get
            Set
                Me.genesource_extratermsField = value
                Me.RaisePropertyChanged("Genesource_extraterms")
            End Set
        End Property
        
        Public Event PropertyChanged As System.ComponentModel.PropertyChangedEventHandler Implements System.ComponentModel.INotifyPropertyChanged.PropertyChanged
        
        Protected Sub RaisePropertyChanged(ByVal propertyName As String)
            Dim propertyChanged As System.ComponentModel.PropertyChangedEventHandler = Me.PropertyChangedEvent
            If (Not (propertyChanged) Is Nothing) Then
                propertyChanged(Me, New System.ComponentModel.PropertyChangedEventArgs(propertyName))
            End If
        End Sub
    End Class
    
    '''<remarks/>
    <System.CodeDom.Compiler.GeneratedCodeAttribute("System.Xml", "2.0.50727.4927"),  _
     System.SerializableAttribute(),  _
     System.Diagnostics.DebuggerStepThroughAttribute(),  _
     System.ComponentModel.DesignerCategoryAttribute("code"),  _
     System.Xml.Serialization.XmlTypeAttribute(AnonymousType:=true, [Namespace]:="http://www.ncbi.nlm.nih.gov/soap/eutils/efetch_gene")>  _
    Partial Public Class GenesourceGenesource_genedisplay
        Inherits Object
        Implements System.ComponentModel.INotifyPropertyChanged
        
        Private valueField As GenesourceGenesource_genedisplayValue
        
        Public Sub New()
            MyBase.New
            Me.valueField = GenesourceGenesource_genedisplayValue.[false]
        End Sub
        
        '''<remarks/>
        <System.Xml.Serialization.XmlAttributeAttribute(),  _
         System.ComponentModel.DefaultValueAttribute(GenesourceGenesource_genedisplayValue.[false])>  _
        Public Property value() As GenesourceGenesource_genedisplayValue
            Get
                Return Me.valueField
            End Get
            Set
                Me.valueField = value
                Me.RaisePropertyChanged("value")
            End Set
        End Property
        
        Public Event PropertyChanged As System.ComponentModel.PropertyChangedEventHandler Implements System.ComponentModel.INotifyPropertyChanged.PropertyChanged
        
        Protected Sub RaisePropertyChanged(ByVal propertyName As String)
            Dim propertyChanged As System.ComponentModel.PropertyChangedEventHandler = Me.PropertyChangedEvent
            If (Not (propertyChanged) Is Nothing) Then
                propertyChanged(Me, New System.ComponentModel.PropertyChangedEventArgs(propertyName))
            End If
        End Sub
    End Class
    
    '''<remarks/>
    <System.CodeDom.Compiler.GeneratedCodeAttribute("System.Xml", "2.0.50727.4927"),  _
     System.SerializableAttribute(),  _
     System.Xml.Serialization.XmlTypeAttribute(AnonymousType:=true, [Namespace]:="http://www.ncbi.nlm.nih.gov/soap/eutils/efetch_gene")>  _
    Public Enum GenesourceGenesource_genedisplayValue
        
        '''<remarks/>
        [true]
        
        '''<remarks/>
        [false]
    End Enum
    
    '''<remarks/>
    <System.CodeDom.Compiler.GeneratedCodeAttribute("System.Xml", "2.0.50727.4927"),  _
     System.SerializableAttribute(),  _
     System.Diagnostics.DebuggerStepThroughAttribute(),  _
     System.ComponentModel.DesignerCategoryAttribute("code"),  _
     System.Xml.Serialization.XmlTypeAttribute(AnonymousType:=true, [Namespace]:="http://www.ncbi.nlm.nih.gov/soap/eutils/efetch_gene")>  _
    Partial Public Class GenesourceGenesource_locusdisplay
        Inherits Object
        Implements System.ComponentModel.INotifyPropertyChanged
        
        Private valueField As GenesourceGenesource_locusdisplayValue
        
        Public Sub New()
            MyBase.New
            Me.valueField = GenesourceGenesource_locusdisplayValue.[false]
        End Sub
        
        '''<remarks/>
        <System.Xml.Serialization.XmlAttributeAttribute(),  _
         System.ComponentModel.DefaultValueAttribute(GenesourceGenesource_locusdisplayValue.[false])>  _
        Public Property value() As GenesourceGenesource_locusdisplayValue
            Get
                Return Me.valueField
            End Get
            Set
                Me.valueField = value
                Me.RaisePropertyChanged("value")
            End Set
        End Property
        
        Public Event PropertyChanged As System.ComponentModel.PropertyChangedEventHandler Implements System.ComponentModel.INotifyPropertyChanged.PropertyChanged
        
        Protected Sub RaisePropertyChanged(ByVal propertyName As String)
            Dim propertyChanged As System.ComponentModel.PropertyChangedEventHandler = Me.PropertyChangedEvent
            If (Not (propertyChanged) Is Nothing) Then
                propertyChanged(Me, New System.ComponentModel.PropertyChangedEventArgs(propertyName))
            End If
        End Sub
    End Class
    
    '''<remarks/>
    <System.CodeDom.Compiler.GeneratedCodeAttribute("System.Xml", "2.0.50727.4927"),  _
     System.SerializableAttribute(),  _
     System.Xml.Serialization.XmlTypeAttribute(AnonymousType:=true, [Namespace]:="http://www.ncbi.nlm.nih.gov/soap/eutils/efetch_gene")>  _
    Public Enum GenesourceGenesource_locusdisplayValue
        
        '''<remarks/>
        [true]
        
        '''<remarks/>
        [false]
    End Enum
    
    '''<remarks/>
    <System.CodeDom.Compiler.GeneratedCodeAttribute("System.Xml", "2.0.50727.4927"),  _
     System.SerializableAttribute(),  _
     System.Diagnostics.DebuggerStepThroughAttribute(),  _
     System.ComponentModel.DesignerCategoryAttribute("code"),  _
     System.Xml.Serialization.XmlTypeAttribute(AnonymousType:=true, [Namespace]:="http://www.ncbi.nlm.nih.gov/soap/eutils/efetch_gene")>  _
    Partial Public Class GenesourceGenesource_extraterms
        Inherits Object
        Implements System.ComponentModel.INotifyPropertyChanged
        
        Private valueField As GenesourceGenesource_extratermsValue
        
        Public Sub New()
            MyBase.New
            Me.valueField = GenesourceGenesource_extratermsValue.[false]
        End Sub
        
        '''<remarks/>
        <System.Xml.Serialization.XmlAttributeAttribute(),  _
         System.ComponentModel.DefaultValueAttribute(GenesourceGenesource_extratermsValue.[false])>  _
        Public Property value() As GenesourceGenesource_extratermsValue
            Get
                Return Me.valueField
            End Get
            Set
                Me.valueField = value
                Me.RaisePropertyChanged("value")
            End Set
        End Property
        
        Public Event PropertyChanged As System.ComponentModel.PropertyChangedEventHandler Implements System.ComponentModel.INotifyPropertyChanged.PropertyChanged
        
        Protected Sub RaisePropertyChanged(ByVal propertyName As String)
            Dim propertyChanged As System.ComponentModel.PropertyChangedEventHandler = Me.PropertyChangedEvent
            If (Not (propertyChanged) Is Nothing) Then
                propertyChanged(Me, New System.ComponentModel.PropertyChangedEventArgs(propertyName))
            End If
        End Sub
    End Class
    
    '''<remarks/>
    <System.CodeDom.Compiler.GeneratedCodeAttribute("System.Xml", "2.0.50727.4927"),  _
     System.SerializableAttribute(),  _
     System.Xml.Serialization.XmlTypeAttribute(AnonymousType:=true, [Namespace]:="http://www.ncbi.nlm.nih.gov/soap/eutils/efetch_gene")>  _
    Public Enum GenesourceGenesource_extratermsValue
        
        '''<remarks/>
        [true]
        
        '''<remarks/>
        [false]
    End Enum
    
    '''<remarks/>
    <System.CodeDom.Compiler.GeneratedCodeAttribute("System.Xml", "2.0.50727.4927"),  _
     System.SerializableAttribute(),  _
     System.Diagnostics.DebuggerStepThroughAttribute(),  _
     System.ComponentModel.DesignerCategoryAttribute("code"),  _
     System.Xml.Serialization.XmlTypeAttribute(AnonymousType:=true, [Namespace]:="http://www.ncbi.nlm.nih.gov/soap/eutils/efetch_gene")>  _
    Partial Public Class EntrezgeneEntrezgene_locus
        Inherits Object
        Implements System.ComponentModel.INotifyPropertyChanged
        
        Private genecommentaryField() As Genecommentary
        
        '''<remarks/>
        <System.Xml.Serialization.XmlElementAttribute("Gene-commentary", Order:=0)>  _
        Public Property Genecommentary() As Genecommentary()
            Get
                Return Me.genecommentaryField
            End Get
            Set
                Me.genecommentaryField = value
                Me.RaisePropertyChanged("Genecommentary")
            End Set
        End Property
        
        Public Event PropertyChanged As System.ComponentModel.PropertyChangedEventHandler Implements System.ComponentModel.INotifyPropertyChanged.PropertyChanged
        
        Protected Sub RaisePropertyChanged(ByVal propertyName As String)
            Dim propertyChanged As System.ComponentModel.PropertyChangedEventHandler = Me.PropertyChangedEvent
            If (Not (propertyChanged) Is Nothing) Then
                propertyChanged(Me, New System.ComponentModel.PropertyChangedEventArgs(propertyName))
            End If
        End Sub
    End Class
    
    '''<remarks/>
    <System.CodeDom.Compiler.GeneratedCodeAttribute("System.Xml", "2.0.50727.4927"),  _
     System.SerializableAttribute(),  _
     System.Diagnostics.DebuggerStepThroughAttribute(),  _
     System.ComponentModel.DesignerCategoryAttribute("code"),  _
     System.Xml.Serialization.XmlTypeAttribute(AnonymousType:=true, [Namespace]:="http://www.ncbi.nlm.nih.gov/soap/eutils/efetch_gene")>  _
    Partial Public Class Genecommentary
        Inherits Object
        Implements System.ComponentModel.INotifyPropertyChanged
        
        Private genecommentary_typeField As GenecommentaryGenecommentary_type
        
        Private genecommentary_headingField As String
        
        Private genecommentary_labelField As String
        
        Private genecommentary_textField As String
        
        Private genecommentary_accessionField As String
        
        Private genecommentary_versionField As String
        
        Private genecommentary_xtrapropertiesField As GenecommentaryGenecommentary_xtraproperties
        
        Private genecommentary_refsField As GenecommentaryGenecommentary_refs
        
        Private genecommentary_sourceField As GenecommentaryGenecommentary_source
        
        Private genecommentary_genomiccoordsField As GenecommentaryGenecommentary_genomiccoords
        
        Private genecommentary_seqsField As GenecommentaryGenecommentary_seqs
        
        Private genecommentary_productsField As GenecommentaryGenecommentary_products
        
        Private genecommentary_propertiesField As GenecommentaryGenecommentary_properties
        
        Private genecommentary_commentField As GenecommentaryGenecommentary_comment
        
        Private genecommentary_createdateField As GenecommentaryGenecommentary_createdate
        
        Private genecommentary_updatedateField As GenecommentaryGenecommentary_updatedate
        
        '''<remarks/>
        <System.Xml.Serialization.XmlElementAttribute("Gene-commentary_type", Order:=0)>  _
        Public Property Genecommentary_type() As GenecommentaryGenecommentary_type
            Get
                Return Me.genecommentary_typeField
            End Get
            Set
                Me.genecommentary_typeField = value
                Me.RaisePropertyChanged("Genecommentary_type")
            End Set
        End Property
        
        '''<remarks/>
        <System.Xml.Serialization.XmlElementAttribute("Gene-commentary_heading", Order:=1)>  _
        Public Property Genecommentary_heading() As String
            Get
                Return Me.genecommentary_headingField
            End Get
            Set
                Me.genecommentary_headingField = value
                Me.RaisePropertyChanged("Genecommentary_heading")
            End Set
        End Property
        
        '''<remarks/>
        <System.Xml.Serialization.XmlElementAttribute("Gene-commentary_label", Order:=2)>  _
        Public Property Genecommentary_label() As String
            Get
                Return Me.genecommentary_labelField
            End Get
            Set
                Me.genecommentary_labelField = value
                Me.RaisePropertyChanged("Genecommentary_label")
            End Set
        End Property
        
        '''<remarks/>
        <System.Xml.Serialization.XmlElementAttribute("Gene-commentary_text", Order:=3)>  _
        Public Property Genecommentary_text() As String
            Get
                Return Me.genecommentary_textField
            End Get
            Set
                Me.genecommentary_textField = value
                Me.RaisePropertyChanged("Genecommentary_text")
            End Set
        End Property
        
        '''<remarks/>
        <System.Xml.Serialization.XmlElementAttribute("Gene-commentary_accession", Order:=4)>  _
        Public Property Genecommentary_accession() As String
            Get
                Return Me.genecommentary_accessionField
            End Get
            Set
                Me.genecommentary_accessionField = value
                Me.RaisePropertyChanged("Genecommentary_accession")
            End Set
        End Property
        
        '''<remarks/>
        <System.Xml.Serialization.XmlElementAttribute("Gene-commentary_version", DataType:="integer", Order:=5)>  _
        Public Property Genecommentary_version() As String
            Get
                Return Me.genecommentary_versionField
            End Get
            Set
                Me.genecommentary_versionField = value
                Me.RaisePropertyChanged("Genecommentary_version")
            End Set
        End Property
        
        '''<remarks/>
        <System.Xml.Serialization.XmlElementAttribute("Gene-commentary_xtra-properties", Order:=6)>  _
        Public Property Genecommentary_xtraproperties() As GenecommentaryGenecommentary_xtraproperties
            Get
                Return Me.genecommentary_xtrapropertiesField
            End Get
            Set
                Me.genecommentary_xtrapropertiesField = value
                Me.RaisePropertyChanged("Genecommentary_xtraproperties")
            End Set
        End Property
        
        '''<remarks/>
        <System.Xml.Serialization.XmlElementAttribute("Gene-commentary_refs", Order:=7)>  _
        Public Property Genecommentary_refs() As GenecommentaryGenecommentary_refs
            Get
                Return Me.genecommentary_refsField
            End Get
            Set
                Me.genecommentary_refsField = value
                Me.RaisePropertyChanged("Genecommentary_refs")
            End Set
        End Property
        
        '''<remarks/>
        <System.Xml.Serialization.XmlElementAttribute("Gene-commentary_source", Order:=8)>  _
        Public Property Genecommentary_source() As GenecommentaryGenecommentary_source
            Get
                Return Me.genecommentary_sourceField
            End Get
            Set
                Me.genecommentary_sourceField = value
                Me.RaisePropertyChanged("Genecommentary_source")
            End Set
        End Property
        
        '''<remarks/>
        <System.Xml.Serialization.XmlElementAttribute("Gene-commentary_genomic-coords", Order:=9)>  _
        Public Property Genecommentary_genomiccoords() As GenecommentaryGenecommentary_genomiccoords
            Get
                Return Me.genecommentary_genomiccoordsField
            End Get
            Set
                Me.genecommentary_genomiccoordsField = value
                Me.RaisePropertyChanged("Genecommentary_genomiccoords")
            End Set
        End Property
        
        '''<remarks/>
        <System.Xml.Serialization.XmlElementAttribute("Gene-commentary_seqs", Order:=10)>  _
        Public Property Genecommentary_seqs() As GenecommentaryGenecommentary_seqs
            Get
                Return Me.genecommentary_seqsField
            End Get
            Set
                Me.genecommentary_seqsField = value
                Me.RaisePropertyChanged("Genecommentary_seqs")
            End Set
        End Property
        
        '''<remarks/>
        <System.Xml.Serialization.XmlElementAttribute("Gene-commentary_products", Order:=11)>  _
        Public Property Genecommentary_products() As GenecommentaryGenecommentary_products
            Get
                Return Me.genecommentary_productsField
            End Get
            Set
                Me.genecommentary_productsField = value
                Me.RaisePropertyChanged("Genecommentary_products")
            End Set
        End Property
        
        '''<remarks/>
        <System.Xml.Serialization.XmlElementAttribute("Gene-commentary_properties", Order:=12)>  _
        Public Property Genecommentary_properties() As GenecommentaryGenecommentary_properties
            Get
                Return Me.genecommentary_propertiesField
            End Get
            Set
                Me.genecommentary_propertiesField = value
                Me.RaisePropertyChanged("Genecommentary_properties")
            End Set
        End Property
        
        '''<remarks/>
        <System.Xml.Serialization.XmlElementAttribute("Gene-commentary_comment", Order:=13)>  _
        Public Property Genecommentary_comment() As GenecommentaryGenecommentary_comment
            Get
                Return Me.genecommentary_commentField
            End Get
            Set
                Me.genecommentary_commentField = value
                Me.RaisePropertyChanged("Genecommentary_comment")
            End Set
        End Property
        
        '''<remarks/>
        <System.Xml.Serialization.XmlElementAttribute("Gene-commentary_create-date", Order:=14)>  _
        Public Property Genecommentary_createdate() As GenecommentaryGenecommentary_createdate
            Get
                Return Me.genecommentary_createdateField
            End Get
            Set
                Me.genecommentary_createdateField = value
                Me.RaisePropertyChanged("Genecommentary_createdate")
            End Set
        End Property
        
        '''<remarks/>
        <System.Xml.Serialization.XmlElementAttribute("Gene-commentary_update-date", Order:=15)>  _
        Public Property Genecommentary_updatedate() As GenecommentaryGenecommentary_updatedate
            Get
                Return Me.genecommentary_updatedateField
            End Get
            Set
                Me.genecommentary_updatedateField = value
                Me.RaisePropertyChanged("Genecommentary_updatedate")
            End Set
        End Property
        
        Public Event PropertyChanged As System.ComponentModel.PropertyChangedEventHandler Implements System.ComponentModel.INotifyPropertyChanged.PropertyChanged
        
        Protected Sub RaisePropertyChanged(ByVal propertyName As String)
            Dim propertyChanged As System.ComponentModel.PropertyChangedEventHandler = Me.PropertyChangedEvent
            If (Not (propertyChanged) Is Nothing) Then
                propertyChanged(Me, New System.ComponentModel.PropertyChangedEventArgs(propertyName))
            End If
        End Sub
    End Class
    
    '''<remarks/>
    <System.CodeDom.Compiler.GeneratedCodeAttribute("System.Xml", "2.0.50727.4927"),  _
     System.SerializableAttribute(),  _
     System.Diagnostics.DebuggerStepThroughAttribute(),  _
     System.ComponentModel.DesignerCategoryAttribute("code"),  _
     System.Xml.Serialization.XmlTypeAttribute(AnonymousType:=true, [Namespace]:="http://www.ncbi.nlm.nih.gov/soap/eutils/efetch_gene")>  _
    Partial Public Class GenecommentaryGenecommentary_type
        Inherits Object
        Implements System.ComponentModel.INotifyPropertyChanged
        
        Private valueField As GenecommentaryGenecommentary_typeValue
        
        Private valueFieldSpecified As Boolean
        
        Private valueField1 As String
        
       
        
        '''<remarks/>
        <System.Xml.Serialization.XmlIgnoreAttribute()>  _
        Public Property valueSpecified() As Boolean
            Get
                Return Me.valueFieldSpecified
            End Get
            Set
                Me.valueFieldSpecified = value
                Me.RaisePropertyChanged("valueSpecified")
            End Set
        End Property
        
        '''<remarks/>
        <System.Xml.Serialization.XmlTextAttribute(DataType:="integer")>  _
        Public Overloads Property Value() As String
            Get
                Return Me.valueField1
            End Get
            Set
                Me.valueField1 = value
                Me.RaisePropertyChanged("Value")
            End Set
        End Property
        
        Public Event PropertyChanged As System.ComponentModel.PropertyChangedEventHandler Implements System.ComponentModel.INotifyPropertyChanged.PropertyChanged
        
        Protected Sub RaisePropertyChanged(ByVal propertyName As String)
            Dim propertyChanged As System.ComponentModel.PropertyChangedEventHandler = Me.PropertyChangedEvent
            If (Not (propertyChanged) Is Nothing) Then
                propertyChanged(Me, New System.ComponentModel.PropertyChangedEventArgs(propertyName))
            End If
        End Sub
    End Class
    
    '''<remarks/>
    <System.CodeDom.Compiler.GeneratedCodeAttribute("System.Xml", "2.0.50727.4927"),  _
     System.SerializableAttribute(),  _
     System.Xml.Serialization.XmlTypeAttribute(AnonymousType:=true, [Namespace]:="http://www.ncbi.nlm.nih.gov/soap/eutils/efetch_gene")>  _
    Public Enum GenecommentaryGenecommentary_typeValue
        
        '''<remarks/>
        genomic
        
        '''<remarks/>
        <System.Xml.Serialization.XmlEnumAttribute("pre-RNA")>  _
        preRNA
        
        '''<remarks/>
        mRNA
        
        '''<remarks/>
        rRNA
        
        '''<remarks/>
        tRNA
        
        '''<remarks/>
        snRNA
        
        '''<remarks/>
        scRNA
        
        '''<remarks/>
        peptide
        
        '''<remarks/>
        <System.Xml.Serialization.XmlEnumAttribute("other-genetic")>  _
        othergenetic
        
        '''<remarks/>
        <System.Xml.Serialization.XmlEnumAttribute("genomic-mRNA")>  _
        genomicmRNA
        
        '''<remarks/>
        cRNA
        
        '''<remarks/>
        <System.Xml.Serialization.XmlEnumAttribute("mature-peptide")>  _
        maturepeptide
        
        '''<remarks/>
        <System.Xml.Serialization.XmlEnumAttribute("pre-protein")>  _
        preprotein
        
        '''<remarks/>
        miscRNA
        
        '''<remarks/>
        snoRNA
        
        '''<remarks/>
        [property]
        
        '''<remarks/>
        reference
        
        '''<remarks/>
        generif
        
        '''<remarks/>
        phenotype
        
        '''<remarks/>
        complex
        
        '''<remarks/>
        compound
        
        '''<remarks/>
        ncRNA
        
        '''<remarks/>
        <System.Xml.Serialization.XmlEnumAttribute("gene-group")>  _
        genegroup
        
        '''<remarks/>
        comment
        
        '''<remarks/>
        other
    End Enum
    
    '''<remarks/>
    <System.CodeDom.Compiler.GeneratedCodeAttribute("System.Xml", "2.0.50727.4927"),  _
     System.SerializableAttribute(),  _
     System.Diagnostics.DebuggerStepThroughAttribute(),  _
     System.ComponentModel.DesignerCategoryAttribute("code"),  _
     System.Xml.Serialization.XmlTypeAttribute(AnonymousType:=true, [Namespace]:="http://www.ncbi.nlm.nih.gov/soap/eutils/efetch_gene")>  _
    Partial Public Class GenecommentaryGenecommentary_xtraproperties
        Inherits Object
        Implements System.ComponentModel.INotifyPropertyChanged
        
        Private xtraTermsField() As XtraTerms
        
        '''<remarks/>
        <System.Xml.Serialization.XmlElementAttribute("Xtra-Terms", Order:=0)>  _
        Public Property XtraTerms() As XtraTerms()
            Get
                Return Me.xtraTermsField
            End Get
            Set
                Me.xtraTermsField = value
                Me.RaisePropertyChanged("XtraTerms")
            End Set
        End Property
        
        Public Event PropertyChanged As System.ComponentModel.PropertyChangedEventHandler Implements System.ComponentModel.INotifyPropertyChanged.PropertyChanged
        
        Protected Sub RaisePropertyChanged(ByVal propertyName As String)
            Dim propertyChanged As System.ComponentModel.PropertyChangedEventHandler = Me.PropertyChangedEvent
            If (Not (propertyChanged) Is Nothing) Then
                propertyChanged(Me, New System.ComponentModel.PropertyChangedEventArgs(propertyName))
            End If
        End Sub
    End Class
    
    '''<remarks/>
    <System.CodeDom.Compiler.GeneratedCodeAttribute("System.Xml", "2.0.50727.4927"),  _
     System.SerializableAttribute(),  _
     System.Diagnostics.DebuggerStepThroughAttribute(),  _
     System.ComponentModel.DesignerCategoryAttribute("code"),  _
     System.Xml.Serialization.XmlTypeAttribute(AnonymousType:=true, [Namespace]:="http://www.ncbi.nlm.nih.gov/soap/eutils/efetch_gene")>  _
    Partial Public Class XtraTerms
        Inherits Object
        Implements System.ComponentModel.INotifyPropertyChanged
        
        Private xtraTerms_tagField As String
        
        Private xtraTerms_valueField As String
        
        '''<remarks/>
        <System.Xml.Serialization.XmlElementAttribute("Xtra-Terms_tag", Order:=0)>  _
        Public Property XtraTerms_tag() As String
            Get
                Return Me.xtraTerms_tagField
            End Get
            Set
                Me.xtraTerms_tagField = value
                Me.RaisePropertyChanged("XtraTerms_tag")
            End Set
        End Property
        
        '''<remarks/>
        <System.Xml.Serialization.XmlElementAttribute("Xtra-Terms_value", Order:=1)>  _
        Public Property XtraTerms_value() As String
            Get
                Return Me.xtraTerms_valueField
            End Get
            Set
                Me.xtraTerms_valueField = value
                Me.RaisePropertyChanged("XtraTerms_value")
            End Set
        End Property
        
        Public Event PropertyChanged As System.ComponentModel.PropertyChangedEventHandler Implements System.ComponentModel.INotifyPropertyChanged.PropertyChanged
        
        Protected Sub RaisePropertyChanged(ByVal propertyName As String)
            Dim propertyChanged As System.ComponentModel.PropertyChangedEventHandler = Me.PropertyChangedEvent
            If (Not (propertyChanged) Is Nothing) Then
                propertyChanged(Me, New System.ComponentModel.PropertyChangedEventArgs(propertyName))
            End If
        End Sub
    End Class
    
    '''<remarks/>
    <System.CodeDom.Compiler.GeneratedCodeAttribute("System.Xml", "2.0.50727.4927"),  _
     System.SerializableAttribute(),  _
     System.Diagnostics.DebuggerStepThroughAttribute(),  _
     System.ComponentModel.DesignerCategoryAttribute("code"),  _
     System.Xml.Serialization.XmlTypeAttribute(AnonymousType:=true, [Namespace]:="http://www.ncbi.nlm.nih.gov/soap/eutils/efetch_gene")>  _
    Partial Public Class GenecommentaryGenecommentary_refs
        Inherits Object
        Implements System.ComponentModel.INotifyPropertyChanged
        
        Private pubField() As Pub
        
        '''<remarks/>
        <System.Xml.Serialization.XmlElementAttribute("Pub", Order:=0)>  _
        Public Property Pub() As Pub()
            Get
                Return Me.pubField
            End Get
            Set
                Me.pubField = value
                Me.RaisePropertyChanged("Pub")
            End Set
        End Property
        
        Public Event PropertyChanged As System.ComponentModel.PropertyChangedEventHandler Implements System.ComponentModel.INotifyPropertyChanged.PropertyChanged
        
        Protected Sub RaisePropertyChanged(ByVal propertyName As String)
            Dim propertyChanged As System.ComponentModel.PropertyChangedEventHandler = Me.PropertyChangedEvent
            If (Not (propertyChanged) Is Nothing) Then
                propertyChanged(Me, New System.ComponentModel.PropertyChangedEventArgs(propertyName))
            End If
        End Sub
    End Class
    
    '''<remarks/>
    <System.CodeDom.Compiler.GeneratedCodeAttribute("System.Xml", "2.0.50727.4927"),  _
     System.SerializableAttribute(),  _
     System.Diagnostics.DebuggerStepThroughAttribute(),  _
     System.ComponentModel.DesignerCategoryAttribute("code"),  _
     System.Xml.Serialization.XmlTypeAttribute(AnonymousType:=true, [Namespace]:="http://www.ncbi.nlm.nih.gov/soap/eutils/efetch_gene")>  _
    Partial Public Class Pub
        Inherits Object
        Implements System.ComponentModel.INotifyPropertyChanged
        
        Private itemField As Object
        
        '''<remarks/>
        <System.Xml.Serialization.XmlElementAttribute("Pub_article", GetType(PubPub_article), Order:=0),  _
         System.Xml.Serialization.XmlElementAttribute("Pub_book", GetType(PubPub_book), Order:=0),  _
         System.Xml.Serialization.XmlElementAttribute("Pub_equiv", GetType(PubPub_equiv), Order:=0),  _
         System.Xml.Serialization.XmlElementAttribute("Pub_gen", GetType(PubPub_gen), Order:=0),  _
         System.Xml.Serialization.XmlElementAttribute("Pub_journal", GetType(PubPub_journal), Order:=0),  _
         System.Xml.Serialization.XmlElementAttribute("Pub_man", GetType(PubPub_man), Order:=0),  _
         System.Xml.Serialization.XmlElementAttribute("Pub_medline", GetType(PubPub_medline), Order:=0),  _
         System.Xml.Serialization.XmlElementAttribute("Pub_muid", GetType(String), DataType:="integer", Order:=0),  _
         System.Xml.Serialization.XmlElementAttribute("Pub_pat-id", GetType(PubPub_patid), Order:=0),  _
         System.Xml.Serialization.XmlElementAttribute("Pub_patent", GetType(PubPub_patent), Order:=0),  _
         System.Xml.Serialization.XmlElementAttribute("Pub_pmid", GetType(PubPub_pmid), Order:=0),  _
         System.Xml.Serialization.XmlElementAttribute("Pub_proc", GetType(PubPub_proc), Order:=0),  _
         System.Xml.Serialization.XmlElementAttribute("Pub_sub", GetType(PubPub_sub), Order:=0)>  _
        Public Property Item() As Object
            Get
                Return Me.itemField
            End Get
            Set
                Me.itemField = value
                Me.RaisePropertyChanged("Item")
            End Set
        End Property
        
        Public Event PropertyChanged As System.ComponentModel.PropertyChangedEventHandler Implements System.ComponentModel.INotifyPropertyChanged.PropertyChanged
        
        Protected Sub RaisePropertyChanged(ByVal propertyName As String)
            Dim propertyChanged As System.ComponentModel.PropertyChangedEventHandler = Me.PropertyChangedEvent
            If (Not (propertyChanged) Is Nothing) Then
                propertyChanged(Me, New System.ComponentModel.PropertyChangedEventArgs(propertyName))
            End If
        End Sub
    End Class
    
    '''<remarks/>
    <System.CodeDom.Compiler.GeneratedCodeAttribute("System.Xml", "2.0.50727.4927"),  _
     System.SerializableAttribute(),  _
     System.Diagnostics.DebuggerStepThroughAttribute(),  _
     System.ComponentModel.DesignerCategoryAttribute("code"),  _
     System.Xml.Serialization.XmlTypeAttribute(AnonymousType:=true, [Namespace]:="http://www.ncbi.nlm.nih.gov/soap/eutils/efetch_gene")>  _
    Partial Public Class PubPub_article
        Inherits Object
        Implements System.ComponentModel.INotifyPropertyChanged
        
        Private citartField As Citart
        
        '''<remarks/>
        <System.Xml.Serialization.XmlElementAttribute("Cit-art", Order:=0)>  _
        Public Property Citart() As Citart
            Get
                Return Me.citartField
            End Get
            Set
                Me.citartField = value
                Me.RaisePropertyChanged("Citart")
            End Set
        End Property
        
        Public Event PropertyChanged As System.ComponentModel.PropertyChangedEventHandler Implements System.ComponentModel.INotifyPropertyChanged.PropertyChanged
        
        Protected Sub RaisePropertyChanged(ByVal propertyName As String)
            Dim propertyChanged As System.ComponentModel.PropertyChangedEventHandler = Me.PropertyChangedEvent
            If (Not (propertyChanged) Is Nothing) Then
                propertyChanged(Me, New System.ComponentModel.PropertyChangedEventArgs(propertyName))
            End If
        End Sub
    End Class
    
    '''<remarks/>
    <System.CodeDom.Compiler.GeneratedCodeAttribute("System.Xml", "2.0.50727.4927"),  _
     System.SerializableAttribute(),  _
     System.Diagnostics.DebuggerStepThroughAttribute(),  _
     System.ComponentModel.DesignerCategoryAttribute("code"),  _
     System.Xml.Serialization.XmlTypeAttribute(AnonymousType:=true, [Namespace]:="http://www.ncbi.nlm.nih.gov/soap/eutils/efetch_gene")>  _
    Partial Public Class Citart
        Inherits Object
        Implements System.ComponentModel.INotifyPropertyChanged
        
        Private citart_titleField As CitartCitart_title
        
        Private citart_authorsField As CitartCitart_authors
        
        Private citart_fromField As CitartCitart_from
        
        Private citart_idsField As CitartCitart_ids
        
        '''<remarks/>
        <System.Xml.Serialization.XmlElementAttribute("Cit-art_title", Order:=0)>  _
        Public Property Citart_title() As CitartCitart_title
            Get
                Return Me.citart_titleField
            End Get
            Set
                Me.citart_titleField = value
                Me.RaisePropertyChanged("Citart_title")
            End Set
        End Property
        
        '''<remarks/>
        <System.Xml.Serialization.XmlElementAttribute("Cit-art_authors", Order:=1)>  _
        Public Property Citart_authors() As CitartCitart_authors
            Get
                Return Me.citart_authorsField
            End Get
            Set
                Me.citart_authorsField = value
                Me.RaisePropertyChanged("Citart_authors")
            End Set
        End Property
        
        '''<remarks/>
        <System.Xml.Serialization.XmlElementAttribute("Cit-art_from", Order:=2)>  _
        Public Property Citart_from() As CitartCitart_from
            Get
                Return Me.citart_fromField
            End Get
            Set
                Me.citart_fromField = value
                Me.RaisePropertyChanged("Citart_from")
            End Set
        End Property
        
        '''<remarks/>
        <System.Xml.Serialization.XmlElementAttribute("Cit-art_ids", Order:=3)>  _
        Public Property Citart_ids() As CitartCitart_ids
            Get
                Return Me.citart_idsField
            End Get
            Set
                Me.citart_idsField = value
                Me.RaisePropertyChanged("Citart_ids")
            End Set
        End Property
        
        Public Event PropertyChanged As System.ComponentModel.PropertyChangedEventHandler Implements System.ComponentModel.INotifyPropertyChanged.PropertyChanged
        
        Protected Sub RaisePropertyChanged(ByVal propertyName As String)
            Dim propertyChanged As System.ComponentModel.PropertyChangedEventHandler = Me.PropertyChangedEvent
            If (Not (propertyChanged) Is Nothing) Then
                propertyChanged(Me, New System.ComponentModel.PropertyChangedEventArgs(propertyName))
            End If
        End Sub
    End Class
    
    '''<remarks/>
    <System.CodeDom.Compiler.GeneratedCodeAttribute("System.Xml", "2.0.50727.4927"),  _
     System.SerializableAttribute(),  _
     System.Diagnostics.DebuggerStepThroughAttribute(),  _
     System.ComponentModel.DesignerCategoryAttribute("code"),  _
     System.Xml.Serialization.XmlTypeAttribute(AnonymousType:=true, [Namespace]:="http://www.ncbi.nlm.nih.gov/soap/eutils/efetch_gene")>  _
    Partial Public Class CitartCitart_title
        Inherits Object
        Implements System.ComponentModel.INotifyPropertyChanged
        
        Private titleField As Title
        
        '''<remarks/>
        <System.Xml.Serialization.XmlElementAttribute(Order:=0)>  _
        Public Property Title() As Title
            Get
                Return Me.titleField
            End Get
            Set
                Me.titleField = value
                Me.RaisePropertyChanged("Title")
            End Set
        End Property
        
        Public Event PropertyChanged As System.ComponentModel.PropertyChangedEventHandler Implements System.ComponentModel.INotifyPropertyChanged.PropertyChanged
        
        Protected Sub RaisePropertyChanged(ByVal propertyName As String)
            Dim propertyChanged As System.ComponentModel.PropertyChangedEventHandler = Me.PropertyChangedEvent
            If (Not (propertyChanged) Is Nothing) Then
                propertyChanged(Me, New System.ComponentModel.PropertyChangedEventArgs(propertyName))
            End If
        End Sub
    End Class
    
    '''<remarks/>
    <System.CodeDom.Compiler.GeneratedCodeAttribute("System.Xml", "2.0.50727.4927"),  _
     System.SerializableAttribute(),  _
     System.Diagnostics.DebuggerStepThroughAttribute(),  _
     System.ComponentModel.DesignerCategoryAttribute("code"),  _
     System.Xml.Serialization.XmlTypeAttribute(AnonymousType:=true, [Namespace]:="http://www.ncbi.nlm.nih.gov/soap/eutils/efetch_gene")>  _
    Partial Public Class Title
        Inherits Object
        Implements System.ComponentModel.INotifyPropertyChanged
        
        Private title_EField() As TitleTitle_E
        
        '''<remarks/>
        <System.Xml.Serialization.XmlElementAttribute("Title_E", Order:=0)>  _
        Public Property Title_E() As TitleTitle_E()
            Get
                Return Me.title_EField
            End Get
            Set
                Me.title_EField = value
                Me.RaisePropertyChanged("Title_E")
            End Set
        End Property
        
        Public Event PropertyChanged As System.ComponentModel.PropertyChangedEventHandler Implements System.ComponentModel.INotifyPropertyChanged.PropertyChanged
        
        Protected Sub RaisePropertyChanged(ByVal propertyName As String)
            Dim propertyChanged As System.ComponentModel.PropertyChangedEventHandler = Me.PropertyChangedEvent
            If (Not (propertyChanged) Is Nothing) Then
                propertyChanged(Me, New System.ComponentModel.PropertyChangedEventArgs(propertyName))
            End If
        End Sub
    End Class
    
    '''<remarks/>
    <System.CodeDom.Compiler.GeneratedCodeAttribute("System.Xml", "2.0.50727.4927"),  _
     System.SerializableAttribute(),  _
     System.Diagnostics.DebuggerStepThroughAttribute(),  _
     System.ComponentModel.DesignerCategoryAttribute("code"),  _
     System.Xml.Serialization.XmlTypeAttribute(AnonymousType:=true, [Namespace]:="http://www.ncbi.nlm.nih.gov/soap/eutils/efetch_gene")>  _
    Partial Public Class TitleTitle_E
        Inherits Object
        Implements System.ComponentModel.INotifyPropertyChanged
        
        Private itemField As String
        
        Private itemElementNameField As ItemChoiceType6
        
        '''<remarks/>
        <System.Xml.Serialization.XmlElementAttribute("Title_E_abr", GetType(String), Order:=0),  _
         System.Xml.Serialization.XmlElementAttribute("Title_E_coden", GetType(String), Order:=0),  _
         System.Xml.Serialization.XmlElementAttribute("Title_E_isbn", GetType(String), Order:=0),  _
         System.Xml.Serialization.XmlElementAttribute("Title_E_iso-jta", GetType(String), Order:=0),  _
         System.Xml.Serialization.XmlElementAttribute("Title_E_issn", GetType(String), Order:=0),  _
         System.Xml.Serialization.XmlElementAttribute("Title_E_jta", GetType(String), Order:=0),  _
         System.Xml.Serialization.XmlElementAttribute("Title_E_ml-jta", GetType(String), Order:=0),  _
         System.Xml.Serialization.XmlElementAttribute("Title_E_name", GetType(String), Order:=0),  _
         System.Xml.Serialization.XmlElementAttribute("Title_E_trans", GetType(String), Order:=0),  _
         System.Xml.Serialization.XmlElementAttribute("Title_E_tsub", GetType(String), Order:=0),  _
         System.Xml.Serialization.XmlChoiceIdentifierAttribute("ItemElementName")>  _
        Public Property Item() As String
            Get
                Return Me.itemField
            End Get
            Set
                Me.itemField = value
                Me.RaisePropertyChanged("Item")
            End Set
        End Property
        
        '''<remarks/>
        <System.Xml.Serialization.XmlElementAttribute(Order:=1),  _
         System.Xml.Serialization.XmlIgnoreAttribute()>  _
        Public Property ItemElementName() As ItemChoiceType6
            Get
                Return Me.itemElementNameField
            End Get
            Set
                Me.itemElementNameField = value
                Me.RaisePropertyChanged("ItemElementName")
            End Set
        End Property
        
        Public Event PropertyChanged As System.ComponentModel.PropertyChangedEventHandler Implements System.ComponentModel.INotifyPropertyChanged.PropertyChanged
        
        Protected Sub RaisePropertyChanged(ByVal propertyName As String)
            Dim propertyChanged As System.ComponentModel.PropertyChangedEventHandler = Me.PropertyChangedEvent
            If (Not (propertyChanged) Is Nothing) Then
                propertyChanged(Me, New System.ComponentModel.PropertyChangedEventArgs(propertyName))
            End If
        End Sub
    End Class
    
    '''<remarks/>
    <System.CodeDom.Compiler.GeneratedCodeAttribute("System.Xml", "2.0.50727.4927"),  _
     System.SerializableAttribute(),  _
     System.Xml.Serialization.XmlTypeAttribute([Namespace]:="http://www.ncbi.nlm.nih.gov/soap/eutils/efetch_gene", IncludeInSchema:=false)>  _
    Public Enum ItemChoiceType6
        
        '''<remarks/>
        Title_E_abr
        
        '''<remarks/>
        Title_E_coden
        
        '''<remarks/>
        Title_E_isbn
        
        '''<remarks/>
        <System.Xml.Serialization.XmlEnumAttribute("Title_E_iso-jta")>  _
        Title_E_isojta
        
        '''<remarks/>
        Title_E_issn
        
        '''<remarks/>
        Title_E_jta
        
        '''<remarks/>
        <System.Xml.Serialization.XmlEnumAttribute("Title_E_ml-jta")>  _
        Title_E_mljta
        
        '''<remarks/>
        Title_E_name
        
        '''<remarks/>
        Title_E_trans
        
        '''<remarks/>
        Title_E_tsub
    End Enum
    
    '''<remarks/>
    <System.CodeDom.Compiler.GeneratedCodeAttribute("System.Xml", "2.0.50727.4927"),  _
     System.SerializableAttribute(),  _
     System.Diagnostics.DebuggerStepThroughAttribute(),  _
     System.ComponentModel.DesignerCategoryAttribute("code"),  _
     System.Xml.Serialization.XmlTypeAttribute(AnonymousType:=true, [Namespace]:="http://www.ncbi.nlm.nih.gov/soap/eutils/efetch_gene")>  _
    Partial Public Class CitartCitart_authors
        Inherits Object
        Implements System.ComponentModel.INotifyPropertyChanged
        
        Private authlistField As Authlist
        
        '''<remarks/>
        <System.Xml.Serialization.XmlElementAttribute("Auth-list", Order:=0)>  _
        Public Property Authlist() As Authlist
            Get
                Return Me.authlistField
            End Get
            Set
                Me.authlistField = value
                Me.RaisePropertyChanged("Authlist")
            End Set
        End Property
        
        Public Event PropertyChanged As System.ComponentModel.PropertyChangedEventHandler Implements System.ComponentModel.INotifyPropertyChanged.PropertyChanged
        
        Protected Sub RaisePropertyChanged(ByVal propertyName As String)
            Dim propertyChanged As System.ComponentModel.PropertyChangedEventHandler = Me.PropertyChangedEvent
            If (Not (propertyChanged) Is Nothing) Then
                propertyChanged(Me, New System.ComponentModel.PropertyChangedEventArgs(propertyName))
            End If
        End Sub
    End Class
    
    '''<remarks/>
    <System.CodeDom.Compiler.GeneratedCodeAttribute("System.Xml", "2.0.50727.4927"),  _
     System.SerializableAttribute(),  _
     System.Diagnostics.DebuggerStepThroughAttribute(),  _
     System.ComponentModel.DesignerCategoryAttribute("code"),  _
     System.Xml.Serialization.XmlTypeAttribute(AnonymousType:=true, [Namespace]:="http://www.ncbi.nlm.nih.gov/soap/eutils/efetch_gene")>  _
    Partial Public Class Authlist
        Inherits Object
        Implements System.ComponentModel.INotifyPropertyChanged
        
        Private authlist_namesField As AuthlistAuthlist_names
        
        Private authlist_affilField As AuthlistAuthlist_affil
        
        '''<remarks/>
        <System.Xml.Serialization.XmlElementAttribute("Auth-list_names", Order:=0)>  _
        Public Property Authlist_names() As AuthlistAuthlist_names
            Get
                Return Me.authlist_namesField
            End Get
            Set
                Me.authlist_namesField = value
                Me.RaisePropertyChanged("Authlist_names")
            End Set
        End Property
        
        '''<remarks/>
        <System.Xml.Serialization.XmlElementAttribute("Auth-list_affil", Order:=1)>  _
        Public Property Authlist_affil() As AuthlistAuthlist_affil
            Get
                Return Me.authlist_affilField
            End Get
            Set
                Me.authlist_affilField = value
                Me.RaisePropertyChanged("Authlist_affil")
            End Set
        End Property
        
        Public Event PropertyChanged As System.ComponentModel.PropertyChangedEventHandler Implements System.ComponentModel.INotifyPropertyChanged.PropertyChanged
        
        Protected Sub RaisePropertyChanged(ByVal propertyName As String)
            Dim propertyChanged As System.ComponentModel.PropertyChangedEventHandler = Me.PropertyChangedEvent
            If (Not (propertyChanged) Is Nothing) Then
                propertyChanged(Me, New System.ComponentModel.PropertyChangedEventArgs(propertyName))
            End If
        End Sub
    End Class
    
    '''<remarks/>
    <System.CodeDom.Compiler.GeneratedCodeAttribute("System.Xml", "2.0.50727.4927"),  _
     System.SerializableAttribute(),  _
     System.Diagnostics.DebuggerStepThroughAttribute(),  _
     System.ComponentModel.DesignerCategoryAttribute("code"),  _
     System.Xml.Serialization.XmlTypeAttribute(AnonymousType:=true, [Namespace]:="http://www.ncbi.nlm.nih.gov/soap/eutils/efetch_gene")>  _
    Partial Public Class AuthlistAuthlist_names
        Inherits Object
        Implements System.ComponentModel.INotifyPropertyChanged
        
        Private itemField As Object
        
        '''<remarks/>
        <System.Xml.Serialization.XmlElementAttribute("Auth-list_names_ml", GetType(AuthlistAuthlist_namesAuthlist_names_ml), Order:=0),  _
         System.Xml.Serialization.XmlElementAttribute("Auth-list_names_std", GetType(AuthlistAuthlist_namesAuthlist_names_std), Order:=0),  _
         System.Xml.Serialization.XmlElementAttribute("Auth-list_names_str", GetType(AuthlistAuthlist_namesAuthlist_names_str), Order:=0)>  _
        Public Property Item() As Object
            Get
                Return Me.itemField
            End Get
            Set
                Me.itemField = value
                Me.RaisePropertyChanged("Item")
            End Set
        End Property
        
        Public Event PropertyChanged As System.ComponentModel.PropertyChangedEventHandler Implements System.ComponentModel.INotifyPropertyChanged.PropertyChanged
        
        Protected Sub RaisePropertyChanged(ByVal propertyName As String)
            Dim propertyChanged As System.ComponentModel.PropertyChangedEventHandler = Me.PropertyChangedEvent
            If (Not (propertyChanged) Is Nothing) Then
                propertyChanged(Me, New System.ComponentModel.PropertyChangedEventArgs(propertyName))
            End If
        End Sub
    End Class
    
    '''<remarks/>
    <System.CodeDom.Compiler.GeneratedCodeAttribute("System.Xml", "2.0.50727.4927"),  _
     System.SerializableAttribute(),  _
     System.Diagnostics.DebuggerStepThroughAttribute(),  _
     System.ComponentModel.DesignerCategoryAttribute("code"),  _
     System.Xml.Serialization.XmlTypeAttribute(AnonymousType:=true, [Namespace]:="http://www.ncbi.nlm.nih.gov/soap/eutils/efetch_gene")>  _
    Partial Public Class AuthlistAuthlist_namesAuthlist_names_ml
        Inherits Object
        Implements System.ComponentModel.INotifyPropertyChanged
        
        Private authlist_names_ml_EField() As String
        
        '''<remarks/>
        <System.Xml.Serialization.XmlElementAttribute("Auth-list_names_ml_E", Order:=0)>  _
        Public Property Authlist_names_ml_E() As String()
            Get
                Return Me.authlist_names_ml_EField
            End Get
            Set
                Me.authlist_names_ml_EField = value
                Me.RaisePropertyChanged("Authlist_names_ml_E")
            End Set
        End Property
        
        Public Event PropertyChanged As System.ComponentModel.PropertyChangedEventHandler Implements System.ComponentModel.INotifyPropertyChanged.PropertyChanged
        
        Protected Sub RaisePropertyChanged(ByVal propertyName As String)
            Dim propertyChanged As System.ComponentModel.PropertyChangedEventHandler = Me.PropertyChangedEvent
            If (Not (propertyChanged) Is Nothing) Then
                propertyChanged(Me, New System.ComponentModel.PropertyChangedEventArgs(propertyName))
            End If
        End Sub
    End Class
    
    '''<remarks/>
    <System.CodeDom.Compiler.GeneratedCodeAttribute("System.Xml", "2.0.50727.4927"),  _
     System.SerializableAttribute(),  _
     System.Diagnostics.DebuggerStepThroughAttribute(),  _
     System.ComponentModel.DesignerCategoryAttribute("code"),  _
     System.Xml.Serialization.XmlTypeAttribute(AnonymousType:=true, [Namespace]:="http://www.ncbi.nlm.nih.gov/soap/eutils/efetch_gene")>  _
    Partial Public Class AuthlistAuthlist_namesAuthlist_names_std
        Inherits Object
        Implements System.ComponentModel.INotifyPropertyChanged
        
        Private authorField() As Author
        
        '''<remarks/>
        <System.Xml.Serialization.XmlElementAttribute("Author", Order:=0)>  _
        Public Property Author() As Author()
            Get
                Return Me.authorField
            End Get
            Set
                Me.authorField = value
                Me.RaisePropertyChanged("Author")
            End Set
        End Property
        
        Public Event PropertyChanged As System.ComponentModel.PropertyChangedEventHandler Implements System.ComponentModel.INotifyPropertyChanged.PropertyChanged
        
        Protected Sub RaisePropertyChanged(ByVal propertyName As String)
            Dim propertyChanged As System.ComponentModel.PropertyChangedEventHandler = Me.PropertyChangedEvent
            If (Not (propertyChanged) Is Nothing) Then
                propertyChanged(Me, New System.ComponentModel.PropertyChangedEventArgs(propertyName))
            End If
        End Sub
    End Class
    
    '''<remarks/>
    <System.CodeDom.Compiler.GeneratedCodeAttribute("System.Xml", "2.0.50727.4927"),  _
     System.SerializableAttribute(),  _
     System.Diagnostics.DebuggerStepThroughAttribute(),  _
     System.ComponentModel.DesignerCategoryAttribute("code"),  _
     System.Xml.Serialization.XmlTypeAttribute(AnonymousType:=true, [Namespace]:="http://www.ncbi.nlm.nih.gov/soap/eutils/efetch_gene")>  _
    Partial Public Class Author
        Inherits Object
        Implements System.ComponentModel.INotifyPropertyChanged
        
        Private author_nameField As AuthorAuthor_name
        
        Private author_levelField As AuthorAuthor_level
        
        Private author_roleField As AuthorAuthor_role
        
        Private author_affilField As AuthorAuthor_affil
        
        Private author_iscorrField As AuthorAuthor_iscorr
        
        '''<remarks/>
        <System.Xml.Serialization.XmlElementAttribute(Order:=0)>  _
        Public Property Author_name() As AuthorAuthor_name
            Get
                Return Me.author_nameField
            End Get
            Set
                Me.author_nameField = value
                Me.RaisePropertyChanged("Author_name")
            End Set
        End Property
        
        '''<remarks/>
        <System.Xml.Serialization.XmlElementAttribute(Order:=1)>  _
        Public Property Author_level() As AuthorAuthor_level
            Get
                Return Me.author_levelField
            End Get
            Set
                Me.author_levelField = value
                Me.RaisePropertyChanged("Author_level")
            End Set
        End Property
        
        '''<remarks/>
        <System.Xml.Serialization.XmlElementAttribute(Order:=2)>  _
        Public Property Author_role() As AuthorAuthor_role
            Get
                Return Me.author_roleField
            End Get
            Set
                Me.author_roleField = value
                Me.RaisePropertyChanged("Author_role")
            End Set
        End Property
        
        '''<remarks/>
        <System.Xml.Serialization.XmlElementAttribute(Order:=3)>  _
        Public Property Author_affil() As AuthorAuthor_affil
            Get
                Return Me.author_affilField
            End Get
            Set
                Me.author_affilField = value
                Me.RaisePropertyChanged("Author_affil")
            End Set
        End Property
        
        '''<remarks/>
        <System.Xml.Serialization.XmlElementAttribute("Author_is-corr", Order:=4)>  _
        Public Property Author_iscorr() As AuthorAuthor_iscorr
            Get
                Return Me.author_iscorrField
            End Get
            Set
                Me.author_iscorrField = value
                Me.RaisePropertyChanged("Author_iscorr")
            End Set
        End Property
        
        Public Event PropertyChanged As System.ComponentModel.PropertyChangedEventHandler Implements System.ComponentModel.INotifyPropertyChanged.PropertyChanged
        
        Protected Sub RaisePropertyChanged(ByVal propertyName As String)
            Dim propertyChanged As System.ComponentModel.PropertyChangedEventHandler = Me.PropertyChangedEvent
            If (Not (propertyChanged) Is Nothing) Then
                propertyChanged(Me, New System.ComponentModel.PropertyChangedEventArgs(propertyName))
            End If
        End Sub
    End Class
    
    '''<remarks/>
    <System.CodeDom.Compiler.GeneratedCodeAttribute("System.Xml", "2.0.50727.4927"),  _
     System.SerializableAttribute(),  _
     System.Diagnostics.DebuggerStepThroughAttribute(),  _
     System.ComponentModel.DesignerCategoryAttribute("code"),  _
     System.Xml.Serialization.XmlTypeAttribute(AnonymousType:=true, [Namespace]:="http://www.ncbi.nlm.nih.gov/soap/eutils/efetch_gene")>  _
    Partial Public Class AuthorAuthor_name
        Inherits Object
        Implements System.ComponentModel.INotifyPropertyChanged
        
        Private personidField As Personid
        
        '''<remarks/>
        <System.Xml.Serialization.XmlElementAttribute("Person-id", Order:=0)>  _
        Public Property Personid() As Personid
            Get
                Return Me.personidField
            End Get
            Set
                Me.personidField = value
                Me.RaisePropertyChanged("Personid")
            End Set
        End Property
        
        Public Event PropertyChanged As System.ComponentModel.PropertyChangedEventHandler Implements System.ComponentModel.INotifyPropertyChanged.PropertyChanged
        
        Protected Sub RaisePropertyChanged(ByVal propertyName As String)
            Dim propertyChanged As System.ComponentModel.PropertyChangedEventHandler = Me.PropertyChangedEvent
            If (Not (propertyChanged) Is Nothing) Then
                propertyChanged(Me, New System.ComponentModel.PropertyChangedEventArgs(propertyName))
            End If
        End Sub
    End Class
    
    '''<remarks/>
    <System.CodeDom.Compiler.GeneratedCodeAttribute("System.Xml", "2.0.50727.4927"),  _
     System.SerializableAttribute(),  _
     System.Diagnostics.DebuggerStepThroughAttribute(),  _
     System.ComponentModel.DesignerCategoryAttribute("code"),  _
     System.Xml.Serialization.XmlTypeAttribute(AnonymousType:=true, [Namespace]:="http://www.ncbi.nlm.nih.gov/soap/eutils/efetch_gene")>  _
    Partial Public Class Personid
        Inherits Object
        Implements System.ComponentModel.INotifyPropertyChanged
        
        Private itemField As Object
        
        Private itemElementNameField As ItemChoiceType5
        
        '''<remarks/>
[truncated: 274,194 more chars]
