# Supplementary material for: An eUtils toolset and its use for creating a pipeline to link genomics and proteomics analyses to domain-specific biomedical literature
Source: J Clin Bioinforma. 2012 Apr 16;2:9. doi: 10.1186/2043-9113-2-9 (PMC3422171; doi:10.1186/2043-9113-2-9)
Supplement: Additional file 1 — This is a zipped Access database (Sample_Database.zip, which unzips to Sample_Database.mdb) that was used to produce the screenshot of Figure 1. It is intended to be used for illustration purposes only: its structure is specific to the current needs of the Parikh Lab, and its contents have been stripped down to a few records that illustrate its operation. [file 2043-9113-2-9-S1.zip › EntrezAPI/EntrezAPI/Service References/Journals/efetch_journals.wsdl]

<?xml version="1.0" encoding="utf-8"?>
<wsdl:definitions xmlns:nsef="http://www.ncbi.nlm.nih.gov/soap/eutils/efetch_journals" xmlns:soap="http://schemas.xmlsoap.org/wsdl/soap/" xmlns:xs="http://www.w3.org/2001/XMLSchema" xmlns:s0="http://www.ncbi.nlm.nih.gov/soap/eutils/" xmlns="http://schemas.xmlsoap.org/wsdl/" targetNamespace="http://www.ncbi.nlm.nih.gov/soap/eutils/" xmlns:wsdl="http://schemas.xmlsoap.org/wsdl/">
  <wsdl:types>
    <xs:schema>
      <xs:import schemaLocation="efetch_db_journals.xsd" namespace="http://www.ncbi.nlm.nih.gov/soap/eutils/efetch_journals" />
    </xs:schema>
  </wsdl:types>
  <wsdl:message name="eFetchRequest_m">
    <wsdl:part name="inpp" element="nsef:eFetchRequest" />
  </wsdl:message>
  <wsdl:message name="eFetchResponse_m">
    <wsdl:part name="outp" element="nsef:eFetchResult" />
  </wsdl:message>
  <wsdl:portType name="eUtilsServiceSoap">
    <wsdl:operation name="run_eFetch">
      <wsdl:input message="s0:eFetchRequest_m" />
      <wsdl:output message="s0:eFetchResponse_m" />
    </wsdl:operation>
  </wsdl:portType>
  <wsdl:binding name="eUtilsServiceSoap" type="s0:eUtilsServiceSoap">
    <soap:binding transport="http://schemas.xmlsoap.org/soap/http" />
    <wsdl:operation name="run_eFetch">
      <soap:operation soapAction="efetch" style="document" />
      <wsdl:input>
        <soap:body use="literal" />
      </wsdl:input>
      <wsdl:output>
        <soap:body use="literal" />
      </wsdl:output>
    </wsdl:operation>
  </wsdl:binding>
  <wsdl:service name="eFetchJournalsService">
    <wsdl:port name="eUtilsServiceSoap" binding="s0:eUtilsServiceSoap">
      <soap:address location="http://eutils.ncbi.nlm.nih.gov/soap/v2.0/soap_adapter_2_0.cgi?db=journals" />
    </wsdl:port>
  </wsdl:service>
</wsdl:definitions>
