# Supplementary material for: An eUtils toolset and its use for creating a pipeline to link genomics and proteomics analyses to domain-specific biomedical literature
Source: J Clin Bioinforma. 2012 Apr 16;2:9. doi: 10.1186/2043-9113-2-9 (PMC3422171; doi:10.1186/2043-9113-2-9)
Supplement: Additional file 1 — This is a zipped Access database (Sample_Database.zip, which unzips to Sample_Database.mdb) that was used to produce the screenshot of Figure 1. It is intended to be used for illustration purposes only: its structure is specific to the current needs of the Parikh Lab, and its contents have been stripped down to a few records that illustrate its operation. [file 2043-9113-2-9-S1.zip › EntrezAPI/EntrezAPI/Service References/Journals/efetch_journals.xsd]

<?xml version="1.0" encoding="utf-8"?>
<xs:schema xmlns:tns="http://www.ncbi.nlm.nih.gov/soap/eutils/efetch_journals" elementFormDefault="qualified" targetNamespace="http://www.ncbi.nlm.nih.gov/soap/eutils/efetch_journals" xmlns:xs="http://www.w3.org/2001/XMLSchema">
  <xs:complexType name="AbstractType">
    <xs:sequence>
      <xs:element ref="tns:AbstractText" />
      <xs:element minOccurs="0" ref="tns:CopyrightInformation" />
    </xs:sequence>
  </xs:complexType>
  <xs:element name="AbstractText" type="xs:string" />
  <xs:element name="AccessionNumber" type="xs:string" />
  <xs:complexType name="AccessionNumberListType">
    <xs:sequence>
      <xs:element maxOccurs="unbounded" ref="tns:AccessionNumber" />
    </xs:sequence>
  </xs:complexType>
  <xs:element name="AcidFreeYN" type="xs:string" />
  <xs:element name="Acronym" type="xs:string" />
  <xs:element name="Affiliation" type="xs:string" />
  <xs:element name="Agency" type="xs:string" />
  <xs:complexType name="ArticleType">
    <xs:sequence>
      <xs:choice>
        <xs:element name="Journal" type="tns:JournalType" />
        <xs:element name="Book" type="tns:BookType" />
      </xs:choice>
      <xs:element minOccurs="0" ref="tns:ArticleTitle" />
      <xs:choice>
        <xs:sequence>
          <xs:element name="Pagination" type="tns:PaginationType" />
          <xs:element minOccurs="0" maxOccurs="unbounded" name="ELocationID" type="tns:ELocationIDType" />
        </xs:sequence>
        <xs:element maxOccurs="unbounded" name="ELocationID" type="tns:ELocationIDType" />
      </xs:choice>
      <xs:element minOccurs="0" name="Abstract" type="tns:AbstractType" />
      <xs:element minOccurs="0" ref="tns:Affiliation" />
      <xs:element minOccurs="0" name="AuthorList" type="tns:AuthorListType" />
      <xs:element maxOccurs="unbounded" ref="tns:Language" />
      <xs:element minOccurs="0" name="DataBankList" type="tns:DataBankListType" />
      <xs:element minOccurs="0" name="GrantList" type="tns:GrantListType" />
      <xs:element name="PublicationTypeList" type="tns:PublicationTypeListType" />
      <xs:element minOccurs="0" ref="tns:VernacularTitle" />
      <xs:element minOccurs="0" maxOccurs="unbounded" name="ArticleDate" type="tns:ArticleDateType" />
    </xs:sequence>
  </xs:complexType>
  <xs:complexType name="ArticleDateType">
    <xs:sequence>
      <xs:element ref="tns:Year" />
      <xs:element ref="tns:Month" />
      <xs:element ref="tns:Day" />
      <xs:sequence minOccurs="0">
        <xs:element ref="tns:Hour" />
        <xs:sequence minOccurs="0">
          <xs:element ref="tns:Minute" />
          <xs:element minOccurs="0" ref="tns:Second" />
        </xs:sequence>
      </xs:sequence>
    </xs:sequence>
    <xs:attribute fixed="Electronic" name="DateType" type="xs:string" />
  </xs:complexType>
  <xs:element name="ArticleTitle" type="xs:string" />
  <xs:complexType name="AuthorType">
    <xs:sequence>
      <xs:choice>
        <xs:choice>
          <xs:sequence>
            <xs:element ref="tns:LastName" />
            <xs:choice minOccurs="0">
              <xs:element ref="tns:ForeName" />
              <xs:sequence>
                <xs:element ref="tns:FirstName" />
                <xs:element minOccurs="0" ref="tns:MiddleName" />
              </xs:sequence>
            </xs:choice>
            <xs:element minOccurs="0" ref="tns:Initials" />
            <xs:element minOccurs="0" ref="tns:Suffix" />
          </xs:sequence>
          <xs:element ref="tns:CollectiveName" />
        </xs:choice>
      </xs:choice>
      <xs:element minOccurs="0" ref="tns:Affiliation" />
      <xs:element minOccurs="0" ref="tns:DatesAssociatedWithName" />
      <xs:element minOccurs="0" ref="tns:NameQualifier" />
      <xs:element minOccurs="0" ref="tns:OtherInformation" />
      <xs:element minOccurs="0" ref="tns:TitleAssociatedWithName" />
    </xs:sequence>
    <xs:attribute default="Y" name="ValidYN">
      <xs:simpleType>
        <xs:restriction base="xs:NMTOKEN">
          <xs:enumeration value="Y" />
          <xs:enumeration value="N" />
        </xs:restriction>
      </xs:simpleType>
    </xs:attribute>
  </xs:complexType>
  <xs:complexType name="AuthorListType">
    <xs:sequence>
      <xs:element maxOccurs="unbounded" name="Author" type="tns:AuthorType" />
    </xs:sequence>
    <xs:attribute default="Y" name="CompleteYN">
      <xs:simpleType>
        <xs:restriction base="xs:NMTOKEN">
          <xs:enumeration value="Y" />
          <xs:enumeration value="N" />
        </xs:restriction>
      </xs:simpleType>
    </xs:attribute>
  </xs:complexType>
  <xs:complexType name="BookType">
    <xs:sequence>
      <xs:element minOccurs="0" name="PubDate" type="tns:PubDateType" />
      <xs:element ref="tns:Publisher" />
      <xs:element ref="tns:Title" />
      <xs:element minOccurs="0" name="AuthorList" type="tns:AuthorListType" />
      <xs:element minOccurs="0" ref="tns:CollectionTitle" />
      <xs:element minOccurs="0" ref="tns:Volume" />
    </xs:sequence>
  </xs:complexType>
  <xs:element name="BroadJournalHeading" type="xs:string" />
  <xs:complexType name="BroadJournalHeadingListType">
    <xs:sequence>
      <xs:element maxOccurs="unbounded" ref="tns:BroadJournalHeading" />
    </xs:sequence>
  </xs:complexType>
  <xs:element name="Coden" type="xs:string" />
  <xs:element name="CollectionTitle" type="xs:string" />
  <xs:element name="CollectiveName" type="xs:string" />
  <xs:element name="ContinuationNotes" type="xs:string" />
  <xs:element name="CopyrightInformation" type="xs:string" />
  <xs:element name="Country" type="xs:string" />
  <xs:element name="Coverage" type="xs:string" />
  <xs:element name="CoverageNote" type="xs:string" />
  <xs:complexType name="CrossReferenceType">
    <xs:sequence>
      <xs:element ref="tns:XrTitle" />
    </xs:sequence>
    <xs:attribute name="XrType" use="required">
      <xs:simpleType>
        <xs:restriction base="xs:NMTOKEN">
          <xs:enumeration value="A" />
          <xs:enumeration value="X" />
          <xs:enumeration value="S" />
        </xs:restriction>
      </xs:simpleType>
    </xs:attribute>
  </xs:complexType>
  <xs:complexType name="CrossReferenceListType">
    <xs:sequence>
      <xs:element maxOccurs="unbounded" name="CrossReference" type="tns:CrossReferenceType" />
    </xs:sequence>
  </xs:complexType>
  <xs:element name="CurrentFormatStatus" type="xs:string" />
  <xs:complexType name="CurrentlyIndexedForSubsetType">
    <xs:simpleContent>
      <xs:extension base="xs:string">
        <xs:attribute name="CurrentSubset" use="required">
          <xs:simpleType>
            <xs:restriction base="xs:NMTOKEN">
              <xs:enumeration value="AIM" />
              <xs:enumeration value="D" />
              <xs:enumeration value="E" />
              <xs:enumeration value="H" />
              <xs:enumeration value="IM" />
              <xs:enumeration value="K" />
              <xs:enumeration value="N" />
              <xs:enumeration value="Q" />
              <xs:enumeration value="QIS" />
              <xs:enumeration value="S" />
              <xs:enumeration value="T" />
              <xs:enumeration value="X" />
            </xs:restriction>
          </xs:simpleType>
        </xs:attribute>
        <xs:attribute name="CurrentIndexingTreatment" use="required">
          <xs:simpleType>
            <xs:restriction base="xs:NMTOKEN">
              <xs:enumeration value="Full" />
              <xs:enumeration value="Selective" />
            </xs:restriction>
          </xs:simpleType>
        </xs:attribute>
      </xs:extension>
    </xs:simpleContent>
  </xs:complexType>
  <xs:element name="CurrentlyIndexedYN" type="xs:string" />
  <xs:complexType name="DataBankType">
    <xs:sequence>
      <xs:element ref="tns:DataBankName" />
      <xs:element minOccurs="0" name="AccessionNumberList" type="tns:AccessionNumberListType" />
    </xs:sequence>
  </xs:complexType>
  <xs:complexType name="DataBankListType">
    <xs:sequence>
      <xs:element maxOccurs="unbounded" name="DataBank" type="tns:DataBankType" />
    </xs:sequence>
    <xs:attribute default="Y" name="CompleteYN">
      <xs:simpleType>
        <xs:restriction base="xs:NMTOKEN">
          <xs:enumeration value="Y" />
          <xs:enumeration value="N" />
        </xs:restriction>
      </xs:simpleType>
    </xs:attribute>
  </xs:complexType>
  <xs:element name="DataBankName" type="xs:string" />
  <xs:element name="DateIssued" type="xs:string" />
  <xs:complexType name="DateOfActionType">
    <xs:sequence>
      <xs:element ref="tns:Year" />
      <xs:element ref="tns:Month" />
      <xs:element ref="tns:Day" />
      <xs:sequence minOccurs="0">
        <xs:element ref="tns:Hour" />
        <xs:sequence minOccurs="0">
          <xs:element ref="tns:Minute" />
          <xs:element minOccurs="0" ref="tns:Second" />
        </xs:sequence>
      </xs:sequence>
    </xs:sequence>
  </xs:complexType>
  <xs:element name="DatesAssociatedWithName" type="xs:string" />
  <xs:element name="DatesOfSerialPublication" type="xs:string" />
  <xs:element name="Day" type="xs:string" />
  <xs:complexType name="DeletedTimestampType">
    <xs:sequence>
      <xs:element ref="tns:Year" />
      <xs:element ref="tns:Month" />
      <xs:element ref="tns:Day" />
      <xs:sequence minOccurs="0">
        <xs:element ref="tns:Hour" />
        <xs:sequence minOccurs="0">
          <xs:element ref="tns:Minute" />
          <xs:element minOccurs="0" ref="tns:Second" />
        </xs:sequence>
      </xs:sequence>
    </xs:sequence>
  </xs:complexType>
  <xs:complexType name="DescriptorNameType">
    <xs:simpleContent>
      <xs:extension base="xs:string">
        <xs:attribute default="N" name="MajorTopicYN">
          <xs:simpleType>
            <xs:restriction base="xs:NMTOKEN">
              <xs:enumeration value="Y" />
              <xs:enumeration value="N" />
            </xs:restriction>
          </xs:simpleType>
        </xs:attribute>
      </xs:extension>
    </xs:simpleContent>
  </xs:complexType>
  <xs:complexType name="ELocationIDType">
    <xs:simpleContent>
      <xs:extension base="xs:string">
        <xs:attribute name="EIdType" type="xs:string" />
        <xs:attribute default="Y" name="ValidYN">
          <xs:simpleType>
            <xs:restriction base="xs:NMTOKEN">
              <xs:enumeration value="Y" />
              <xs:enumeration value="N" />
            </xs:restriction>
          </xs:simpleType>
        </xs:attribute>
      </xs:extension>
    </xs:simpleContent>
  </xs:complexType>
  <xs:element name="Edition" type="xs:string" />
  <xs:element name="EndPage" type="xs:string" />
  <xs:element name="FirstName" type="xs:string" />
  <xs:element name="ForeName" type="xs:string" />
  <xs:complexType name="FrequencyType">
    <xs:simpleContent>
      <xs:extension base="xs:string">
        <xs:attribute default="Current" name="FrequencyType">
          <xs:simpleType>
            <xs:restriction base="xs:NMTOKEN">
              <xs:enumeration value="Current" />
              <xs:enumeration value="Former" />
            </xs:restriction>
          </xs:simpleType>
        </xs:attribute>
      </xs:extension>
    </xs:simpleContent>
  </xs:complexType>
  <xs:complexType name="GrantType">
    <xs:sequence>
      <xs:element minOccurs="0" ref="tns:GrantID" />
      <xs:element minOccurs="0" ref="tns:Acronym" />
      <xs:element minOccurs="0" ref="tns:Agency" />
    </xs:sequence>
  </xs:complexType>
  <xs:element name="GrantID" type="xs:string" />
  <xs:complexType name="GrantListType">
    <xs:sequence>
      <xs:element maxOccurs="unbounded" name="Grant" type="tns:GrantType" />
    </xs:sequence>
    <xs:attribute default="Y" name="CompleteYN">
      <xs:simpleType>
        <xs:restriction base="xs:NMTOKEN">
          <xs:enumeration value="Y" />
          <xs:enumeration value="N" />
        </xs:restriction>
      </xs:simpleType>
    </xs:attribute>
  </xs:complexType>
  <xs:element name="Hour" type="xs:string" />
  <xs:element name="ISOAbbreviation" type="xs:string" />
  <xs:complexType name="ISSNType">
    <xs:simpleContent>
      <xs:extension base="xs:string">
        <xs:attribute name="IssnType" use="required">
          <xs:simpleType>
            <xs:restriction base="xs:NMTOKEN">
              <xs:enumeration value="Electronic" />
              <xs:enumeration value="Print" />
              <xs:enumeration value="Undetermined" />
            </xs:restriction>
          </xs:simpleType>
        </xs:attribute>
      </xs:extension>
    </xs:simpleContent>
  </xs:complexType>
  <xs:element name="ISSNLinking" type="xs:string" />
  <xs:complexType name="IlsCreatedTimestampType">
    <xs:sequence>
      <xs:element ref="tns:Year" />
      <xs:element ref="tns:Month" />
      <xs:element ref="tns:Day" />
      <xs:sequence minOccurs="0">
        <xs:element ref="tns:Hour" />
        <xs:sequence minOccurs="0">
          <xs:element ref="tns:Minute" />
          <xs:element minOccurs="0" ref="tns:Second" />
        </xs:sequence>
      </xs:sequence>
    </xs:sequence>
  </xs:complexType>
  <xs:complexType name="IlsUpdatedTimestampType">
    <xs:sequence>
      <xs:element ref="tns:Year" />
      <xs:element ref="tns:Month" />
      <xs:element ref="tns:Day" />
      <xs:sequence minOccurs="0">
        <xs:element ref="tns:Hour" />
        <xs:sequence minOccurs="0">
          <xs:element ref="tns:Minute" />
          <xs:element minOccurs="0" ref="tns:Second" />
        </xs:sequence>
      </xs:sequence>
    </xs:sequence>
  </xs:complexType>
  <xs:element name="Imprint" type="xs:string" />
  <xs:element name="IndexOnlineYN" type="xs:string" />
  <xs:complexType name="IndexingHistoryType">
    <xs:sequence>
      <xs:element name="DateOfAction" type="tns:DateOfActionType" />
      <xs:element minOccurs="0" ref="tns:Coverage" />
      <xs:element minOccurs="0" ref="tns:CoverageNote" />
    </xs:sequence>
    <xs:attribute name="CitationSubset" use="required">
      <xs:simpleType>
        <xs:restriction base="xs:NMTOKEN">
          <xs:enumeration value="AIM" />
          <xs:enumeration value="B" />
          <xs:enumeration value="C" />
          <xs:enumeration value="D" />
          <xs:enumeration value="E" />
          <xs:enumeration value="F" />
          <xs:enumeration value="H" />
          <xs:enumeration value="IM" />
          <xs:enumeration value="J" />
          <xs:enumeration value="K" />
          <xs:enumeration value="N" />
          <xs:enumeration value="OM" />
          <xs:enumeration value="P" />
          <xs:enumeration value="Q" />
          <xs:enumeration value="QIS" />
          <xs:enumeration value="R" />
          <xs:enumeration value="S" />
          <xs:enumeration value="T" />
          <xs:enumeration value="X" />
        </xs:restriction>
      </xs:simpleType>
    </xs:attribute>
    <xs:attribute name="IndexingTreatment" type="xs:string" />
    <xs:attribute name="IndexingStatus" type="xs:string" />
  </xs:complexType>
  <xs:complexType name="IndexingHistoryListType">
    <xs:sequence>
      <xs:element maxOccurs="unbounded" name="IndexingHistory" type="tns:IndexingHistoryType" />
    </xs:sequence>
  </xs:complexType>
  <xs:element name="IndexingSubset" type="xs:string" />
  <xs:element name="Initials" type="xs:string" />
  <xs:complexType name="InvestigatorType">
    <xs:sequence>
      <xs:sequence>
        <xs:element ref="tns:LastName" />
        <xs:choice minOccurs="0">
          <xs:element ref="tns:ForeName" />
          <xs:sequence>
            <xs:element ref="tns:FirstName" />
            <xs:element minOccurs="0" ref="tns:MiddleName" />
          </xs:sequence>
        </xs:choice>
        <xs:element minOccurs="0" ref="tns:Initials" />
        <xs:element minOccurs="0" ref="tns:Suffix" />
      </xs:sequence>
      <xs:element minOccurs="0" ref="tns:Affiliation" />
    </xs:sequence>
  </xs:complexType>
  <xs:complexType name="InvestigatorListType">
    <xs:sequence>
      <xs:element maxOccurs="unbounded" name="Investigator" type="tns:InvestigatorType" />
    </xs:sequence>
  </xs:complexType>
  <xs:element name="Issue" type="xs:string" />
  <xs:complexType name="JournalType">
    <xs:sequence>
      <xs:element minOccurs="0" maxOccurs="unbounded" name="ISSN" type="tns:ISSNType" />
      <xs:element name="JournalIssue" type="tns:JournalIssueType" />
      <xs:element minOccurs="0" ref="tns:Coden" />
      <xs:element minOccurs="0" ref="tns:Title" />
      <xs:element minOccurs="0" ref="tns:ISOAbbreviation" />
    </xs:sequence>
  </xs:complexType>
  <xs:complexType name="JournalIssueType">
    <xs:sequence>
      <xs:element minOccurs="0" ref="tns:Volume" />
      <xs:element minOccurs="0" ref="tns:Issue" />
      <xs:element minOccurs="0" name="PubDate" type="tns:PubDateType" />
    </xs:sequence>
    <xs:attribute name="CitedMedium" use="required">
      <xs:simpleType>
        <xs:restriction base="xs:NMTOKEN">
          <xs:enumeration value="Internet" />
          <xs:enumeration value="Print" />
        </xs:restriction>
      </xs:simpleType>
    </xs:attribute>
  </xs:complexType>
  <xs:element name="Language" type="xs:string" />
  <xs:element name="LastName" type="xs:string" />
  <xs:element name="MedlineDate" type="xs:string" />
  <xs:complexType name="MedlineJournalInfoType">
    <xs:sequence>
      <xs:element minOccurs="0" ref="tns:Country" />
      <xs:element ref="tns:MedlineTA" />
      <xs:element ref="tns:NlmUniqueID" />
      <xs:element minOccurs="0" ref="tns:ISSNLinking" />
    </xs:sequence>
  </xs:complexType>
  <xs:element name="MedlinePgn" type="xs:string" />
  <xs:element name="MedlineTA" type="xs:string" />
  <xs:complexType name="MeshHeadingType">
    <xs:sequence>
      <xs:element name="DescriptorName" type="tns:DescriptorNameType" />
      <xs:element minOccurs="0" maxOccurs="unbounded" name="QualifierName" type="tns:QualifierNameType" />
    </xs:sequence>
  </xs:complexType>
  <xs:element name="MeshHeadingList">
    <xs:complexType>
      <xs:sequence>
        <xs:element maxOccurs="unbounded" name="MeshHeading" type="tns:MeshHeadingType" />
      </xs:sequence>
    </xs:complexType>
  </xs:element>
  <xs:element name="MiddleName" type="xs:string" />
  <xs:element name="MinorTitleChangeYN" type="xs:string" />
  <xs:element name="Minute" type="xs:string" />
  <xs:element name="Month" type="xs:string" />
  <xs:element name="NCBIArticle">
    <xs:complexType>
      <xs:sequence>
        <xs:element ref="tns:PMID" />
        <xs:element name="Article" type="tns:ArticleType" />
        <xs:element name="MedlineJournalInfo" type="tns:MedlineJournalInfoType" />
        <xs:element minOccurs="0" name="InvestigatorList" type="tns:InvestigatorListType" />
      </xs:sequence>
    </xs:complexType>
  </xs:element>
  <xs:element name="NameQualifier" type="xs:string" />
  <xs:element name="NlmUniqueID" type="xs:string" />
  <xs:element name="OtherInformation" type="xs:string" />
  <xs:element name="PMCEmbargo" type="xs:string" />
  <xs:element name="PMCHoldings" type="xs:string" />
  <xs:element name="PMID" type="xs:string" />
  <xs:complexType name="PaginationType">
    <xs:choice>
      <xs:sequence>
        <xs:element ref="tns:StartPage" />
        <xs:element minOccurs="0" ref="tns:EndPage" />
        <xs:element minOccurs="0" ref="tns:MedlinePgn" />
      </xs:sequence>
      <xs:element ref="tns:MedlinePgn" />
    </xs:choice>
  </xs:complexType>
  <xs:complexType name="PlaceType">
    <xs:simpleContent>
      <xs:extension base="xs:string">
        <xs:attribute default="Current" name="ImprintType">
          <xs:simpleType>
            <xs:restriction base="xs:NMTOKEN">
              <xs:enumeration value="Current" />
              <xs:enumeration value="Original" />
            </xs:restriction>
          </xs:simpleType>
        </xs:attribute>
      </xs:extension>
    </xs:simpleContent>
  </xs:complexType>
  <xs:element name="PlaceCode" type="xs:string" />
  <xs:element name="ProjectedPublicationDate" type="xs:string" />
  <xs:complexType name="PubDateType">
    <xs:choice>
      <xs:sequence>
        <xs:element ref="tns:Year" />
        <xs:choice minOccurs="0">
          <xs:sequence>
            <xs:element ref="tns:Month" />
            <xs:element minOccurs="0" ref="tns:Day" />
          </xs:sequence>
          <xs:element ref="tns:Season" />
        </xs:choice>
      </xs:sequence>
      <xs:element ref="tns:MedlineDate" />
    </xs:choice>
  </xs:complexType>
  <xs:element name="PublicationEndYear" type="xs:string" />
  <xs:element name="PublicationFirstYear" type="xs:string" />
  <xs:complexType name="PublicationInfoType">
    <xs:sequence>
      <xs:element minOccurs="0" ref="tns:Country" />
      <xs:element minOccurs="0" ref="tns:PlaceCode" />
      <xs:element minOccurs="0" maxOccurs="unbounded" ref="tns:Imprint" />
      <xs:element minOccurs="0" maxOccurs="unbounded" name="Place" type="tns:PlaceType" />
      <xs:element minOccurs="0" maxOccurs="unbounded" ref="tns:Publisher" />
      <xs:element minOccurs="0" maxOccurs="unbounded" ref="tns:DateIssued" />
      <xs:element minOccurs="0" ref="tns:ProjectedPublicationDate" />
      <xs:element minOccurs="0" ref="tns:PublicationFirstYear" />
      <xs:element minOccurs="0" ref="tns:PublicationEndYear" />
      <xs:element minOccurs="0" ref="tns:Edition" />
      <xs:element minOccurs="0" maxOccurs="unbounded" ref="tns:DatesOfSerialPublication" />
      <xs:element minOccurs="0" maxOccurs="unbounded" name="Frequency" type="tns:FrequencyType" />
    </xs:sequence>
  </xs:complexType>
  <xs:element name="PublicationType" type="xs:string" />
  <xs:complexType name="PublicationTypeListType">
    <xs:sequence>
      <xs:element maxOccurs="unbounded" ref="tns:PublicationType" />
    </xs:sequence>
  </xs:complexType>
  <xs:element name="Publisher" type="xs:string" />
  <xs:complexType name="QualifierNameType">
    <xs:simpleContent>
      <xs:extension base="xs:string">
        <xs:attribute default="N" name="MajorTopicYN">
          <xs:simpleType>
            <xs:restriction base="xs:NMTOKEN">
              <xs:enumeration value="Y" />
              <xs:enumeration value="N" />
            </xs:restriction>
          </xs:simpleType>
        </xs:attribute>
      </xs:extension>
    </xs:simpleContent>
  </xs:complexType>
  <xs:element name="Season" type="xs:string" />
  <xs:element name="Second" type="xs:string" />
  <xs:complexType name="SerialType">
    <xs:sequence>
      <xs:element ref="tns:NlmUniqueID" />
      <xs:element ref="tns:Title" />
      <xs:element minOccurs="0" ref="tns:MedlineTA" />
      <xs:element minOccurs="0" name="PublicationInfo" type="tns:PublicationInfoType" />
      <xs:element minOccurs="0" maxOccurs="unbounded" name="ISSN" type="tns:ISSNType" />
      <xs:element minOccurs="0" ref="tns:ISSNLinking" />
      <xs:element minOccurs="0" ref="tns:ISOAbbreviation" />
      <xs:element minOccurs="0" maxOccurs="unbounded" ref="tns:Language" />
      <xs:element minOccurs="0" ref="tns:AcidFreeYN" />
      <xs:element minOccurs="0" ref="tns:Coden" />
      <xs:element minOccurs="0" ref="tns:ContinuationNotes" />
      <xs:element minOccurs="0" ref="tns:CurrentFormatStatus" />
      <xs:element minOccurs="0" ref="tns:MinorTitleChangeYN" />
      <xs:element minOccurs="0" name="IndexingHistoryList" type="tns:IndexingHistoryListType" />
      <xs:element minOccurs="0" ref="tns:CurrentlyIndexedYN" />
      <xs:element minOccurs="0" maxOccurs="unbounded" name="CurrentlyIndexedForSubset" type="tns:CurrentlyIndexedForSubsetType" />
      <xs:element minOccurs="0" ref="tns:IndexOnlineYN" />
      <xs:element minOccurs="0" ref="tns:IndexingSubset" />
      <xs:element minOccurs="0" ref="tns:PMCHoldings" />
      <xs:element minOccurs="0" ref="tns:PMCEmbargo" />
      <xs:element minOccurs="0" name="BroadJournalHeadingList" type="tns:BroadJournalHeadingListType" />
      <xs:element minOccurs="0" name="CrossReferenceList" type="tns:CrossReferenceListType" />
      <xs:element ref="tns:SortSerialName" />
      <xs:element minOccurs="0" name="IlsCreatedTimestamp" type="tns:IlsCreatedTimestampType" />
      <xs:element minOccurs="0" name="IlsUpdatedTimestamp" type="tns:IlsUpdatedTimestampType" />
      <xs:element minOccurs="0" name="DeletedTimestamp" type="tns:DeletedTimestampType" />
    </xs:sequence>
    <xs:attribute name="DataCreationMethod">
      <xs:simpleType>
        <xs:restriction base="xs:NMTOKEN">
          <xs:enumeration value="P" />
          <xs:enumeration value="K" />
          <xs:enumeration value="O" />
        </xs:restriction>
      </xs:simpleType>
    </xs:attribute>
    <xs:attribute name="PMC">
      <xs:simpleType>
        <xs:restriction base="xs:NMTOKEN">
          <xs:enumeration value="Yes" />
          <xs:enumeration value="Forthcoming" />
        </xs:restriction>
      </xs:simpleType>
    </xs:attribute>
  </xs:complexType>
  <xs:element name="SerialsSet">
    <xs:complexType>
      <xs:sequence>
        <xs:element maxOccurs="unbounded" name="Serial" type="tns:SerialType" />
      </xs:sequence>
    </xs:complexType>
  </xs:element>
  <xs:element name="SortSerialName" type="xs:string" />
  <xs:element name="StartPage" type="xs:string" />
  <xs:element name="Suffix" type="xs:string" />
  <xs:element name="Title" type="xs:string" />
  <xs:element name="TitleAssociatedWithName" type="xs:string" />
  <xs:element name="VernacularTitle" type="xs:string" />
  <xs:element name="Volume" type="xs:string" />
  <xs:element name="XrTitle" type="xs:string" />
  <xs:element name="Year" type="xs:string" />
</xs:schema>
