# Supplementary material for: An eUtils toolset and its use for creating a pipeline to link genomics and proteomics analyses to domain-specific biomedical literature
Source: J Clin Bioinforma. 2012 Apr 16;2:9. doi: 10.1186/2043-9113-2-9 (PMC3422171; doi:10.1186/2043-9113-2-9)
Supplement: Additional file 1 — This is a zipped Access database (Sample_Database.zip, which unzips to Sample_Database.mdb) that was used to produce the screenshot of Figure 1. It is intended to be used for illustration purposes only: its structure is specific to the current needs of the Parikh Lab, and its contents have been stripped down to a few records that illustrate its operation. [file 2043-9113-2-9-S1.zip › EntrezAPI/EntrezAPI/Service References/Journals/Reference.vb]

'------------------------------------------------------------------------------
' <auto-generated>
'     This code was generated by a tool.
'     Runtime Version:2.0.50727.4952
'
'     Changes to this file may cause incorrect behavior and will be lost if
'     the code is regenerated.
' </auto-generated>
'------------------------------------------------------------------------------

Option Strict On
Option Explicit On


Namespace Journals
    
    <System.CodeDom.Compiler.GeneratedCodeAttribute("System.ServiceModel", "3.0.0.0"),  _
     System.ServiceModel.ServiceContractAttribute([Namespace]:="http://www.ncbi.nlm.nih.gov/soap/eutils/", ConfigurationName:="Journals.eUtilsServiceSoap")>  _
    Public Interface eUtilsServiceSoap
        
        'CODEGEN: Generating message contract since the operation run_eFetch is neither RPC nor document wrapped.
        <System.ServiceModel.OperationContractAttribute(Action:="efetch", ReplyAction:="*"),  _
         System.ServiceModel.XmlSerializerFormatAttribute()>  _
        Function run_eFetch(ByVal request As Journals.run_eFetchRequest) As Journals.run_eFetchResponse
    End Interface
    
    '''<remarks/>
    <System.CodeDom.Compiler.GeneratedCodeAttribute("System.Xml", "2.0.50727.4927"),  _
     System.SerializableAttribute(),  _
     System.Diagnostics.DebuggerStepThroughAttribute(),  _
     System.ComponentModel.DesignerCategoryAttribute("code"),  _
     System.Xml.Serialization.XmlTypeAttribute(AnonymousType:=true, [Namespace]:="http://www.ncbi.nlm.nih.gov/soap/eutils/efetch_journals")>  _
    Partial Public Class eFetchRequest
        Inherits Object
        Implements System.ComponentModel.INotifyPropertyChanged
        
        Private idField As String
        
        Private webEnvField As String
        
        Private query_keyField As String
        
        Private toolField As String
        
        Private emailField As String
        
        Private retstartField As String
        
        Private retmaxField As String
        
        Private rettypeField As String
        
        '''<remarks/>
        <System.Xml.Serialization.XmlElementAttribute(Order:=0)>  _
        Public Property id() As String
            Get
                Return Me.idField
            End Get
            Set
                Me.idField = value
                Me.RaisePropertyChanged("id")
            End Set
        End Property
        
        '''<remarks/>
        <System.Xml.Serialization.XmlElementAttribute(Order:=1)>  _
        Public Property WebEnv() As String
            Get
                Return Me.webEnvField
            End Get
            Set
                Me.webEnvField = value
                Me.RaisePropertyChanged("WebEnv")
            End Set
        End Property
        
        '''<remarks/>
        <System.Xml.Serialization.XmlElementAttribute(Order:=2)>  _
        Public Property query_key() As String
            Get
                Return Me.query_keyField
            End Get
            Set
                Me.query_keyField = value
                Me.RaisePropertyChanged("query_key")
            End Set
        End Property
        
        '''<remarks/>
        <System.Xml.Serialization.XmlElementAttribute(Order:=3)>  _
        Public Property tool() As String
            Get
                Return Me.toolField
            End Get
            Set
                Me.toolField = value
                Me.RaisePropertyChanged("tool")
            End Set
        End Property
        
        '''<remarks/>
        <System.Xml.Serialization.XmlElementAttribute(Order:=4)>  _
        Public Property email() As String
            Get
                Return Me.emailField
            End Get
            Set
                Me.emailField = value
                Me.RaisePropertyChanged("email")
            End Set
        End Property
        
        '''<remarks/>
        <System.Xml.Serialization.XmlElementAttribute(Order:=5)>  _
        Public Property retstart() As String
            Get
                Return Me.retstartField
            End Get
            Set
                Me.retstartField = value
                Me.RaisePropertyChanged("retstart")
            End Set
        End Property
        
        '''<remarks/>
        <System.Xml.Serialization.XmlElementAttribute(Order:=6)>  _
        Public Property retmax() As String
            Get
                Return Me.retmaxField
            End Get
            Set
                Me.retmaxField = value
                Me.RaisePropertyChanged("retmax")
            End Set
        End Property
        
        '''<remarks/>
        <System.Xml.Serialization.XmlElementAttribute(Order:=7)>  _
        Public Property rettype() As String
            Get
                Return Me.rettypeField
            End Get
            Set
                Me.rettypeField = value
                Me.RaisePropertyChanged("rettype")
            End Set
        End Property
        
        Public Event PropertyChanged As System.ComponentModel.PropertyChangedEventHandler Implements System.ComponentModel.INotifyPropertyChanged.PropertyChanged
        
        Protected Sub RaisePropertyChanged(ByVal propertyName As String)
            Dim propertyChanged As System.ComponentModel.PropertyChangedEventHandler = Me.PropertyChangedEvent
            If (Not (propertyChanged) Is Nothing) Then
                propertyChanged(Me, New System.ComponentModel.PropertyChangedEventArgs(propertyName))
            End If
        End Sub
    End Class
    
    '''<remarks/>
    <System.CodeDom.Compiler.GeneratedCodeAttribute("System.Xml", "2.0.50727.4927"),  _
     System.SerializableAttribute(),  _
     System.Diagnostics.DebuggerStepThroughAttribute(),  _
     System.ComponentModel.DesignerCategoryAttribute("code"),  _
     System.Xml.Serialization.XmlTypeAttribute([Namespace]:="http://www.ncbi.nlm.nih.gov/soap/eutils/efetch_journals")>  _
    Partial Public Class DeletedTimestampType
        Inherits Object
        Implements System.ComponentModel.INotifyPropertyChanged
        
        Private yearField As String
        
        Private monthField As String
        
        Private dayField As String
        
        Private hourField As String
        
        Private minuteField As String
        
        Private secondField As String
        
        '''<remarks/>
        <System.Xml.Serialization.XmlElementAttribute(Order:=0)>  _
        Public Property Year() As String
            Get
                Return Me.yearField
            End Get
            Set
                Me.yearField = value
                Me.RaisePropertyChanged("Year")
            End Set
        End Property
        
        '''<remarks/>
        <System.Xml.Serialization.XmlElementAttribute(Order:=1)>  _
        Public Property Month() As String
            Get
                Return Me.monthField
            End Get
            Set
                Me.monthField = value
                Me.RaisePropertyChanged("Month")
            End Set
        End Property
        
        '''<remarks/>
        <System.Xml.Serialization.XmlElementAttribute(Order:=2)>  _
        Public Property Day() As String
            Get
                Return Me.dayField
            End Get
            Set
                Me.dayField = value
                Me.RaisePropertyChanged("Day")
            End Set
        End Property
        
        '''<remarks/>
        <System.Xml.Serialization.XmlElementAttribute(Order:=3)>  _
        Public Property Hour() As String
            Get
                Return Me.hourField
            End Get
            Set
                Me.hourField = value
                Me.RaisePropertyChanged("Hour")
            End Set
        End Property
        
        '''<remarks/>
        <System.Xml.Serialization.XmlElementAttribute(Order:=4)>  _
        Public Property Minute() As String
            Get
                Return Me.minuteField
            End Get
            Set
                Me.minuteField = value
                Me.RaisePropertyChanged("Minute")
            End Set
        End Property
        
        '''<remarks/>
        <System.Xml.Serialization.XmlElementAttribute(Order:=5)>  _
        Public Property Second() As String
            Get
                Return Me.secondField
            End Get
            Set
                Me.secondField = value
                Me.RaisePropertyChanged("Second")
            End Set
        End Property
        
        Public Event PropertyChanged As System.ComponentModel.PropertyChangedEventHandler Implements System.ComponentModel.INotifyPropertyChanged.PropertyChanged
        
        Protected Sub RaisePropertyChanged(ByVal propertyName As String)
            Dim propertyChanged As System.ComponentModel.PropertyChangedEventHandler = Me.PropertyChangedEvent
            If (Not (propertyChanged) Is Nothing) Then
                propertyChanged(Me, New System.ComponentModel.PropertyChangedEventArgs(propertyName))
            End If
        End Sub
    End Class
    
    '''<remarks/>
    <System.CodeDom.Compiler.GeneratedCodeAttribute("System.Xml", "2.0.50727.4927"),  _
     System.SerializableAttribute(),  _
     System.Diagnostics.DebuggerStepThroughAttribute(),  _
     System.ComponentModel.DesignerCategoryAttribute("code"),  _
     System.Xml.Serialization.XmlTypeAttribute([Namespace]:="http://www.ncbi.nlm.nih.gov/soap/eutils/efetch_journals")>  _
    Partial Public Class IlsUpdatedTimestampType
        Inherits Object
        Implements System.ComponentModel.INotifyPropertyChanged
        
        Private yearField As String
        
        Private monthField As String
        
        Private dayField As String
        
        Private hourField As String
        
        Private minuteField As String
        
        Private secondField As String
        
        '''<remarks/>
        <System.Xml.Serialization.XmlElementAttribute(Order:=0)>  _
        Public Property Year() As String
            Get
                Return Me.yearField
            End Get
            Set
                Me.yearField = value
                Me.RaisePropertyChanged("Year")
            End Set
        End Property
        
        '''<remarks/>
        <System.Xml.Serialization.XmlElementAttribute(Order:=1)>  _
        Public Property Month() As String
            Get
                Return Me.monthField
            End Get
            Set
                Me.monthField = value
                Me.RaisePropertyChanged("Month")
            End Set
        End Property
        
        '''<remarks/>
        <System.Xml.Serialization.XmlElementAttribute(Order:=2)>  _
        Public Property Day() As String
            Get
                Return Me.dayField
            End Get
            Set
                Me.dayField = value
                Me.RaisePropertyChanged("Day")
            End Set
        End Property
        
        '''<remarks/>
        <System.Xml.Serialization.XmlElementAttribute(Order:=3)>  _
        Public Property Hour() As String
            Get
                Return Me.hourField
            End Get
            Set
                Me.hourField = value
                Me.RaisePropertyChanged("Hour")
            End Set
        End Property
        
        '''<remarks/>
        <System.Xml.Serialization.XmlElementAttribute(Order:=4)>  _
        Public Property Minute() As String
            Get
                Return Me.minuteField
            End Get
            Set
                Me.minuteField = value
                Me.RaisePropertyChanged("Minute")
            End Set
        End Property
        
        '''<remarks/>
        <System.Xml.Serialization.XmlElementAttribute(Order:=5)>  _
        Public Property Second() As String
            Get
                Return Me.secondField
            End Get
            Set
                Me.secondField = value
                Me.RaisePropertyChanged("Second")
            End Set
        End Property
        
        Public Event PropertyChanged As System.ComponentModel.PropertyChangedEventHandler Implements System.ComponentModel.INotifyPropertyChanged.PropertyChanged
        
        Protected Sub RaisePropertyChanged(ByVal propertyName As String)
            Dim propertyChanged As System.ComponentModel.PropertyChangedEventHandler = Me.PropertyChangedEvent
            If (Not (propertyChanged) Is Nothing) Then
                propertyChanged(Me, New System.ComponentModel.PropertyChangedEventArgs(propertyName))
            End If
        End Sub
    End Class
    
    '''<remarks/>
    <System.CodeDom.Compiler.GeneratedCodeAttribute("System.Xml", "2.0.50727.4927"),  _
     System.SerializableAttribute(),  _
     System.Diagnostics.DebuggerStepThroughAttribute(),  _
     System.ComponentModel.DesignerCategoryAttribute("code"),  _
     System.Xml.Serialization.XmlTypeAttribute([Namespace]:="http://www.ncbi.nlm.nih.gov/soap/eutils/efetch_journals")>  _
    Partial Public Class IlsCreatedTimestampType
        Inherits Object
        Implements System.ComponentModel.INotifyPropertyChanged
        
        Private yearField As String
        
        Private monthField As String
        
        Private dayField As String
        
        Private hourField As String
        
        Private minuteField As String
        
        Private secondField As String
        
        '''<remarks/>
        <System.Xml.Serialization.XmlElementAttribute(Order:=0)>  _
        Public Property Year() As String
            Get
                Return Me.yearField
            End Get
            Set
                Me.yearField = value
                Me.RaisePropertyChanged("Year")
            End Set
        End Property
        
        '''<remarks/>
        <System.Xml.Serialization.XmlElementAttribute(Order:=1)>  _
        Public Property Month() As String
            Get
                Return Me.monthField
            End Get
            Set
                Me.monthField = value
                Me.RaisePropertyChanged("Month")
            End Set
        End Property
        
        '''<remarks/>
        <System.Xml.Serialization.XmlElementAttribute(Order:=2)>  _
        Public Property Day() As String
            Get
                Return Me.dayField
            End Get
            Set
                Me.dayField = value
                Me.RaisePropertyChanged("Day")
            End Set
        End Property
        
        '''<remarks/>
        <System.Xml.Serialization.XmlElementAttribute(Order:=3)>  _
        Public Property Hour() As String
            Get
                Return Me.hourField
            End Get
            Set
                Me.hourField = value
                Me.RaisePropertyChanged("Hour")
            End Set
        End Property
        
        '''<remarks/>
        <System.Xml.Serialization.XmlElementAttribute(Order:=4)>  _
        Public Property Minute() As String
            Get
                Return Me.minuteField
            End Get
            Set
                Me.minuteField = value
                Me.RaisePropertyChanged("Minute")
            End Set
        End Property
        
        '''<remarks/>
        <System.Xml.Serialization.XmlElementAttribute(Order:=5)>  _
        Public Property Second() As String
            Get
                Return Me.secondField
            End Get
            Set
                Me.secondField = value
                Me.RaisePropertyChanged("Second")
            End Set
        End Property
        
        Public Event PropertyChanged As System.ComponentModel.PropertyChangedEventHandler Implements System.ComponentModel.INotifyPropertyChanged.PropertyChanged
        
        Protected Sub RaisePropertyChanged(ByVal propertyName As String)
            Dim propertyChanged As System.ComponentModel.PropertyChangedEventHandler = Me.PropertyChangedEvent
            If (Not (propertyChanged) Is Nothing) Then
                propertyChanged(Me, New System.ComponentModel.PropertyChangedEventArgs(propertyName))
            End If
        End Sub
    End Class
    
    '''<remarks/>
    <System.CodeDom.Compiler.GeneratedCodeAttribute("System.Xml", "2.0.50727.4927"),  _
     System.SerializableAttribute(),  _
     System.Diagnostics.DebuggerStepThroughAttribute(),  _
     System.ComponentModel.DesignerCategoryAttribute("code"),  _
     System.Xml.Serialization.XmlTypeAttribute([Namespace]:="http://www.ncbi.nlm.nih.gov/soap/eutils/efetch_journals")>  _
    Partial Public Class CrossReferenceType
        Inherits Object
        Implements System.ComponentModel.INotifyPropertyChanged
        
        Private xrTitleField As String
        
        Private xrTypeField As CrossReferenceTypeXrType
        
        '''<remarks/>
        <System.Xml.Serialization.XmlElementAttribute(Order:=0)>  _
        Public Property XrTitle() As String
            Get
                Return Me.xrTitleField
            End Get
            Set
                Me.xrTitleField = value
                Me.RaisePropertyChanged("XrTitle")
            End Set
        End Property
        
        '''<remarks/>
        <System.Xml.Serialization.XmlAttributeAttribute()>  _
        Public Property XrType() As CrossReferenceTypeXrType
            Get
                Return Me.xrTypeField
            End Get
            Set
                Me.xrTypeField = value
                Me.RaisePropertyChanged("XrType")
            End Set
        End Property
        
        Public Event PropertyChanged As System.ComponentModel.PropertyChangedEventHandler Implements System.ComponentModel.INotifyPropertyChanged.PropertyChanged
        
        Protected Sub RaisePropertyChanged(ByVal propertyName As String)
            Dim propertyChanged As System.ComponentModel.PropertyChangedEventHandler = Me.PropertyChangedEvent
            If (Not (propertyChanged) Is Nothing) Then
                propertyChanged(Me, New System.ComponentModel.PropertyChangedEventArgs(propertyName))
            End If
        End Sub
    End Class
    
    '''<remarks/>
    <System.CodeDom.Compiler.GeneratedCodeAttribute("System.Xml", "2.0.50727.4927"),  _
     System.SerializableAttribute(),  _
     System.Xml.Serialization.XmlTypeAttribute(AnonymousType:=true, [Namespace]:="http://www.ncbi.nlm.nih.gov/soap/eutils/efetch_journals")>  _
    Public Enum CrossReferenceTypeXrType
        
        '''<remarks/>
        A
        
        '''<remarks/>
        X
        
        '''<remarks/>
        S
    End Enum
    
    '''<remarks/>
    <System.CodeDom.Compiler.GeneratedCodeAttribute("System.Xml", "2.0.50727.4927"),  _
     System.SerializableAttribute(),  _
     System.Diagnostics.DebuggerStepThroughAttribute(),  _
     System.ComponentModel.DesignerCategoryAttribute("code"),  _
     System.Xml.Serialization.XmlTypeAttribute([Namespace]:="http://www.ncbi.nlm.nih.gov/soap/eutils/efetch_journals")>  _
    Partial Public Class CurrentlyIndexedForSubsetType
        Inherits Object
        Implements System.ComponentModel.INotifyPropertyChanged
        
        Private currentSubsetField As CurrentlyIndexedForSubsetTypeCurrentSubset
        
        Private currentIndexingTreatmentField As CurrentlyIndexedForSubsetTypeCurrentIndexingTreatment
        
        Private valueField As String
        
        '''<remarks/>
        <System.Xml.Serialization.XmlAttributeAttribute()>  _
        Public Property CurrentSubset() As CurrentlyIndexedForSubsetTypeCurrentSubset
            Get
                Return Me.currentSubsetField
            End Get
            Set
                Me.currentSubsetField = value
                Me.RaisePropertyChanged("CurrentSubset")
            End Set
        End Property
        
        '''<remarks/>
        <System.Xml.Serialization.XmlAttributeAttribute()>  _
        Public Property CurrentIndexingTreatment() As CurrentlyIndexedForSubsetTypeCurrentIndexingTreatment
            Get
                Return Me.currentIndexingTreatmentField
            End Get
            Set
                Me.currentIndexingTreatmentField = value
                Me.RaisePropertyChanged("CurrentIndexingTreatment")
            End Set
        End Property
        
        '''<remarks/>
        <System.Xml.Serialization.XmlTextAttribute()>  _
        Public Property Value() As String
            Get
                Return Me.valueField
            End Get
            Set
                Me.valueField = value
                Me.RaisePropertyChanged("Value")
            End Set
        End Property
        
        Public Event PropertyChanged As System.ComponentModel.PropertyChangedEventHandler Implements System.ComponentModel.INotifyPropertyChanged.PropertyChanged
        
        Protected Sub RaisePropertyChanged(ByVal propertyName As String)
            Dim propertyChanged As System.ComponentModel.PropertyChangedEventHandler = Me.PropertyChangedEvent
            If (Not (propertyChanged) Is Nothing) Then
                propertyChanged(Me, New System.ComponentModel.PropertyChangedEventArgs(propertyName))
            End If
        End Sub
    End Class
    
    '''<remarks/>
    <System.CodeDom.Compiler.GeneratedCodeAttribute("System.Xml", "2.0.50727.4927"),  _
     System.SerializableAttribute(),  _
     System.Xml.Serialization.XmlTypeAttribute(AnonymousType:=true, [Namespace]:="http://www.ncbi.nlm.nih.gov/soap/eutils/efetch_journals")>  _
    Public Enum CurrentlyIndexedForSubsetTypeCurrentSubset
        
        '''<remarks/>
        AIM
        
        '''<remarks/>
        D
        
        '''<remarks/>
        E
        
        '''<remarks/>
        H
        
        '''<remarks/>
        IM
        
        '''<remarks/>
        K
        
        '''<remarks/>
        N
        
        '''<remarks/>
        Q
        
        '''<remarks/>
        QIS
        
        '''<remarks/>
        S
        
        '''<remarks/>
        T
        
        '''<remarks/>
        X
    End Enum
    
    '''<remarks/>
    <System.CodeDom.Compiler.GeneratedCodeAttribute("System.Xml", "2.0.50727.4927"),  _
     System.SerializableAttribute(),  _
     System.Xml.Serialization.XmlTypeAttribute(AnonymousType:=true, [Namespace]:="http://www.ncbi.nlm.nih.gov/soap/eutils/efetch_journals")>  _
    Public Enum CurrentlyIndexedForSubsetTypeCurrentIndexingTreatment
        
        '''<remarks/>
        Full
        
        '''<remarks/>
        Selective
    End Enum
    
    '''<remarks/>
    <System.CodeDom.Compiler.GeneratedCodeAttribute("System.Xml", "2.0.50727.4927"),  _
     System.SerializableAttribute(),  _
     System.Diagnostics.DebuggerStepThroughAttribute(),  _
     System.ComponentModel.DesignerCategoryAttribute("code"),  _
     System.Xml.Serialization.XmlTypeAttribute([Namespace]:="http://www.ncbi.nlm.nih.gov/soap/eutils/efetch_journals")>  _
    Partial Public Class DateOfActionType
        Inherits Object
        Implements System.ComponentModel.INotifyPropertyChanged
        
        Private yearField As String
        
        Private monthField As String
        
        Private dayField As String
        
        Private hourField As String
        
        Private minuteField As String
        
        Private secondField As String
        
        '''<remarks/>
        <System.Xml.Serialization.XmlElementAttribute(Order:=0)>  _
        Public Property Year() As String
            Get
                Return Me.yearField
            End Get
            Set
                Me.yearField = value
                Me.RaisePropertyChanged("Year")
            End Set
        End Property
        
        '''<remarks/>
        <System.Xml.Serialization.XmlElementAttribute(Order:=1)>  _
        Public Property Month() As String
            Get
                Return Me.monthField
            End Get
            Set
                Me.monthField = value
                Me.RaisePropertyChanged("Month")
            End Set
        End Property
        
        '''<remarks/>
        <System.Xml.Serialization.XmlElementAttribute(Order:=2)>  _
        Public Property Day() As String
            Get
                Return Me.dayField
            End Get
            Set
                Me.dayField = value
                Me.RaisePropertyChanged("Day")
            End Set
        End Property
        
        '''<remarks/>
        <System.Xml.Serialization.XmlElementAttribute(Order:=3)>  _
        Public Property Hour() As String
            Get
                Return Me.hourField
            End Get
            Set
                Me.hourField = value
                Me.RaisePropertyChanged("Hour")
            End Set
        End Property
        
        '''<remarks/>
        <System.Xml.Serialization.XmlElementAttribute(Order:=4)>  _
        Public Property Minute() As String
            Get
                Return Me.minuteField
            End Get
            Set
                Me.minuteField = value
                Me.RaisePropertyChanged("Minute")
            End Set
        End Property
        
        '''<remarks/>
        <System.Xml.Serialization.XmlElementAttribute(Order:=5)>  _
        Public Property Second() As String
            Get
                Return Me.secondField
            End Get
            Set
                Me.secondField = value
                Me.RaisePropertyChanged("Second")
            End Set
        End Property
        
        Public Event PropertyChanged As System.ComponentModel.PropertyChangedEventHandler Implements System.ComponentModel.INotifyPropertyChanged.PropertyChanged
        
        Protected Sub RaisePropertyChanged(ByVal propertyName As String)
            Dim propertyChanged As System.ComponentModel.PropertyChangedEventHandler = Me.PropertyChangedEvent
            If (Not (propertyChanged) Is Nothing) Then
                propertyChanged(Me, New System.ComponentModel.PropertyChangedEventArgs(propertyName))
            End If
        End Sub
    End Class
    
    '''<remarks/>
    <System.CodeDom.Compiler.GeneratedCodeAttribute("System.Xml", "2.0.50727.4927"),  _
     System.SerializableAttribute(),  _
     System.Diagnostics.DebuggerStepThroughAttribute(),  _
     System.ComponentModel.DesignerCategoryAttribute("code"),  _
     System.Xml.Serialization.XmlTypeAttribute([Namespace]:="http://www.ncbi.nlm.nih.gov/soap/eutils/efetch_journals")>  _
    Partial Public Class IndexingHistoryType
        Inherits Object
        Implements System.ComponentModel.INotifyPropertyChanged
        
        Private dateOfActionField As DateOfActionType
        
        Private coverageField As String
        
        Private coverageNoteField As String
        
        Private citationSubsetField As IndexingHistoryTypeCitationSubset
        
        Private indexingTreatmentField As String
        
        Private indexingStatusField As String
        
        '''<remarks/>
        <System.Xml.Serialization.XmlElementAttribute(Order:=0)>  _
        Public Property DateOfAction() As DateOfActionType
            Get
                Return Me.dateOfActionField
            End Get
            Set
                Me.dateOfActionField = value
                Me.RaisePropertyChanged("DateOfAction")
            End Set
        End Property
        
        '''<remarks/>
        <System.Xml.Serialization.XmlElementAttribute(Order:=1)>  _
        Public Property Coverage() As String
            Get
                Return Me.coverageField
            End Get
            Set
                Me.coverageField = value
                Me.RaisePropertyChanged("Coverage")
            End Set
        End Property
        
        '''<remarks/>
        <System.Xml.Serialization.XmlElementAttribute(Order:=2)>  _
        Public Property CoverageNote() As String
            Get
                Return Me.coverageNoteField
            End Get
            Set
                Me.coverageNoteField = value
                Me.RaisePropertyChanged("CoverageNote")
            End Set
        End Property
        
        '''<remarks/>
        <System.Xml.Serialization.XmlAttributeAttribute()>  _
        Public Property CitationSubset() As IndexingHistoryTypeCitationSubset
            Get
                Return Me.citationSubsetField
            End Get
            Set
                Me.citationSubsetField = value
                Me.RaisePropertyChanged("CitationSubset")
            End Set
        End Property
        
        '''<remarks/>
        <System.Xml.Serialization.XmlAttributeAttribute()>  _
        Public Property IndexingTreatment() As String
            Get
                Return Me.indexingTreatmentField
            End Get
            Set
                Me.indexingTreatmentField = value
                Me.RaisePropertyChanged("IndexingTreatment")
            End Set
        End Property
        
        '''<remarks/>
        <System.Xml.Serialization.XmlAttributeAttribute()>  _
        Public Property IndexingStatus() As String
            Get
                Return Me.indexingStatusField
            End Get
            Set
                Me.indexingStatusField = value
                Me.RaisePropertyChanged("IndexingStatus")
            End Set
        End Property
        
        Public Event PropertyChanged As System.ComponentModel.PropertyChangedEventHandler Implements System.ComponentModel.INotifyPropertyChanged.PropertyChanged
        
        Protected Sub RaisePropertyChanged(ByVal propertyName As String)
            Dim propertyChanged As System.ComponentModel.PropertyChangedEventHandler = Me.PropertyChangedEvent
            If (Not (propertyChanged) Is Nothing) Then
                propertyChanged(Me, New System.ComponentModel.PropertyChangedEventArgs(propertyName))
            End If
        End Sub
    End Class
    
    '''<remarks/>
    <System.CodeDom.Compiler.GeneratedCodeAttribute("System.Xml", "2.0.50727.4927"),  _
     System.SerializableAttribute(),  _
     System.Xml.Serialization.XmlTypeAttribute(AnonymousType:=true, [Namespace]:="http://www.ncbi.nlm.nih.gov/soap/eutils/efetch_journals")>  _
    Public Enum IndexingHistoryTypeCitationSubset
        
        '''<remarks/>
        AIM
        
        '''<remarks/>
        B
        
        '''<remarks/>
        C
        
        '''<remarks/>
        D
        
        '''<remarks/>
        E
        
        '''<remarks/>
        F
        
        '''<remarks/>
        H
        
        '''<remarks/>
        IM
        
        '''<remarks/>
        J
        
        '''<remarks/>
        K
        
        '''<remarks/>
        N
        
        '''<remarks/>
        OM
        
        '''<remarks/>
        P
        
        '''<remarks/>
        Q
        
        '''<remarks/>
        QIS
        
        '''<remarks/>
        R
        
        '''<remarks/>
        S
        
        '''<remarks/>
        T
        
        '''<remarks/>
        X
    End Enum
    
    '''<remarks/>
    <System.CodeDom.Compiler.GeneratedCodeAttribute("System.Xml", "2.0.50727.4927"),  _
     System.SerializableAttribute(),  _
     System.Diagnostics.DebuggerStepThroughAttribute(),  _
     System.ComponentModel.DesignerCategoryAttribute("code"),  _
     System.Xml.Serialization.XmlTypeAttribute([Namespace]:="http://www.ncbi.nlm.nih.gov/soap/eutils/efetch_journals")>  _
    Partial Public Class ISSNType
        Inherits Object
        Implements System.ComponentModel.INotifyPropertyChanged
        
        Private issnTypeField As ISSNTypeIssnType
        
        Private valueField As String
        
        '''<remarks/>
        <System.Xml.Serialization.XmlAttributeAttribute()>  _
        Public Property IssnType() As ISSNTypeIssnType
            Get
                Return Me.issnTypeField
            End Get
            Set
                Me.issnTypeField = value
                Me.RaisePropertyChanged("IssnType")
            End Set
        End Property
        
        '''<remarks/>
        <System.Xml.Serialization.XmlTextAttribute()>  _
        Public Property Value() As String
            Get
                Return Me.valueField
            End Get
            Set
                Me.valueField = value
                Me.RaisePropertyChanged("Value")
            End Set
        End Property
        
        Public Event PropertyChanged As System.ComponentModel.PropertyChangedEventHandler Implements System.ComponentModel.INotifyPropertyChanged.PropertyChanged
        
        Protected Sub RaisePropertyChanged(ByVal propertyName As String)
            Dim propertyChanged As System.ComponentModel.PropertyChangedEventHandler = Me.PropertyChangedEvent
            If (Not (propertyChanged) Is Nothing) Then
                propertyChanged(Me, New System.ComponentModel.PropertyChangedEventArgs(propertyName))
            End If
        End Sub
    End Class
    
    '''<remarks/>
    <System.CodeDom.Compiler.GeneratedCodeAttribute("System.Xml", "2.0.50727.4927"),  _
     System.SerializableAttribute(),  _
     System.Xml.Serialization.XmlTypeAttribute(AnonymousType:=true, [Namespace]:="http://www.ncbi.nlm.nih.gov/soap/eutils/efetch_journals")>  _
    Public Enum ISSNTypeIssnType
        
        '''<remarks/>
        Electronic
        
        '''<remarks/>
        Print
        
        '''<remarks/>
        Undetermined
    End Enum
    
    '''<remarks/>
    <System.CodeDom.Compiler.GeneratedCodeAttribute("System.Xml", "2.0.50727.4927"),  _
     System.SerializableAttribute(),  _
     System.Diagnostics.DebuggerStepThroughAttribute(),  _
     System.ComponentModel.DesignerCategoryAttribute("code"),  _
     System.Xml.Serialization.XmlTypeAttribute([Namespace]:="http://www.ncbi.nlm.nih.gov/soap/eutils/efetch_journals")>  _
    Partial Public Class FrequencyType
        Inherits Object
        Implements System.ComponentModel.INotifyPropertyChanged
        
        Private frequencyType1Field As FrequencyTypeFrequencyType
        
        Private valueField As String
        
        Public Sub New()
            MyBase.New
            Me.frequencyType1Field = FrequencyTypeFrequencyType.Current
        End Sub
        
        '''<remarks/>
        <System.Xml.Serialization.XmlAttributeAttribute("FrequencyType"),  _
         System.ComponentModel.DefaultValueAttribute(FrequencyTypeFrequencyType.Current)>  _
        Public Property FrequencyType1() As FrequencyTypeFrequencyType
            Get
                Return Me.frequencyType1Field
            End Get
            Set
                Me.frequencyType1Field = value
                Me.RaisePropertyChanged("FrequencyType1")
            End Set
        End Property
        
        '''<remarks/>
        <System.Xml.Serialization.XmlTextAttribute()>  _
        Public Property Value() As String
            Get
                Return Me.valueField
            End Get
            Set
                Me.valueField = value
                Me.RaisePropertyChanged("Value")
            End Set
        End Property
        
        Public Event PropertyChanged As System.ComponentModel.PropertyChangedEventHandler Implements System.ComponentModel.INotifyPropertyChanged.PropertyChanged
        
        Protected Sub RaisePropertyChanged(ByVal propertyName As String)
            Dim propertyChanged As System.ComponentModel.PropertyChangedEventHandler = Me.PropertyChangedEvent
            If (Not (propertyChanged) Is Nothing) Then
                propertyChanged(Me, New System.ComponentModel.PropertyChangedEventArgs(propertyName))
            End If
        End Sub
    End Class
    
    '''<remarks/>
    <System.CodeDom.Compiler.GeneratedCodeAttribute("System.Xml", "2.0.50727.4927"),  _
     System.SerializableAttribute(),  _
     System.Xml.Serialization.XmlTypeAttribute(AnonymousType:=true, [Namespace]:="http://www.ncbi.nlm.nih.gov/soap/eutils/efetch_journals")>  _
    Public Enum FrequencyTypeFrequencyType
        
        '''<remarks/>
        Current
        
        '''<remarks/>
        Former
    End Enum
    
    '''<remarks/>
    <System.CodeDom.Compiler.GeneratedCodeAttribute("System.Xml", "2.0.50727.4927"),  _
     System.SerializableAttribute(),  _
     System.Diagnostics.DebuggerStepThroughAttribute(),  _
     System.ComponentModel.DesignerCategoryAttribute("code"),  _
     System.Xml.Serialization.XmlTypeAttribute([Namespace]:="http://www.ncbi.nlm.nih.gov/soap/eutils/efetch_journals")>  _
    Partial Public Class PlaceType
        Inherits Object
        Implements System.ComponentModel.INotifyPropertyChanged
        
        Private imprintTypeField As PlaceTypeImprintType
        
        Private valueField As String
        
        Public Sub New()
            MyBase.New
            Me.imprintTypeField = PlaceTypeImprintType.Current
        End Sub
        
        '''<remarks/>
        <System.Xml.Serialization.XmlAttributeAttribute(),  _
         System.ComponentModel.DefaultValueAttribute(PlaceTypeImprintType.Current)>  _
        Public Property ImprintType() As PlaceTypeImprintType
            Get
                Return Me.imprintTypeField
            End Get
            Set
                Me.imprintTypeField = value
                Me.RaisePropertyChanged("ImprintType")
            End Set
        End Property
        
        '''<remarks/>
        <System.Xml.Serialization.XmlTextAttribute()>  _
        Public Property Value() As String
            Get
                Return Me.valueField
            End Get
            Set
                Me.valueField = value
                Me.RaisePropertyChanged("Value")
            End Set
        End Property
        
        Public Event PropertyChanged As System.ComponentModel.PropertyChangedEventHandler Implements System.ComponentModel.INotifyPropertyChanged.PropertyChanged
        
        Protected Sub RaisePropertyChanged(ByVal propertyName As String)
            Dim propertyChanged As System.ComponentModel.PropertyChangedEventHandler = Me.PropertyChangedEvent
            If (Not (propertyChanged) Is Nothing) Then
                propertyChanged(Me, New System.ComponentModel.PropertyChangedEventArgs(propertyName))
            End If
        End Sub
    End Class
    
    '''<remarks/>
    <System.CodeDom.Compiler.GeneratedCodeAttribute("System.Xml", "2.0.50727.4927"),  _
     System.SerializableAttribute(),  _
     System.Xml.Serialization.XmlTypeAttribute(AnonymousType:=true, [Namespace]:="http://www.ncbi.nlm.nih.gov/soap/eutils/efetch_journals")>  _
    Public Enum PlaceTypeImprintType
        
        '''<remarks/>
        Current
        
        '''<remarks/>
        Original
    End Enum
    
    '''<remarks/>
    <System.CodeDom.Compiler.GeneratedCodeAttribute("System.Xml", "2.0.50727.4927"),  _
     System.SerializableAttribute(),  _
     System.Diagnostics.DebuggerStepThroughAttribute(),  _
     System.ComponentModel.DesignerCategoryAttribute("code"),  _
     System.Xml.Serialization.XmlTypeAttribute([Namespace]:="http://www.ncbi.nlm.nih.gov/soap/eutils/efetch_journals")>  _
    Partial Public Class PublicationInfoType
        Inherits Object
        Implements System.ComponentModel.INotifyPropertyChanged
        
        Private countryField As String
        
        Private placeCodeField As String
        
        Private imprintField() As String
        
        Private placeField() As PlaceType
        
        Private publisherField() As String
        
        Private dateIssuedField() As String
        
        Private projectedPublicationDateField As String
        
        Private publicationFirstYearField As String
        
        Private publicationEndYearField As String
        
        Private editionField As String
        
        Private datesOfSerialPublicationField() As String
        
        Private frequencyField() As FrequencyType
        
        '''<remarks/>
        <System.Xml.Serialization.XmlElementAttribute(Order:=0)>  _
        Public Property Country() As String
            Get
                Return Me.countryField
            End Get
            Set
                Me.countryField = value
                Me.RaisePropertyChanged("Country")
            End Set
        End Property
        
        '''<remarks/>
        <System.Xml.Serialization.XmlElementAttribute(Order:=1)>  _
        Public Property PlaceCode() As String
            Get
                Return Me.placeCodeField
            End Get
            Set
                Me.placeCodeField = value
                Me.RaisePropertyChanged("PlaceCode")
            End Set
        End Property
        
        '''<remarks/>
        <System.Xml.Serialization.XmlElementAttribute("Imprint", Order:=2)>  _
        Public Property Imprint() As String()
            Get
                Return Me.imprintField
            End Get
            Set
                Me.imprintField = value
                Me.RaisePropertyChanged("Imprint")
            End Set
        End Property
        
        '''<remarks/>
        <System.Xml.Serialization.XmlElementAttribute("Place", Order:=3)>  _
        Public Property Place() As PlaceType()
            Get
                Return Me.placeField
            End Get
            Set
                Me.placeField = value
                Me.RaisePropertyChanged("Place")
            End Set
        End Property
        
        '''<remarks/>
        <System.Xml.Serialization.XmlElementAttribute("Publisher", Order:=4)>  _
        Public Property Publisher() As String()
            Get
                Return Me.publisherField
            End Get
            Set
                Me.publisherField = value
                Me.RaisePropertyChanged("Publisher")
            End Set
        End Property
        
        '''<remarks/>
        <System.Xml.Serialization.XmlElementAttribute("DateIssued", Order:=5)>  _
        Public Property DateIssued() As String()
            Get
                Return Me.dateIssuedField
            End Get
            Set
                Me.dateIssuedField = value
                Me.RaisePropertyChanged("DateIssued")
            End Set
        End Property
        
        '''<remarks/>
        <System.Xml.Serialization.XmlElementAttribute(Order:=6)>  _
        Public Property ProjectedPublicationDate() As String
            Get
                Return Me.projectedPublicationDateField
            End Get
            Set
                Me.projectedPublicationDateField = value
                Me.RaisePropertyChanged("ProjectedPublicationDate")
            End Set
        End Property
        
        '''<remarks/>
        <System.Xml.Serialization.XmlElementAttribute(Order:=7)>  _
        Public Property PublicationFirstYear() As String
            Get
                Return Me.publicationFirstYearField
            End Get
            Set
                Me.publicationFirstYearField = value
                Me.RaisePropertyChanged("PublicationFirstYear")
            End Set
        End Property
        
        '''<remarks/>
        <System.Xml.Serialization.XmlElementAttribute(Order:=8)>  _
        Public Property PublicationEndYear() As String
            Get
                Return Me.publicationEndYearField
            End Get
            Set
                Me.publicationEndYearField = value
                Me.RaisePropertyChanged("PublicationEndYear")
            End Set
        End Property
        
        '''<remarks/>
        <System.Xml.Serialization.XmlElementAttribute(Order:=9)>  _
        Public Property Edition() As String
            Get
                Return Me.editionField
            End Get
            Set
                Me.editionField = value
                Me.RaisePropertyChanged("Edition")
            End Set
        End Property
        
        '''<remarks/>
        <System.Xml.Serialization.XmlElementAttribute("DatesOfSerialPublication", Order:=10)>  _
        Public Property DatesOfSerialPublication() As String()
            Get
                Return Me.datesOfSerialPublicationField
            End Get
            Set
                Me.datesOfSerialPublicationField = value
                Me.RaisePropertyChanged("DatesOfSerialPublication")
            End Set
        End Property
        
        '''<remarks/>
        <System.Xml.Serialization.XmlElementAttribute("Frequency", Order:=11)>  _
        Public Property Frequency() As FrequencyType()
            Get
                Return Me.frequencyField
            End Get
            Set
                Me.frequencyField = value
                Me.RaisePropertyChanged("Frequency")
            End Set
        End Property
        
        Public Event PropertyChanged As System.ComponentModel.PropertyChangedEventHandler Implements System.ComponentModel.INotifyPropertyChanged.PropertyChanged
        
        Protected Sub RaisePropertyChanged(ByVal propertyName As String)
            Dim propertyChanged As System.ComponentModel.PropertyChangedEventHandler = Me.PropertyChangedEvent
            If (Not (propertyChanged) Is Nothing) Then
                propertyChanged(Me, New System.ComponentModel.PropertyChangedEventArgs(propertyName))
            End If
        End Sub
    End Class
    
    '''<remarks/>
    <System.CodeDom.Compiler.GeneratedCodeAttribute("System.Xml", "2.0.50727.4927"),  _
     System.SerializableAttribute(),  _
     System.Diagnostics.DebuggerStepThroughAttribute(),  _
     System.ComponentModel.DesignerCategoryAttribute("code"),  _
     System.Xml.Serialization.XmlTypeAttribute([Namespace]:="http://www.ncbi.nlm.nih.gov/soap/eutils/efetch_journals")>  _
    Partial Public Class SerialType
        Inherits Object
        Implements System.ComponentModel.INotifyPropertyChanged
        
        Private nlmUniqueIDField As String
        
        Private titleField As String
        
        Private medlineTAField As String
        
        Private publicationInfoField As PublicationInfoType
        
        Private iSSNField() As ISSNType
        
        Private iSSNLinkingField As String
        
        Private iSOAbbreviationField As String
        
        Private languageField() As String
        
        Private acidFreeYNField As String
        
        Private codenField As String
        
        Private continuationNotesField As String
        
        Private currentFormatStatusField As String
        
        Private minorTitleChangeYNField As String
        
        Private indexingHistoryListField() As IndexingHistoryType
        
        Private currentlyIndexedYNField As String
        
        Private currentlyIndexedForSubsetField() As CurrentlyIndexedForSubsetType
        
        Private indexOnlineYNField As String
        
        Private indexingSubsetField As String
        
        Private pMCHoldingsField As String
        
        Private pMCEmbargoField As String
        
        Private broadJournalHeadingListField() As String
        
        Private crossReferenceListField() As CrossReferenceType
        
        Private sortSerialNameField As String
        
        Private ilsCreatedTimestampField As IlsCreatedTimestampType
        
        Private ilsUpdatedTimestampField As IlsUpdatedTimestampType
        
        Private deletedTimestampField As DeletedTimestampType
        
        Private dataCreationMethodField As SerialTypeDataCreationMethod
        
        Private dataCreationMethodFieldSpecified As Boolean
        
        Private pMCField As SerialTypePMC
        
        Private pMCFieldSpecified As Boolean
        
        '''<remarks/>
        <System.Xml.Serialization.XmlElementAttribute(Order:=0)>  _
        Public Property NlmUniqueID() As String
            Get
                Return Me.nlmUniqueIDField
            End Get
            Set
                Me.nlmUniqueIDField = value
                Me.RaisePropertyChanged("NlmUniqueID")
            End Set
        End Property
        
        '''<remarks/>
        <System.Xml.Serialization.XmlElementAttribute(Order:=1)>  _
        Public Property Title() As String
            Get
                Return Me.titleField
            End Get
            Set
                Me.titleField = value
                Me.RaisePropertyChanged("Title")
            End Set
        End Property
        
        '''<remarks/>
        <System.Xml.Serialization.XmlElementAttribute(Order:=2)>  _
        Public Property MedlineTA() As String
            Get
                Return Me.medlineTAField
            End Get
            Set
                Me.medlineTAField = value
                Me.RaisePropertyChanged("MedlineTA")
            End Set
        End Property
        
        '''<remarks/>
        <System.Xml.Serialization.XmlElementAttribute(Order:=3)>  _
        Public Property PublicationInfo() As PublicationInfoType
            Get
                Return Me.publicationInfoField
            End Get
            Set
                Me.publicationInfoField = value
                Me.RaisePropertyChanged("PublicationInfo")
            End Set
        End Property
        
        '''<remarks/>
        <System.Xml.Serialization.XmlElementAttribute("ISSN", Order:=4)>  _
        Public Property ISSN() As ISSNType()
            Get
                Return Me.iSSNField
            End Get
            Set
                Me.iSSNField = value
                Me.RaisePropertyChanged("ISSN")
            End Set
        End Property
        
        '''<remarks/>
        <System.Xml.Serialization.XmlElementAttribute(Order:=5)>  _
        Public Property ISSNLinking() As String
            Get
                Return Me.iSSNLinkingField
            End Get
            Set
                Me.iSSNLinkingField = value
                Me.RaisePropertyChanged("ISSNLinking")
            End Set
        End Property
        
        '''<remarks/>
        <System.Xml.Serialization.XmlElementAttribute(Order:=6)>  _
        Public Property ISOAbbreviation() As String
            Get
                Return Me.iSOAbbreviationField
            End Get
            Set
                Me.iSOAbbreviationField = value
                Me.RaisePropertyChanged("ISOAbbreviation")
            End Set
        End Property
        
        '''<remarks/>
        <System.Xml.Serialization.XmlElementAttribute("Language", Order:=7)>  _
        Public Property Language() As String()
            Get
                Return Me.languageField
            End Get
            Set
                Me.languageField = value
                Me.RaisePropertyChanged("Language")
            End Set
        End Property
        
        '''<remarks/>
        <System.Xml.Serialization.XmlElementAttribute(Order:=8)>  _
        Public Property AcidFreeYN() As String
            Get
                Return Me.acidFreeYNField
            End Get
            Set
                Me.acidFreeYNField = value
                Me.RaisePropertyChanged("AcidFreeYN")
            End Set
        End Property
        
        '''<remarks/>
        <System.Xml.Serialization.XmlElementAttribute(Order:=9)>  _
        Public Property Coden() As String
            Get
                Return Me.codenField
            End Get
            Set
                Me.codenField = value
                Me.RaisePropertyChanged("Coden")
            End Set
        End Property
        
        '''<remarks/>
        <System.Xml.Serialization.XmlElementAttribute(Order:=10)>  _
        Public Property ContinuationNotes() As String
            Get
                Return Me.continuationNotesField
            End Get
            Set
                Me.continuationNotesField = value
                Me.RaisePropertyChanged("ContinuationNotes")
            End Set
        End Property
        
        '''<remarks/>
        <System.Xml.Serialization.XmlElementAttribute(Order:=11)>  _
        Public Property CurrentFormatStatus() As String
            Get
                Return Me.currentFormatStatusField
            End Get
            Set
                Me.currentFormatStatusField = value
                Me.RaisePropertyChanged("CurrentFormatStatus")
            End Set
        End Property
        
        '''<remarks/>
        <System.Xml.Serialization.XmlElementAttribute(Order:=12)>  _
        Public Property MinorTitleChangeYN() As String
            Get
                Return Me.minorTitleChangeYNField
            End Get
            Set
                Me.minorTitleChangeYNField = value
                Me.RaisePropertyChanged("MinorTitleChangeYN")
            End Set
        End Property
        
        '''<remarks/>
        <System.Xml.Serialization.XmlArrayAttribute(Order:=13),  _
         System.Xml.Serialization.XmlArrayItemAttribute("IndexingHistory", IsNullable:=false)>  _
        Public Property IndexingHistoryList() As IndexingHistoryType()
            Get
                Return Me.indexingHistoryListField
            End Get
            Set
                Me.indexingHistoryListField = value
                Me.RaisePropertyChanged("IndexingHistoryList")
            End Set
        End Property
        
        '''<remarks/>
        <System.Xml.Serialization.XmlElementAttribute(Order:=14)>  _
        Public Property CurrentlyIndexedYN() As String
            Get
                Return Me.currentlyIndexedYNField
            End Get
            Set
                Me.currentlyIndexedYNField = value
                Me.RaisePropertyChanged("CurrentlyIndexedYN")
            End Set
        End Property
        
        '''<remarks/>
        <System.Xml.Serialization.XmlElementAttribute("CurrentlyIndexedForSubset", Order:=15)>  _
        Public Property CurrentlyIndexedForSubset() As CurrentlyIndexedForSubsetType()
            Get
                Return Me.currentlyIndexedForSubsetField
            End Get
            Set
                Me.currentlyIndexedForSubsetField = value
                Me.RaisePropertyChanged("CurrentlyIndexedForSubset")
            End Set
        End Property
        
        '''<remarks/>
        <System.Xml.Serialization.XmlElementAttribute(Order:=16)>  _
        Public Property IndexOnlineYN() As String
            Get
                Return Me.indexOnlineYNField
            End Get
            Set
                Me.indexOnlineYNField = value
                Me.RaisePropertyChanged("IndexOnlineYN")
            End Set
        End Property
        
        '''<remarks/>
        <System.Xml.Serialization.XmlElementAttribute(Order:=17)>  _
        Public Property IndexingSubset() As String
            Get
                Return Me.indexingSubsetField
            End Get
            Set
                Me.indexingSubsetField = value
                Me.RaisePropertyChanged("IndexingSubset")
            End Set
        End Property
        
        '''<remarks/>
        <System.Xml.Serialization.XmlElementAttribute(Order:=18)>  _
        Public Property PMCHoldings() As String
            Get
                Return Me.pMCHoldingsField
            End Get
            Set
                Me.pMCHoldingsField = value
                Me.RaisePropertyChanged("PMCHoldings")
            End Set
        End Property
        
        '''<remarks/>
        <System.Xml.Serialization.XmlElementAttribute(Order:=19)>  _
        Public Property PMCEmbargo() As String
            Get
                Return Me.pMCEmbargoField
            End Get
            Set
                Me.pMCEmbargoField = value
                Me.RaisePropertyChanged("PMCEmbargo")
            End Set
        End Property
        
        '''<remarks/>
        <System.Xml.Serialization.XmlArrayAttribute(Order:=20),  _
         System.Xml.Serialization.XmlArrayItemAttribute("BroadJournalHeading", IsNullable:=false)>  _
        Public Property BroadJournalHeadingList() As String()
            Get
                Return Me.broadJournalHeadingListField
            End Get
            Set
                Me.broadJournalHeadingListField = value
                Me.RaisePropertyChanged("BroadJournalHeadingList")
            End Set
        End Property
        
        '''<remarks/>
        <System.Xml.Serialization.XmlArrayAttribute(Order:=21),  _
         System.Xml.Serialization.XmlArrayItemAttribute("CrossReference", IsNullable:=false)>  _
        Public Property CrossReferenceList() As CrossReferenceType()
            Get
                Return Me.crossReferenceListField
            End Get
            Set
                Me.crossReferenceListField = value
                Me.RaisePropertyChanged("CrossReferenceList")
            End Set
        End Property
        
        '''<remarks/>
        <System.Xml.Serialization.XmlElementAttribute(Order:=22)>  _
        Public Property SortSerialName() As String
            Get
                Return Me.sortSerialNameField
            End Get
            Set
                Me.sortSerialNameField = value
                Me.RaisePropertyChanged("SortSerialName")
            End Set
        End Property
        
        '''<remarks/>
        <System.Xml.Serialization.XmlElementAttribute(Order:=23)>  _
        Public Property IlsCreatedTimestamp() As IlsCreatedTimestampType
            Get
                Return Me.ilsCreatedTimestampField
            End Get
            Set
                Me.ilsCreatedTimestampField = value
                Me.RaisePropertyChanged("IlsCreatedTimestamp")
            End Set
        End Property
        
        '''<remarks/>
        <System.Xml.Serialization.XmlElementAttribute(Order:=24)>  _
        Public Property IlsUpdatedTimestamp() As IlsUpdatedTimestampType
            Get
                Return Me.ilsUpdatedTimestampField
            End Get
            Set
                Me.ilsUpdatedTimestampField = value
                Me.RaisePropertyChanged("IlsUpdatedTimestamp")
            End Set
        End Property
        
        '''<remarks/>
        <System.Xml.Serialization.XmlElementAttribute(Order:=25)>  _
        Public Property DeletedTimestamp() As DeletedTimestampType
            Get
                Return Me.deletedTimestampField
            End Get
            Set
                Me.deletedTimestampField = value
                Me.RaisePropertyChanged("DeletedTimestamp")
            End Set
        End Property
        
        '''<remarks/>
        <System.Xml.Serialization.XmlAttributeAttribute()>  _
        Public Property DataCreationMethod() As SerialTypeDataCreationMethod
            Get
                Return Me.dataCreationMethodField
            End Get
            Set
                Me.dataCreationMethodField = value
                Me.RaisePropertyChanged("DataCreationMethod")
            End Set
        End Property
        
        '''<remarks/>
        <System.Xml.Serialization.XmlIgnoreAttribute()>  _
        Public Property DataCreationMethodSpecified() As Boolean
            Get
                Return Me.dataCreationMethodFieldSpecified
            End Get
            Set
                Me.dataCreationMethodFieldSpecified = value
                Me.RaisePropertyChanged("DataCreationMethodSpecified")
            End Set
        End Property
        
        '''<remarks/>
        <System.Xml.Serialization.XmlAttributeAttribute()>  _
        Public Property PMC() As SerialTypePMC
            Get
                Return Me.pMCField
            End Get
            Set
                Me.pMCField = value
                Me.RaisePropertyChanged("PMC")
            End Set
        End Property
        
        '''<remarks/>
        <System.Xml.Serialization.XmlIgnoreAttribute()>  _
        Public Property PMCSpecified() As Boolean
            Get
                Return Me.pMCFieldSpecified
            End Get
            Set
                Me.pMCFieldSpecified = value
                Me.RaisePropertyChanged("PMCSpecified")
            End Set
        End Property
        
        Public Event PropertyChanged As System.ComponentModel.PropertyChangedEventHandler Implements System.ComponentModel.INotifyPropertyChanged.PropertyChanged
        
        Protected Sub RaisePropertyChanged(ByVal propertyName As String)
            Dim propertyChanged As System.ComponentModel.PropertyChangedEventHandler = Me.PropertyChangedEvent
            If (Not (propertyChanged) Is Nothing) Then
                propertyChanged(Me, New System.ComponentModel.PropertyChangedEventArgs(propertyName))
            End If
        End Sub
    End Class
    
    '''<remarks/>
    <System.CodeDom.Compiler.GeneratedCodeAttribute("System.Xml", "2.0.50727.4927"),  _
     System.SerializableAttribute(),  _
     System.Xml.Serialization.XmlTypeAttribute(AnonymousType:=true, [Namespace]:="http://www.ncbi.nlm.nih.gov/soap/eutils/efetch_journals")>  _
    Public Enum SerialTypeDataCreationMethod
        
        '''<remarks/>
        P
        
        '''<remarks/>
        K
        
        '''<remarks/>
        O
    End Enum
    
    '''<remarks/>
    <System.CodeDom.Compiler.GeneratedCodeAttribute("System.Xml", "2.0.50727.4927"),  _
     System.SerializableAttribute(),  _
     System.Xml.Serialization.XmlTypeAttribute(AnonymousType:=true, [Namespace]:="http://www.ncbi.nlm.nih.gov/soap/eutils/efetch_journals")>  _
    Public Enum SerialTypePMC
        
        '''<remarks/>
        Yes
        
        '''<remarks/>
        Forthcoming
    End Enum
    
    '''<remarks/>
    <System.CodeDom.Compiler.GeneratedCodeAttribute("System.Xml", "2.0.50727.4927"),  _
     System.SerializableAttribute(),  _
     System.Diagnostics.DebuggerStepThroughAttribute(),  _
     System.ComponentModel.DesignerCategoryAttribute("code"),  _
     System.Xml.Serialization.XmlTypeAttribute(AnonymousType:=true, [Namespace]:="http://www.ncbi.nlm.nih.gov/soap/eutils/efetch_journals")>  _
    Partial Public Class eFetchResult
        Inherits Object
        Implements System.ComponentModel.INotifyPropertyChanged
        
        Private eRRORField As String
        
        Private serialsSetField() As SerialType
        
        Private idListField() As String
        
        '''<remarks/>
        <System.Xml.Serialization.XmlElementAttribute(Order:=0)>  _
        Public Property [ERROR]() As String
            Get
                Return Me.eRRORField
            End Get
            Set
                Me.eRRORField = value
                Me.RaisePropertyChanged("ERROR")
            End Set
        End Property
        
        '''<remarks/>
        <System.Xml.Serialization.XmlArrayAttribute(Order:=1),  _
         System.Xml.Serialization.XmlArrayItemAttribute("Serial", IsNullable:=false)>  _
        Public Property SerialsSet() As SerialType()
            Get
                Return Me.serialsSetField
            End Get
            Set
                Me.serialsSetField = value
                Me.RaisePropertyChanged("SerialsSet")
            End Set
        End Property
        
        '''<remarks/>
        <System.Xml.Serialization.XmlArrayAttribute(Order:=2),  _
         System.Xml.Serialization.XmlArrayItemAttribute("Id", IsNullable:=false)>  _
        Public Property IdList() As String()
            Get
                Return Me.idListField
            End Get
            Set
                Me.idListField = value
                Me.RaisePropertyChanged("IdList")
            End Set
        End Property
        
        Public Event PropertyChanged As System.ComponentModel.PropertyChangedEventHandler Implements System.ComponentModel.INotifyPropertyChanged.PropertyChanged
        
        Protected Sub RaisePropertyChanged(ByVal propertyName As String)
            Dim propertyChanged As System.ComponentModel.PropertyChangedEventHandler = Me.PropertyChangedEvent
            If (Not (propertyChanged) Is Nothing) Then
                propertyChanged(Me, New System.ComponentModel.PropertyChangedEventArgs(propertyName))
            End If
        End Sub
    End Class
    
    <System.Diagnostics.DebuggerStepThroughAttribute(),  _
     System.CodeDom.Compiler.GeneratedCodeAttribute("System.ServiceModel", "3.0.0.0"),  _
     System.ServiceModel.MessageContractAttribute(IsWrapped:=false)>  _
    Partial Public Class run_eFetchRequest
        
        <System.ServiceModel.MessageBodyMemberAttribute([Namespace]:="http://www.ncbi.nlm.nih.gov/soap/eutils/efetch_journals", Order:=0)>  _
        Public eFetchRequest As Journals.eFetchRequest
        
        Public Sub New()
            MyBase.New
        End Sub
        
        Public Sub New(ByVal eFetchRequest As Journals.eFetchRequest)
            MyBase.New
            Me.eFetchRequest = eFetchRequest
        End Sub
    End Class
    
    <System.Diagnostics.DebuggerStepThroughAttribute(),  _
     System.CodeDom.Compiler.GeneratedCodeAttribute("System.ServiceModel", "3.0.0.0"),  _
     System.ServiceModel.MessageContractAttribute(IsWrapped:=false)>  _
    Partial Public Class run_eFetchResponse
        
        <System.ServiceModel.MessageBodyMemberAttribute([Namespace]:="http://www.ncbi.nlm.nih.gov/soap/eutils/efetch_journals", Order:=0)>  _
        Public eFetchResult As Journals.eFetchResult
        
        Public Sub New()
            MyBase.New
        End Sub
        
        Public Sub New(ByVal eFetchResult As Journals.eFetchResult)
            MyBase.New
            Me.eFetchResult = eFetchResult
        End Sub
    End Class
    
    <System.CodeDom.Compiler.GeneratedCodeAttribute("System.ServiceModel", "3.0.0.0")>  _
    Public Interface eUtilsServiceSoapChannel
        Inherits Journals.eUtilsServiceSoap, System.ServiceModel.IClientChannel
    End Interface
    
    <System.Diagnostics.DebuggerStepThroughAttribute(),  _
     System.CodeDom.Compiler.GeneratedCodeAttribute("System.ServiceModel", "3.0.0.0")>  _
    Partial Public Class eUtilsServiceSoapClient
        Inherits System.ServiceModel.ClientBase(Of Journals.eUtilsServiceSoap)
        Implements Journals.eUtilsServiceSoap
        
        Public Sub New()
            MyBase.New
        End Sub
        
        Public Sub New(ByVal endpointConfigurationName As String)
            MyBase.New(endpointConfigurationName)
        End Sub
        
        Public Sub New(ByVal endpointConfigurationName As String, ByVal remoteAddress As String)
            MyBase.New(endpointConfigurationName, remoteAddress)
        End Sub
        
        Public Sub New(ByVal endpointConfigurationName As String, ByVal remoteAddress As System.ServiceModel.EndpointAddress)
            MyBase.New(endpointConfigurationName, remoteAddress)
        End Sub
        
        Public Sub New(ByVal binding As System.ServiceModel.Channels.Binding, ByVal remoteAddress As System.ServiceModel.EndpointAddress)
            MyBase.New(binding, remoteAddress)
        End Sub
        
        <System.ComponentModel.EditorBrowsableAttribute(System.ComponentModel.EditorBrowsableState.Advanced)>  _
        Function Journals_eUtilsServiceSoap_run_eFetch(ByVal request As Journals.run_eFetchRequest) As Journals.run_eFetchResponse Implements Journals.eUtilsServiceSoap.run_eFetch
            Return MyBase.Channel.run_eFetch(request)
        End Function
        
        Public Function run_eFetch(ByVal eFetchRequest As Journals.eFetchRequest) As Journals.eFetchResult
            Dim inValue As Journals.run_eFetchRequest = New Journals.run_eFetchRequest
            inValue.eFetchRequest = eFetchRequest
            Dim retVal As Journals.run_eFetchResponse = CType(Me,Journals.eUtilsServiceSoap).run_eFetch(inValue)
            Return retVal.eFetchResult
        End Function
    End Class
End Namespace
