# Supplementary material for: An eUtils toolset and its use for creating a pipeline to link genomics and proteomics analyses to domain-specific biomedical literature
Source: J Clin Bioinforma. 2012 Apr 16;2:9. doi: 10.1186/2043-9113-2-9 (PMC3422171; doi:10.1186/2043-9113-2-9)
Supplement: Additional file 1 — This is a zipped Access database (Sample_Database.zip, which unzips to Sample_Database.mdb) that was used to produce the screenshot of Figure 1. It is intended to be used for illustration purposes only: its structure is specific to the current needs of the Parikh Lab, and its contents have been stripped down to a few records that illustrate its operation. [file 2043-9113-2-9-S1.zip › EntrezAPI/EntrezAPI/Service References/PubMed/efetch_db_pubmed.xsd]

<?xml version="1.0" encoding="utf-8"?>
<xs:schema xmlns:tns="http://www.ncbi.nlm.nih.gov/soap/eutils/efetch_pubmed" elementFormDefault="qualified" targetNamespace="http://www.ncbi.nlm.nih.gov/soap/eutils/efetch_pubmed" xmlns:xs="http://www.w3.org/2001/XMLSchema">
  <xs:include schemaLocation="efetch_pubmed.xsd" />
  <xs:complexType name="IdListType">
    <xs:sequence>
      <xs:element minOccurs="0" maxOccurs="unbounded" name="Id" type="xs:string" />
    </xs:sequence>
  </xs:complexType>
  <xs:element name="eFetchRequest">
    <xs:complexType>
      <xs:sequence>
        <xs:element minOccurs="0" maxOccurs="1" name="id" type="xs:string" />
        <xs:element minOccurs="0" maxOccurs="1" name="WebEnv" type="xs:string" />
        <xs:element minOccurs="0" maxOccurs="1" name="query_key" type="xs:string" />
        <xs:element minOccurs="0" maxOccurs="1" name="tool" type="xs:string" />
        <xs:element minOccurs="0" maxOccurs="1" name="email" type="xs:string" />
        <xs:element minOccurs="0" maxOccurs="1" name="retstart" type="xs:string" />
        <xs:element minOccurs="0" maxOccurs="1" name="retmax" type="xs:string" />
        <xs:element minOccurs="0" maxOccurs="1" name="rettype" type="xs:string" />
      </xs:sequence>
    </xs:complexType>
  </xs:element>
  <xs:element name="eFetchResult">
    <xs:complexType>
      <xs:sequence>
        <xs:element minOccurs="0" maxOccurs="1" name="ERROR" type="xs:string" />
        <xs:element minOccurs="0" maxOccurs="1" ref="tns:PubmedArticleSet" />
        <xs:element minOccurs="0" maxOccurs="1" name="IdList" type="tns:IdListType" />
      </xs:sequence>
    </xs:complexType>
  </xs:element>
</xs:schema>
