# Supplementary material for: An eUtils toolset and its use for creating a pipeline to link genomics and proteomics analyses to domain-specific biomedical literature
Source: J Clin Bioinforma. 2012 Apr 16;2:9. doi: 10.1186/2043-9113-2-9 (PMC3422171; doi:10.1186/2043-9113-2-9)
Supplement: Additional file 1 — This is a zipped Access database (Sample_Database.zip, which unzips to Sample_Database.mdb) that was used to produce the screenshot of Figure 1. It is intended to be used for illustration purposes only: its structure is specific to the current needs of the Parikh Lab, and its contents have been stripped down to a few records that illustrate its operation. [file 2043-9113-2-9-S1.zip › EntrezAPI/EntrezAPI/Service References/PubMed/Reference.svcmap]

<?xml version="1.0" encoding="utf-8"?>
<ReferenceGroup xmlns:xsi="http://www.w3.org/2001/XMLSchema-instance" xmlns:xsd="http://www.w3.org/2001/XMLSchema" ID="c6f533c8-a118-4b34-b208-911bf2049eca" xmlns="urn:schemas-microsoft-com:xml-wcfservicemap">
  <ClientOptions>
    <GenerateAsynchronousMethods>false</GenerateAsynchronousMethods>
    <EnableDataBinding>true</EnableDataBinding>
    <ExcludedTypes />
    <ImportXmlTypes>false</ImportXmlTypes>
    <GenerateInternalTypes>false</GenerateInternalTypes>
    <GenerateMessageContracts>false</GenerateMessageContracts>
    <NamespaceMappings />
    <CollectionMappings />
    <GenerateSerializableTypes>true</GenerateSerializableTypes>
    <Serializer>Auto</Serializer>
    <ReferenceAllAssemblies>true</ReferenceAllAssemblies>
    <ReferencedAssemblies />
    <ReferencedDataContractTypes />
    <ServiceContractMappings />
  </ClientOptions>
  <MetadataSources>
    <MetadataSource Address="D:\Proteomics_IR\SOAP\efetch_pubmed.wsdl" Protocol="file" SourceId="1" />
  </MetadataSources>
  <Metadata>
    <MetadataFile FileName="efetch_pubmed.wsdl" MetadataType="Wsdl" ID="efba4972-4e48-466d-88a4-9e88ac10211b" SourceId="1" SourceUrl="file:///D:/Proteomics_IR/SOAP/efetch_pubmed.wsdl" />
    <MetadataFile FileName="efetch_pubmed.xsd" MetadataType="Schema" ID="8818696d-d096-4c1e-b190-727c62e5afa6" SourceId="1" SourceUrl="file:///D:/Proteomics_IR/SOAP/efetch_pubmed.xsd" />
    <MetadataFile FileName="efetch_db_pubmed.xsd" MetadataType="Schema" ID="95b829d4-7c18-4acc-8104-d982415b7f23" SourceId="1" SourceUrl="file:///D:/Proteomics_IR/SOAP/efetch_db_pubmed.xsd" />
  </Metadata>
  <Extensions>
    <ExtensionFile FileName="configuration91.svcinfo" Name="configuration91.svcinfo" />
    <ExtensionFile FileName="configuration.svcinfo" Name="configuration.svcinfo" />
  </Extensions>
</ReferenceGroup>
