# Supplementary material for: An eUtils toolset and its use for creating a pipeline to link genomics and proteomics analyses to domain-specific biomedical literature
Source: J Clin Bioinforma. 2012 Apr 16;2:9. doi: 10.1186/2043-9113-2-9 (PMC3422171; doi:10.1186/2043-9113-2-9)
Supplement: Additional file 1 — This is a zipped Access database (Sample_Database.zip, which unzips to Sample_Database.mdb) that was used to produce the screenshot of Figure 1. It is intended to be used for illustration purposes only: its structure is specific to the current needs of the Parikh Lab, and its contents have been stripped down to a few records that illustrate its operation. [file 2043-9113-2-9-S1.zip › EntrezAPI/EntrezAPI/Service References/PubMed/Reference.vb]

'------------------------------------------------------------------------------
' <auto-generated>
'     This code was generated by a tool.
'     Runtime Version:2.0.50727.4952
'
'     Changes to this file may cause incorrect behavior and will be lost if
'     the code is regenerated.
' </auto-generated>
'------------------------------------------------------------------------------

Option Strict On
Option Explicit On


Namespace PubMed
    
    <System.CodeDom.Compiler.GeneratedCodeAttribute("System.ServiceModel", "3.0.0.0"),  _
     System.ServiceModel.ServiceContractAttribute([Namespace]:="http://www.ncbi.nlm.nih.gov/soap/eutils/", ConfigurationName:="PubMed.eUtilsServiceSoap")>  _
    Public Interface eUtilsServiceSoap
        
        'CODEGEN: Generating message contract since the operation run_eFetch is neither RPC nor document wrapped.
        <System.ServiceModel.OperationContractAttribute(Action:="efetch", ReplyAction:="*"),  _
         System.ServiceModel.XmlSerializerFormatAttribute()>  _
        Function run_eFetch(ByVal request As PubMed.run_eFetchRequest) As PubMed.run_eFetchResponse
    End Interface
    
    '''<remarks/>
    <System.CodeDom.Compiler.GeneratedCodeAttribute("System.Xml", "2.0.50727.4927"),  _
     System.SerializableAttribute(),  _
     System.Diagnostics.DebuggerStepThroughAttribute(),  _
     System.ComponentModel.DesignerCategoryAttribute("code"),  _
     System.Xml.Serialization.XmlTypeAttribute(AnonymousType:=true, [Namespace]:="http://www.ncbi.nlm.nih.gov/soap/eutils/efetch_pubmed")>  _
    Partial Public Class eFetchRequest
        Inherits Object
        Implements System.ComponentModel.INotifyPropertyChanged
        
        Private idField As String
        
        Private webEnvField As String
        
        Private query_keyField As String
        
        Private toolField As String
        
        Private emailField As String
        
        Private retstartField As String
        
        Private retmaxField As String
        
        Private rettypeField As String
        
        '''<remarks/>
        <System.Xml.Serialization.XmlElementAttribute(Order:=0)>  _
        Public Property id() As String
            Get
                Return Me.idField
            End Get
            Set
                Me.idField = value
                Me.RaisePropertyChanged("id")
            End Set
        End Property
        
        '''<remarks/>
        <System.Xml.Serialization.XmlElementAttribute(Order:=1)>  _
        Public Property WebEnv() As String
            Get
                Return Me.webEnvField
            End Get
            Set
                Me.webEnvField = value
                Me.RaisePropertyChanged("WebEnv")
            End Set
        End Property
        
        '''<remarks/>
        <System.Xml.Serialization.XmlElementAttribute(Order:=2)>  _
        Public Property query_key() As String
            Get
                Return Me.query_keyField
            End Get
            Set
                Me.query_keyField = value
                Me.RaisePropertyChanged("query_key")
            End Set
        End Property
        
        '''<remarks/>
        <System.Xml.Serialization.XmlElementAttribute(Order:=3)>  _
        Public Property tool() As String
            Get
                Return Me.toolField
            End Get
            Set
                Me.toolField = value
                Me.RaisePropertyChanged("tool")
            End Set
        End Property
        
        '''<remarks/>
        <System.Xml.Serialization.XmlElementAttribute(Order:=4)>  _
        Public Property email() As String
            Get
                Return Me.emailField
            End Get
            Set
                Me.emailField = value
                Me.RaisePropertyChanged("email")
            End Set
        End Property
        
        '''<remarks/>
        <System.Xml.Serialization.XmlElementAttribute(Order:=5)>  _
        Public Property retstart() As String
            Get
                Return Me.retstartField
            End Get
            Set
                Me.retstartField = value
                Me.RaisePropertyChanged("retstart")
            End Set
        End Property
        
        '''<remarks/>
        <System.Xml.Serialization.XmlElementAttribute(Order:=6)>  _
        Public Property retmax() As String
            Get
                Return Me.retmaxField
            End Get
            Set
                Me.retmaxField = value
                Me.RaisePropertyChanged("retmax")
            End Set
        End Property
        
        '''<remarks/>
        <System.Xml.Serialization.XmlElementAttribute(Order:=7)>  _
        Public Property rettype() As String
            Get
                Return Me.rettypeField
            End Get
            Set
                Me.rettypeField = value
                Me.RaisePropertyChanged("rettype")
            End Set
        End Property
        
        Public Event PropertyChanged As System.ComponentModel.PropertyChangedEventHandler Implements System.ComponentModel.INotifyPropertyChanged.PropertyChanged
        
        Protected Sub RaisePropertyChanged(ByVal propertyName As String)
            Dim propertyChanged As System.ComponentModel.PropertyChangedEventHandler = Me.PropertyChangedEvent
            If (Not (propertyChanged) Is Nothing) Then
                propertyChanged(Me, New System.ComponentModel.PropertyChangedEventArgs(propertyName))
            End If
        End Sub
    End Class
    
    '''<remarks/>
    <System.CodeDom.Compiler.GeneratedCodeAttribute("System.Xml", "2.0.50727.4927"),  _
     System.SerializableAttribute(),  _
     System.Diagnostics.DebuggerStepThroughAttribute(),  _
     System.ComponentModel.DesignerCategoryAttribute("code"),  _
     System.Xml.Serialization.XmlTypeAttribute([Namespace]:="http://www.ncbi.nlm.nih.gov/soap/eutils/efetch_pubmed")>  _
    Partial Public Class PubmedBookDataType
        Inherits Object
        Implements System.ComponentModel.INotifyPropertyChanged
        
        Private historyField() As PubMedPubDateType
        
        Private publicationStatusField As String
        
        Private articleIdListField() As ArticleIdType
        
        Private objectListField As ObjectListType
        
        '''<remarks/>
        <System.Xml.Serialization.XmlArrayAttribute(Order:=0),  _
         System.Xml.Serialization.XmlArrayItemAttribute("PubMedPubDate", IsNullable:=false)>  _
        Public Property History() As PubMedPubDateType()
            Get
                Return Me.historyField
            End Get
            Set
                Me.historyField = value
                Me.RaisePropertyChanged("History")
            End Set
        End Property
        
        '''<remarks/>
        <System.Xml.Serialization.XmlElementAttribute(Order:=1)>  _
        Public Property PublicationStatus() As String
            Get
                Return Me.publicationStatusField
            End Get
            Set
                Me.publicationStatusField = value
                Me.RaisePropertyChanged("PublicationStatus")
            End Set
        End Property
        
        '''<remarks/>
        <System.Xml.Serialization.XmlArrayAttribute(Order:=2),  _
         System.Xml.Serialization.XmlArrayItemAttribute("ArticleId", IsNullable:=false)>  _
        Public Property ArticleIdList() As ArticleIdType()
            Get
                Return Me.articleIdListField
            End Get
            Set
                Me.articleIdListField = value
                Me.RaisePropertyChanged("ArticleIdList")
            End Set
        End Property
        
        '''<remarks/>
        <System.Xml.Serialization.XmlElementAttribute(Order:=3)>  _
        Public Property ObjectList() As ObjectListType
            Get
                Return Me.objectListField
            End Get
            Set
                Me.objectListField = value
                Me.RaisePropertyChanged("ObjectList")
            End Set
        End Property
        
        Public Event PropertyChanged As System.ComponentModel.PropertyChangedEventHandler Implements System.ComponentModel.INotifyPropertyChanged.PropertyChanged
        
        Protected Sub RaisePropertyChanged(ByVal propertyName As String)
            Dim propertyChanged As System.ComponentModel.PropertyChangedEventHandler = Me.PropertyChangedEvent
            If (Not (propertyChanged) Is Nothing) Then
                propertyChanged(Me, New System.ComponentModel.PropertyChangedEventArgs(propertyName))
            End If
        End Sub
    End Class
    
    '''<remarks/>
    <System.CodeDom.Compiler.GeneratedCodeAttribute("System.Xml", "2.0.50727.4927"),  _
     System.SerializableAttribute(),  _
     System.Diagnostics.DebuggerStepThroughAttribute(),  _
     System.ComponentModel.DesignerCategoryAttribute("code"),  _
     System.Xml.Serialization.XmlTypeAttribute([Namespace]:="http://www.ncbi.nlm.nih.gov/soap/eutils/efetch_pubmed")>  _
    Partial Public Class PubMedPubDateType
        Inherits Object
        Implements System.ComponentModel.INotifyPropertyChanged
        
        Private yearField As String
        
        Private monthField As String
        
        Private dayField As String
        
        Private hourField As String
        
        Private minuteField As String
        
        Private secondField As String
        
        Private pubStatusField As PubMedPubDateTypePubStatus
        
        '''<remarks/>
        <System.Xml.Serialization.XmlElementAttribute(Order:=0)>  _
        Public Property Year() As String
            Get
                Return Me.yearField
            End Get
            Set
                Me.yearField = value
                Me.RaisePropertyChanged("Year")
            End Set
        End Property
        
        '''<remarks/>
        <System.Xml.Serialization.XmlElementAttribute(Order:=1)>  _
        Public Property Month() As String
            Get
                Return Me.monthField
            End Get
            Set
                Me.monthField = value
                Me.RaisePropertyChanged("Month")
            End Set
        End Property
        
        '''<remarks/>
        <System.Xml.Serialization.XmlElementAttribute(Order:=2)>  _
        Public Property Day() As String
            Get
                Return Me.dayField
            End Get
            Set
                Me.dayField = value
                Me.RaisePropertyChanged("Day")
            End Set
        End Property
        
        '''<remarks/>
        <System.Xml.Serialization.XmlElementAttribute(Order:=3)>  _
        Public Property Hour() As String
            Get
                Return Me.hourField
            End Get
            Set
                Me.hourField = value
                Me.RaisePropertyChanged("Hour")
            End Set
        End Property
        
        '''<remarks/>
        <System.Xml.Serialization.XmlElementAttribute(Order:=4)>  _
        Public Property Minute() As String
            Get
                Return Me.minuteField
            End Get
            Set
                Me.minuteField = value
                Me.RaisePropertyChanged("Minute")
            End Set
        End Property
        
        '''<remarks/>
        <System.Xml.Serialization.XmlElementAttribute(Order:=5)>  _
        Public Property Second() As String
            Get
                Return Me.secondField
            End Get
            Set
                Me.secondField = value
                Me.RaisePropertyChanged("Second")
            End Set
        End Property
        
        '''<remarks/>
        <System.Xml.Serialization.XmlAttributeAttribute()>  _
        Public Property PubStatus() As PubMedPubDateTypePubStatus
            Get
                Return Me.pubStatusField
            End Get
            Set
                Me.pubStatusField = value
                Me.RaisePropertyChanged("PubStatus")
            End Set
        End Property
        
        Public Event PropertyChanged As System.ComponentModel.PropertyChangedEventHandler Implements System.ComponentModel.INotifyPropertyChanged.PropertyChanged
        
        Protected Sub RaisePropertyChanged(ByVal propertyName As String)
            Dim propertyChanged As System.ComponentModel.PropertyChangedEventHandler = Me.PropertyChangedEvent
            If (Not (propertyChanged) Is Nothing) Then
                propertyChanged(Me, New System.ComponentModel.PropertyChangedEventArgs(propertyName))
            End If
        End Sub
    End Class
    
    '''<remarks/>
    <System.CodeDom.Compiler.GeneratedCodeAttribute("System.Xml", "2.0.50727.4927"),  _
     System.SerializableAttribute(),  _
     System.Xml.Serialization.XmlTypeAttribute(AnonymousType:=true, [Namespace]:="http://www.ncbi.nlm.nih.gov/soap/eutils/efetch_pubmed")>  _
    Public Enum PubMedPubDateTypePubStatus
        
        '''<remarks/>
        received
        
        '''<remarks/>
        accepted
        
        '''<remarks/>
        epublish
        
        '''<remarks/>
        ppublish
        
        '''<remarks/>
        revised
        
        '''<remarks/>
        aheadofprint
        
        '''<remarks/>
        retracted
        
        '''<remarks/>
        pmc
        
        '''<remarks/>
        pmcr
        
        '''<remarks/>
        pubmed
        
        '''<remarks/>
        pubmedr
        
        '''<remarks/>
        premedline
        
        '''<remarks/>
        medline
        
        '''<remarks/>
        medliner
        
        '''<remarks/>
        entrez
        
        '''<remarks/>
        <System.Xml.Serialization.XmlEnumAttribute("pmc-release")>  _
        pmcrelease
    End Enum
    
    '''<remarks/>
    <System.CodeDom.Compiler.GeneratedCodeAttribute("System.Xml", "2.0.50727.4927"),  _
     System.SerializableAttribute(),  _
     System.Diagnostics.DebuggerStepThroughAttribute(),  _
     System.ComponentModel.DesignerCategoryAttribute("code"),  _
     System.Xml.Serialization.XmlTypeAttribute([Namespace]:="http://www.ncbi.nlm.nih.gov/soap/eutils/efetch_pubmed")>  _
    Partial Public Class ArticleIdType
        Inherits Object
        Implements System.ComponentModel.INotifyPropertyChanged
        
        Private idTypeField As ArticleIdTypeIdType
        
        Private valueField As String
        
        Public Sub New()
            MyBase.New
            Me.idTypeField = ArticleIdTypeIdType.pubmed
        End Sub
        
        '''<remarks/>
        <System.Xml.Serialization.XmlAttributeAttribute(),  _
         System.ComponentModel.DefaultValueAttribute(ArticleIdTypeIdType.pubmed)>  _
        Public Property IdType() As ArticleIdTypeIdType
            Get
                Return Me.idTypeField
            End Get
            Set
                Me.idTypeField = value
                Me.RaisePropertyChanged("IdType")
            End Set
        End Property
        
        '''<remarks/>
        <System.Xml.Serialization.XmlTextAttribute()>  _
        Public Property Value() As String
            Get
                Return Me.valueField
            End Get
            Set
                Me.valueField = value
                Me.RaisePropertyChanged("Value")
            End Set
        End Property
        
        Public Event PropertyChanged As System.ComponentModel.PropertyChangedEventHandler Implements System.ComponentModel.INotifyPropertyChanged.PropertyChanged
        
        Protected Sub RaisePropertyChanged(ByVal propertyName As String)
            Dim propertyChanged As System.ComponentModel.PropertyChangedEventHandler = Me.PropertyChangedEvent
            If (Not (propertyChanged) Is Nothing) Then
                propertyChanged(Me, New System.ComponentModel.PropertyChangedEventArgs(propertyName))
            End If
        End Sub
    End Class
    
    '''<remarks/>
    <System.CodeDom.Compiler.GeneratedCodeAttribute("System.Xml", "2.0.50727.4927"),  _
     System.SerializableAttribute(),  _
     System.Xml.Serialization.XmlTypeAttribute(AnonymousType:=true, [Namespace]:="http://www.ncbi.nlm.nih.gov/soap/eutils/efetch_pubmed")>  _
    Public Enum ArticleIdTypeIdType
        
        '''<remarks/>
        doi
        
        '''<remarks/>
        pii
        
        '''<remarks/>
        pmcpid
        
        '''<remarks/>
        pmpid
        
        '''<remarks/>
        pmc
        
        '''<remarks/>
        mid
        
        '''<remarks/>
        sici
        
        '''<remarks/>
        pubmed
        
        '''<remarks/>
        medline
        
        '''<remarks/>
        pmcid
        
        '''<remarks/>
        pmcbook
        
        '''<remarks/>
        bookaccession
    End Enum
    
    '''<remarks/>
    <System.CodeDom.Compiler.GeneratedCodeAttribute("System.Xml", "2.0.50727.4927"),  _
     System.SerializableAttribute(),  _
     System.Diagnostics.DebuggerStepThroughAttribute(),  _
     System.ComponentModel.DesignerCategoryAttribute("code"),  _
     System.Xml.Serialization.XmlTypeAttribute([Namespace]:="http://www.ncbi.nlm.nih.gov/soap/eutils/efetch_pubmed")>  _
    Partial Public Class ObjectListType
        Inherits Object
        Implements System.ComponentModel.INotifyPropertyChanged
        
        Private objectField() As ObjectType
        
        '''<remarks/>
        <System.Xml.Serialization.XmlElementAttribute("Object", Order:=0)>  _
        Public Property [Object]() As ObjectType()
            Get
                Return Me.objectField
            End Get
            Set
                Me.objectField = value
                Me.RaisePropertyChanged("Object")
            End Set
        End Property
        
        Public Event PropertyChanged As System.ComponentModel.PropertyChangedEventHandler Implements System.ComponentModel.INotifyPropertyChanged.PropertyChanged
        
        Protected Sub RaisePropertyChanged(ByVal propertyName As String)
            Dim propertyChanged As System.ComponentModel.PropertyChangedEventHandler = Me.PropertyChangedEvent
            If (Not (propertyChanged) Is Nothing) Then
                propertyChanged(Me, New System.ComponentModel.PropertyChangedEventArgs(propertyName))
            End If
        End Sub
    End Class
    
    '''<remarks/>
    <System.CodeDom.Compiler.GeneratedCodeAttribute("System.Xml", "2.0.50727.4927"),  _
     System.SerializableAttribute(),  _
     System.Diagnostics.DebuggerStepThroughAttribute(),  _
     System.ComponentModel.DesignerCategoryAttribute("code"),  _
     System.Xml.Serialization.XmlTypeAttribute([Namespace]:="http://www.ncbi.nlm.nih.gov/soap/eutils/efetch_pubmed")>  _
    Partial Public Class ObjectType
        Inherits Object
        Implements System.ComponentModel.INotifyPropertyChanged
        
        Private paramField() As ParamType
        
        Private typeField As String
        
        '''<remarks/>
        <System.Xml.Serialization.XmlElementAttribute("Param", Order:=0)>  _
        Public Property Param() As ParamType()
            Get
                Return Me.paramField
            End Get
            Set
                Me.paramField = value
                Me.RaisePropertyChanged("Param")
            End Set
        End Property
        
        '''<remarks/>
        <System.Xml.Serialization.XmlAttributeAttribute()>  _
        Public Property Type() As String
            Get
                Return Me.typeField
            End Get
            Set
                Me.typeField = value
                Me.RaisePropertyChanged("Type")
            End Set
        End Property
        
        Public Event PropertyChanged As System.ComponentModel.PropertyChangedEventHandler Implements System.ComponentModel.INotifyPropertyChanged.PropertyChanged
        
        Protected Sub RaisePropertyChanged(ByVal propertyName As String)
            Dim propertyChanged As System.ComponentModel.PropertyChangedEventHandler = Me.PropertyChangedEvent
            If (Not (propertyChanged) Is Nothing) Then
                propertyChanged(Me, New System.ComponentModel.PropertyChangedEventArgs(propertyName))
            End If
        End Sub
    End Class
    
    '''<remarks/>
    <System.CodeDom.Compiler.GeneratedCodeAttribute("System.Xml", "2.0.50727.4927"),  _
     System.SerializableAttribute(),  _
     System.Diagnostics.DebuggerStepThroughAttribute(),  _
     System.ComponentModel.DesignerCategoryAttribute("code"),  _
     System.Xml.Serialization.XmlTypeAttribute([Namespace]:="http://www.ncbi.nlm.nih.gov/soap/eutils/efetch_pubmed")>  _
    Partial Public Class ParamType
        Inherits Object
        Implements System.ComponentModel.INotifyPropertyChanged
        
        Private nameField As String
        
        Private valueField As String
        
        '''<remarks/>
        <System.Xml.Serialization.XmlAttributeAttribute()>  _
        Public Property Name() As String
            Get
                Return Me.nameField
            End Get
            Set
                Me.nameField = value
                Me.RaisePropertyChanged("Name")
            End Set
        End Property
        
        '''<remarks/>
        <System.Xml.Serialization.XmlTextAttribute()>  _
        Public Property Value() As String
            Get
                Return Me.valueField
            End Get
            Set
                Me.valueField = value
                Me.RaisePropertyChanged("Value")
            End Set
        End Property
        
        Public Event PropertyChanged As System.ComponentModel.PropertyChangedEventHandler Implements System.ComponentModel.INotifyPropertyChanged.PropertyChanged
        
        Protected Sub RaisePropertyChanged(ByVal propertyName As String)
            Dim propertyChanged As System.ComponentModel.PropertyChangedEventHandler = Me.PropertyChangedEvent
            If (Not (propertyChanged) Is Nothing) Then
                propertyChanged(Me, New System.ComponentModel.PropertyChangedEventArgs(propertyName))
            End If
        End Sub
    End Class
    
    '''<remarks/>
    <System.CodeDom.Compiler.GeneratedCodeAttribute("System.Xml", "2.0.50727.4927"),  _
     System.SerializableAttribute(),  _
     System.Diagnostics.DebuggerStepThroughAttribute(),  _
     System.ComponentModel.DesignerCategoryAttribute("code"),  _
     System.Xml.Serialization.XmlTypeAttribute([Namespace]:="http://www.ncbi.nlm.nih.gov/soap/eutils/efetch_pubmed")>  _
    Partial Public Class ContributionDateType
        Inherits Object
        Implements System.ComponentModel.INotifyPropertyChanged
        
        Private yearField As String
        
        Private itemsField() As String
        
        Private itemsElementNameField() As ItemsChoiceType5
        
        '''<remarks/>
        <System.Xml.Serialization.XmlElementAttribute(Order:=0)>  _
        Public Property Year() As String
            Get
                Return Me.yearField
            End Get
            Set
                Me.yearField = value
                Me.RaisePropertyChanged("Year")
            End Set
        End Property
        
        '''<remarks/>
        <System.Xml.Serialization.XmlElementAttribute("Day", GetType(String), Order:=1),  _
         System.Xml.Serialization.XmlElementAttribute("Month", GetType(String), Order:=1),  _
         System.Xml.Serialization.XmlElementAttribute("Season", GetType(String), Order:=1),  _
         System.Xml.Serialization.XmlChoiceIdentifierAttribute("ItemsElementName")>  _
        Public Property Items() As String()
            Get
                Return Me.itemsField
            End Get
            Set
                Me.itemsField = value
                Me.RaisePropertyChanged("Items")
            End Set
        End Property
        
        '''<remarks/>
        <System.Xml.Serialization.XmlElementAttribute("ItemsElementName", Order:=2),  _
         System.Xml.Serialization.XmlIgnoreAttribute()>  _
        Public Property ItemsElementName() As ItemsChoiceType5()
            Get
                Return Me.itemsElementNameField
            End Get
            Set
                Me.itemsElementNameField = value
                Me.RaisePropertyChanged("ItemsElementName")
            End Set
        End Property
        
        Public Event PropertyChanged As System.ComponentModel.PropertyChangedEventHandler Implements System.ComponentModel.INotifyPropertyChanged.PropertyChanged
        
        Protected Sub RaisePropertyChanged(ByVal propertyName As String)
            Dim propertyChanged As System.ComponentModel.PropertyChangedEventHandler = Me.PropertyChangedEvent
            If (Not (propertyChanged) Is Nothing) Then
                propertyChanged(Me, New System.ComponentModel.PropertyChangedEventArgs(propertyName))
            End If
        End Sub
    End Class
    
    '''<remarks/>
    <System.CodeDom.Compiler.GeneratedCodeAttribute("System.Xml", "2.0.50727.4927"),  _
     System.SerializableAttribute(),  _
     System.Xml.Serialization.XmlTypeAttribute([Namespace]:="http://www.ncbi.nlm.nih.gov/soap/eutils/efetch_pubmed", IncludeInSchema:=false)>  _
    Public Enum ItemsChoiceType5
        
        '''<remarks/>
        Day
        
        '''<remarks/>
        Month
        
        '''<remarks/>
        Season
    End Enum
    
    '''<remarks/>
    <System.CodeDom.Compiler.GeneratedCodeAttribute("System.Xml", "2.0.50727.4927"),  _
     System.SerializableAttribute(),  _
     System.Diagnostics.DebuggerStepThroughAttribute(),  _
     System.ComponentModel.DesignerCategoryAttribute("code"),  _
     System.Xml.Serialization.XmlTypeAttribute([Namespace]:="http://www.ncbi.nlm.nih.gov/soap/eutils/efetch_pubmed")>  _
    Partial Public Class SectionTitleType
        Inherits Object
        Implements System.ComponentModel.INotifyPropertyChanged
        
        Private bookField As String
        
        Private partField As String
        
        Private secField As String
        
        Private valueField As String
        
        '''<remarks/>
        <System.Xml.Serialization.XmlAttributeAttribute()>  _
        Public Property book() As String
            Get
                Return Me.bookField
            End Get
            Set
                Me.bookField = value
                Me.RaisePropertyChanged("book")
            End Set
        End Property
        
        '''<remarks/>
        <System.Xml.Serialization.XmlAttributeAttribute()>  _
        Public Property part() As String
            Get
                Return Me.partField
            End Get
            Set
                Me.partField = value
                Me.RaisePropertyChanged("part")
            End Set
        End Property
        
        '''<remarks/>
        <System.Xml.Serialization.XmlAttributeAttribute()>  _
        Public Property sec() As String
            Get
                Return Me.secField
            End Get
            Set
                Me.secField = value
                Me.RaisePropertyChanged("sec")
            End Set
        End Property
        
        '''<remarks/>
        <System.Xml.Serialization.XmlTextAttribute()>  _
        Public Property Value() As String
            Get
                Return Me.valueField
            End Get
            Set
                Me.valueField = value
                Me.RaisePropertyChanged("Value")
            End Set
        End Property
        
        Public Event PropertyChanged As System.ComponentModel.PropertyChangedEventHandler Implements System.ComponentModel.INotifyPropertyChanged.PropertyChanged
        
        Protected Sub RaisePropertyChanged(ByVal propertyName As String)
            Dim propertyChanged As System.ComponentModel.PropertyChangedEventHandler = Me.PropertyChangedEvent
            If (Not (propertyChanged) Is Nothing) Then
                propertyChanged(Me, New System.ComponentModel.PropertyChangedEventArgs(propertyName))
            End If
        End Sub
    End Class
    
    '''<remarks/>
    <System.CodeDom.Compiler.GeneratedCodeAttribute("System.Xml", "2.0.50727.4927"),  _
     System.SerializableAttribute(),  _
     System.Diagnostics.DebuggerStepThroughAttribute(),  _
     System.ComponentModel.DesignerCategoryAttribute("code"),  _
     System.Xml.Serialization.XmlTypeAttribute([Namespace]:="http://www.ncbi.nlm.nih.gov/soap/eutils/efetch_pubmed")>  _
    Partial Public Class SectionType
        Inherits Object
        Implements System.ComponentModel.INotifyPropertyChanged
        
        Private locationLabelField As LocationLabelType
        
        Private sectionTitleField As SectionTitleType
        
        Private sectionField() As SectionType
        
        '''<remarks/>
        <System.Xml.Serialization.XmlElementAttribute(Order:=0)>  _
        Public Property LocationLabel() As LocationLabelType
            Get
                Return Me.locationLabelField
            End Get
            Set
                Me.locationLabelField = value
                Me.RaisePropertyChanged("LocationLabel")
            End Set
        End Property
        
        '''<remarks/>
        <System.Xml.Serialization.XmlElementAttribute(Order:=1)>  _
        Public Property SectionTitle() As SectionTitleType
            Get
                Return Me.sectionTitleField
            End Get
            Set
                Me.sectionTitleField = value
                Me.RaisePropertyChanged("SectionTitle")
            End Set
        End Property
        
        '''<remarks/>
        <System.Xml.Serialization.XmlElementAttribute("Section", Order:=2)>  _
        Public Property Section() As SectionType()
            Get
                Return Me.sectionField
            End Get
            Set
                Me.sectionField = value
                Me.RaisePropertyChanged("Section")
            End Set
        End Property
        
        Public Event PropertyChanged As System.ComponentModel.PropertyChangedEventHandler Implements System.ComponentModel.INotifyPropertyChanged.PropertyChanged
        
        Protected Sub RaisePropertyChanged(ByVal propertyName As String)
            Dim propertyChanged As System.ComponentModel.PropertyChangedEventHandler = Me.PropertyChangedEvent
            If (Not (propertyChanged) Is Nothing) Then
                propertyChanged(Me, New System.ComponentModel.PropertyChangedEventArgs(propertyName))
            End If
        End Sub
    End Class
    
    '''<remarks/>
    <System.CodeDom.Compiler.GeneratedCodeAttribute("System.Xml", "2.0.50727.4927"),  _
     System.SerializableAttribute(),  _
     System.Diagnostics.DebuggerStepThroughAttribute(),  _
     System.ComponentModel.DesignerCategoryAttribute("code"),  _
     System.Xml.Serialization.XmlTypeAttribute([Namespace]:="http://www.ncbi.nlm.nih.gov/soap/eutils/efetch_pubmed")>  _
    Partial Public Class LocationLabelType
        Inherits Object
        Implements System.ComponentModel.INotifyPropertyChanged
        
        Private typeField As LocationLabelTypeType
        
        Private typeFieldSpecified As Boolean
        
        Private valueField As String
        
        '''<remarks/>
        <System.Xml.Serialization.XmlAttributeAttribute()>  _
        Public Property Type() As LocationLabelTypeType
            Get
                Return Me.typeField
            End Get
            Set
                Me.typeField = value
                Me.RaisePropertyChanged("Type")
            End Set
        End Property
        
        '''<remarks/>
        <System.Xml.Serialization.XmlIgnoreAttribute()>  _
        Public Property TypeSpecified() As Boolean
            Get
                Return Me.typeFieldSpecified
            End Get
            Set
                Me.typeFieldSpecified = value
                Me.RaisePropertyChanged("TypeSpecified")
            End Set
        End Property
        
        '''<remarks/>
        <System.Xml.Serialization.XmlTextAttribute()>  _
        Public Property Value() As String
            Get
                Return Me.valueField
            End Get
            Set
                Me.valueField = value
                Me.RaisePropertyChanged("Value")
            End Set
        End Property
        
        Public Event PropertyChanged As System.ComponentModel.PropertyChangedEventHandler Implements System.ComponentModel.INotifyPropertyChanged.PropertyChanged
        
        Protected Sub RaisePropertyChanged(ByVal propertyName As String)
            Dim propertyChanged As System.ComponentModel.PropertyChangedEventHandler = Me.PropertyChangedEvent
            If (Not (propertyChanged) Is Nothing) Then
                propertyChanged(Me, New System.ComponentModel.PropertyChangedEventArgs(propertyName))
            End If
        End Sub
    End Class
    
    '''<remarks/>
    <System.CodeDom.Compiler.GeneratedCodeAttribute("System.Xml", "2.0.50727.4927"),  _
     System.SerializableAttribute(),  _
     System.Xml.Serialization.XmlTypeAttribute(AnonymousType:=true, [Namespace]:="http://www.ncbi.nlm.nih.gov/soap/eutils/efetch_pubmed")>  _
    Public Enum LocationLabelTypeType
        
        '''<remarks/>
        part
        
        '''<remarks/>
        chapter
        
        '''<remarks/>
        section
        
        '''<remarks/>
        appendix
        
        '''<remarks/>
        figure
        
        '''<remarks/>
        table
        
        '''<remarks/>
        box
    End Enum
    
    '''<remarks/>
    <System.CodeDom.Compiler.GeneratedCodeAttribute("System.Xml", "2.0.50727.4927"),  _
     System.SerializableAttribute(),  _
     System.Diagnostics.DebuggerStepThroughAttribute(),  _
     System.ComponentModel.DesignerCategoryAttribute("code"),  _
     System.Xml.Serialization.XmlTypeAttribute([Namespace]:="http://www.ncbi.nlm.nih.gov/soap/eutils/efetch_pubmed")>  _
    Partial Public Class CollectionTitleType
        Inherits Object
        Implements System.ComponentModel.INotifyPropertyChanged
        
        Private bookField As String
        
        Private partField As String
        
        Private secField As String
        
        Private valueField As String
        
        '''<remarks/>
        <System.Xml.Serialization.XmlAttributeAttribute()>  _
        Public Property book() As String
            Get
                Return Me.bookField
            End Get
            Set
                Me.bookField = value
                Me.RaisePropertyChanged("book")
            End Set
        End Property
        
        '''<remarks/>
        <System.Xml.Serialization.XmlAttributeAttribute()>  _
        Public Property part() As String
            Get
                Return Me.partField
            End Get
            Set
                Me.partField = value
                Me.RaisePropertyChanged("part")
            End Set
        End Property
        
        '''<remarks/>
        <System.Xml.Serialization.XmlAttributeAttribute()>  _
        Public Property sec() As String
            Get
                Return Me.secField
            End Get
            Set
                Me.secField = value
                Me.RaisePropertyChanged("sec")
            End Set
        End Property
        
        '''<remarks/>
        <System.Xml.Serialization.XmlTextAttribute()>  _
        Public Property Value() As String
            Get
                Return Me.valueField
            End Get
            Set
                Me.valueField = value
                Me.RaisePropertyChanged("Value")
            End Set
        End Property
        
        Public Event PropertyChanged As System.ComponentModel.PropertyChangedEventHandler Implements System.ComponentModel.INotifyPropertyChanged.PropertyChanged
        
        Protected Sub RaisePropertyChanged(ByVal propertyName As String)
            Dim propertyChanged As System.ComponentModel.PropertyChangedEventHandler = Me.PropertyChangedEvent
            If (Not (propertyChanged) Is Nothing) Then
                propertyChanged(Me, New System.ComponentModel.PropertyChangedEventArgs(propertyName))
            End If
        End Sub
    End Class
    
    '''<remarks/>
    <System.CodeDom.Compiler.GeneratedCodeAttribute("System.Xml", "2.0.50727.4927"),  _
     System.SerializableAttribute(),  _
     System.Diagnostics.DebuggerStepThroughAttribute(),  _
     System.ComponentModel.DesignerCategoryAttribute("code"),  _
     System.Xml.Serialization.XmlTypeAttribute([Namespace]:="http://www.ncbi.nlm.nih.gov/soap/eutils/efetch_pubmed")>  _
    Partial Public Class EndingDateType
        Inherits Object
        Implements System.ComponentModel.INotifyPropertyChanged
        
        Private yearField As String
        
        Private itemsField() As String
        
        Private itemsElementNameField() As ItemsChoiceType4
        
        '''<remarks/>
        <System.Xml.Serialization.XmlElementAttribute(Order:=0)>  _
        Public Property Year() As String
            Get
                Return Me.yearField
            End Get
            Set
                Me.yearField = value
                Me.RaisePropertyChanged("Year")
            End Set
        End Property
        
        '''<remarks/>
        <System.Xml.Serialization.XmlElementAttribute("Day", GetType(String), Order:=1),  _
         System.Xml.Serialization.XmlElementAttribute("Month", GetType(String), Order:=1),  _
         System.Xml.Serialization.XmlElementAttribute("Season", GetType(String), Order:=1),  _
         System.Xml.Serialization.XmlChoiceIdentifierAttribute("ItemsElementName")>  _
        Public Property Items() As String()
            Get
                Return Me.itemsField
            End Get
            Set
                Me.itemsField = value
                Me.RaisePropertyChanged("Items")
            End Set
        End Property
        
        '''<remarks/>
        <System.Xml.Serialization.XmlElementAttribute("ItemsElementName", Order:=2),  _
         System.Xml.Serialization.XmlIgnoreAttribute()>  _
        Public Property ItemsElementName() As ItemsChoiceType4()
            Get
                Return Me.itemsElementNameField
            End Get
            Set
                Me.itemsElementNameField = value
                Me.RaisePropertyChanged("ItemsElementName")
            End Set
        End Property
        
        Public Event PropertyChanged As System.ComponentModel.PropertyChangedEventHandler Implements System.ComponentModel.INotifyPropertyChanged.PropertyChanged
        
        Protected Sub RaisePropertyChanged(ByVal propertyName As String)
            Dim propertyChanged As System.ComponentModel.PropertyChangedEventHandler = Me.PropertyChangedEvent
            If (Not (propertyChanged) Is Nothing) Then
                propertyChanged(Me, New System.ComponentModel.PropertyChangedEventArgs(propertyName))
            End If
        End Sub
    End Class
    
    '''<remarks/>
    <System.CodeDom.Compiler.GeneratedCodeAttribute("System.Xml", "2.0.50727.4927"),  _
     System.SerializableAttribute(),  _
     System.Xml.Serialization.XmlTypeAttribute([Namespace]:="http://www.ncbi.nlm.nih.gov/soap/eutils/efetch_pubmed", IncludeInSchema:=false)>  _
    Public Enum ItemsChoiceType4
        
        '''<remarks/>
        Day
        
        '''<remarks/>
        Month
        
        '''<remarks/>
        Season
    End Enum
    
    '''<remarks/>
    <System.CodeDom.Compiler.GeneratedCodeAttribute("System.Xml", "2.0.50727.4927"),  _
     System.SerializableAttribute(),  _
     System.Diagnostics.DebuggerStepThroughAttribute(),  _
     System.ComponentModel.DesignerCategoryAttribute("code"),  _
     System.Xml.Serialization.XmlTypeAttribute([Namespace]:="http://www.ncbi.nlm.nih.gov/soap/eutils/efetch_pubmed")>  _
    Partial Public Class BeginningDateType
        Inherits Object
        Implements System.ComponentModel.INotifyPropertyChanged
        
        Private yearField As String
        
        Private itemsField() As String
        
        Private itemsElementNameField() As ItemsChoiceType3
        
        '''<remarks/>
        <System.Xml.Serialization.XmlElementAttribute(Order:=0)>  _
        Public Property Year() As String
            Get
                Return Me.yearField
            End Get
            Set
                Me.yearField = value
                Me.RaisePropertyChanged("Year")
            End Set
        End Property
        
        '''<remarks/>
        <System.Xml.Serialization.XmlElementAttribute("Day", GetType(String), Order:=1),  _
         System.Xml.Serialization.XmlElementAttribute("Month", GetType(String), Order:=1),  _
         System.Xml.Serialization.XmlElementAttribute("Season", GetType(String), Order:=1),  _
         System.Xml.Serialization.XmlChoiceIdentifierAttribute("ItemsElementName")>  _
        Public Property Items() As String()
            Get
                Return Me.itemsField
            End Get
            Set
                Me.itemsField = value
                Me.RaisePropertyChanged("Items")
            End Set
        End Property
        
        '''<remarks/>
        <System.Xml.Serialization.XmlElementAttribute("ItemsElementName", Order:=2),  _
         System.Xml.Serialization.XmlIgnoreAttribute()>  _
        Public Property ItemsElementName() As ItemsChoiceType3()
            Get
                Return Me.itemsElementNameField
            End Get
            Set
                Me.itemsElementNameField = value
                Me.RaisePropertyChanged("ItemsElementName")
            End Set
        End Property
        
        Public Event PropertyChanged As System.ComponentModel.PropertyChangedEventHandler Implements System.ComponentModel.INotifyPropertyChanged.PropertyChanged
        
        Protected Sub RaisePropertyChanged(ByVal propertyName As String)
            Dim propertyChanged As System.ComponentModel.PropertyChangedEventHandler = Me.PropertyChangedEvent
            If (Not (propertyChanged) Is Nothing) Then
                propertyChanged(Me, New System.ComponentModel.PropertyChangedEventArgs(propertyName))
            End If
        End Sub
    End Class
    
    '''<remarks/>
    <System.CodeDom.Compiler.GeneratedCodeAttribute("System.Xml", "2.0.50727.4927"),  _
     System.SerializableAttribute(),  _
     System.Xml.Serialization.XmlTypeAttribute([Namespace]:="http://www.ncbi.nlm.nih.gov/soap/eutils/efetch_pubmed", IncludeInSchema:=false)>  _
    Public Enum ItemsChoiceType3
        
        '''<remarks/>
        Day
        
        '''<remarks/>
        Month
        
        '''<remarks/>
        Season
    End Enum
    
    '''<remarks/>
    <System.CodeDom.Compiler.GeneratedCodeAttribute("System.Xml", "2.0.50727.4927"),  _
     System.SerializableAttribute(),  _
     System.Diagnostics.DebuggerStepThroughAttribute(),  _
     System.ComponentModel.DesignerCategoryAttribute("code"),  _
     System.Xml.Serialization.XmlTypeAttribute([Namespace]:="http://www.ncbi.nlm.nih.gov/soap/eutils/efetch_pubmed")>  _
    Partial Public Class BookTitleType
        Inherits Object
        Implements System.ComponentModel.INotifyPropertyChanged
        
        Private bookField As String
        
        Private partField As String
        
        Private secField As String
        
        Private valueField As String
        
        '''<remarks/>
        <System.Xml.Serialization.XmlAttributeAttribute()>  _
        Public Property book() As String
            Get
                Return Me.bookField
            End Get
            Set
                Me.bookField = value
                Me.RaisePropertyChanged("book")
            End Set
        End Property
        
        '''<remarks/>
        <System.Xml.Serialization.XmlAttributeAttribute()>  _
        Public Property part() As String
            Get
                Return Me.partField
            End Get
            Set
                Me.partField = value
                Me.RaisePropertyChanged("part")
            End Set
        End Property
        
        '''<remarks/>
        <System.Xml.Serialization.XmlAttributeAttribute()>  _
        Public Property sec() As String
            Get
                Return Me.secField
            End Get
            Set
                Me.secField = value
                Me.RaisePropertyChanged("sec")
            End Set
        End Property
        
        '''<remarks/>
        <System.Xml.Serialization.XmlTextAttribute()>  _
        Public Property Value() As String
            Get
                Return Me.valueField
            End Get
            Set
                Me.valueField = value
                Me.RaisePropertyChanged("Value")
            End Set
        End Property
        
        Public Event PropertyChanged As System.ComponentModel.PropertyChangedEventHandler Implements System.ComponentModel.INotifyPropertyChanged.PropertyChanged
        
        Protected Sub RaisePropertyChanged(ByVal propertyName As String)
            Dim propertyChanged As System.ComponentModel.PropertyChangedEventHandler = Me.PropertyChangedEvent
            If (Not (propertyChanged) Is Nothing) Then
                propertyChanged(Me, New System.ComponentModel.PropertyChangedEventArgs(propertyName))
            End If
        End Sub
    End Class
    
    '''<remarks/>
    <System.CodeDom.Compiler.GeneratedCodeAttribute("System.Xml", "2.0.50727.4927"),  _
     System.SerializableAttribute(),  _
     System.Diagnostics.DebuggerStepThroughAttribute(),  _
     System.ComponentModel.DesignerCategoryAttribute("code"),  _
     System.Xml.Serialization.XmlTypeAttribute([Namespace]:="http://www.ncbi.nlm.nih.gov/soap/eutils/efetch_pubmed")>  _
    Partial Public Class PublisherType
        Inherits Object
        Implements System.ComponentModel.INotifyPropertyChanged
        
        Private publisherNameField As String
        
        Private publisherLocationField As String
        
        '''<remarks/>
        <System.Xml.Serialization.XmlElementAttribute(Order:=0)>  _
        Public Property PublisherName() As String
            Get
                Return Me.publisherNameField
            End Get
            Set
                Me.publisherNameField = value
                Me.RaisePropertyChanged("PublisherName")
            End Set
        End Property
        
        '''<remarks/>
        <System.Xml.Serialization.XmlElementAttribute(Order:=1)>  _
        Public Property PublisherLocation() As String
            Get
                Return Me.publisherLocationField
            End Get
            Set
                Me.publisherLocationField = value
                Me.RaisePropertyChanged("PublisherLocation")
            End Set
        End Property
        
        Public Event PropertyChanged As System.ComponentModel.PropertyChangedEventHandler Implements System.ComponentModel.INotifyPropertyChanged.PropertyChanged
        
        Protected Sub RaisePropertyChanged(ByVal propertyName As String)
            Dim propertyChanged As System.ComponentModel.PropertyChangedEventHandler = Me.PropertyChangedEvent
            If (Not (propertyChanged) Is Nothing) Then
                propertyChanged(Me, New System.ComponentModel.PropertyChangedEventArgs(propertyName))
            End If
        End Sub
    End Class
    
    '''<remarks/>
    <System.CodeDom.Compiler.GeneratedCodeAttribute("System.Xml", "2.0.50727.4927"),  _
     System.SerializableAttribute(),  _
     System.Diagnostics.DebuggerStepThroughAttribute(),  _
     System.ComponentModel.DesignerCategoryAttribute("code"),  _
     System.Xml.Serialization.XmlTypeAttribute([Namespace]:="http://www.ncbi.nlm.nih.gov/soap/eutils/efetch_pubmed")>  _
    Partial Public Class BookType
        Inherits Object
        Implements System.ComponentModel.INotifyPropertyChanged
        
        Private publisherField As PublisherType
        
        Private bookTitleField As BookTitleType
        
        Private pubDateField As PubDateType
        
        Private beginningDateField As BeginningDateType
        
        Private endingDateField As EndingDateType
        
        Private authorListField() As AuthorListType
        
        Private volumeField As String
        
        Private volumeTitleField As String
        
        Private editionField As String
        
        Private collectionTitleField As CollectionTitleType
        
        Private isbnField() As String
        
        Private eLocationIDField() As ELocationIDType
        
        Private mediumField As String
        
        Private reportNumberField As String
        
        '''<remarks/>
        <System.Xml.Serialization.XmlElementAttribute(Order:=0)>  _
        Public Property Publisher() As PublisherType
            Get
                Return Me.publisherField
            End Get
            Set
                Me.publisherField = value
                Me.RaisePropertyChanged("Publisher")
            End Set
        End Property
        
        '''<remarks/>
        <System.Xml.Serialization.XmlElementAttribute(Order:=1)>  _
        Public Property BookTitle() As BookTitleType
            Get
                Return Me.bookTitleField
            End Get
            Set
                Me.bookTitleField = value
                Me.RaisePropertyChanged("BookTitle")
            End Set
        End Property
        
        '''<remarks/>
        <System.Xml.Serialization.XmlElementAttribute(Order:=2)>  _
        Public Property PubDate() As PubDateType
            Get
                Return Me.pubDateField
            End Get
            Set
                Me.pubDateField = value
                Me.RaisePropertyChanged("PubDate")
            End Set
        End Property
        
        '''<remarks/>
        <System.Xml.Serialization.XmlElementAttribute(Order:=3)>  _
        Public Property BeginningDate() As BeginningDateType
            Get
                Return Me.beginningDateField
            End Get
            Set
                Me.beginningDateField = value
                Me.RaisePropertyChanged("BeginningDate")
            End Set
        End Property
        
        '''<remarks/>
        <System.Xml.Serialization.XmlElementAttribute(Order:=4)>  _
        Public Property EndingDate() As EndingDateType
            Get
                Return Me.endingDateField
            End Get
            Set
                Me.endingDateField = value
                Me.RaisePropertyChanged("EndingDate")
            End Set
        End Property
        
        '''<remarks/>
        <System.Xml.Serialization.XmlElementAttribute("AuthorList", Order:=5)>  _
        Public Property AuthorList() As AuthorListType()
            Get
                Return Me.authorListField
            End Get
            Set
                Me.authorListField = value
                Me.RaisePropertyChanged("AuthorList")
            End Set
        End Property
        
        '''<remarks/>
        <System.Xml.Serialization.XmlElementAttribute(Order:=6)>  _
        Public Property Volume() As String
            Get
                Return Me.volumeField
            End Get
            Set
                Me.volumeField = value
                Me.RaisePropertyChanged("Volume")
            End Set
        End Property
        
        '''<remarks/>
        <System.Xml.Serialization.XmlElementAttribute(Order:=7)>  _
        Public Property VolumeTitle() As String
            Get
                Return Me.volumeTitleField
            End Get
            Set
                Me.volumeTitleField = value
                Me.RaisePropertyChanged("VolumeTitle")
            End Set
        End Property
        
        '''<remarks/>
        <System.Xml.Serialization.XmlElementAttribute(Order:=8)>  _
        Public Property Edition() As String
            Get
                Return Me.editionField
            End Get
            Set
                Me.editionField = value
                Me.RaisePropertyChanged("Edition")
            End Set
        End Property
        
        '''<remarks/>
        <System.Xml.Serialization.XmlElementAttribute(Order:=9)>  _
        Public Property CollectionTitle() As CollectionTitleType
            Get
                Return Me.collectionTitleField
            End Get
            Set
                Me.collectionTitleField = value
                Me.RaisePropertyChanged("CollectionTitle")
            End Set
        End Property
        
        '''<remarks/>
        <System.Xml.Serialization.XmlElementAttribute("Isbn", Order:=10)>  _
        Public Property Isbn() As String()
            Get
                Return Me.isbnField
            End Get
            Set
                Me.isbnField = value
                Me.RaisePropertyChanged("Isbn")
            End Set
        End Property
        
        '''<remarks/>
        <System.Xml.Serialization.XmlElementAttribute("ELocationID", Order:=11)>  _
        Public Property ELocationID() As ELocationIDType()
            Get
                Return Me.eLocationIDField
            End Get
            Set
                Me.eLocationIDField = value
                Me.RaisePropertyChanged("ELocationID")
            End Set
        End Property
        
        '''<remarks/>
        <System.Xml.Serialization.XmlElementAttribute(Order:=12)>  _
        Public Property Medium() As String
            Get
                Return Me.mediumField
            End Get
            Set
                Me.mediumField = value
                Me.RaisePropertyChanged("Medium")
            End Set
        End Property
        
        '''<remarks/>
        <System.Xml.Serialization.XmlElementAttribute(Order:=13)>  _
        Public Property ReportNumber() As String
            Get
                Return Me.reportNumberField
            End Get
            Set
                Me.reportNumberField = value
                Me.RaisePropertyChanged("ReportNumber")
            End Set
        End Property
        
        Public Event PropertyChanged As System.ComponentModel.PropertyChangedEventHandler Implements System.ComponentModel.INotifyPropertyChanged.PropertyChanged
        
        Protected Sub RaisePropertyChanged(ByVal propertyName As String)
            Dim propertyChanged As System.ComponentModel.PropertyChangedEventHandler = Me.PropertyChangedEvent
            If (Not (propertyChanged) Is Nothing) Then
                propertyChanged(Me, New System.ComponentModel.PropertyChangedEventArgs(propertyName))
            End If
        End Sub
    End Class
    
    '''<remarks/>
    <System.CodeDom.Compiler.GeneratedCodeAttribute("System.Xml", "2.0.50727.4927"),  _
     System.SerializableAttribute(),  _
     System.Diagnostics.DebuggerStepThroughAttribute(),  _
     System.ComponentModel.DesignerCategoryAttribute("code"),  _
     System.Xml.Serialization.XmlTypeAttribute([Namespace]:="http://www.ncbi.nlm.nih.gov/soap/eutils/efetch_pubmed")>  _
    Partial Public Class PubDateType
        Inherits Object
        Implements System.ComponentModel.INotifyPropertyChanged
        
        Private itemsField() As String
        
        Private itemsElementNameField() As ItemsChoiceType
        
        '''<remarks/>
        <System.Xml.Serialization.XmlElementAttribute("Day", GetType(String), Order:=0),  _
         System.Xml.Serialization.XmlElementAttribute("MedlineDate", GetType(String), Order:=0),  _
         System.Xml.Serialization.XmlElementAttribute("Month", GetType(String), Order:=0),  _
         System.Xml.Serialization.XmlElementAttribute("Season", GetType(String), Order:=0),  _
         System.Xml.Serialization.XmlElementAttribute("Year", GetType(String), Order:=0),  _
         System.Xml.Serialization.XmlChoiceIdentifierAttribute("ItemsElementName")>  _
        Public Property Items() As String()
            Get
                Return Me.itemsField
            End Get
            Set
                Me.itemsField = value
                Me.RaisePropertyChanged("Items")
            End Set
        End Property
        
        '''<remarks/>
        <System.Xml.Serialization.XmlElementAttribute("ItemsElementName", Order:=1),  _
         System.Xml.Serialization.XmlIgnoreAttribute()>  _
        Public Property ItemsElementName() As ItemsChoiceType()
            Get
                Return Me.itemsElementNameField
            End Get
            Set
                Me.itemsElementNameField = value
                Me.RaisePropertyChanged("ItemsElementName")
            End Set
        End Property
        
        Public Event PropertyChanged As System.ComponentModel.PropertyChangedEventHandler Implements System.ComponentModel.INotifyPropertyChanged.PropertyChanged
        
        Protected Sub RaisePropertyChanged(ByVal propertyName As String)
            Dim propertyChanged As System.ComponentModel.PropertyChangedEventHandler = Me.PropertyChangedEvent
            If (Not (propertyChanged) Is Nothing) Then
                propertyChanged(Me, New System.ComponentModel.PropertyChangedEventArgs(propertyName))
            End If
        End Sub
    End Class
    
    '''<remarks/>
    <System.CodeDom.Compiler.GeneratedCodeAttribute("System.Xml", "2.0.50727.4927"),  _
     System.SerializableAttribute(),  _
     System.Xml.Serialization.XmlTypeAttribute([Namespace]:="http://www.ncbi.nlm.nih.gov/soap/eutils/efetch_pubmed", IncludeInSchema:=false)>  _
    Public Enum ItemsChoiceType
        
        '''<remarks/>
        Day
        
        '''<remarks/>
        MedlineDate
        
        '''<remarks/>
        Month
        
        '''<remarks/>
        Season
        
        '''<remarks/>
        Year
    End Enum
    
    '''<remarks/>
    <System.CodeDom.Compiler.GeneratedCodeAttribute("System.Xml", "2.0.50727.4927"),  _
     System.SerializableAttribute(),  _
     System.Diagnostics.DebuggerStepThroughAttribute(),  _
     System.ComponentModel.DesignerCategoryAttribute("code"),  _
     System.Xml.Serialization.XmlTypeAttribute([Namespace]:="http://www.ncbi.nlm.nih.gov/soap/eutils/efetch_pubmed")>  _
    Partial Public Class AuthorListType
        Inherits Object
        Implements System.ComponentModel.INotifyPropertyChanged
        
        Private authorField() As AuthorType
        
        Private completeYNField As AuthorListTypeCompleteYN
        
        Private typeField As AuthorListTypeType
        
        Public Sub New()
            MyBase.New
            Me.completeYNField = AuthorListTypeCompleteYN.Y
            Me.typeField = AuthorListTypeType.authors
        End Sub
        
        '''<remarks/>
        <System.Xml.Serialization.XmlElementAttribute("Author", Order:=0)>  _
        Public Property Author() As AuthorType()
            Get
                Return Me.authorField
            End Get
            Set
                Me.authorField = value
                Me.RaisePropertyChanged("Author")
            End Set
        End Property
        
        '''<remarks/>
        <System.Xml.Serialization.XmlAttributeAttribute(),  _
         System.ComponentModel.DefaultValueAttribute(AuthorListTypeCompleteYN.Y)>  _
        Public Property CompleteYN() As AuthorListTypeCompleteYN
            Get
                Return Me.completeYNField
            End Get
            Set
                Me.completeYNField = value
                Me.RaisePropertyChanged("CompleteYN")
            End Set
        End Property
        
        '''<remarks/>
        <System.Xml.Serialization.XmlAttributeAttribute(),  _
         System.ComponentModel.DefaultValueAttribute(AuthorListTypeType.authors)>  _
        Public Property Type() As AuthorListTypeType
            Get
                Return Me.typeField
            End Get
            Set
                Me.typeField = value
                Me.RaisePropertyChanged("Type")
            End Set
        End Property
        
        Public Event PropertyChanged As System.ComponentModel.PropertyChangedEventHandler Implements System.ComponentModel.INotifyPropertyChanged.PropertyChanged
        
        Protected Sub RaisePropertyChanged(ByVal propertyName As String)
            Dim propertyChanged As System.ComponentModel.PropertyChangedEventHandler = Me.PropertyChangedEvent
            If (Not (propertyChanged) Is Nothing) Then
                propertyChanged(Me, New System.ComponentModel.PropertyChangedEventArgs(propertyName))
            End If
        End Sub
    End Class
    
    '''<remarks/>
    <System.CodeDom.Compiler.GeneratedCodeAttribute("System.Xml", "2.0.50727.4927"),  _
     System.SerializableAttribute(),  _
     System.Diagnostics.DebuggerStepThroughAttribute(),  _
     System.ComponentModel.DesignerCategoryAttribute("code"),  _
     System.Xml.Serialization.XmlTypeAttribute([Namespace]:="http://www.ncbi.nlm.nih.gov/soap/eutils/efetch_pubmed")>  _
    Partial Public Class AuthorType
        Inherits Object
        Implements System.ComponentModel.INotifyPropertyChanged
        
        Private itemsField() As String
        
        Private itemsElementNameField() As ItemsChoiceType2
        
        Private nameIDField() As NameIDType
        
        Private validYNField As AuthorTypeValidYN
        
        Public Sub New()
            MyBase.New
            Me.validYNField = AuthorTypeValidYN.Y
        End Sub
        
        '''<remarks/>
        <System.Xml.Serialization.XmlElementAttribute("CollectiveName", GetType(String), Order:=0),  _
         System.Xml.Serialization.XmlElementAttribute("ForeName", GetType(String), Order:=0),  _
         System.Xml.Serialization.XmlElementAttribute("Initials", GetType(String), Order:=0),  _
         System.Xml.Serialization.XmlElementAttribute("LastName", GetType(String), Order:=0),  _
         System.Xml.Serialization.XmlElementAttribute("Suffix", GetType(String), Order:=0),  _
         System.Xml.Serialization.XmlChoiceIdentifierAttribute("ItemsElementName")>  _
        Public Property Items() As String()
            Get
                Return Me.itemsField
            End Get
            Set
                Me.itemsField = value
                Me.RaisePropertyChanged("Items")
            End Set
        End Property
        
        '''<remarks/>
        <System.Xml.Serialization.XmlElementAttribute("ItemsElementName", Order:=1),  _
         System.Xml.Serialization.XmlIgnoreAttribute()>  _
        Public Property ItemsElementName() As ItemsChoiceType2()
            Get
                Return Me.itemsElementNameField
            End Get
            Set
                Me.itemsElementNameField = value
                Me.RaisePropertyChanged("ItemsElementName")
            End Set
        End Property
        
        '''<remarks/>
        <System.Xml.Serialization.XmlElementAttribute("NameID", Order:=2)>  _
        Public Property NameID() As NameIDType()
            Get
                Return Me.nameIDField
            End Get
            Set
                Me.nameIDField = value
                Me.RaisePropertyChanged("NameID")
            End Set
        End Property
        
        '''<remarks/>
        <System.Xml.Serialization.XmlAttributeAttribute(),  _
         System.ComponentModel.DefaultValueAttribute(AuthorTypeValidYN.Y)>  _
        Public Property ValidYN() As AuthorTypeValidYN
            Get
                Return Me.validYNField
            End Get
            Set
                Me.validYNField = value
                Me.RaisePropertyChanged("ValidYN")
            End Set
        End Property
        
        Public Event PropertyChanged As System.ComponentModel.PropertyChangedEventHandler Implements System.ComponentModel.INotifyPropertyChanged.PropertyChanged
        
        Protected Sub RaisePropertyChanged(ByVal propertyName As String)
            Dim propertyChanged As System.ComponentModel.PropertyChangedEventHandler = Me.PropertyChangedEvent
            If (Not (propertyChanged) Is Nothing) Then
                propertyChanged(Me, New System.ComponentModel.PropertyChangedEventArgs(propertyName))
            End If
        End Sub
    End Class
    
    '''<remarks/>
    <System.CodeDom.Compiler.GeneratedCodeAttribute("System.Xml", "2.0.50727.4927"),  _
     System.SerializableAttribute(),  _
     System.Xml.Serialization.XmlTypeAttribute([Namespace]:="http://www.ncbi.nlm.nih.gov/soap/eutils/efetch_pubmed", IncludeInSchema:=false)>  _
    Public Enum ItemsChoiceType2
        
        '''<remarks/>
        CollectiveName
        
        '''<remarks/>
        ForeName
        
        '''<remarks/>
        Initials
        
        '''<remarks/>
        LastName
        
        '''<remarks/>
        Suffix
    End Enum
    
    '''<remarks/>
    <System.CodeDom.Compiler.GeneratedCodeAttribute("System.Xml", "2.0.50727.4927"),  _
     System.SerializableAttribute(),  _
     System.Diagnostics.DebuggerStepThroughAttribute(),  _
     System.ComponentModel.DesignerCategoryAttribute("code"),  _
     System.Xml.Serialization.XmlTypeAttribute([Namespace]:="http://www.ncbi.nlm.nih.gov/soap/eutils/efetch_pubmed")>  _
    Partial Public Class NameIDType
        Inherits Object
        Implements System.ComponentModel.INotifyPropertyChanged
        
        Private sourceField As String
        
        Private valueField As String
        
        '''<remarks/>
        <System.Xml.Serialization.XmlAttributeAttribute()>  _
        Public Property Source() As String
            Get
                Return Me.sourceField
            End Get
            Set
                Me.sourceField = value
                Me.RaisePropertyChanged("Source")
            End Set
        End Property
        
        '''<remarks/>
        <System.Xml.Serialization.XmlTextAttribute()>  _
        Public Property Value() As String
            Get
                Return Me.valueField
            End Get
            Set
                Me.valueField = value
                Me.RaisePropertyChanged("Value")
            End Set
        End Property
        
        Public Event PropertyChanged As System.ComponentModel.PropertyChangedEventHandler Implements System.ComponentModel.INotifyPropertyChanged.PropertyChanged
        
        Protected Sub RaisePropertyChanged(ByVal propertyName As String)
            Dim propertyChanged As System.ComponentModel.PropertyChangedEventHandler = Me.PropertyChangedEvent
            If (Not (propertyChanged) Is Nothing) Then
                propertyChanged(Me, New System.ComponentModel.PropertyChangedEventArgs(propertyName))
            End If
        End Sub
    End Class
    
    '''<remarks/>
    <System.CodeDom.Compiler.GeneratedCodeAttribute("System.Xml", "2.0.50727.4927"),  _
     System.SerializableAttribute(),  _
     System.Xml.Serialization.XmlTypeAttribute(AnonymousType:=true, [Namespace]:="http://www.ncbi.nlm.nih.gov/soap/eutils/efetch_pubmed")>  _
    Public Enum AuthorTypeValidYN
        
        '''<remarks/>
        Y
        
        '''<remarks/>
        N
    End Enum
    
    '''<remarks/>
    <System.CodeDom.Compiler.GeneratedCodeAttribute("System.Xml", "2.0.50727.4927"),  _
     System.SerializableAttribute(),  _
     System.Xml.Serialization.XmlTypeAttribute(AnonymousType:=true, [Namespace]:="http://www.ncbi.nlm.nih.gov/soap/eutils/efetch_pubmed")>  _
    Public Enum AuthorListTypeCompleteYN
        
        '''<remarks/>
        Y
        
        '''<remarks/>
        N
    End Enum
    
    '''<remarks/>
    <System.CodeDom.Compiler.GeneratedCodeAttribute("System.Xml", "2.0.50727.4927"),  _
     System.SerializableAttribute(),  _
     System.Xml.Serialization.XmlTypeAttribute(AnonymousType:=true, [Namespace]:="http://www.ncbi.nlm.nih.gov/soap/eutils/efetch_pubmed")>  _
    Public Enum AuthorListTypeType
        
        '''<remarks/>
        authors
        
        '''<remarks/>
        editors
    End Enum
    
    '''<remarks/>
    <System.CodeDom.Compiler.GeneratedCodeAttribute("System.Xml", "2.0.50727.4927"),  _
     System.SerializableAttribute(),  _
     System.Diagnostics.DebuggerStepThroughAttribute(),  _
     System.ComponentModel.DesignerCategoryAttribute("code"),  _
     System.Xml.Serialization.XmlTypeAttribute([Namespace]:="http://www.ncbi.nlm.nih.gov/soap/eutils/efetch_pubmed")>  _
    Partial Public Class ELocationIDType
        Inherits Object
        Implements System.ComponentModel.INotifyPropertyChanged
        
        Private eIdTypeField As ELocationIDTypeEIdType
        
        Private validYNField As ELocationIDTypeValidYN
        
        Private valueField As String
        
        Public Sub New()
            MyBase.New
            Me.validYNField = ELocationIDTypeValidYN.Y
        End Sub
        
        '''<remarks/>
        <System.Xml.Serialization.XmlAttributeAttribute()>  _
        Public Property EIdType() As ELocationIDTypeEIdType
            Get
                Return Me.eIdTypeField
            End Get
            Set
                Me.eIdTypeField = value
                Me.RaisePropertyChanged("EIdType")
            End Set
        End Property
        
        '''<remarks/>
        <System.Xml.Serialization.XmlAttributeAttribute(),  _
         System.ComponentModel.DefaultValueAttribute(ELocationIDTypeValidYN.Y)>  _
        Public Property ValidYN() As ELocationIDTypeValidYN
            Get
                Return Me.validYNField
            End Get
            Set
                Me.validYNField = value
                Me.RaisePropertyChanged("ValidYN")
            End Set
        End Property
        
        '''<remarks/>
        <System.Xml.Serialization.XmlTextAttribute()>  _
        Public Property Value() As String
            Get
                Return Me.valueField
            End Get
            Set
                Me.valueField = value
                Me.RaisePropertyChanged("Value")
            End Set
        End Property
        
        Public Event PropertyChanged As System.ComponentModel.PropertyChangedEventHandler Implements System.ComponentModel.INotifyPropertyChanged.PropertyChanged
        
        Protected Sub RaisePropertyChanged(ByVal propertyName As String)
            Dim propertyChanged As System.ComponentModel.PropertyChangedEventHandler = Me.PropertyChangedEvent
            If (Not (propertyChanged) Is Nothing) Then
                propertyChanged(Me, New System.ComponentModel.PropertyChangedEventArgs(propertyName))
            End If
        End Sub
    End Class
    
    '''<remarks/>
    <System.CodeDom.Compiler.GeneratedCodeAttribute("System.Xml", "2.0.50727.4927"),  _
     System.SerializableAttribute(),  _
     System.Xml.Serialization.XmlTypeAttribute(AnonymousType:=true, [Namespace]:="http://www.ncbi.nlm.nih.gov/soap/eutils/efetch_pubmed")>  _
    Public Enum ELocationIDTypeEIdType
        
        '''<remarks/>
        doi
        
        '''<remarks/>
        pii
    End Enum
    
    '''<remarks/>
    <System.CodeDom.Compiler.GeneratedCodeAttribute("System.Xml", "2.0.50727.4927"),  _
     System.SerializableAttribute(),  _
     System.Xml.Serialization.XmlTypeAttribute(AnonymousType:=true, [Namespace]:="http://www.ncbi.nlm.nih.gov/soap/eutils/efetch_pubmed")>  _
    Public Enum ELocationIDTypeValidYN
        
        '''<remarks/>
        Y
        
        '''<remarks/>
        N
    End Enum
    
    '''<remarks/>
    <System.CodeDom.Compiler.GeneratedCodeAttribute("System.Xml", "2.0.50727.4927"),  _
     System.SerializableAttribute(),  _
     System.Diagnostics.DebuggerStepThroughAttribute(),  _
     System.ComponentModel.DesignerCategoryAttribute("code"),  _
     System.Xml.Serialization.XmlTypeAttribute([Namespace]:="http://www.ncbi.nlm.nih.gov/soap/eutils/efetch_pubmed")>  _
    Partial Public Class BookDocumentType
        Inherits Object
        Implements System.ComponentModel.INotifyPropertyChanged
        
        Private pMIDField As PMIDType
        
        Private articleIdListField() As ArticleIdType
        
        Private bookField As BookType
        
        Private locationLabelField() As LocationLabelType
        
        Private articleTitleField As ArticleTitleType
        
        Private vernacularTitleField As String
        
        Private paginationField As PaginationType
        
        Private languageField() As String
        
        Private authorListField() As AuthorListType
        
        Private groupListField As GroupList
        
        Private publicationTypeField() As String
        
        Private abstractField As AbstractType
        
        Private sectionsField() As SectionType
        
        Private keywordListField() As KeywordListType
        
        Private contributionDateField As ContributionDateType
        
        Private dateRevisedField As DateRevisedType
        
        Private citationStringField As String
        
        Private grantListField As GrantListType
        
        '''<remarks/>
        <System.Xml.Serialization.XmlElementAttribute(Order:=0)>  _
        Public Property PMID() As PMIDType
            Get
                Return Me.pMIDField
            End Get
            Set
                Me.pMIDField = value
                Me.RaisePropertyChanged("PMID")
            End Set
        End Property
        
        '''<remarks/>
        <System.Xml.Serialization.XmlArrayAttribute(Order:=1),  _
         System.Xml.Serialization.XmlArrayItemAttribute("ArticleId", IsNullable:=false)>  _
        Public Property ArticleIdList() As ArticleIdType()
            Get
                Return Me.articleIdListField
            End Get
            Set
                Me.articleIdListField = value
                Me.RaisePropertyChanged("ArticleIdList")
            End Set
        End Property
        
        '''<remarks/>
        <System.Xml.Serialization.XmlElementAttribute(Order:=2)>  _
        Public Property Book() As BookType
            Get
                Return Me.bookField
            End Get
            Set
                Me.bookField = value
                Me.RaisePropertyChanged("Book")
            End Set
        End Property
        
        '''<remarks/>
        <System.Xml.Serialization.XmlElementAttribute("LocationLabel", Order:=3)>  _
        Public Property LocationLabel() As LocationLabelType()
            Get
                Return Me.locationLabelField
            End Get
            Set
                Me.locationLabelField = value
                Me.RaisePropertyChanged("LocationLabel")
            End Set
        End Property
        
        '''<remarks/>
        <System.Xml.Serialization.XmlElementAttribute(Order:=4)>  _
        Public Property ArticleTitle() As ArticleTitleType
            Get
                Return Me.articleTitleField
            End Get
            Set
                Me.articleTitleField = value
                Me.RaisePropertyChanged("ArticleTitle")
            End Set
        End Property
        
        '''<remarks/>
        <System.Xml.Serialization.XmlElementAttribute(Order:=5)>  _
        Public Property VernacularTitle() As String
            Get
                Return Me.vernacularTitleField
            End Get
            Set
                Me.vernacularTitleField = value
                Me.RaisePropertyChanged("VernacularTitle")
            End Set
        End Property
        
        '''<remarks/>
        <System.Xml.Serialization.XmlElementAttribute(Order:=6)>  _
        Public Property Pagination() As PaginationType
            Get
                Return Me.paginationField
            End Get
            Set
                Me.paginationField = value
                Me.RaisePropertyChanged("Pagination")
            End Set
        End Property
        
        '''<remarks/>
        <System.Xml.Serialization.XmlElementAttribute("Language", Order:=7)>  _
        Public Property Language() As String()
            Get
                Return Me.languageField
            End Get
            Set
                Me.languageField = value
                Me.RaisePropertyChanged("Language")
            End Set
        End Property
        
        '''<remarks/>
        <System.Xml.Serialization.XmlElementAttribute("AuthorList", Order:=8)>  _
        Public Property AuthorList() As AuthorListType()
            Get
                Return Me.authorListField
            End Get
            Set
                Me.authorListField = value
                Me.RaisePropertyChanged("AuthorList")
            End Set
        End Property
        
        '''<remarks/>
        <System.Xml.Serialization.XmlElementAttribute(Order:=9)>  _
        Public Property GroupList() As GroupList
            Get
                Return Me.groupListField
            End Get
            Set
                Me.groupListField = value
                Me.RaisePropertyChanged("GroupList")
            End Set
        End Property
        
        '''<remarks/>
        <System.Xml.Serialization.XmlElementAttribute("PublicationType", Order:=10)>  _
        Public Property PublicationType() As String()
            Get
                Return Me.publicationTypeField
            End Get
            Set
                Me.publicationTypeField = value
                Me.RaisePropertyChanged("PublicationType")
            End Set
        End Property
        
        '''<remarks/>
        <System.Xml.Serialization.XmlElementAttribute(Order:=11)>  _
        Public Property Abstract() As AbstractType
            Get
                Return Me.abstractField
            End Get
            Set
                Me.abstractField = value
                Me.RaisePropertyChanged("Abstract")
            End Set
        End Property
        
        '''<remarks/>
        <System.Xml.Serialization.XmlArrayAttribute(Order:=12),  _
         System.Xml.Serialization.XmlArrayItemAttribute("Section", IsNullable:=false)>  _
        Public Property Sections() As SectionType()
            Get
                Return Me.sectionsField
            End Get
            Set
                Me.sectionsField = value
                Me.RaisePropertyChanged("Sections")
            End Set
        End Property
        
        '''<remarks/>
        <System.Xml.Serialization.XmlElementAttribute("KeywordList", Order:=13)>  _
        Public Property KeywordList() As KeywordListType()
            Get
                Return Me.keywordListField
            End Get
            Set
                Me.keywordListField = value
                Me.RaisePropertyChanged("KeywordList")
            End Set
        End Property
        
        '''<remarks/>
        <System.Xml.Serialization.XmlElementAttribute(Order:=14)>  _
        Public Property ContributionDate() As ContributionDateType
            Get
                Return Me.contributionDateField
            End Get
            Set
                Me.contributionDateField = value
                Me.RaisePropertyChanged("ContributionDate")
            End Set
        End Property
        
        '''<remarks/>
        <System.Xml.Serialization.XmlElementAttribute(Order:=15)>  _
        Public Property DateRevised() As DateRevisedType
            Get
                Return Me.dateRevisedField
            End Get
            Set
                Me.dateRevisedField = value
                Me.RaisePropertyChanged("DateRevised")
            End Set
        End Property
        
        '''<remarks/>
        <System.Xml.Serialization.XmlElementAttribute(Order:=16)>  _
        Public Property CitationString() As String
            Get
                Return Me.citationStringField
            End Get
            Set
                Me.citationStringField = value
                Me.RaisePropertyChanged("CitationString")
            End Set
        End Property
        
        '''<remarks/>
        <System.Xml.Serialization.XmlElementAttribute(Order:=17)>  _
        Public Property GrantList() As GrantListType
            Get
                Return Me.grantListField
            End Get
            Set
                Me.grantListField = value
                Me.RaisePropertyChanged("GrantList")
            End Set
        End Property
        
        Public Event PropertyChanged As System.ComponentModel.PropertyChangedEventHandler Implements System.ComponentModel.INotifyPropertyChanged.PropertyChanged
        
        Protected Sub RaisePropertyChanged(ByVal propertyName As String)
            Dim propertyChanged As System.ComponentModel.PropertyChangedEventHandler = Me.PropertyChangedEvent
            If (Not (propertyChanged) Is Nothing) Then
                propertyChanged(Me, New System.ComponentModel.PropertyChangedEventArgs(propertyName))
            End If
        End Sub
    End Class
    
    '''<remarks/>
    <System.CodeDom.Compiler.GeneratedCodeAttribute("System.Xml", "2.0.50727.4927"),  _
     System.SerializableAttribute(),  _
     System.Diagnostics.DebuggerStepThroughAttribute(),  _
     System.ComponentModel.DesignerCategoryAttribute("code"),  _
     System.Xml.Serialization.XmlTypeAttribute([Namespace]:="http://www.ncbi.nlm.nih.gov/soap/eutils/efetch_pubmed")>  _
    Partial Public Class PMIDType
        Inherits Object
        Implements System.ComponentModel.INotifyPropertyChanged
        
        Private versionField As String
        
        Private valueField As String
        
        '''<remarks/>
        <System.Xml.Serialization.XmlAttributeAttribute()>  _
        Public Property Version() As String
            Get
                Return Me.versionField
            End Get
            Set
                Me.versionField = value
                Me.RaisePropertyChanged("Version")
            End Set
        End Property
        
        '''<remarks/>
        <System.Xml.Serialization.XmlTextAttribute()>  _
        Public Property Value() As String
            Get
                Return Me.valueField
            End Get
            Set
                Me.valueField = value
                Me.RaisePropertyChanged("Value")
            End Set
        End Property
        
        Public Event PropertyChanged As System.ComponentModel.PropertyChangedEventHandler Implements System.ComponentModel.INotifyPropertyChanged.PropertyChanged
        
        Protected Sub RaisePropertyChanged(ByVal propertyName As String)
            Dim propertyChanged As System.ComponentModel.PropertyChangedEventHandler = Me.PropertyChangedEvent
            If (Not (propertyChanged) Is Nothing) Then
                propertyChanged(Me, New System.ComponentModel.PropertyChangedEventArgs(propertyName))
            End If
        End Sub
    End Class
    
    '''<remarks/>
    <System.CodeDom.Compiler.GeneratedCodeAttribute("System.Xml", "2.0.50727.4927"),  _
     System.SerializableAttribute(),  _
     System.Diagnostics.DebuggerStepThroughAttribute(),  _
     System.ComponentModel.DesignerCategoryAttribute("code"),  _
     System.Xml.Serialization.XmlTypeAttribute([Namespace]:="http://www.ncbi.nlm.nih.gov/soap/eutils/efetch_pubmed")>  _
    Partial Public Class ArticleTitleType
        Inherits Object
        Implements System.ComponentModel.INotifyPropertyChanged
        
        Private bookField As String
        
        Private partField As String
        
        Private secField As String
        
        Private valueField As String
        
        '''<remarks/>
        <System.Xml.Serialization.XmlAttributeAttribute()>  _
        Public Property book() As String
            Get
                Return Me.bookField
            End Get
            Set
                Me.bookField = value
                Me.RaisePropertyChanged("book")
            End Set
        End Property
        
        '''<remarks/>
        <System.Xml.Serialization.XmlAttributeAttribute()>  _
        Public Property part() As String
            Get
                Return Me.partField
            End Get
            Set
                Me.partField = value
                Me.RaisePropertyChanged("part")
            End Set
        End Property
        
        '''<remarks/>
        <System.Xml.Serialization.XmlAttributeAttribute()>  _
        Public Property sec() As String
            Get
                Return Me.secField
            End Get
            Set
                Me.secField = value
                Me.RaisePropertyChanged("sec")
            End Set
        End Property
        
        '''<remarks/>
        <System.Xml.Serialization.XmlTextAttribute()>  _
        Public Property Value() As String
            Get
                Return Me.valueField
            End Get
            Set
                Me.valueField = value
                Me.RaisePropertyChanged("Value")
            End Set
        End Property
        
        Public Event PropertyChanged As System.ComponentModel.PropertyChangedEventHandler Implements System.ComponentModel.INotifyPropertyChanged.PropertyChanged
        
        Protected Sub RaisePropertyChanged(ByVal propertyName As String)
            Dim propertyChanged As System.ComponentModel.PropertyChangedEventHandler = Me.PropertyChangedEvent
            If (Not (propertyChanged) Is Nothing) Then
                propertyChanged(Me, New System.ComponentModel.PropertyChangedEventArgs(propertyName))
            End If
        End Sub
    End Class
    
    '''<remarks/>
    <System.CodeDom.Compiler.GeneratedCodeAttribute("System.Xml", "2.0.50727.4927"),  _
     System.SerializableAttribute(),  _
     System.Diagnostics.DebuggerStepThroughAttribute(),  _
     System.ComponentModel.DesignerCategoryAttribute("code"),  _
     System.Xml.Serialization.XmlTypeAttribute([Namespace]:="http://www.ncbi.nlm.nih.gov/soap/eutils/efetch_pubmed")>  _
    Partial Public Class PaginationType
        Inherits Object
        Implements System.ComponentModel.INotifyPropertyChanged
        
        Private itemsField() As String
        
        Private itemsElementNameField() As ItemsChoiceType1
        
        '''<remarks/>
        <System.Xml.Serialization.XmlElementAttribute("EndPage", GetType(String), Order:=0),  _
         System.Xml.Serialization.XmlElementAttribute("MedlinePgn", GetType(String), Order:=0),  _
         System.Xml.Serialization.XmlElementAttribute("StartPage", GetType(String), Order:=0),  _
         System.Xml.Serialization.XmlChoiceIdentifierAttribute("ItemsElementName")>  _
        Public Property Items() As String()
            Get
                Return Me.itemsField
            End Get
            Set
                Me.itemsField = value
                Me.RaisePropertyChanged("Items")
            End Set
        End Property
        
        '''<remarks/>
        <System.Xml.Serialization.XmlElementAttribute("ItemsElementName", Order:=1),  _
         System.Xml.Serialization.XmlIgnoreAttribute()>  _
        Public Property ItemsElementName() As ItemsChoiceType1()
            Get
                Return Me.itemsElementNameField
            End Get
            Set
                Me.itemsElementNameField = value
                Me.RaisePropertyChanged("ItemsElementName")
            End Set
        End Property
        
        Public Event PropertyChanged As System.ComponentModel.PropertyChangedEventHandler Implements System.ComponentModel.INotifyPropertyChanged.PropertyChanged
        
        Protected Sub RaisePropertyChanged(ByVal propertyName As String)
            Dim propertyChanged As System.ComponentModel.PropertyChangedEventHandler = Me.PropertyChangedEvent
            If (Not (propertyChanged) Is Nothing) Then
                propertyChanged(Me, New System.ComponentModel.PropertyChangedEventArgs(propertyName))
            End If
        End Sub
    End Class
    
    '''<remarks/>
    <System.CodeDom.Compiler.GeneratedCodeAttribute("System.Xml", "2.0.50727.4927"),  _
     System.SerializableAttribute(),  _
     System.Xml.Serialization.XmlTypeAttribute([Namespace]:="http://www.ncbi.nlm.nih.gov/soap/eutils/efetch_pubmed", IncludeInSchema:=false)>  _
    Public Enum ItemsChoiceType1
        
        '''<remarks/>
        EndPage
        
        '''<remarks/>
        MedlinePgn
        
        '''<remarks/>
        StartPage
    End Enum
    
    '''<remarks/>
    <System.CodeDom.Compiler.GeneratedCodeAttribute("System.Xml", "2.0.50727.4927"),  _
     System.SerializableAttribute(),  _
     System.Diagnostics.DebuggerStepThroughAttribute(),  _
     System.ComponentModel.DesignerCategoryAttribute("code"),  _
     System.Xml.Serialization.XmlTypeAttribute(AnonymousType:=true, [Namespace]:="http://www.ncbi.nlm.nih.gov/soap/eutils/efetch_pubmed")>  _
    Partial Public Class GroupList
        Inherits Object
        Implements System.ComponentModel.INotifyPropertyChanged
        
        Public Event PropertyChanged As System.ComponentModel.PropertyChangedEventHandler Implements System.ComponentModel.INotifyPropertyChanged.PropertyChanged
        
        Protected Sub RaisePropertyChanged(ByVal propertyName As String)
            Dim propertyChanged As System.ComponentModel.PropertyChangedEventHandler = Me.PropertyChangedEvent
            If (Not (propertyChanged) Is Nothing) Then
                propertyChanged(Me, New System.ComponentModel.PropertyChangedEventArgs(propertyName))
            End If
        End Sub
    End Class
    
    '''<remarks/>
    <System.CodeDom.Compiler.GeneratedCodeAttribute("System.Xml", "2.0.50727.4927"),  _
     System.SerializableAttribute(),  _
     System.Diagnostics.DebuggerStepThroughAttribute(),  _
     System.ComponentModel.DesignerCategoryAttribute("code"),  _
     System.Xml.Serialization.XmlTypeAttribute([Namespace]:="http://www.ncbi.nlm.nih.gov/soap/eutils/efetch_pubmed")>  _
    Partial Public Class AbstractType
        Inherits Object
        Implements System.ComponentModel.INotifyPropertyChanged
        
        Private abstractTextField() As AbstractTextType
        
        Private copyrightInformationField As String
        
        '''<remarks/>
        <System.Xml.Serialization.XmlElementAttribute("AbstractText", Order:=0)>  _
        Public Property AbstractText() As AbstractTextType()
            Get
                Return Me.abstractTextField
            End Get
            Set
                Me.abstractTextField = value
                Me.RaisePropertyChanged("AbstractText")
            End Set
        End Property
        
        '''<remarks/>
        <System.Xml.Serialization.XmlElementAttribute(Order:=1)>  _
        Public Property CopyrightInformation() As String
            Get
                Return Me.copyrightInformationField
            End Get
            Set
                Me.copyrightInformationField = value
                Me.RaisePropertyChanged("CopyrightInformation")
            End Set
        End Property
        
        Public Event PropertyChanged As System.ComponentModel.PropertyChangedEventHandler Implements System.ComponentModel.INotifyPropertyChanged.PropertyChanged
        
        Protected Sub RaisePropertyChanged(ByVal propertyName As String)
            Dim propertyChanged As System.ComponentModel.PropertyChangedEventHandler = Me.PropertyChangedEvent
            If (Not (propertyChanged) Is Nothing) Then
                propertyChanged(Me, New System.ComponentModel.PropertyChangedEventArgs(propertyName))
            End If
        End Sub
    End Class
    
    '''<remarks/>
    <System.CodeDom.Compiler.GeneratedCodeAttribute("System.Xml", "2.0.50727.4927"),  _
     System.SerializableAttribute(),  _
     System.Diagnostics.DebuggerStepThroughAttribute(),  _
     System.ComponentModel.DesignerCategoryAttribute("code"),  _
     System.Xml.Serialization.XmlTypeAttribute([Namespace]:="http://www.ncbi.nlm.nih.gov/soap/eutils/efetch_pubmed")>  _
    Partial Public Class AbstractTextType
        Inherits Object
        Implements System.ComponentModel.INotifyPropertyChanged
        
        Private labelField As String
        
        Private nlmCategoryField As AbstractTextTypeNlmCategory
        
        Private nlmCategoryFieldSpecified As Boolean
        
        Private valueField As String
        
        '''<remarks/>
        <System.Xml.Serialization.XmlAttributeAttribute()>  _
        Public Property Label() As String
            Get
                Return Me.labelField
            End Get
            Set
                Me.labelField = value
                Me.RaisePropertyChanged("Label")
            End Set
        End Property
        
        '''<remarks/>
        <System.Xml.Serialization.XmlAttributeAttribute()>  _
        Public Property NlmCategory() As AbstractTextTypeNlmCategory
            Get
                Return Me.nlmCategoryField
            End Get
            Set
                Me.nlmCategoryField = value
                Me.RaisePropertyChanged("NlmCategory")
            End Set
        End Property
        
        '''<remarks/>
        <System.Xml.Serialization.XmlIgnoreAttribute()>  _
        Public Property NlmCategorySpecified() As Boolean
            Get
                Return Me.nlmCategoryFieldSpecified
            End Get
            Set
                Me.nlmCategoryFieldSpecified = value
                Me.RaisePropertyChanged("NlmCategorySpecified")
            End Set
        End Property
        
        '''<remarks/>
        <System.Xml.Serialization.XmlTextAttribute()>  _
        Public Property Value() As String
            Get
                Return Me.valueField
            End Get
            Set
                Me.valueField = value
                Me.RaisePropertyChanged("Value")
            End Set
        End Property
        
        Public Event PropertyChanged As System.ComponentModel.PropertyChangedEventHandler Implements System.ComponentModel.INotifyPropertyChanged.PropertyChanged
        
        Protected Sub RaisePropertyChanged(ByVal propertyName As String)
            Dim propertyChanged As System.ComponentModel.PropertyChangedEventHandler = Me.PropertyChangedEvent
            If (Not (propertyChanged) Is Nothing) Then
                propertyChanged(Me, New System.ComponentModel.PropertyChangedEventArgs(propertyName))
            End If
        End Sub
    End Class
    
    '''<remarks/>
    <System.CodeDom.Compiler.GeneratedCodeAttribute("System.Xml", "2.0.50727.4927"),  _
     System.SerializableAttribute(),  _
     System.Xml.Serialization.XmlTypeAttribute(AnonymousType:=true, [Namespace]:="http://www.ncbi.nlm.nih.gov/soap/eutils/efetch_pubmed")>  _
    Public Enum AbstractTextTypeNlmCategory
        
        '''<remarks/>
        UNLABELLED
        
        '''<remarks/>
        BACKGROUND
        
        '''<remarks/>
        OBJECTIVE
        
        '''<remarks/>
        METHODS
        
        '''<remarks/>
        RESULTS
        
        '''<remarks/>
        CONCLUSIONS
    End Enum
    
    '''<remarks/>
    <System.CodeDom.Compiler.GeneratedCodeAttribute("System.Xml", "2.0.50727.4927"),  _
     System.SerializableAttribute(),  _
     System.Diagnostics.DebuggerStepThroughAttribute(),  _
     System.ComponentModel.DesignerCategoryAttribute("code"),  _
     System.Xml.Serialization.XmlTypeAttribute([Namespace]:="http://www.ncbi.nlm.nih.gov/soap/eutils/efetch_pubmed")>  _
    Partial Public Class KeywordListType
        Inherits Object
        Implements System.ComponentModel.INotifyPropertyChanged
        
        Private keywordField() As KeywordType
        
        Private ownerField As KeywordListTypeOwner
        
        Public Sub New()
            MyBase.New
            Me.ownerField = KeywordListTypeOwner.NLM
        End Sub
        
        '''<remarks/>
        <System.Xml.Serialization.XmlElementAttribute("Keyword", Order:=0)>  _
        Public Property Keyword() As KeywordType()
            Get
                Return Me.keywordField
            End Get
            Set
                Me.keywordField = value
                Me.RaisePropertyChanged("Keyword")
            End Set
        End Property
        
        '''<remarks/>
        <System.Xml.Serialization.XmlAttributeAttribute(),  _
         System.ComponentModel.DefaultValueAttribute(KeywordListTypeOwner.NLM)>  _
        Public Property Owner() As KeywordListTypeOwner
            Get
                Return Me.ownerField
            End Get
            Set
                Me.ownerField = value
                Me.RaisePropertyChanged("Owner")
            End Set
        End Property
        
        Public Event PropertyChanged As System.ComponentModel.PropertyChangedEventHandler Implements System.ComponentModel.INotifyPropertyChanged.PropertyChanged
        
        Protected Sub RaisePropertyChanged(ByVal propertyName As String)
            Dim propertyChanged As System.ComponentModel.PropertyChangedEventHandler = Me.PropertyChangedEvent
            If (Not (propertyChanged) Is Nothing) Then
                propertyChanged(Me, New System.ComponentModel.PropertyChangedEventArgs(propertyName))
            End If
        End Sub
    End Class
    
    '''<remarks/>
    <System.CodeDom.Compiler.GeneratedCodeAttribute("System.Xml", "2.0.50727.4927"),  _
     System.SerializableAttribute(),  _
     System.Diagnostics.DebuggerStepThroughAttribute(),  _
     System.ComponentModel.DesignerCategoryAttribute("code"),  _
     System.Xml.Serialization.XmlTypeAttribute([Namespace]:="http://www.ncbi.nlm.nih.gov/soap/eutils/efetch_pubmed")>  _
    Partial Public Class KeywordType
        Inherits Object
        Implements System.ComponentModel.INotifyPropertyChanged
        
        Private majorTopicYNField As KeywordTypeMajorTopicYN
        
        Private valueField As String
        
        Public Sub New()
            MyBase.New
            Me.majorTopicYNField = KeywordTypeMajorTopicYN.N
        End Sub
        
        '''<remarks/>
        <System.Xml.Serialization.XmlAttributeAttribute(),  _
         System.ComponentModel.DefaultValueAttribute(KeywordTypeMajorTopicYN.N)>  _
        Public Property MajorTopicYN() As KeywordTypeMajorTopicYN
            Get
                Return Me.majorTopicYNField
            End Get
            Set
                Me.majorTopicYNField = value
                Me.RaisePropertyChanged("MajorTopicYN")
            End Set
        End Property
        
        '''<remarks/>
        <System.Xml.Serialization.XmlTextAttribute()>  _
        Public Property Value() As String
            Get
                Return Me.valueField
            End Get
            Set
                Me.valueField = value
                Me.RaisePropertyChanged("Value")
            End Set
        End Property
        
        Public Event PropertyChanged As System.ComponentModel.PropertyChangedEventHandler Implements System.ComponentModel.INotifyPropertyChanged.PropertyChanged
        
        Protected Sub RaisePropertyChanged(ByVal propertyName As String)
            Dim propertyChanged As System.ComponentModel.PropertyChangedEventHandler = Me.PropertyChangedEvent
            If (Not (propertyChanged) Is Nothing) Then
                propertyChanged(Me, New System.ComponentModel.PropertyChangedEventArgs(propertyName))
            End If
        End Sub
    End Class
    
    '''<remarks/>
    <System.CodeDom.Compiler.GeneratedCodeAttribute("System.Xml", "2.0.50727.4927"),  _
     System.SerializableAttribute(),  _
     System.Xml.Serialization.XmlTypeAttribute(AnonymousType:=true, [Namespace]:="http://www.ncbi.nlm.nih.gov/soap/eutils/efetch_pubmed")>  _
    Public Enum KeywordTypeMajorTopicYN
        
        '''<remarks/>
        Y
        
        '''<remarks/>
        N
    End Enum
    
    '''<remarks/>
    <System.CodeDom.Compiler.GeneratedCodeAttribute("System.Xml", "2.0.50727.4927"),  _
     System.SerializableAttribute(),  _
     System.Xml.Serialization.XmlTypeAttribute(AnonymousType:=true, [Namespace]:="http://www.ncbi.nlm.nih.gov/soap/eutils/efetch_pubmed")>  _
    Public Enum KeywordListTypeOwner
        
        '''<remarks/>
        NLM
        
        '''<remarks/>
        <System.Xml.Serialization.XmlEnumAttribute("NLM-AUTO")>  _
        NLMAUTO
        
        '''<remarks/>
        NASA
        
        '''<remarks/>
        PIP
        
        '''<remarks/>
        KIE
        
        '''<remarks/>
        NOTNLM
    End Enum
    
    '''<remarks/>
    <System.CodeDom.Compiler.GeneratedCodeAttribute("System.Xml", "2.0.50727.4927"),  _
     System.SerializableAttribute(),  _
     System.Diagnostics.DebuggerStepThroughAttribute(),  _
     System.ComponentModel.DesignerCategoryAttribute("code"),  _
     System.Xml.Serialization.XmlTypeAttribute([Namespace]:="http://www.ncbi.nlm.nih.gov/soap/eutils/efetch_pubmed")>  _
    Partial Public Class DateRevisedType
        Inherits Object
        Implements System.ComponentModel.INotifyPropertyChanged
        
        Private yearField As String
        
        Private monthField As String
        
        Private dayField As String
        
        '''<remarks/>
        <System.Xml.Serialization.XmlElementAttribute(Order:=0)>  _
        Public Property Year() As String
            Get
                Return Me.yearField
            End Get
            Set
                Me.yearField = value
                Me.RaisePropertyChanged("Year")
            End Set
        End Property
        
        '''<remarks/>
        <System.Xml.Serialization.XmlElementAttribute(Order:=1)>  _
        Public Property Month() As String
            Get
                Return Me.monthField
            End Get
            Set
                Me.monthField = value
                Me.RaisePropertyChanged("Month")
            End Set
        End Property
        
        '''<remarks/>
        <System.Xml.Serialization.XmlElementAttribute(Order:=2)>  _
        Public Property Day() As String
            Get
                Return Me.dayField
            End Get
            Set
                Me.dayField = value
                Me.RaisePropertyChanged("Day")
            End Set
        End Property
        
        Public Event PropertyChanged As System.ComponentModel.PropertyChangedEventHandler Implements System.ComponentModel.INotifyPropertyChanged.PropertyChanged
        
        Protected Sub RaisePropertyChanged(ByVal propertyName As String)
            Dim propertyChanged As System.ComponentModel.PropertyChangedEventHandler = Me.PropertyChangedEvent
            If (Not (propertyChanged) Is Nothing) Then
                propertyChanged(Me, New System.ComponentModel.PropertyChangedEventArgs(propertyName))
            End If
        End Sub
    End Class
    
    '''<remarks/>
    <System.CodeDom.Compiler.GeneratedCodeAttribute("System.Xml", "2.0.50727.4927"),  _
     System.SerializableAttribute(),  _
     System.Diagnostics.DebuggerStepThroughAttribute(),  _
     System.ComponentModel.DesignerCategoryAttribute("code"),  _
     System.Xml.Serialization.XmlTypeAttribute([Namespace]:="http://www.ncbi.nlm.nih.gov/soap/eutils/efetch_pubmed")>  _
    Partial Public Class GrantListType
        Inherits Object
        Implements System.ComponentModel.INotifyPropertyChanged
        
        Private grantField() As GrantType
        
        Private completeYNField As GrantListTypeCompleteYN
        
        Public Sub New()
            MyBase.New
            Me.completeYNField = GrantListTypeCompleteYN.Y
        End Sub
        
        '''<remarks/>
        <System.Xml.Serialization.XmlElementAttribute("Grant", Order:=0)>  _
        Public Property Grant() As GrantType()
            Get
                Return Me.grantField
            End Get
            Set
                Me.grantField = value
                Me.RaisePropertyChanged("Grant")
            End Set
        End Property
        
        '''<remarks/>
        <System.Xml.Serialization.XmlAttributeAttribute(),  _
         System.ComponentModel.DefaultValueAttribute(GrantListTypeCompleteYN.Y)>  _
        Public Property CompleteYN() As GrantListTypeCompleteYN
            Get
                Return Me.completeYNField
            End Get
            Set
                Me.completeYNField = value
                Me.RaisePropertyChanged("CompleteYN")
            End Set
        End Property
        
        Public Event PropertyChanged As System.ComponentModel.PropertyChangedEventHandler Implements System.ComponentModel.INotifyPropertyChanged.PropertyChanged
        
        Protected Sub RaisePropertyChanged(ByVal propertyName As String)
            Dim propertyChanged As System.ComponentModel.PropertyChangedEventHandler = Me.PropertyChangedEvent
            If (Not (propertyChanged) Is Nothing) Then
                propertyChanged(Me, New System.ComponentModel.PropertyChangedEventArgs(propertyName))
            End If
        End Sub
    End Class
    
    '''<remarks/>
    <System.CodeDom.Compiler.GeneratedCodeAttribute("System.Xml", "2.0.50727.4927"),  _
     System.SerializableAttribute(),  _
     System.Diagnostics.DebuggerStepThroughAttribute(),  _
     System.ComponentModel.DesignerCategoryAttribute("code"),  _
     System.Xml.Serialization.XmlTypeAttribute([Namespace]:="http://www.ncbi.nlm.nih.gov/soap/eutils/efetch_pubmed")>  _
    Partial Public Class GrantType
        Inherits Object
        Implements System.ComponentModel.INotifyPropertyChanged
        
        Private grantIDField As String
        
        Private acronymField As String
        
        Private agencyField As String
        
        Private countryField As String
        
        '''<remarks/>
        <System.Xml.Serialization.XmlElementAttribute(Order:=0)>  _
        Public Property GrantID() As String
            Get
                Return Me.grantIDField
            End Get
            Set
                Me.grantIDField = value
                Me.RaisePropertyChanged("GrantID")
            End Set
        End Property
        
        '''<remarks/>
        <System.Xml.Serialization.XmlElementAttribute(Order:=1)>  _
        Public Property Acronym() As String
            Get
                Return Me.acronymField
            End Get
            Set
                Me.acronymField = value
                Me.RaisePropertyChanged("Acronym")
            End Set
        End Property
        
        '''<remarks/>
        <System.Xml.Serialization.XmlElementAttribute(Order:=2)>  _
        Public Property Agency() As String
            Get
                Return Me.agencyField
            End Get
            Set
                Me.agencyField = value
                Me.RaisePropertyChanged("Agency")
            End Set
        End Property
        
        '''<remarks/>
        <System.Xml.Serialization.XmlElementAttribute(Order:=3)>  _
        Public Property Country() As String
            Get
                Return Me.countryField
            End Get
            Set
                Me.countryField = value
                Me.RaisePropertyChanged("Country")
            End Set
        End Property
        
        Public Event PropertyChanged As System.ComponentModel.PropertyChangedEventHandler Implements System.ComponentModel.INotifyPropertyChanged.PropertyChanged
        
        Protected Sub RaisePropertyChanged(ByVal propertyName As String)
            Dim propertyChanged As System.ComponentModel.PropertyChangedEventHandler = Me.PropertyChangedEvent
            If (Not (propertyChanged) Is Nothing) Then
                propertyChanged(Me, New System.ComponentModel.PropertyChangedEventArgs(propertyName))
            End If
        End Sub
    End Class
    
    '''<remarks/>
    <System.CodeDom.Compiler.GeneratedCodeAttribute("System.Xml", "2.0.50727.4927"),  _
     System.SerializableAttribute(),  _
     System.Xml.Serialization.XmlTypeAttribute(AnonymousType:=true, [Namespace]:="http://www.ncbi.nlm.nih.gov/soap/eutils/efetch_pubmed")>  _
    Public Enum GrantListTypeCompleteYN
        
        '''<remarks/>
        Y
        
        '''<remarks/>
        N
    End Enum
    
    '''<remarks/>
    <System.CodeDom.Compiler.GeneratedCodeAttribute("System.Xml", "2.0.50727.4927"),  _
     System.SerializableAttribute(),  _
     System.Diagnostics.DebuggerStepThroughAttribute(),  _
     System.ComponentModel.DesignerCategoryAttribute("code"),  _
     System.Xml.Serialization.XmlTypeAttribute([Namespace]:="http://www.ncbi.nlm.nih.gov/soap/eutils/efetch_pubmed")>  _
    Partial Public Class PubmedBookArticleType
        Inherits Object
        Implements System.ComponentModel.INotifyPropertyChanged
        
        Private bookDocumentField As BookDocumentType
        
        Private pubmedBookDataField As PubmedBookDataType
        
        '''<remarks/>
        <System.Xml.Serialization.XmlElementAttribute(Order:=0)>  _
        Public Property BookDocument() As BookDocumentType
            Get
                Return Me.bookDocumentField
            End Get
            Set
                Me.bookDocumentField = value
                Me.RaisePropertyChanged("BookDocument")
            End Set
        End Property
        
        '''<remarks/>
        <System.Xml.Serialization.XmlElementAttribute(Order:=1)>  _
        Public Property PubmedBookData() As PubmedBookDataType
            Get
                Return Me.pubmedBookDataField
            End Get
            Set
                Me.pubmedBookDataField = value
                Me.RaisePropertyChanged("PubmedBookData")
            End Set
        End Property
        
        Public Event PropertyChanged As System.ComponentModel.PropertyChangedEventHandler Implements System.ComponentModel.INotifyPropertyChanged.PropertyChanged
        
        Protected Sub RaisePropertyChanged(ByVal propertyName As String)
            Dim propertyChanged As System.ComponentModel.PropertyChangedEventHandler = Me.PropertyChangedEvent
            If (Not (propertyChanged) Is Nothing) Then
                propertyChanged(Me, New System.ComponentModel.PropertyChangedEventArgs(propertyName))
            End If
        End Sub
    End Class
    
    '''<remarks/>
    <System.CodeDom.Compiler.GeneratedCodeAttribute("System.Xml", "2.0.50727.4927"),  _
     System.SerializableAttribute(),  _
     System.Diagnostics.DebuggerStepThroughAttribute(),  _
     System.ComponentModel.DesignerCategoryAttribute("code"),  _
     System.Xml.Serialization.XmlTypeAttribute([Namespace]:="http://www.ncbi.nlm.nih.gov/soap/eutils/efetch_pubmed")>  _
    Partial Public Class PubmedDataType
        Inherits Object
        Implements System.ComponentModel.INotifyPropertyChanged
        
        Private historyField() As PubMedPubDateType
        
        Private publicationStatusField As String
        
        Private articleIdListField() As ArticleIdType
        
        Private objectListField As ObjectListType
        
        '''<remarks/>
        <System.Xml.Serialization.XmlArrayAttribute(Order:=0),  _
         System.Xml.Serialization.XmlArrayItemAttribute("PubMedPubDate", IsNullable:=false)>  _
        Public Property History() As PubMedPubDateType()
            Get
                Return Me.historyField
            End Get
            Set
                Me.historyField = value
                Me.RaisePropertyChanged("History")
            End Set
        End Property
        
        '''<remarks/>
        <System.Xml.Serialization.XmlElementAttribute(Order:=1)>  _
        Public Property PublicationStatus() As String
            Get
                Return Me.publicationStatusField
            End Get
            Set
                Me.publicationStatusField = value
                Me.RaisePropertyChanged("PublicationStatus")
            End Set
        End Property
        
        '''<remarks/>
        <System.Xml.Serialization.XmlArrayAttribute(Order:=2),  _
         System.Xml.Serialization.XmlArrayItemAttribute("ArticleId", IsNullable:=false)>  _
        Public Property ArticleIdList() As ArticleIdType()
            Get
                Return Me.articleIdListField
            End Get
            Set
                Me.articleIdListField = value
                Me.RaisePropertyChanged("ArticleIdList")
            End Set
        End Property
        
        '''<remarks/>
        <System.Xml.Serialization.XmlElementAttribute(Order:=3)>  _
        Public Property ObjectList() As ObjectListType
            Get
                Return Me.objectListField
            End Get
            Set
                Me.objectListField = value
                Me.RaisePropertyChanged("ObjectList")
            End Set
        End Property
        
        Public Event PropertyChanged As System.ComponentModel.PropertyChangedEventHandler Implements System.ComponentModel.INotifyPropertyChanged.PropertyChanged
        
        Protected Sub RaisePropertyChanged(ByVal propertyName As String)
            Dim propertyChanged As System.ComponentModel.PropertyChangedEventHandler = Me.PropertyChangedEvent
            If (Not (propertyChanged) Is Nothing) Then
                propertyChanged(Me, New System.ComponentModel.PropertyChangedEventArgs(propertyName))
            End If
        End Sub
    End Class
    
    '''<remarks/>
    <System.CodeDom.Compiler.GeneratedCodeAttribute("System.Xml", "2.0.50727.4927"),  _
     System.SerializableAttribute(),  _
     System.Diagnostics.DebuggerStepThroughAttribute(),  _
     System.ComponentModel.DesignerCategoryAttribute("code"),  _
     System.Xml.Serialization.XmlTypeAttribute([Namespace]:="http://www.ncbi.nlm.nih.gov/soap/eutils/efetch_pubmed")>  _
    Partial Public Class GeneralNoteType
        Inherits Object
        Implements System.ComponentModel.INotifyPropertyChanged
        
        Private ownerField As GeneralNoteTypeOwner
        
        Private valueField As String
        
        Public Sub New()
            MyBase.New
            Me.ownerField = GeneralNoteTypeOwner.NLM
        End Sub
        
        '''<remarks/>
        <System.Xml.Serialization.XmlAttributeAttribute(),  _
         System.ComponentModel.DefaultValueAttribute(GeneralNoteTypeOwner.NLM)>  _
        Public Property Owner() As GeneralNoteTypeOwner
            Get
                Return Me.ownerField
            End Get
            Set
                Me.ownerField = value
                Me.RaisePropertyChanged("Owner")
            End Set
        End Property
        
        '''<remarks/>
        <System.Xml.Serialization.XmlTextAttribute()>  _
        Public Property Value() As String
            Get
                Return Me.valueField
            End Get
            Set
                Me.valueField = value
                Me.RaisePropertyChanged("Value")
            End Set
        End Property
        
        Public Event PropertyChanged As System.ComponentModel.PropertyChangedEventHandler Implements System.ComponentModel.INotifyPropertyChanged.PropertyChanged
        
        Protected Sub RaisePropertyChanged(ByVal propertyName As String)
            Dim propertyChanged As System.ComponentModel.PropertyChangedEventHandler = Me.PropertyChangedEvent
            If (Not (propertyChanged) Is Nothing) Then
                propertyChanged(Me, New System.ComponentModel.PropertyChangedEventArgs(propertyName))
            End If
        End Sub
    End Class
    
    '''<remarks/>
    <System.CodeDom.Compiler.GeneratedCodeAttribute("System.Xml", "2.0.50727.4927"),  _
     System.SerializableAttribute(),  _
     System.Xml.Serialization.XmlTypeAttribute(AnonymousType:=true, [Namespace]:="http://www.ncbi.nlm.nih.gov/soap/eutils/efetch_pubmed")>  _
    Public Enum GeneralNoteTypeOwner
        
        '''<remarks/>
        NLM
        
        '''<remarks/>
        NASA
        
        '''<remarks/>
        PIP
        
        '''<remarks/>
        KIE
        
        '''<remarks/>
        HSR
        
        '''<remarks/>
        HMD
    End Enum
    
    '''<remarks/>
    <System.CodeDom.Compiler.GeneratedCodeAttribute("System.Xml", "2.0.50727.4927"),  _
     System.SerializableAttribute(),  _
     System.Diagnostics.DebuggerStepThroughAttribute(),  _
     System.ComponentModel.DesignerCategoryAttribute("code"),  _
     System.Xml.Serialization.XmlTypeAttribute([Namespace]:="http://www.ncbi.nlm.nih.gov/soap/eutils/efetch_pubmed")>  _
    Partial Public Class InvestigatorType
        Inherits Object
        Implements System.ComponentModel.INotifyPropertyChanged
        
        Private lastNameField As String
        
        Private foreNameField As String
        
        Private initialsField As String
        
        Private suffixField As String
        
        Private nameIDField() As NameIDType
        
        Private affiliationField As String
        
        Private validYNField As InvestigatorTypeValidYN
        
        Public Sub New()
            MyBase.New
            Me.validYNField = InvestigatorTypeValidYN.Y
        End Sub
        
        '''<remarks/>
        <System.Xml.Serialization.XmlElementAttribute(Order:=0)>  _
        Public Property LastName() As String
            Get
                Return Me.lastNameField
            End Get
            Set
                Me.lastNameField = value
                Me.RaisePropertyChanged("LastName")
            End Set
        End Property
        
        '''<remarks/>
        <System.Xml.Serialization.XmlElementAttribute(Order:=1)>  _
        Public Property ForeName() As String
            Get
                Return Me.foreNameField
            End Get
            Set
                Me.foreNameField = value
                Me.RaisePropertyChanged("ForeName")
            End Set
        End Property
        
        '''<remarks/>
        <System.Xml.Serialization.XmlElementAttribute(Order:=2)>  _
        Public Property Initials() As String
            Get
                Return Me.initialsField
            End Get
            Set
                Me.initialsField = value
                Me.RaisePropertyChanged("Initials")
            End Set
        End Property
        
        '''<remarks/>
        <System.Xml.Serialization.XmlElementAttribute(Order:=3)>  _
        Public Property Suffix() As String
            Get
                Return Me.suffixField
            End Get
            Set
                Me.suffixField = value
                Me.RaisePropertyChanged("Suffix")
            End Set
        End Property
        
        '''<remarks/>
        <System.Xml.Serialization.XmlElementAttribute("NameID", Order:=4)>  _
        Public Property NameID() As NameIDType()
            Get
                Return Me.nameIDField
            End Get
            Set
                Me.nameIDField = value
                Me.RaisePropertyChanged("NameID")
            End Set
        End Property
        
        '''<remarks/>
        <System.Xml.Serialization.XmlElementAttribute(Order:=5)>  _
        Public Property Affiliation() As String
            Get
                Return Me.affiliationField
            End Get
            Set
                Me.affiliationField = value
                Me.RaisePropertyChanged("Affiliation")
            End Set
        End Property
        
        '''<remarks/>
        <System.Xml.Serialization.XmlAttributeAttribute(),  _
         System.ComponentModel.DefaultValueAttribute(InvestigatorTypeValidYN.Y)>  _
        Public Property ValidYN() As InvestigatorTypeValidYN
            Get
                Return Me.validYNField
            End Get
            Set
                Me.validYNField = value
                Me.RaisePropertyChanged("ValidYN")
            End Set
        End Property
        
        Public Event PropertyChanged As System.ComponentModel.PropertyChangedEventHandler Implements System.ComponentModel.INotifyPropertyChanged.PropertyChanged
        
        Protected Sub RaisePropertyChanged(ByVal propertyName As String)
            Dim propertyChanged As System.ComponentModel.PropertyChangedEventHandler = Me.PropertyChangedEvent
            If (Not (propertyChanged) Is Nothing) Then
                propertyChanged(Me, New System.ComponentModel.PropertyChangedEventArgs(propertyName))
            End If
        End Sub
    End Class
    
    '''<remarks/>
    <System.CodeDom.Compiler.GeneratedCodeAttribute("System.Xml", "2.0.50727.4927"),  _
     System.SerializableAttribute(),  _
     System.Xml.Serialization.XmlTypeAttribute(AnonymousType:=true, [Namespace]:="http://www.ncbi.nlm.nih.gov/soap/eutils/efetch_pubmed")>  _
    Public Enum InvestigatorTypeValidYN
        
        '''<remarks/>
        Y
        
        '''<remarks/>
        N
    End Enum
    
    '''<remarks/>
    <System.CodeDom.Compiler.GeneratedCodeAttribute("System.Xml", "2.0.50727.4927"),  _
     System.SerializableAttribute(),  _
     System.Diagnostics.DebuggerStepThroughAttribute(),  _
     System.ComponentModel.DesignerCategoryAttribute("code"),  _
     System.Xml.Serialization.XmlTypeAttribute([Namespace]:="http://www.ncbi.nlm.nih.gov/soap/eutils/efetch_pubmed")>  _
    Partial Public Class OtherAbstractType
        Inherits Object
        Implements System.ComponentModel.INotifyPropertyChanged
        
        Private abstractTextField() As AbstractTextType
        
        Private copyrightInformationField As String
        
        Private typeField As OtherAbstractTypeType
        
        '''<remarks/>
        <System.Xml.Serialization.XmlElementAttribute("AbstractText", Order:=0)>  _
        Public Property AbstractText() As AbstractTextType()
            Get
                Return Me.abstractTextField
            End Get
            Set
                Me.abstractTextField = value
                Me.RaisePropertyChanged("AbstractText")
            End Set
        End Property
        
        '''<remarks/>
        <System.Xml.Serialization.XmlElementAttribute(Order:=1)>  _
        Public Property CopyrightInformation() As String
            Get
                Return Me.copyrightInformationField
            End Get
            Set
                Me.copyrightInformationField = value
                Me.RaisePropertyChanged("CopyrightInformation")
            End Set
        End Property
        
        '''<remarks/>
        <System.Xml.Serialization.XmlAttributeAttribute()>  _
        Public Property Type() As OtherAbstractTypeType
            Get
                Return Me.typeField
            End Get
            Set
                Me.typeField = value
                Me.RaisePropertyChanged("Type")
            End Set
        End Property
        
        Public Event PropertyChanged As System.ComponentModel.PropertyChangedEventHandler Implements System.ComponentModel.INotifyPropertyChanged.PropertyChanged
        
        Protected Sub RaisePropertyChanged(ByVal propertyName As String)
            Dim propertyChanged As System.ComponentModel.PropertyChangedEventHandler = Me.PropertyChangedEvent
            If (Not (propertyChanged) Is Nothing) Then
                propertyChanged(Me, New System.ComponentModel.PropertyChangedEventArgs(propertyName))
            End If
        End Sub
    End Class
    
    '''<remarks/>
    <System.CodeDom.Compiler.GeneratedCodeAttribute("System.Xml", "2.0.50727.4927"),  _
     System.SerializableAttribute(),  _
     System.Xml.Serialization.XmlTypeAttribute(AnonymousType:=true, [Namespace]:="http://www.ncbi.nlm.nih.gov/soap/eutils/efetch_pubmed")>  _
    Public Enum OtherAbstractTypeType
        
        '''<remarks/>
        AAMC
        
        '''<remarks/>
        AIDS
        
        '''<remarks/>
        KIE
        
        '''<remarks/>
        PIP
        
        '''<remarks/>
        NASA
        
        '''<remarks/>
        Publisher
    End Enum
    
    '''<remarks/>
    <System.CodeDom.Compiler.GeneratedCodeAttribute("System.Xml", "2.0.50727.4927"),  _
     System.SerializableAttribute(),  _
     System.Diagnostics.DebuggerStepThroughAttribute(),  _
     System.ComponentModel.DesignerCategoryAttribute("code"),  _
     System.Xml.Serialization.XmlTypeAttribute([Namespace]:="http://www.ncbi.nlm.nih.gov/soap/eutils/efetch_pubmed")>  _
    Partial Public Class OtherIDType
        Inherits Object
        Implements System.ComponentModel.INotifyPropertyChanged
        
        Private sourceField As OtherIDTypeSource
        
        Private valueField As String
        
        '''<remarks/>
        <System.Xml.Serialization.XmlAttributeAttribute()>  _
        Public Property Source() As OtherIDTypeSource
            Get
                Return Me.sourceField
            End Get
            Set
                Me.sourceField = value
                Me.RaisePropertyChanged("Source")
            End Set
        End Property
        
        '''<remarks/>
        <System.Xml.Serialization.XmlTextAttribute()>  _
        Public Property Value() As String
            Get
                Return Me.valueField
            End Get
            Set
                Me.valueField = value
                Me.RaisePropertyChanged("Value")
            End Set
        End Property
        
        Public Event PropertyChanged As System.ComponentModel.PropertyChangedEventHandler Implements System.ComponentModel.INotifyPropertyChanged.PropertyChanged
        
        Protected Sub RaisePropertyChanged(ByVal propertyName As String)
            Dim propertyChanged As System.ComponentModel.PropertyChangedEventHandler = Me.PropertyChangedEvent
            If (Not (propertyChanged) Is Nothing) Then
                propertyChanged(Me, New System.ComponentModel.PropertyChangedEventArgs(propertyName))
            End If
        End Sub
    End Class
    
    '''<remarks/>
    <System.CodeDom.Compiler.GeneratedCodeAttribute("System.Xml", "2.0.50727.4927"),  _
     System.SerializableAttribute(),  _
     System.Xml.Serialization.XmlTypeAttribute(AnonymousType:=true, [Namespace]:="http://www.ncbi.nlm.nih.gov/soap/eutils/efetch_pubmed")>  _
    Public Enum OtherIDTypeSource
        
        '''<remarks/>
        NASA
        
        '''<remarks/>
        KIE
        
        '''<remarks/>
        PIP
        
        '''<remarks/>
        POP
        
        '''<remarks/>
        ARPL
        
        '''<remarks/>
        CPC
        
        '''<remarks/>
        IND
        
        '''<remarks/>
        CPFH
        
        '''<remarks/>
        CLML
        
        '''<remarks/>
        NRCBL
        
        '''<remarks/>
        NLM
    End Enum
    
    '''<remarks/>
    <System.CodeDom.Compiler.GeneratedCodeAttribute("System.Xml", "2.0.50727.4927"),  _
     System.SerializableAttribute(),  _
     System.Diagnostics.DebuggerStepThroughAttribute(),  _
     System.ComponentModel.DesignerCategoryAttribute("code"),  _
     System.Xml.Serialization.XmlTypeAttribute([Namespace]:="http://www.ncbi.nlm.nih.gov/soap/eutils/efetch_pubmed")>  _
    Partial Public Class PersonalNameSubjectType
        Inherits Object
        Implements System.ComponentModel.INotifyPropertyChanged
        
        Private lastNameField As String
        
        Private foreNameField As String
        
        Private initialsField As String
        
        Private suffixField As String
        
        '''<remarks/>
        <System.Xml.Serialization.XmlElementAttribute(Order:=0)>  _
        Public Property LastName() As String
            Get
                Return Me.lastNameField
            End Get
            Set
                Me.lastNameField = value
                Me.RaisePropertyChanged("LastName")
            End Set
        End Property
        
        '''<remarks/>
        <System.Xml.Serialization.XmlElementAttribute(Order:=1)>  _
        Public Property ForeName() As String
            Get
                Return Me.foreNameField
            End Get
            Set
                Me.foreNameField = value
                Me.RaisePropertyChanged("ForeName")
            End Set
        End Property
        
        '''<remarks/>
        <System.Xml.Serialization.XmlElementAttribute(Order:=2)>  _
        Public Property Initials() As String
            Get
                Return Me.initialsField
            End Get
            Set
                Me.initialsField = value
                Me.RaisePropertyChanged("Initials")
            End Set
        End Property
        
        '''<remarks/>
        <System.Xml.Serialization.XmlElementAttribute(Order:=3)>  _
        Public Property Suffix() As String
            Get
                Return Me.suffixField
            End Get
            Set
                Me.suffixField = value
                Me.RaisePropertyChanged("Suffix")
            End Set
        End Property
        
        Public Event PropertyChanged As System.ComponentModel.PropertyChangedEventHandler Implements System.ComponentModel.INotifyPropertyChanged.PropertyChanged
        
        Protected Sub RaisePropertyChanged(ByVal propertyName As String)
            Dim propertyChanged As System.ComponentModel.PropertyChangedEventHandler = Me.PropertyChangedEvent
            If (Not (propertyChanged) Is Nothing) Then
                propertyChanged(Me, New System.ComponentModel.PropertyChangedEventArgs(propertyName))
            End If
        End Sub
    End Class
    
    '''<remarks/>
    <System.CodeDom.Compiler.GeneratedCodeAttribute("System.Xml", "2.0.50727.4927"),  _
     System.SerializableAttribute(),  _
     System.Diagnostics.DebuggerStepThroughAttribute(),  _
     System.ComponentModel.DesignerCategoryAttribute("code"),  _
     System.Xml.Serialization.XmlTypeAttribute([Namespace]:="http://www.ncbi.nlm.nih.gov/soap/eutils/efetch_pubmed")>  _
    Partial Public Class QualifierNameType
        Inherits Object
        Implements System.ComponentModel.INotifyPropertyChanged
        
        Private majorTopicYNField As QualifierNameTypeMajorTopicYN
        
        Private valueField As String
        
        Public Sub New()
            MyBase.New
            Me.majorTopicYNField = QualifierNameTypeMajorTopicYN.N
        End Sub
        
        '''<remarks/>
        <System.Xml.Serialization.XmlAttributeAttribute(),  _
         System.ComponentModel.DefaultValueAttribute(QualifierNameTypeMajorTopicYN.N)>  _
        Public Property MajorTopicYN() As QualifierNameTypeMajorTopicYN
            Get
                Return Me.majorTopicYNField
            End Get
            Set
                Me.majorTopicYNField = value
                Me.RaisePropertyChanged("MajorTopicYN")
            End Set
        End Property
        
        '''<remarks/>
        <System.Xml.Serialization.XmlTextAttribute()>  _
        Public Property Value() As String
            Get
                Return Me.valueField
            End Get
            Set
                Me.valueField = value
                Me.RaisePropertyChanged("Value")
            End Set
        End Property
        
        Public Event PropertyChanged As System.ComponentModel.PropertyChangedEventHandler Implements System.ComponentModel.INotifyPropertyChanged.PropertyChanged
        
        Protected Sub RaisePropertyChanged(ByVal propertyName As String)
            Dim propertyChanged As System.ComponentModel.PropertyChangedEventHandler = Me.PropertyChangedEvent
            If (Not (propertyChanged) Is Nothing) Then
                propertyChanged(Me, New System.ComponentModel.PropertyChangedEventArgs(propertyName))
            End If
        End Sub
    End Class
    
    '''<remarks/>
    <System.CodeDom.Compiler.GeneratedCodeAttribute("System.Xml", "2.0.50727.4927"),  _
     System.SerializableAttribute(),  _
     System.Xml.Serialization.XmlTypeAttribute(AnonymousType:=true, [Namespace]:="http://www.ncbi.nlm.nih.gov/soap/eutils/efetch_pubmed")>  _
    Public Enum QualifierNameTypeMajorTopicYN
        
        '''<remarks/>
        Y
        
        '''<remarks/>
        N
    End Enum
    
    '''<remarks/>
    <System.CodeDom.Compiler.GeneratedCodeAttribute("System.Xml", "2.0.50727.4927"),  _
     System.SerializableAttribute(),  _
     System.Diagnostics.DebuggerStepThroughAttribute(),  _
     System.ComponentModel.DesignerCategoryAttribute("code"),  _
     System.Xml.Serialization.XmlTypeAttribute([Namespace]:="http://www.ncbi.nlm.nih.gov/soap/eutils/efetch_pubmed")>  _
    Partial Public Class DescriptorNameType
        Inherits Object
        Implements System.ComponentModel.INotifyPropertyChanged
        
        Private majorTopicYNField As DescriptorNameTypeMajorTopicYN
        
        Private typeField As DescriptorNameTypeType
        
        Private typeFieldSpecified As Boolean
        
        Private valueField As String
        
        Public Sub New()
            MyBase.New
            Me.majorTopicYNField = DescriptorNameTypeMajorTopicYN.N
        End Sub
        
        '''<remarks/>
        <System.Xml.Serialization.XmlAttributeAttribute(),  _
         System.ComponentModel.DefaultValueAttribute(DescriptorNameTypeMajorTopicYN.N)>  _
        Public Property MajorTopicYN() As DescriptorNameTypeMajorTopicYN
            Get
                Return Me.majorTopicYNField
            End Get
            Set
                Me.majorTopicYNField = value
                Me.RaisePropertyChanged("MajorTopicYN")
            End Set
        End Property
        
        '''<remarks/>
        <System.Xml.Serialization.XmlAttributeAttribute()>  _
        Public Property Type() As DescriptorNameTypeType
            Get
                Return Me.typeField
            End Get
            Set
                Me.typeField = value
                Me.RaisePropertyChanged("Type")
            End Set
        End Property
        
        '''<remarks/>
        <System.Xml.Serialization.XmlIgnoreAttribute()>  _
        Public Property TypeSpecified() As Boolean
            Get
                Return Me.typeFieldSpecified
            End Get
            Set
                Me.typeFieldSpecified = value
                Me.RaisePropertyChanged("TypeSpecified")
            End Set
        End Property
        
        '''<remarks/>
        <System.Xml.Serialization.XmlTextAttribute()>  _
        Public Property Value() As String
            Get
                Return Me.valueField
            End Get
            Set
                Me.valueField = value
                Me.RaisePropertyChanged("Value")
            End Set
        End Property
        
        Public Event PropertyChanged As System.ComponentModel.PropertyChangedEventHandler Implements System.ComponentModel.INotifyPropertyChanged.PropertyChanged
        
        Protected Sub RaisePropertyChanged(ByVal propertyName As String)
            Dim propertyChanged As System.ComponentModel.PropertyChangedEventHandler = Me.PropertyChangedEvent
            If (Not (propertyChanged) Is Nothing) Then
                propertyChanged(Me, New System.ComponentModel.PropertyChangedEventArgs(propertyName))
            End If
        End Sub
    End Class
    
    '''<remarks/>
    <System.CodeDom.Compiler.GeneratedCodeAttribute("System.Xml", "2.0.50727.4927"),  _
     System.SerializableAttribute(),  _
     System.Xml.Serialization.XmlTypeAttribute(AnonymousType:=true, [Namespace]:="http://www.ncbi.nlm.nih.gov/soap/eutils/efetch_pubmed")>  _
    Public Enum DescriptorNameTypeMajorTopicYN
        
        '''<remarks/>
        Y
        
        '''<remarks/>
        N
    End Enum
    
    '''<remarks/>
    <System.CodeDom.Compiler.GeneratedCodeAttribute("System.Xml", "2.0.50727.4927"),  _
     System.SerializableAttribute(),  _
     System.Xml.Serialization.XmlTypeAttribute(AnonymousType:=true, [Namespace]:="http://www.ncbi.nlm.nih.gov/soap/eutils/efetch_pubmed")>  _
    Public Enum DescriptorNameTypeType
        
        '''<remarks/>
        Geographic
    End Enum
    
    '''<remarks/>
    <System.CodeDom.Compiler.GeneratedCodeAttribute("System.Xml", "2.0.50727.4927"),  _
     System.SerializableAttribute(),  _
     System.Diagnostics.DebuggerStepThroughAttribute(),  _
     System.ComponentModel.DesignerCategoryAttribute("code"),  _
     System.Xml.Serialization.XmlTypeAttribute([Namespace]:="http://www.ncbi.nlm.nih.gov/soap/eutils/efetch_pubmed")>  _
    Partial Public Class MeshHeadingType
        Inherits Object
        Implements System.ComponentModel.INotifyPropertyChanged
        
        Private descriptorNameField As DescriptorNameType
        
        Private qualifierNameField() As QualifierNameType
        
        '''<remarks/>
        <System.Xml.Serialization.XmlElementAttribute(Order:=0)>  _
        Public Property DescriptorName() As DescriptorNameType
            Get
                Return Me.descriptorNameField
            End Get
            Set
                Me.descriptorNameField = value
                Me.RaisePropertyChanged("DescriptorName")
            End Set
        End Property
        
        '''<remarks/>
        <System.Xml.Serialization.XmlElementAttribute("QualifierName", Order:=1)>  _
        Public Property QualifierName() As QualifierNameType()
            Get
                Return Me.qualifierNameField
            End Get
            Set
                Me.qualifierNameField = value
                Me.RaisePropertyChanged("QualifierName")
            End Set
        End Property
        
        Public Event PropertyChanged As System.ComponentModel.PropertyChangedEventHandler Implements System.ComponentModel.INotifyPropertyChanged.PropertyChanged
        
        Protected Sub RaisePropertyChanged(ByVal propertyName As String)
            Dim propertyChanged As System.ComponentModel.PropertyChangedEventHandler = Me.PropertyChangedEvent
            If (Not (propertyChanged) Is Nothing) Then
                propertyChanged(Me, New System.ComponentModel.PropertyChangedEventArgs(propertyName))
            End If
        End Sub
    End Class
    
    '''<remarks/>
    <System.CodeDom.Compiler.GeneratedCodeAttribute("System.Xml", "2.0.50727.4927"),  _
     System.SerializableAttribute(),  _
     System.Diagnostics.DebuggerStepThroughAttribute(),  _
     System.ComponentModel.DesignerCategoryAttribute("code"),  _
     System.Xml.Serialization.XmlTypeAttribute([Namespace]:="http://www.ncbi.nlm.nih.gov/soap/eutils/efetch_pubmed")>  _
    Partial Public Class CommentsCorrectionsType
        Inherits Object
        Implements System.ComponentModel.INotifyPropertyChanged
        
        Private refSourceField As String
        
        Private pMIDField As PMIDType
        
        Private noteField As String
        
        Private refTypeField As CommentsCorrectionsTypeRefType
        
        '''<remarks/>
        <System.Xml.Serialization.XmlElementAttribute(Order:=0)>  _
        Public Property RefSource() As String
            Get
                Return Me.refSourceField
            End Get
            Set
                Me.refSourceField = value
                Me.RaisePropertyChanged("RefSource")
            End Set
        End Property
        
        '''<remarks/>
        <System.Xml.Serialization.XmlElementAttribute(Order:=1)>  _
        Public Property PMID() As PMIDType
            Get
                Return Me.pMIDField
            End Get
            Set
                Me.pMIDField = value
                Me.RaisePropertyChanged("PMID")
            End Set
        End Property
        
        '''<remarks/>
        <System.Xml.Serialization.XmlElementAttribute(Order:=2)>  _
        Public Property Note() As String
            Get
                Return Me.noteField
            End Get
            Set
                Me.noteField = value
                Me.RaisePropertyChanged("Note")
            End Set
        End Property
        
        '''<remarks/>
        <System.Xml.Serialization.XmlAttributeAttribute()>  _
        Public Property RefType() As CommentsCorrectionsTypeRefType
            Get
                Return Me.refTypeField
            End Get
            Set
                Me.refTypeField = value
                Me.RaisePropertyChanged("RefType")
            End Set
        End Property
        
        Public Event PropertyChanged As System.ComponentModel.PropertyChangedEventHandler Implements System.ComponentModel.INotifyPropertyChanged.PropertyChanged
        
        Protected Sub RaisePropertyChanged(ByVal propertyName As String)
            Dim propertyChanged As System.ComponentModel.PropertyChangedEventHandler = Me.PropertyChangedEvent
            If (Not (propertyChanged) Is Nothing) Then
                propertyChanged(Me, New System.ComponentModel.PropertyChangedEventArgs(propertyName))
            End If
        End Sub
    End Class
    
    '''<remarks/>
    <System.CodeDom.Compiler.GeneratedCodeAttribute("System.Xml", "2.0.50727.4927"),  _
     System.SerializableAttribute(),  _
     System.Xml.Serialization.XmlTypeAttribute(AnonymousType:=true, [Namespace]:="http://www.ncbi.nlm.nih.gov/soap/eutils/efetch_pubmed")>  _
    Public Enum CommentsCorrectionsTypeRefType
        
        '''<remarks/>
        CommentOn
        
        '''<remarks/>
        CommentIn
        
        '''<remarks/>
        ErratumIn
        
        '''<remarks/>
        ErratumFor
        
        '''<remarks/>
        PartialRetractionIn
        
        '''<remarks/>
        PartialRetractionOf
        
        '''<remarks/>
        RepublishedFrom
        
        '''<remarks/>
        RepublishedIn
        
        '''<remarks/>
        RetractionOf
        
        '''<remarks/>
        RetractionIn
        
        '''<remarks/>
        UpdateIn
        
        '''<remarks/>
        UpdateOf
        
        '''<remarks/>
        SummaryForPatientsIn
        
        '''<remarks/>
        OriginalReportIn
        
        '''<remarks/>
        ReprintOf
        
        '''<remarks/>
        ReprintIn
        
        '''<remarks/>
        Cites
    End Enum
    
    '''<remarks/>
    <System.CodeDom.Compiler.GeneratedCodeAttribute("System.Xml", "2.0.50727.4927"),  _
     System.SerializableAttribute(),  _
     System.Diagnostics.DebuggerStepThroughAttribute(),  _
     System.ComponentModel.DesignerCategoryAttribute("code"),  _
     System.Xml.Serialization.XmlTypeAttribute([Namespace]:="http://www.ncbi.nlm.nih.gov/soap/eutils/efetch_pubmed")>  _
    Partial Public Class SupplMeshNameType
        Inherits Object
        Implements System.ComponentModel.INotifyPropertyChanged
        
        Private typeField As SupplMeshNameTypeType
        
        Private valueField As String
        
        '''<remarks/>
        <System.Xml.Serialization.XmlAttributeAttribute()>  _
        Public Property Type() As SupplMeshNameTypeType
            Get
                Return Me.typeField
            End Get
            Set
                Me.typeField = value
                Me.RaisePropertyChanged("Type")
            End Set
        End Property
        
        '''<remarks/>
        <System.Xml.Serialization.XmlTextAttribute()>  _
        Public Property Value() As String
            Get
                Return Me.valueField
            End Get
            Set
                Me.valueField = value
                Me.RaisePropertyChanged("Value")
            End Set
        End Property
        
        Public Event PropertyChanged As System.ComponentModel.PropertyChangedEventHandler Implements System.ComponentModel.INotifyPropertyChanged.PropertyChanged
        
        Protected Sub RaisePropertyChanged(ByVal propertyName As String)
            Dim propertyChanged As System.ComponentModel.PropertyChangedEventHandler = Me.PropertyChangedEvent
            If (Not (propertyChanged) Is Nothing) Then
                propertyChanged(Me, New System.ComponentModel.PropertyChangedEventArgs(propertyName))
            End If
        End Sub
    End Class
    
    '''<remarks/>
    <System.CodeDom.Compiler.GeneratedCodeAttribute("System.Xml", "2.0.50727.4927"),  _
     System.SerializableAttribute(),  _
     System.Xml.Serialization.XmlTypeAttribute(AnonymousType:=true, [Namespace]:="http://www.ncbi.nlm.nih.gov/soap/eutils/efetch_pubmed")>  _
    Public Enum SupplMeshNameTypeType
        
        '''<remarks/>
        Disease
        
        '''<remarks/>
        Protocol
    End Enum
    
    '''<remarks/>
    <System.CodeDom.Compiler.GeneratedCodeAttribute("System.Xml", "2.0.50727.4927"),  _
     System.SerializableAttribute(),  _
     System.Diagnostics.DebuggerStepThroughAttribute(),  _
     System.ComponentModel.DesignerCategoryAttribute("code"),  _
     System.Xml.Serialization.XmlTypeAttribute([Namespace]:="http://www.ncbi.nlm.nih.gov/soap/eutils/efetch_pubmed")>  _
    Partial Public Class ChemicalType
        Inherits Object
        Implements System.ComponentModel.INotifyPropertyChanged
        
        Private registryNumberField As String
        
        Private nameOfSubstanceField As String
        
        '''<remarks/>
        <System.Xml.Serialization.XmlElementAttribute(Order:=0)>  _
        Public Property RegistryNumber() As String
            Get
                Return Me.registryNumberField
            End Get
            Set
                Me.registryNumberField = value
                Me.RaisePropertyChanged("RegistryNumber")
            End Set
        End Property
        
        '''<remarks/>
        <System.Xml.Serialization.XmlElementAttribute(Order:=1)>  _
        Public Property NameOfSubstance() As String
            Get
                Return Me.nameOfSubstanceField
            End Get
            Set
                Me.nameOfSubstanceField = value
                Me.RaisePropertyChanged("NameOfSubstance")
            End Set
        End Property
        
        Public Event PropertyChanged As System.ComponentModel.PropertyChangedEventHandler Implements System.ComponentModel.INotifyPropertyChanged.PropertyChanged
        
        Protected Sub RaisePropertyChanged(ByVal propertyName As String)
            Dim propertyChanged As System.ComponentModel.PropertyChangedEventHandler = Me.PropertyChangedEvent
            If (Not (propertyChanged) Is Nothing) Then
                propertyChanged(Me, New System.ComponentModel.PropertyChangedEventArgs(propertyName))
            End If
        End Sub
    End Class
    
    '''<remarks/>
    <System.CodeDom.Compiler.GeneratedCodeAttribute("System.Xml", "2.0.50727.4927"),  _
     System.SerializableAttribute(),  _
     System.Diagnostics.DebuggerStepThroughAttribute(),  _
     System.ComponentModel.DesignerCategoryAttribute("code"),  _
     System.Xml.Serialization.XmlTypeAttribute([Namespace]:="http://www.ncbi.nlm.nih.gov/soap/eutils/efetch_pubmed")>  _
    Partial Public Class MedlineJournalInfoType
        Inherits Object
        Implements System.ComponentModel.INotifyPropertyChanged
        
        Private countryField As String
        
        Private medlineTAField As String
        
        Private nlmUniqueIDField As String
        
        Private iSSNLinkingField As String
        
        '''<remarks/>
        <System.Xml.Serialization.XmlElementAttribute(Order:=0)>  _
        Public Property Country() As String
            Get
                Return Me.countryField
            End Get
            Set
                Me.countryField = value
                Me.RaisePropertyChanged("Country")
            End Set
        End Property
        
        '''<remarks/>
        <System.Xml.Serialization.XmlElementAttribute(Order:=1)>  _
        Public Property MedlineTA() As String
            Get
                Return Me.medlineTAField
            End Get
            Set
                Me.medlineTAField = value
                Me.RaisePropertyChanged("MedlineTA")
            End Set
        End Property
        
        '''<remarks/>
        <System.Xml.Serialization.XmlElementAttribute(Order:=2)>  _
        Public Property NlmUniqueID() As String
            Get
                Return Me.nlmUniqueIDField
            End Get
            Set
                Me.nlmUniqueIDField = value
                Me.RaisePropertyChanged("NlmUniqueID")
            End Set
        End Property
        
        '''<remarks/>
        <System.Xml.Serialization.XmlElementAttribute(Order:=3)>  _
        Public Property ISSNLinking() As String
            Get
                Return Me.iSSNLinkingField
            End Get
            Set
                Me.iSSNLinkingField = value
                Me.RaisePropertyChanged("ISSNLinking")
            End Set
        End Property
        
        Public Event PropertyChanged As System.ComponentModel.PropertyChangedEventHandler Implements System.ComponentModel.INotifyPropertyChanged.PropertyChanged
        
        Protected Sub RaisePropertyChanged(ByVal propertyName As String)
            Dim propertyChanged As System.ComponentModel.PropertyChangedEventHandler = Me.PropertyChangedEvent
            If (Not (propertyChanged) Is Nothing) Then
                propertyChanged(Me, New System.ComponentModel.PropertyChangedEventArgs(propertyName))
            End If
        End Sub
    End Class
    
    '''<remarks/>
    <System.CodeDom.Compiler.GeneratedCodeAttribute("System.Xml", "2.0.50727.4927"),  _
     System.SerializableAttribute(),  _
     System.Diagnostics.DebuggerStepThroughAttribute(),  _
     System.ComponentModel.DesignerCategoryAttribute("code"),  _
     System.Xml.Serialization.XmlTypeAttribute([Namespace]:="http://www.ncbi.nlm.nih.gov/soap/eutils/efetch_pubmed")>  _
    Partial Public Class ArticleDateType
        Inherits Object
        Implements System.ComponentModel.INotifyPropertyChanged
        
        Private yearField As String
        
        Private monthField As String
        
        Private dayField As String
        
        Private dateTypeField As String
        
        Public Sub New()
            MyBase.New
            Me.dateTypeField = "Electronic"
        End Sub
        
        '''<remarks/>
        <System.Xml.Serialization.XmlElementAttribute(Order:=0)>  _
        Public Property Year() As String
            Get
                Return Me.yearField
            End Get
            Set
                Me.yearField = value
                Me.RaisePropertyChanged("Year")
            End Set
        End Property
        
        '''<remarks/>
        <System.Xml.Serialization.XmlElementAttribute(Order:=1)>  _
        Public Property Month() As String
            Get
                Return Me.monthField
            End Get
            Set
                Me.monthField = value
                Me.RaisePropertyChanged("Month")
            End Set
        End Property
        
        '''<remarks/>
        <System.Xml.Serialization.XmlElementAttribute(Order:=2)>  _
        Public Property Day() As String
            Get
                Return Me.dayField
            End Get
            Set
                Me.dayField = value
                Me.RaisePropertyChanged("Day")
            End Set
        End Property
        
        '''<remarks/>
        <System.Xml.Serialization.XmlAttributeAttribute()>  _
        Public Property DateType() As String
            Get
                Return Me.dateTypeField
            End Get
            Set
                Me.dateTypeField = value
                Me.RaisePropertyChanged("DateType")
            End Set
        End Property
        
        Public Event PropertyChanged As System.ComponentModel.PropertyChangedEventHandler Implements System.ComponentModel.INotifyPropertyChanged.PropertyChanged
        
        Protected Sub RaisePropertyChanged(ByVal propertyName As String)
            Dim propertyChanged As System.ComponentModel.PropertyChangedEventHandler = Me.PropertyChangedEvent
            If (Not (propertyChanged) Is Nothing) Then
                propertyChanged(Me, New System.ComponentModel.PropertyChangedEventArgs(propertyName))
            End If
        End Sub
    End Class
    
    '''<remarks/>
    <System.CodeDom.Compiler.GeneratedCodeAttribute("System.Xml", "2.0.50727.4927"),  _
     System.SerializableAttribute(),  _
     System.Diagnostics.DebuggerStepThroughAttribute(),  _
     System.ComponentModel.DesignerCategoryAttribute("code"),  _
     System.Xml.Serialization.XmlTypeAttribute([Namespace]:="http://www.ncbi.nlm.nih.gov/soap/eutils/efetch_pubmed")>  _
    Partial Public Class DataBankType
        Inherits Object
        Implements System.ComponentModel.INotifyPropertyChanged
        
        Private dataBankNameField As String
        
        Private accessionNumberListField() As String
        
        '''<remarks/>
        <System.Xml.Serialization.XmlElementAttribute(Order:=0)>  _
        Public Property DataBankName() As String
            Get
                Return Me.dataBankNameField
            End Get
            Set
                Me.dataBankNameField = value
                Me.RaisePropertyChanged("DataBankName")
            End Set
        End Property
        
        '''<remarks/>
        <System.Xml.Serialization.XmlArrayAttribute(Order:=1),  _
         System.Xml.Serialization.XmlArrayItemAttribute("AccessionNumber", IsNullable:=false)>  _
        Public Property AccessionNumberList() As String()
            Get
                Return Me.accessionNumberListField
            End Get
            Set
                Me.accessionNumberListField = value
                Me.RaisePropertyChanged("AccessionNumberList")
            End Set
        End Property
        
        Public Event PropertyChanged As System.ComponentModel.PropertyChangedEventHandler Implements System.ComponentModel.INotifyPropertyChanged.PropertyChanged
        
        Protected Sub RaisePropertyChanged(ByVal propertyName As String)
            Dim propertyChanged As System.ComponentModel.PropertyChangedEventHandler = Me.PropertyChangedEvent
            If (Not (propertyChanged) Is Nothing) Then
                propertyChanged(Me, New System.ComponentModel.PropertyChangedEventArgs(propertyName))
            End If
        End Sub
    End Class
    
    '''<remarks/>
    <System.CodeDom.Compiler.GeneratedCodeAttribute("System.Xml", "2.0.50727.4927"),  _
     System.SerializableAttribute(),  _
     System.Diagnostics.DebuggerStepThroughAttribute(),  _
     System.ComponentModel.DesignerCategoryAttribute("code"),  _
     System.Xml.Serialization.XmlTypeAttribute([Namespace]:="http://www.ncbi.nlm.nih.gov/soap/eutils/efetch_pubmed")>  _
    Partial Public Class DataBankListType
        Inherits Object
        Implements System.ComponentModel.INotifyPropertyChanged
        
        Private dataBankField() As DataBankType
        
        Private completeYNField As DataBankListTypeCompleteYN
        
        Public Sub New()
            MyBase.New
            Me.completeYNField = DataBankListTypeCompleteYN.Y
        End Sub
        
        '''<remarks/>
        <System.Xml.Serialization.XmlElementAttribute("DataBank", Order:=0)>  _
        Public Property DataBank() As DataBankType()
            Get
                Return Me.dataBankField
            End Get
            Set
                Me.dataBankField = value
                Me.RaisePropertyChanged("DataBank")
            End Set
        End Property
        
        '''<remarks/>
        <System.Xml.Serialization.XmlAttributeAttribute(),  _
         System.ComponentModel.DefaultValueAttribute(DataBankListTypeCompleteYN.Y)>  _
        Public Property CompleteYN() As DataBankListTypeCompleteYN
            Get
                Return Me.completeYNField
            End Get
            Set
                Me.completeYNField = value
                Me.RaisePropertyChanged("CompleteYN")
            End Set
        End Property
        
        Public Event PropertyChanged As System.ComponentModel.PropertyChangedEventHandler Implements System.ComponentModel.INotifyPropertyChanged.PropertyChanged
        
        Protected Sub RaisePropertyChanged(ByVal propertyName As String)
            Dim propertyChanged As System.ComponentModel.PropertyChangedEventHandler = Me.PropertyChangedEvent
            If (Not (propertyChanged) Is Nothing) Then
                propertyChanged(Me, New System.ComponentModel.PropertyChangedEventArgs(propertyName))
            End If
        End Sub
    End Class
    
    '''<remarks/>
    <System.CodeDom.Compiler.GeneratedCodeAttribute("System.Xml", "2.0.50727.4927"),  _
     System.SerializableAttribute(),  _
     System.Xml.Serialization.XmlTypeAttribute(AnonymousType:=true, [Namespace]:="http://www.ncbi.nlm.nih.gov/soap/eutils/efetch_pubmed")>  _
    Public Enum DataBankListTypeCompleteYN
        
        '''<remarks/>
        Y
        
        '''<remarks/>
        N
    End Enum
    
    '''<remarks/>
    <System.CodeDom.Compiler.GeneratedCodeAttribute("System.Xml", "2.0.50727.4927"),  _
     System.SerializableAttribute(),  _
     System.Diagnostics.DebuggerStepThroughAttribute(),  _
     System.ComponentModel.DesignerCategoryAttribute("code"),  _
     System.Xml.Serialization.XmlTypeAttribute([Namespace]:="http://www.ncbi.nlm.nih.gov/soap/eutils/efetch_pubmed")>  _
    Partial Public Class JournalIssueType
        Inherits Object
        Implements System.ComponentModel.INotifyPropertyChanged
        
        Private volumeField As String
        
        Private issueField As String
        
        Private pubDateField As PubDateType
        
        Private citedMediumField As JournalIssueTypeCitedMedium
        
        '''<remarks/>
        <System.Xml.Serialization.XmlElementAttribute(Order:=0)>  _
        Public Property Volume() As String
            Get
                Return Me.volumeField
            End Get
            Set
                Me.volumeField = value
                Me.RaisePropertyChanged("Volume")
            End Set
        End Property
        
        '''<remarks/>
        <System.Xml.Serialization.XmlElementAttribute(Order:=1)>  _
        Public Property Issue() As String
            Get
                Return Me.issueField
            End Get
            Set
                Me.issueField = value
                Me.RaisePropertyChanged("Issue")
            End Set
        End Property
        
        '''<remarks/>
        <System.Xml.Serialization.XmlElementAttribute(Order:=2)>  _
        Public Property PubDate() As PubDateType
            Get
                Return Me.pubDateField
            End Get
            Set
                Me.pubDateField = value
                Me.RaisePropertyChanged("PubDate")
            End Set
        End Property
        
        '''<remarks/>
        <System.Xml.Serialization.XmlAttributeAttribute()>  _
        Public Property CitedMedium() As JournalIssueTypeCitedMedium
            Get
                Return Me.citedMediumField
            End Get
            Set
                Me.citedMediumField = value
                Me.RaisePropertyChanged("CitedMedium")
            End Set
        End Property
        
        Public Event PropertyChanged As System.ComponentModel.PropertyChangedEventHandler Implements System.ComponentModel.INotifyPropertyChanged.PropertyChanged
        
        Protected Sub RaisePropertyChanged(ByVal propertyName As String)
            Dim propertyChanged As System.ComponentModel.PropertyChangedEventHandler = Me.PropertyChangedEvent
            If (Not (propertyChanged) Is Nothing) Then
                propertyChanged(Me, New System.ComponentModel.PropertyChangedEventArgs(propertyName))
            End If
        End Sub
    End Class
    
    '''<remarks/>
    <System.CodeDom.Compiler.GeneratedCodeAttribute("System.Xml", "2.0.50727.4927"),  _
     System.SerializableAttribute(),  _
     System.Xml.Serialization.XmlTypeAttribute(AnonymousType:=true, [Namespace]:="http://www.ncbi.nlm.nih.gov/soap/eutils/efetch_pubmed")>  _
    Public Enum JournalIssueTypeCitedMedium
        
        '''<remarks/>
        Internet
        
        '''<remarks/>
        Print
    End Enum
    
    '''<remarks/>
    <System.CodeDom.Compiler.GeneratedCodeAttribute("System.Xml", "2.0.50727.4927"),  _
     System.SerializableAttribute(),  _
     System.Diagnostics.DebuggerStepThroughAttribute(),  _
     System.ComponentModel.DesignerCategoryAttribute("code"),  _
     System.Xml.Serialization.XmlTypeAttribute([Namespace]:="http://www.ncbi.nlm.nih.gov/soap/eutils/efetch_pubmed")>  _
    Partial Public Class ISSNType
        Inherits Object
        Implements System.ComponentModel.INotifyPropertyChanged
        
        Private issnTypeField As ISSNTypeIssnType
        
        Private valueField As String
        
        '''<remarks/>
        <System.Xml.Serialization.XmlAttributeAttribute()>  _
        Public Property IssnType() As ISSNTypeIssnType
            Get
                Return Me.issnTypeField
            End Get
            Set
                Me.issnTypeField = value
                Me.RaisePropertyChanged("IssnType")
            End Set
        End Property
        
        '''<remarks/>
        <System.Xml.Serialization.XmlTextAttribute()>  _
        Public Property Value() As String
            Get
                Return Me.valueField
            End Get
            Set
                Me.valueField = value
                Me.RaisePropertyChanged("Value")
            End Set
        End Property
        
        Public Event PropertyChanged As System.ComponentModel.PropertyChangedEventHandler Implements System.ComponentModel.INotifyPropertyChanged.PropertyChanged
        
        Protected Sub RaisePropertyChanged(ByVal propertyName As String)
            Dim propertyChanged As System.ComponentModel.PropertyChangedEventHandler = Me.PropertyChangedEvent
            If (Not (propertyChanged) Is Nothing) Then
                propertyChanged(Me, New System.ComponentModel.PropertyChangedEventArgs(propertyName))
            End If
        End Sub
    End Class
    
    '''<remarks/>
    <System.CodeDom.Compiler.GeneratedCodeAttribute("System.Xml", "2.0.50727.4927"),  _
     System.SerializableAttribute(),  _
     System.Xml.Serialization.XmlTypeAttribute(AnonymousType:=true, [Namespace]:="http://www.ncbi.nlm.nih.gov/soap/eutils/efetch_pubmed")>  _
    Public Enum ISSNTypeIssnType
        
        '''<remarks/>
        Electronic
        
        '''<remarks/>
        Print
    End Enum
    
    '''<remarks/>
    <System.CodeDom.Compiler.GeneratedCodeAttribute("System.Xml", "2.0.50727.4927"),  _
     System.SerializableAttribute(),  _
     System.Diagnostics.DebuggerStepThroughAttribute(),  _
     System.ComponentModel.DesignerCategoryAttribute("code"),  _
     System.Xml.Serialization.XmlTypeAttribute([Namespace]:="http://www.ncbi.nlm.nih.gov/soap/eutils/efetch_pubmed")>  _
    Partial Public Class JournalType
        Inherits Object
        Implements System.ComponentModel.INotifyPropertyChanged
        
        Private iSSNField As ISSNType
        
        Private journalIssueField As JournalIssueType
        
        Private titleField As String
        
        Private iSOAbbreviationField As String
        
        '''<remarks/>
        <System.Xml.Serialization.XmlElementAttribute(Order:=0)>  _
        Public Property ISSN() As ISSNType
            Get
                Return Me.iSSNField
            End Get
            Set
                Me.iSSNField = value
                Me.RaisePropertyChanged("ISSN")
            End Set
        End Property
        
        '''<remarks/>
        <System.Xml.Serialization.XmlElementAttribute(Order:=1)>  _
        Public Property JournalIssue() As JournalIssueType
            Get
                Return Me.journalIssueField
            End Get
            Set
                Me.journalIssueField = value
                Me.RaisePropertyChanged("JournalIssue")
            End Set
        End Property
        
        '''<remarks/>
        <System.Xml.Serialization.XmlElementAttribute(Order:=2)>  _
        Public Property Title() As String
            Get
                Return Me.titleField
            End Get
            Set
                Me.titleField = value
                Me.RaisePropertyChanged("Title")
            End Set
        End Property
        
        '''<remarks/>
        <System.Xml.Serialization.XmlElementAttribute(Order:=3)>  _
        Public Property ISOAbbreviation() As String
            Get
                Return Me.iSOAbbreviationField
            End Get
            Set
                Me.iSOAbbreviationField = value
                Me.RaisePropertyChanged("ISOAbbreviation")
            End Set
        End Property
        
        Public Event PropertyChanged As System.ComponentModel.PropertyChangedEventHandler Implements System.ComponentModel.INotifyPropertyChanged.PropertyChanged
        
        Protected Sub RaisePropertyChanged(ByVal propertyName As String)
            Dim propertyChanged As System.ComponentModel.PropertyChangedEventHandler = Me.PropertyChangedEvent
            If (Not (propertyChanged) Is Nothing) Then
                propertyChanged(Me, New System.ComponentModel.PropertyChangedEventArgs(propertyName))
            End If
        End Sub
    End Class
    
    '''<remarks/>
    <System.CodeDom.Compiler.GeneratedCodeAttribute("System.Xml", "2.0.50727.4927"),  _
     System.SerializableAttribute(),  _
     System.Diagnostics.DebuggerStepThroughAttribute(),  _
     System.ComponentModel.DesignerCategoryAttribute("code"),  _
     System.Xml.Serialization.XmlTypeAttribute([Namespace]:="http://www.ncbi.nlm.nih.gov/soap/eutils/efetch_pubmed")>  _
    Partial Public Class ArticleType
        Inherits Object
        Implements System.ComponentModel.INotifyPropertyChanged
        
        Private journalField As JournalType
        
        Private articleTitleField As ArticleTitleType
        
        Private itemsField() As Object
        
        Private abstractField As AbstractType
        
        Private affiliationField As String
        
        Private authorListField As AuthorListType
        
        Private languageField() As String
        
        Private dataBankListField As DataBankListType
        
        Private grantListField As GrantListType
        
        Private publicationTypeListField() As String
        
        Private vernacularTitleField As String
        
        Private articleDateField() As ArticleDateType
        
        Private pubModelField As ArticleTypePubModel
        
        '''<remarks/>
        <System.Xml.Serialization.XmlElementAttribute(Order:=0)>  _
        Public Property Journal() As JournalType
            Get
                Return Me.journalField
            End Get
            Set
                Me.journalField = value
                Me.RaisePropertyChanged("Journal")
            End Set
        End Property
        
        '''<remarks/>
        <System.Xml.Serialization.XmlElementAttribute(Order:=1)>  _
        Public Property ArticleTitle() As ArticleTitleType
            Get
                Return Me.articleTitleField
            End Get
            Set
                Me.articleTitleField = value
                Me.RaisePropertyChanged("ArticleTitle")
            End Set
        End Property
        
        '''<remarks/>
        <System.Xml.Serialization.XmlElementAttribute("ELocationID", GetType(ELocationIDType), Order:=2),  _
         System.Xml.Serialization.XmlElementAttribute("Pagination", GetType(PaginationType), Order:=2)>  _
        Public Property Items() As Object()
            Get
                Return Me.itemsField
            End Get
            Set
                Me.itemsField = value
                Me.RaisePropertyChanged("Items")
            End Set
        End Property
        
        '''<remarks/>
        <System.Xml.Serialization.XmlElementAttribute(Order:=3)>  _
        Public Property Abstract() As AbstractType
            Get
                Return Me.abstractField
            End Get
            Set
                Me.abstractField = value
                Me.RaisePropertyChanged("Abstract")
            End Set
        End Property
        
        '''<remarks/>
        <System.Xml.Serialization.XmlElementAttribute(Order:=4)>  _
        Public Property Affiliation() As String
            Get
                Return Me.affiliationField
            End Get
            Set
                Me.affiliationField = value
                Me.RaisePropertyChanged("Affiliation")
            End Set
        End Property
        
        '''<remarks/>
        <System.Xml.Serialization.XmlElementAttribute(Order:=5)>  _
        Public Property AuthorList() As AuthorListType
            Get
                Return Me.authorListField
            End Get
            Set
                Me.authorListField = value
                Me.RaisePropertyChanged("AuthorList")
            End Set
        End Property
        
        '''<remarks/>
        <System.Xml.Serialization.XmlElementAttribute("Language", Order:=6)>  _
        Public Property Language() As String()
            Get
                Return Me.languageField
            End Get
            Set
                Me.languageField = value
                Me.RaisePropertyChanged("Language")
            End Set
        End Property
        
        '''<remarks/>
        <System.Xml.Serialization.XmlElementAttribute(Order:=7)>  _
        Public Property DataBankList() As DataBankListType
            Get
                Return Me.dataBankListField
            End Get
            Set
                Me.dataBankListField = value
                Me.RaisePropertyChanged("DataBankList")
            End Set
        End Property
        
        '''<remarks/>
        <System.Xml.Serialization.XmlElementAttribute(Order:=8)>  _
        Public Property GrantList() As GrantListType
            Get
                Return Me.grantListField
            End Get
            Set
                Me.grantListField = value
                Me.RaisePropertyChanged("GrantList")
            End Set
        End Property
        
        '''<remarks/>
        <System.Xml.Serialization.XmlArrayAttribute(Order:=9),  _
         System.Xml.Serialization.XmlArrayItemAttribute("PublicationType", IsNullable:=false)>  _
        Public Property PublicationTypeList() As String()
            Get
                Return Me.publicationTypeListField
            End Get
            Set
                Me.publicationTypeListField = value
                Me.RaisePropertyChanged("PublicationTypeList")
            End Set
        End Property
        
        '''<remarks/>
        <System.Xml.Serialization.XmlElementAttribute(Order:=10)>  _
        Public Property VernacularTitle() As String
            Get
                Return Me.vernacularTitleField
            End Get
            Set
                Me.vernacularTitleField = value
                Me.RaisePropertyChanged("VernacularTitle")
            End Set
        End Property
        
        '''<remarks/>
        <System.Xml.Serialization.XmlElementAttribute("ArticleDate", Order:=11)>  _
        Public Property ArticleDate() As ArticleDateType()
            Get
                Return Me.articleDateField
            End Get
            Set
                Me.articleDateField = value
                Me.RaisePropertyChanged("ArticleDate")
            End Set
        End Property
        
        '''<remarks/>
        <System.Xml.Serialization.XmlAttributeAttribute()>  _
        Public Property PubModel() As ArticleTypePubModel
            Get
                Return Me.pubModelField
            End Get
            Set
                Me.pubModelField = value
                Me.RaisePropertyChanged("PubModel")
            End Set
        End Property
        
        Public Event PropertyChanged As System.ComponentModel.PropertyChangedEventHandler Implements System.ComponentModel.INotifyPropertyChanged.PropertyChanged
        
        Protected Sub RaisePropertyChanged(ByVal propertyName As String)
            Dim propertyChanged As System.ComponentModel.PropertyChangedEventHandler = Me.PropertyChangedEvent
            If (Not (propertyChanged) Is Nothing) Then
                propertyChanged(Me, New System.ComponentModel.PropertyChangedEventArgs(propertyName))
            End If
        End Sub
    End Class
    
    '''<remarks/>
    <System.CodeDom.Compiler.GeneratedCodeAttribute("System.Xml", "2.0.50727.4927"),  _
     System.SerializableAttribute(),  _
     System.Xml.Serialization.XmlTypeAttribute(AnonymousType:=true, [Namespace]:="http://www.ncbi.nlm.nih.gov/soap/eutils/efetch_pubmed")>  _
    Public Enum ArticleTypePubModel
        
        '''<remarks/>
        Print
        
        '''<remarks/>
        <System.Xml.Serialization.XmlEnumAttribute("Print-Electronic")>  _
        PrintElectronic
        
        '''<remarks/>
        Electronic
        
        '''<remarks/>
        <System.Xml.Serialization.XmlEnumAttribute("Electronic-Print")>  _
        ElectronicPrint
    End Enum
    
    '''<remarks/>
    <System.CodeDom.Compiler.GeneratedCodeAttribute("System.Xml", "2.0.50727.4927"),  _
     System.SerializableAttribute(),  _
     System.Diagnostics.DebuggerStepThroughAttribute(),  _
     System.ComponentModel.DesignerCategoryAttribute("code"),  _
     System.Xml.Serialization.XmlTypeAttribute([Namespace]:="http://www.ncbi.nlm.nih.gov/soap/eutils/efetch_pubmed")>  _
    Partial Public Class DateCompletedType
        Inherits Object
        Implements System.ComponentModel.INotifyPropertyChanged
        
        Private yearField As String
        
        Private monthField As String
        
        Private dayField As String
        
        '''<remarks/>
        <System.Xml.Serialization.XmlElementAttribute(Order:=0)>  _
        Public Property Year() As String
            Get
                Return Me.yearField
            End Get
            Set
                Me.yearField = value
                Me.RaisePropertyChanged("Year")
            End Set
        End Property
        
        '''<remarks/>
        <System.Xml.Serialization.XmlElementAttribute(Order:=1)>  _
        Public Property Month() As String
            Get
                Return Me.monthField
            End Get
            Set
                Me.monthField = value
                Me.RaisePropertyChanged("Month")
            End Set
        End Property
        
        '''<remarks/>
        <System.Xml.Serialization.XmlElementAttribute(Order:=2)>  _
        Public Property Day() As String
            Get
                Return Me.dayField
            End Get
            Set
                Me.dayField = value
                Me.RaisePropertyChanged("Day")
            End Set
        End Property
        
        Public Event PropertyChanged As System.ComponentModel.PropertyChangedEventHandler Implements System.ComponentModel.INotifyPropertyChanged.PropertyChanged
        
        Protected Sub RaisePropertyChanged(ByVal propertyName As String)
            Dim propertyChanged As System.ComponentModel.PropertyChangedEventHandler = Me.PropertyChangedEvent
            If (Not (propertyChanged) Is Nothing) Then
                propertyChanged(Me, New System.ComponentModel.PropertyChangedEventArgs(propertyName))
            End If
        End Sub
    End Class
    
    '''<remarks/>
    <System.CodeDom.Compiler.GeneratedCodeAttribute("System.Xml", "2.0.50727.4927"),  _
     System.SerializableAttribute(),  _
     System.Diagnostics.DebuggerStepThroughAttribute(),  _
     System.ComponentModel.DesignerCategoryAttribute("code"),  _
     System.Xml.Serialization.XmlTypeAttribute([Namespace]:="http://www.ncbi.nlm.nih.gov/soap/eutils/efetch_pubmed")>  _
    Partial Public Class DateCreatedType
        Inherits Object
        Implements System.ComponentModel.INotifyPropertyChanged
        
        Private yearField As String
        
        Private monthField As String
        
        Private dayField As String
        
        '''<remarks/>
        <System.Xml.Serialization.XmlElementAttribute(Order:=0)>  _
        Public Property Year() As String
            Get
                Return Me.yearField
            End Get
            Set
                Me.yearField = value
                Me.RaisePropertyChanged("Year")
            End Set
        End Property
        
        '''<remarks/>
        <System.Xml.Serialization.XmlElementAttribute(Order:=1)>  _
        Public Property Month() As String
            Get
                Return Me.monthField
            End Get
            Set
                Me.monthField = value
                Me.RaisePropertyChanged("Month")
            End Set
        End Property
        
        '''<remarks/>
        <System.Xml.Serialization.XmlElementAttribute(Order:=2)>  _
        Public Property Day() As String
            Get
                Return Me.dayField
            End Get
            Set
                Me.dayField = value
                Me.RaisePropertyChanged("Day")
            End Set
        End Property
        
        Public Event PropertyChanged As System.ComponentModel.PropertyChangedEventHandler Implements System.ComponentModel.INotifyPropertyChanged.PropertyChanged
        
        Protected Sub RaisePropertyChanged(ByVal propertyName As String)
            Dim propertyChanged As System.ComponentModel.PropertyChangedEventHandler = Me.PropertyChangedEvent
            If (Not (propertyChanged) Is Nothing) Then
                propertyChanged(Me, New System.ComponentModel.PropertyChangedEventArgs(propertyName))
            End If
        End Sub
    End Class
    
    '''<remarks/>
    <System.CodeDom.Compiler.GeneratedCodeAttribute("System.Xml", "2.0.50727.4927"),  _
     System.SerializableAttribute(),  _
     System.Diagnostics.DebuggerStepThroughAttribute(),  _
     System.ComponentModel.DesignerCategoryAttribute("code"),  _
     System.Xml.Serialization.XmlTypeAttribute([Namespace]:="http://www.ncbi.nlm.nih.gov/soap/eutils/efetch_pubmed")>  _
    Partial Public Class MedlineCitationType
        Inherits Object
        Implements System.ComponentModel.INotifyPropertyChanged
        
        Private pMIDField As PMIDType
        
        Private dateCreatedField As DateCreatedType
        
        Private dateCompletedField As DateCompletedType
        
        Private dateRevisedField As DateRevisedType
        
        Private articleField As ArticleType
        
        Private medlineJournalInfoField As MedlineJournalInfoType
        
        Private chemicalListField() As ChemicalType
        
        Private supplMeshListField() As SupplMeshNameType
        
        Private citationSubsetField() As String
        
        Private commentsCorrectionsListField() As CommentsCorrectionsType
        
        Private geneSymbolListField() As String
        
        Private meshHeadingListField() As MeshHeadingType
        
        Private numberOfReferencesField As String
        
        Private personalNameSubjectListField() As PersonalNameSubjectType
        
        Private otherIDField() As OtherIDType
        
        Private otherAbstractField() As OtherAbstractType
        
        Private keywordListField() As KeywordListType
        
        Private spaceFlightMissionField() As String
        
        Private investigatorListField() As InvestigatorType
        
        Private generalNoteField() As GeneralNoteType
        
        Private ownerField As MedlineCitationTypeOwner
        
        Private statusField As MedlineCitationTypeStatus
        
        Private versionIDField As String
        
        Private versionDateField As String
        
        Public Sub New()
            MyBase.New
            Me.ownerField = MedlineCitationTypeOwner.NLM
        End Sub
        
        '''<remarks/>
        <System.Xml.Serialization.XmlElementAttribute(Order:=0)>  _
        Public Property PMID() As PMIDType
            Get
                Return Me.pMIDField
            End Get
            Set
                Me.pMIDField = value
                Me.RaisePropertyChanged("PMID")
            End Set
        End Property
        
        '''<remarks/>
        <System.Xml.Serialization.XmlElementAttribute(Order:=1)>  _
        Public Property DateCreated() As DateCreatedType
            Get
                Return Me.dateCreatedField
            End Get
            Set
                Me.dateCreatedField = value
                Me.RaisePropertyChanged("DateCreated")
            End Set
        End Property
        
        '''<remarks/>
        <System.Xml.Serialization.XmlElementAttribute(Order:=2)>  _
        Public Property DateCompleted() As DateCompletedType
            Get
                Return Me.dateCompletedField
            End Get
            Set
                Me.dateCompletedField = value
                Me.RaisePropertyChanged("DateCompleted")
            End Set
        End Property
        
        '''<remarks/>
        <System.Xml.Serialization.XmlElementAttribute(Order:=3)>  _
        Public Property DateRevised() As DateRevisedType
            Get
                Return Me.dateRevisedField
            End Get
            Set
                Me.dateRevisedField = value
                Me.RaisePropertyChanged("DateRevised")
            End Set
        End Property
        
        '''<remarks/>
        <System.Xml.Serialization.XmlElementAttribute(Order:=4)>  _
        Public Property Article() As ArticleType
            Get
                Return Me.articleField
            End Get
            Set
                Me.articleField = value
                Me.RaisePropertyChanged("Article")
            End Set
        End Property
        
        '''<remarks/>
        <System.Xml.Serialization.XmlElementAttribute(Order:=5)>  _
        Public Property MedlineJournalInfo() As MedlineJournalInfoType
            Get
                Return Me.medlineJournalInfoField
            End Get
            Set
                Me.medlineJournalInfoField = value
                Me.RaisePropertyChanged("MedlineJournalInfo")
            End Set
        End Property
        
        '''<remarks/>
        <System.Xml.Serialization.XmlArrayAttribute(Order:=6),  _
         System.Xml.Serialization.XmlArrayItemAttribute("Chemical", IsNullable:=false)>  _
        Public Property ChemicalList() As ChemicalType()
            Get
                Return Me.chemicalListField
            End Get
            Set
                Me.chemicalListField = value
                Me.RaisePropertyChanged("ChemicalList")
            End Set
        End Property
        
        '''<remarks/>
        <System.Xml.Serialization.XmlArrayAttribute(Order:=7),  _
         System.Xml.Serialization.XmlArrayItemAttribute("SupplMeshName", IsNullable:=false)>  _
        Public Property SupplMeshList() As SupplMeshNameType()
            Get
                Return Me.supplMeshListField
            End Get
            Set
                Me.supplMeshListField = value
                Me.RaisePropertyChanged("SupplMeshList")
            End Set
        End Property
        
        '''<remarks/>
        <System.Xml.Serialization.XmlElementAttribute("CitationSubset", Order:=8)>  _
        Public Property CitationSubset() As String()
            Get
                Return Me.citationSubsetField
            End Get
            Set
                Me.citationSubsetField = value
                Me.RaisePropertyChanged("CitationSubset")
            End Set
        End Property
        
        '''<remarks/>
        <System.Xml.Serialization.XmlArrayAttribute(Order:=9),  _
         System.Xml.Serialization.XmlArrayItemAttribute("CommentsCorrections", IsNullable:=false)>  _
        Public Property CommentsCorrectionsList() As CommentsCorrectionsType()
            Get
                Return Me.commentsCorrectionsListField
            End Get
            Set
                Me.commentsCorrectionsListField = value
                Me.RaisePropertyChanged("CommentsCorrectionsList")
            End Set
        End Property
        
        '''<remarks/>
        <System.Xml.Serialization.XmlArrayAttribute(Order:=10),  _
         System.Xml.Serialization.XmlArrayItemAttribute("GeneSymbol", IsNullable:=false)>  _
        Public Property GeneSymbolList() As String()
            Get
                Return Me.geneSymbolListField
            End Get
            Set
                Me.geneSymbolListField = value
                Me.RaisePropertyChanged("GeneSymbolList")
            End Set
        End Property
        
        '''<remarks/>
        <System.Xml.Serialization.XmlArrayAttribute(Order:=11),  _
         System.Xml.Serialization.XmlArrayItemAttribute("MeshHeading", IsNullable:=false)>  _
        Public Property MeshHeadingList() As MeshHeadingType()
            Get
                Return Me.meshHeadingListField
            End Get
            Set
                Me.meshHeadingListField = value
                Me.RaisePropertyChanged("MeshHeadingList")
            End Set
        End Property
        
        '''<remarks/>
        <System.Xml.Serialization.XmlElementAttribute(Order:=12)>  _
        Public Property NumberOfReferences() As String
            Get
                Return Me.numberOfReferencesField
            End Get
            Set
                Me.numberOfReferencesField = value
                Me.RaisePropertyChanged("NumberOfReferences")
            End Set
        End Property
        
        '''<remarks/>
        <System.Xml.Serialization.XmlArrayAttribute(Order:=13),  _
         System.Xml.Serialization.XmlArrayItemAttribute("PersonalNameSubject", IsNullable:=false)>  _
        Public Property PersonalNameSubjectList() As PersonalNameSubjectType()
            Get
                Return Me.personalNameSubjectListField
            End Get
            Set
                Me.personalNameSubjectListField = value
                Me.RaisePropertyChanged("PersonalNameSubjectList")
            End Set
        End Property
        
        '''<remarks/>
        <System.Xml.Serialization.XmlElementAttribute("OtherID", Order:=14)>  _
        Public Property OtherID() As OtherIDType()
            Get
                Return Me.otherIDField
            End Get
            Set
                Me.otherIDField = value
                Me.RaisePropertyChanged("OtherID")
            End Set
        End Property
        
        '''<remarks/>
        <System.Xml.Serialization.XmlElementAttribute("OtherAbstract", Order:=15)>  _
        Public Property OtherAbstract() As OtherAbstractType()
            Get
                Return Me.otherAbstractField
            End Get
            Set
                Me.otherAbstractField = value
                Me.RaisePropertyChanged("OtherAbstract")
            End Set
        End Property
        
        '''<remarks/>
        <System.Xml.Serialization.XmlElementAttribute("KeywordList", Order:=16)>  _
        Public Property KeywordList() As KeywordListType()
            Get
                Return Me.keywordListField
            End Get
            Set
                Me.keywordListField = value
                Me.RaisePropertyChanged("KeywordList")
            End Set
        End Property
        
        '''<remarks/>
        <System.Xml.Serialization.XmlElementAttribute("SpaceFlightMission", Order:=17)>  _
        Public Property SpaceFlightMission() As String()
            Get
                Return Me.spaceFlightMissionField
            End Get
            Set
                Me.spaceFlightMissionField = value
                Me.RaisePropertyChanged("SpaceFlightMission")
            End Set
        End Property
        
        '''<remarks/>
        <System.Xml.Serialization.XmlArrayAttribute(Order:=18),  _
         System.Xml.Serialization.XmlArrayItemAttribute("Investigator", IsNullable:=false)>  _
        Public Property InvestigatorList() As InvestigatorType()
            Get
                Return Me.investigatorListField
            End Get
            Set
                Me.investigatorListField = value
                Me.RaisePropertyChanged("InvestigatorList")
            End Set
        End Property
        
        '''<remarks/>
        <System.Xml.Serialization.XmlElementAttribute("GeneralNote", Order:=19)>  _
        Public Property GeneralNote() As GeneralNoteType()
            Get
                Return Me.generalNoteField
            End Get
            Set
                Me.generalNoteField = value
                Me.RaisePropertyChanged("GeneralNote")
            End Set
        End Property
        
        '''<remarks/>
        <System.Xml.Serialization.XmlAttributeAttribute(),  _
         System.ComponentModel.DefaultValueAttribute(MedlineCitationTypeOwner.NLM)>  _
        Public Property Owner() As MedlineCitationTypeOwner
            Get
                Return Me.ownerField
            End Get
            Set
                Me.ownerField = value
                Me.RaisePropertyChanged("Owner")
            End Set
        End Property
        
        '''<remarks/>
        <System.Xml.Serialization.XmlAttributeAttribute()>  _
        Public Property Status() As MedlineCitationTypeStatus
            Get
                Return Me.statusField
            End Get
            Set
                Me.statusField = value
                Me.RaisePropertyChanged("Status")
            End Set
        End Property
        
        '''<remarks/>
        <System.Xml.Serialization.XmlAttributeAttribute()>  _
        Public Property VersionID() As String
            Get
                Return Me.versionIDField
            End Get
            Set
                Me.versionIDField = value
                Me.RaisePropertyChanged("VersionID")
            End Set
        End Property
        
        '''<remarks/>
        <System.Xml.Serialization.XmlAttributeAttribute()>  _
        Public Property VersionDate() As String
            Get
                Return Me.versionDateField
            End Get
            Set
                Me.versionDateField = value
                Me.RaisePropertyChanged("VersionDate")
            End Set
        End Property
        
        Public Event PropertyChanged As System.ComponentModel.PropertyChangedEventHandler Implements System.ComponentModel.INotifyPropertyChanged.PropertyChanged
        
        Protected Sub RaisePropertyChanged(ByVal propertyName As String)
            Dim propertyChanged As System.ComponentModel.PropertyChangedEventHandler = Me.PropertyChangedEvent
            If (Not (propertyChanged) Is Nothing) Then
                propertyChanged(Me, New System.ComponentModel.PropertyChangedEventArgs(propertyName))
            End If
        End Sub
    End Class
    
    '''<remarks/>
    <System.CodeDom.Compiler.GeneratedCodeAttribute("System.Xml", "2.0.50727.4927"),  _
     System.SerializableAttribute(),  _
     System.Xml.Serialization.XmlTypeAttribute(AnonymousType:=true, [Namespace]:="http://www.ncbi.nlm.nih.gov/soap/eutils/efetch_pubmed")>  _
    Public Enum MedlineCitationTypeOwner
        
        '''<remarks/>
        NLM
        
        '''<remarks/>
        NASA
        
        '''<remarks/>
        PIP
        
        '''<remarks/>
        KIE
        
        '''<remarks/>
        HSR
        
        '''<remarks/>
        HMD
        
        '''<remarks/>
        NOTNLM
    End Enum
    
    '''<remarks/>
    <System.CodeDom.Compiler.GeneratedCodeAttribute("System.Xml", "2.0.50727.4927"),  _
     System.SerializableAttribute(),  _
     System.Xml.Serialization.XmlTypeAttribute(AnonymousType:=true, [Namespace]:="http://www.ncbi.nlm.nih.gov/soap/eutils/efetch_pubmed")>  _
    Public Enum MedlineCitationTypeStatus
        
        '''<remarks/>
        Completed
        
        '''<remarks/>
        <System.Xml.Serialization.XmlEnumAttribute("In-Process")>  _
        InProcess
        
        '''<remarks/>
        <System.Xml.Serialization.XmlEnumAttribute("PubMed-not-MEDLINE")>  _
        PubMednotMEDLINE
        
        '''<remarks/>
        <System.Xml.Serialization.XmlEnumAttribute("In-Data-Review")>  _
        InDataReview
        
        '''<remarks/>
        Publisher
        
        '''<remarks/>
        MEDLINE
        
        '''<remarks/>
        OLDMEDLINE
    End Enum
    
    '''<remarks/>
    <System.CodeDom.Compiler.GeneratedCodeAttribute("System.Xml", "2.0.50727.4927"),  _
     System.SerializableAttribute(),  _
     System.Diagnostics.DebuggerStepThroughAttribute(),  _
     System.ComponentModel.DesignerCategoryAttribute("code"),  _
     System.Xml.Serialization.XmlTypeAttribute([Namespace]:="http://www.ncbi.nlm.nih.gov/soap/eutils/efetch_pubmed")>  _
    Partial Public Class PubmedArticleType
        Inherits Object
        Implements System.ComponentModel.INotifyPropertyChanged
        
        Private medlineCitationField As MedlineCitationType
        
        Private pubmedDataField As PubmedDataType
        
        '''<remarks/>
        <System.Xml.Serialization.XmlElementAttribute(Order:=0)>  _
        Public Property MedlineCitation() As MedlineCitationType
            Get
                Return Me.medlineCitationField
            End Get
            Set
                Me.medlineCitationField = value
                Me.RaisePropertyChanged("MedlineCitation")
            End Set
        End Property
        
        '''<remarks/>
        <System.Xml.Serialization.XmlElementAttribute(Order:=1)>  _
        Public Property PubmedData() As PubmedDataType
            Get
                Return Me.pubmedDataField
            End Get
            Set
                Me.pubmedDataField = value
                Me.RaisePropertyChanged("PubmedData")
            End Set
        End Property
        
        Public Event PropertyChanged As System.ComponentModel.PropertyChangedEventHandler Implements System.ComponentModel.INotifyPropertyChanged.PropertyChanged
        
        Protected Sub RaisePropertyChanged(ByVal propertyName As String)
            Dim propertyChanged As System.ComponentModel.PropertyChangedEventHandler = Me.PropertyChangedEvent
            If (Not (propertyChanged) Is Nothing) Then
                propertyChanged(Me, New System.ComponentModel.PropertyChangedEventArgs(propertyName))
            End If
        End Sub
    End Class
    
    '''<remarks/>
    <System.CodeDom.Compiler.GeneratedCodeAttribute("System.Xml", "2.0.50727.4927"),  _
     System.SerializableAttribute(),  _
     System.Diagnostics.DebuggerStepThroughAttribute(),  _
     System.ComponentModel.DesignerCategoryAttribute("code"),  _
     System.Xml.Serialization.XmlTypeAttribute(AnonymousType:=true, [Namespace]:="http://www.ncbi.nlm.nih.gov/soap/eutils/efetch_pubmed")>  _
    Partial Public Class eFetchResult
        Inherits Object
        Implements System.ComponentModel.INotifyPropertyChanged
        
        Private eRRORField As String
        
        Private pubmedArticleSetField() As Object
        
        Private idListField() As String
        
        '''<remarks/>
        <System.Xml.Serialization.XmlElementAttribute(Order:=0)>  _
        Public Property [ERROR]() As String
            Get
                Return Me.eRRORField
            End Get
            Set
                Me.eRRORField = value
                Me.RaisePropertyChanged("ERROR")
            End Set
        End Property
        
        '''<remarks/>
        <System.Xml.Serialization.XmlArrayAttribute(Order:=1),  _
         System.Xml.Serialization.XmlArrayItemAttribute("PubmedArticle", GetType(PubmedArticleType), IsNullable:=false),  _
         System.Xml.Serialization.XmlArrayItemAttribute("PubmedBookArticle", GetType(PubmedBookArticleType), IsNullable:=false)>  _
        Public Property PubmedArticleSet() As Object()
            Get
                Return Me.pubmedArticleSetField
            End Get
            Set
                Me.pubmedArticleSetField = value
                Me.RaisePropertyChanged("PubmedArticleSet")
            End Set
        End Property
        
        '''<remarks/>
        <System.Xml.Serialization.XmlArrayAttribute(Order:=2),  _
         System.Xml.Serialization.XmlArrayItemAttribute("Id", IsNullable:=false)>  _
        Public Property IdList() As String()
            Get
                Return Me.idListField
            End Get
            Set
                Me.idListField = value
                Me.RaisePropertyChanged("IdList")
            End Set
        End Property
        
        Public Event PropertyChanged As System.ComponentModel.PropertyChangedEventHandler Implements System.ComponentModel.INotifyPropertyChanged.PropertyChanged
        
        Protected Sub RaisePropertyChanged(ByVal propertyName As String)
            Dim propertyChanged As System.ComponentModel.PropertyChangedEventHandler = Me.PropertyChangedEvent
            If (Not (propertyChanged) Is Nothing) Then
                propertyChanged(Me, New System.ComponentModel.PropertyChangedEventArgs(propertyName))
            End If
        End Sub
    End Class
    
    <System.Diagnostics.DebuggerStepThroughAttribute(),  _
     System.CodeDom.Compiler.GeneratedCodeAttribute("System.ServiceModel", "3.0.0.0"),  _
     System.ServiceModel.MessageContractAttribute(IsWrapped:=false)>  _
    Partial Public Class run_eFetchRequest
        
        <System.ServiceModel.MessageBodyMemberAttribute([Namespace]:="http://www.ncbi.nlm.nih.gov/soap/eutils/efetch_pubmed", Order:=0)>  _
        Public eFetchRequest As PubMed.eFetchRequest
        
        Public Sub New()
            MyBase.New
        End Sub
        
        Public Sub New(ByVal eFetchRequest As PubMed.eFetchRequest)
            MyBase.New
            Me.eFetchRequest = eFetchRequest
        End Sub
    End Class
    
    <System.Diagnostics.DebuggerStepThroughAttribute(),  _
     System.CodeDom.Compiler.GeneratedCodeAttribute("System.ServiceModel", "3.0.0.0"),  _
     System.ServiceModel.MessageContractAttribute(IsWrapped:=false)>  _
    Partial Public Class run_eFetchResponse
        
        <System.ServiceModel.MessageBodyMemberAttribute([Namespace]:="http://www.ncbi.nlm.nih.gov/soap/eutils/efetch_pubmed", Order:=0)>  _
        Public eFetchResult As PubMed.eFetchResult
        
        Public Sub New()
            MyBase.New
        End Sub
        
        Public Sub New(ByVal eFetchResult As PubMed.eFetchResult)
            MyBase.New
            Me.eFetchResult = eFetchResult
        End Sub
    End Class
    
    <System.CodeDom.Compiler.GeneratedCodeAttribute("System.ServiceModel", "3.0.0.0")>  _
    Public Interface eUtilsServiceSoapChannel
        Inherits PubMed.eUtilsServiceSoap, System.ServiceModel.IClientChannel
    End Interface
    
    <System.Diagnostics.DebuggerStepThroughAttribute(),  _
     System.CodeDom.Compiler.GeneratedCodeAttribute("System.ServiceModel", "3.0.0.0")>  _
    Partial Public Class eUtilsServiceSoapClient
        Inherits System.ServiceModel.ClientBase(Of PubMed.eUtilsServiceSoap)
        Implements PubMed.eUtilsServiceSoap
        
        Public Sub New()
            MyBase.New
        End Sub
        
        Public Sub New(ByVal endpointConfigurationName As String)
            MyBase.New(endpointConfigurationName)
        End Sub
        
        Public Sub New(ByVal endpointConfigurationName As String, ByVal remoteAddress As String)
            MyBase.New(endpointConfigurationName, remoteAddress)
        End Sub
        
        Public Sub New(ByVal endpointConfigurationName As String, ByVal remoteAddress As System.ServiceModel.EndpointAddress)
            MyBase.New(endpointConfigurationName, remoteAddress)
        End Sub
        
        Public Sub New(ByVal binding As System.ServiceModel.Channels.Binding, ByVal remoteAddress As System.ServiceModel.EndpointAddress)
            MyBase.New(binding, remoteAddress)
        End Sub
        
        <System.ComponentModel.EditorBrowsableAttribute(System.ComponentModel.EditorBrowsableState.Advanced)>  _
        Function PubMed_eUtilsServiceSoap_run_eFetch(ByVal request As PubMed.run_eFetchRequest) As PubMed.run_eFetchResponse Implements PubMed.eUtilsServiceSoap.run_eFetch
            Return MyBase.Channel.run_eFetch(request)
        End Function
        
        Public Function run_eFetch(ByVal eFetchRequest As PubMed.eFetchRequest) As PubMed.eFetchResult
            Dim inValue As PubMed.run_eFetchRequest = New PubMed.run_eFetchRequest
            inValue.eFetchRequest = eFetchRequest
            Dim retVal As PubMed.run_eFetchResponse = CType(Me,PubMed.eUtilsServiceSoap).run_eFetch(inValue)
            Return retVal.eFetchResult
        End Function
    End Class
End Namespace
