# Supplementary material for: An eUtils toolset and its use for creating a pipeline to link genomics and proteomics analyses to domain-specific biomedical literature
Source: J Clin Bioinforma. 2012 Apr 16;2:9. doi: 10.1186/2043-9113-2-9 (PMC3422171; doi:10.1186/2043-9113-2-9)
Supplement: Additional file 1 — This is a zipped Access database (Sample_Database.zip, which unzips to Sample_Database.mdb) that was used to produce the screenshot of Figure 1. It is intended to be used for illustration purposes only: its structure is specific to the current needs of the Parikh Lab, and its contents have been stripped down to a few records that illustrate its operation. [file 2043-9113-2-9-S1.zip › EntrezAPI/EntrezAPI/Service References/Sequence/efetch_seq.xsd]

<?xml version="1.0" encoding="utf-8"?>
<xs:schema xmlns:tns="http://www.ncbi.nlm.nih.gov/soap/eutils/efetch_seq" xmlns:ncbi="http://www.ncbi.nlm.nih.gov" elementFormDefault="qualified" targetNamespace="http://www.ncbi.nlm.nih.gov/soap/eutils/efetch_seq" xmlns:xs="http://www.w3.org/2001/XMLSchema">
  <xs:element name="TSeq">
    <xs:complexType>
      <xs:sequence>
        <xs:element name="TSeq_seqtype">
          <xs:complexType>
            <xs:attribute name="value" use="required">
              <xs:simpleType>
                <xs:restriction base="xs:string">
                  <xs:enumeration value="nucleotide" />
                  <xs:enumeration value="protein" />
                </xs:restriction>
              </xs:simpleType>
            </xs:attribute>
          </xs:complexType>
        </xs:element>
        <xs:element minOccurs="0" name="TSeq_gi" type="xs:integer" />
        <xs:element minOccurs="0" name="TSeq_accver" type="xs:string" />
        <xs:element minOccurs="0" name="TSeq_sid" type="xs:string" />
        <xs:element minOccurs="0" name="TSeq_local" type="xs:string" />
        <xs:element minOccurs="0" name="TSeq_taxid" type="xs:integer" />
        <xs:element minOccurs="0" name="TSeq_orgname" type="xs:string" />
        <xs:element name="TSeq_defline" type="xs:string" />
        <xs:element name="TSeq_length" type="xs:integer" />
        <xs:element name="TSeq_sequence" type="xs:string" />
      </xs:sequence>
    </xs:complexType>
  </xs:element>
  <xs:element name="TSeqSet">
    <xs:complexType>
      <xs:sequence minOccurs="0" maxOccurs="unbounded">
        <xs:element ref="tns:TSeq" />
      </xs:sequence>
    </xs:complexType>
  </xs:element>
  <xs:element name="GBSet">
    <xs:complexType>
      <xs:sequence minOccurs="0" maxOccurs="unbounded">
        <xs:element ref="tns:GBSeq" />
      </xs:sequence>
    </xs:complexType>
  </xs:element>
  <xs:element name="GBSeq">
    <xs:complexType>
      <xs:sequence>
        <xs:element name="GBSeq_locus" type="xs:string" />
        <xs:element name="GBSeq_length" type="xs:integer" />
        <xs:element minOccurs="0" name="GBSeq_strandedness" type="xs:string" />
        <xs:element name="GBSeq_moltype" type="xs:string" />
        <xs:element minOccurs="0" name="GBSeq_topology" type="xs:string" />
        <xs:element name="GBSeq_division" type="xs:string" />
        <xs:element name="GBSeq_update-date" type="xs:string" />
        <xs:element minOccurs="0" name="GBSeq_create-date" type="xs:string" />
        <xs:element minOccurs="0" name="GBSeq_update-release" type="xs:string" />
        <xs:element minOccurs="0" name="GBSeq_create-release" type="xs:string" />
        <xs:element name="GBSeq_definition" type="xs:string" />
        <xs:element minOccurs="0" name="GBSeq_primary-accession" type="xs:string" />
        <xs:element minOccurs="0" name="GBSeq_entry-version" type="xs:string" />
        <xs:element minOccurs="0" name="GBSeq_accession-version" type="xs:string" />
        <xs:element minOccurs="0" name="GBSeq_other-seqids">
          <xs:complexType>
            <xs:sequence minOccurs="0" maxOccurs="unbounded">
              <xs:element ref="tns:GBSeqid" />
            </xs:sequence>
          </xs:complexType>
        </xs:element>
        <xs:element minOccurs="0" name="GBSeq_secondary-accessions">
          <xs:complexType>
            <xs:sequence minOccurs="0" maxOccurs="unbounded">
              <xs:element ref="tns:GBSecondary-accn" />
            </xs:sequence>
          </xs:complexType>
        </xs:element>
        <xs:element minOccurs="0" name="GBSeq_project" type="xs:string" />
        <xs:element minOccurs="0" name="GBSeq_keywords">
          <xs:complexType>
            <xs:sequence minOccurs="0" maxOccurs="unbounded">
              <xs:element ref="tns:GBKeyword" />
            </xs:sequence>
          </xs:complexType>
        </xs:element>
        <xs:element minOccurs="0" name="GBSeq_segment" type="xs:string" />
        <xs:element minOccurs="0" name="GBSeq_source" type="xs:string" />
        <xs:element minOccurs="0" name="GBSeq_organism" type="xs:string" />
        <xs:element minOccurs="0" name="GBSeq_taxonomy" type="xs:string" />
        <xs:element minOccurs="0" name="GBSeq_references">
          <xs:complexType>
            <xs:sequence minOccurs="0" maxOccurs="unbounded">
              <xs:element ref="tns:GBReference" />
            </xs:sequence>
          </xs:complexType>
        </xs:element>
        <xs:element minOccurs="0" name="GBSeq_comment" type="xs:string" />
        <xs:element minOccurs="0" name="GBSeq_tagset">
          <xs:complexType>
            <xs:sequence>
              <xs:element ref="tns:GBTagset" />
            </xs:sequence>
          </xs:complexType>
        </xs:element>
        <xs:element minOccurs="0" name="GBSeq_primary" type="xs:string" />
        <xs:element minOccurs="0" name="GBSeq_source-db" type="xs:string" />
        <xs:element minOccurs="0" name="GBSeq_database-reference" type="xs:string" />
        <xs:element minOccurs="0" name="GBSeq_feature-table">
          <xs:complexType>
            <xs:sequence minOccurs="0" maxOccurs="unbounded">
              <xs:element ref="tns:GBFeature" />
            </xs:sequence>
          </xs:complexType>
        </xs:element>
        <xs:element minOccurs="0" name="GBSeq_sequence" type="xs:string" />
        <xs:element minOccurs="0" name="GBSeq_contig" type="xs:string" />
      </xs:sequence>
    </xs:complexType>
  </xs:element>
  <xs:element name="GBSecondary-accn" type="xs:string" />
  <xs:element name="GBSeqid" type="xs:string" />
  <xs:element name="GBKeyword" type="xs:string" />
  <xs:element name="GBAuthor" type="xs:string" />
  <xs:element name="GBReference">
    <xs:complexType>
      <xs:sequence>
        <xs:element name="GBReference_reference" type="xs:string" />
        <xs:element minOccurs="0" name="GBReference_position" type="xs:string" />
        <xs:element minOccurs="0" name="GBReference_authors">
          <xs:complexType>
            <xs:sequence minOccurs="0" maxOccurs="unbounded">
              <xs:element ref="tns:GBAuthor" />
            </xs:sequence>
          </xs:complexType>
        </xs:element>
        <xs:element minOccurs="0" name="GBReference_consortium" type="xs:string" />
        <xs:element minOccurs="0" name="GBReference_title" type="xs:string" />
        <xs:element name="GBReference_journal" type="xs:string" />
        <xs:element minOccurs="0" name="GBReference_xref">
          <xs:complexType>
            <xs:sequence minOccurs="0" maxOccurs="unbounded">
              <xs:element ref="tns:GBXref" />
            </xs:sequence>
          </xs:complexType>
        </xs:element>
        <xs:element minOccurs="0" name="GBReference_pubmed" type="xs:integer" />
        <xs:element minOccurs="0" name="GBReference_remark" type="xs:string" />
      </xs:sequence>
    </xs:complexType>
  </xs:element>
  <xs:element name="GBXref">
    <xs:complexType>
      <xs:sequence>
        <xs:element name="GBXref_dbname" type="xs:string" />
        <xs:element name="GBXref_id" type="xs:string" />
      </xs:sequence>
    </xs:complexType>
  </xs:element>
  <xs:element name="GBTagset">
    <xs:complexType>
      <xs:sequence>
        <xs:element minOccurs="0" name="GBTagset_authority" type="xs:string" />
        <xs:element minOccurs="0" name="GBTagset_version" type="xs:string" />
        <xs:element minOccurs="0" name="GBTagset_url" type="xs:string" />
        <xs:element minOccurs="0" name="GBTagset_tags">
          <xs:complexType>
            <xs:sequence>
              <xs:element ref="tns:GBTags" />
            </xs:sequence>
          </xs:complexType>
        </xs:element>
      </xs:sequence>
    </xs:complexType>
  </xs:element>
  <xs:element name="GBTags">
    <xs:complexType>
      <xs:sequence minOccurs="0" maxOccurs="unbounded">
        <xs:element ref="tns:GBTag" />
      </xs:sequence>
    </xs:complexType>
  </xs:element>
  <xs:element name="GBTag">
    <xs:complexType>
      <xs:sequence>
        <xs:element minOccurs="0" name="GBTag_name" type="xs:string" />
        <xs:element minOccurs="0" name="GBTag_value" type="xs:string" />
        <xs:element minOccurs="0" name="GBTag_unit" type="xs:string" />
      </xs:sequence>
    </xs:complexType>
  </xs:element>
  <xs:element name="GBFeature">
    <xs:complexType>
      <xs:sequence>
        <xs:element name="GBFeature_key" type="xs:string" />
        <xs:element name="GBFeature_location" type="xs:string" />
        <xs:element minOccurs="0" name="GBFeature_intervals">
          <xs:complexType>
            <xs:sequence minOccurs="0" maxOccurs="unbounded">
              <xs:element ref="tns:GBInterval" />
            </xs:sequence>
          </xs:complexType>
        </xs:element>
        <xs:element minOccurs="0" name="GBFeature_operator" type="xs:string" />
        <xs:element minOccurs="0" name="GBFeature_partial5">
          <xs:complexType>
            <xs:attribute name="value" use="required">
              <xs:simpleType>
                <xs:restriction base="xs:string">
                  <xs:enumeration value="true" />
                  <xs:enumeration value="false" />
                </xs:restriction>
              </xs:simpleType>
            </xs:attribute>
          </xs:complexType>
        </xs:element>
        <xs:element minOccurs="0" name="GBFeature_partial3">
          <xs:complexType>
            <xs:attribute name="value" use="required">
              <xs:simpleType>
                <xs:restriction base="xs:string">
                  <xs:enumeration value="true" />
                  <xs:enumeration value="false" />
                </xs:restriction>
              </xs:simpleType>
            </xs:attribute>
          </xs:complexType>
        </xs:element>
        <xs:element minOccurs="0" name="GBFeature_quals">
          <xs:complexType>
            <xs:sequence minOccurs="0" maxOccurs="unbounded">
              <xs:element ref="tns:GBQualifier" />
            </xs:sequence>
          </xs:complexType>
        </xs:element>
      </xs:sequence>
    </xs:complexType>
  </xs:element>
  <xs:element name="GBInterval">
    <xs:complexType>
      <xs:sequence>
        <xs:element minOccurs="0" name="GBInterval_from" type="xs:integer" />
        <xs:element minOccurs="0" name="GBInterval_to" type="xs:integer" />
        <xs:element minOccurs="0" name="GBInterval_point" type="xs:integer" />
        <xs:element minOccurs="0" name="GBInterval_iscomp">
          <xs:complexType>
            <xs:attribute name="value" use="required">
              <xs:simpleType>
                <xs:restriction base="xs:string">
                  <xs:enumeration value="true" />
                  <xs:enumeration value="false" />
                </xs:restriction>
              </xs:simpleType>
            </xs:attribute>
          </xs:complexType>
        </xs:element>
        <xs:element minOccurs="0" name="GBInterval_interbp">
          <xs:complexType>
            <xs:attribute name="value" use="required">
              <xs:simpleType>
                <xs:restriction base="xs:string">
                  <xs:enumeration value="true" />
                  <xs:enumeration value="false" />
                </xs:restriction>
              </xs:simpleType>
            </xs:attribute>
          </xs:complexType>
        </xs:element>
        <xs:element name="GBInterval_accession" type="xs:string" />
      </xs:sequence>
    </xs:complexType>
  </xs:element>
  <xs:element name="GBQualifier">
    <xs:complexType>
      <xs:sequence>
        <xs:element name="GBQualifier_name" type="xs:string" />
        <xs:element minOccurs="0" name="GBQualifier_value" type="xs:string" />
      </xs:sequence>
    </xs:complexType>
  </xs:element>
  <xs:element name="GBTagsetRules">
    <xs:complexType>
      <xs:sequence>
        <xs:element minOccurs="0" name="GBTagsetRules_authority" type="xs:string" />
        <xs:element minOccurs="0" name="GBTagsetRules_version" type="xs:string" />
        <xs:element minOccurs="0" name="GBTagsetRules_mandatorytags">
          <xs:complexType>
            <xs:sequence>
              <xs:element ref="tns:GBTagNames" />
            </xs:sequence>
          </xs:complexType>
        </xs:element>
        <xs:element minOccurs="0" name="GBTagsetRules_optionaltags">
          <xs:complexType>
            <xs:sequence>
              <xs:element ref="tns:GBTagNames" />
            </xs:sequence>
          </xs:complexType>
        </xs:element>
        <xs:element minOccurs="0" name="GBTagsetRules_uniquetags">
          <xs:complexType>
            <xs:sequence>
              <xs:element ref="tns:GBTagNames" />
            </xs:sequence>
          </xs:complexType>
        </xs:element>
        <xs:element minOccurs="0" name="GBTagsetRules_extensible">
          <xs:complexType>
            <xs:attribute name="value" use="required">
              <xs:simpleType>
                <xs:restriction base="xs:string">
                  <xs:enumeration value="true" />
                  <xs:enumeration value="false" />
                </xs:restriction>
              </xs:simpleType>
            </xs:attribute>
          </xs:complexType>
        </xs:element>
      </xs:sequence>
    </xs:complexType>
  </xs:element>
  <xs:element name="GBTagNames">
    <xs:complexType>
      <xs:sequence minOccurs="0" maxOccurs="unbounded">
        <xs:element name="GBTagNames_E" type="xs:string" />
      </xs:sequence>
    </xs:complexType>
  </xs:element>
  <xs:element name="GBTagsetRuleSet">
    <xs:complexType>
      <xs:sequence minOccurs="0" maxOccurs="unbounded">
        <xs:element ref="tns:GBTagsetRules" />
      </xs:sequence>
    </xs:complexType>
  </xs:element>
  <xs:element name="INSDSet">
    <xs:complexType>
      <xs:sequence minOccurs="0" maxOccurs="unbounded">
        <xs:element ref="tns:INSDSeq" />
      </xs:sequence>
    </xs:complexType>
  </xs:element>
  <xs:element name="INSDSeq">
    <xs:complexType>
      <xs:sequence>
        <xs:element name="INSDSeq_locus" type="xs:string" />
        <xs:element name="INSDSeq_length" type="xs:integer" />
        <xs:element minOccurs="0" name="INSDSeq_strandedness" type="xs:string" />
        <xs:element name="INSDSeq_moltype" type="xs:string" />
        <xs:element minOccurs="0" name="INSDSeq_topology" type="xs:string" />
        <xs:element name="INSDSeq_division" type="xs:string" />
        <xs:element name="INSDSeq_update-date" type="xs:string" />
        <xs:element minOccurs="0" name="INSDSeq_create-date" type="xs:string" />
        <xs:element minOccurs="0" name="INSDSeq_update-release" type="xs:string" />
        <xs:element minOccurs="0" name="INSDSeq_create-release" type="xs:string" />
        <xs:element name="INSDSeq_definition" type="xs:string" />
        <xs:element minOccurs="0" name="INSDSeq_primary-accession" type="xs:string" />
        <xs:element minOccurs="0" name="INSDSeq_entry-version" type="xs:string" />
        <xs:element minOccurs="0" name="INSDSeq_accession-version" type="xs:string" />
        <xs:element minOccurs="0" name="INSDSeq_other-seqids">
          <xs:complexType>
            <xs:sequence minOccurs="0" maxOccurs="unbounded">
              <xs:element ref="tns:INSDSeqid" />
            </xs:sequence>
          </xs:complexType>
        </xs:element>
        <xs:element minOccurs="0" name="INSDSeq_secondary-accessions">
          <xs:complexType>
            <xs:sequence minOccurs="0" maxOccurs="unbounded">
              <xs:element ref="tns:INSDSecondary-accn" />
            </xs:sequence>
          </xs:complexType>
        </xs:element>
        <xs:element minOccurs="0" name="INSDSeq_project" type="xs:string" />
        <xs:element minOccurs="0" name="INSDSeq_keywords">
          <xs:complexType>
            <xs:sequence minOccurs="0" maxOccurs="unbounded">
              <xs:element ref="tns:INSDKeyword" />
            </xs:sequence>
          </xs:complexType>
        </xs:element>
        <xs:element minOccurs="0" name="INSDSeq_segment" type="xs:string" />
        <xs:element minOccurs="0" name="INSDSeq_source" type="xs:string" />
        <xs:element minOccurs="0" name="INSDSeq_organism" type="xs:string" />
        <xs:element minOccurs="0" name="INSDSeq_taxonomy" type="xs:string" />
        <xs:element minOccurs="0" name="INSDSeq_references">
          <xs:complexType>
            <xs:sequence minOccurs="0" maxOccurs="unbounded">
              <xs:element ref="tns:INSDReference" />
            </xs:sequence>
          </xs:complexType>
        </xs:element>
        <xs:element minOccurs="0" name="INSDSeq_comment" type="xs:string" />
        <xs:element minOccurs="0" name="INSDSeq_tagset">
          <xs:complexType>
            <xs:sequence>
              <xs:element ref="tns:INSDTagset" />
            </xs:sequence>
          </xs:complexType>
        </xs:element>
        <xs:element minOccurs="0" name="INSDSeq_primary" type="xs:string" />
        <xs:element minOccurs="0" name="INSDSeq_source-db" type="xs:string" />
        <xs:element minOccurs="0" name="INSDSeq_database-reference" type="xs:string" />
        <xs:element minOccurs="0" name="INSDSeq_feature-table">
          <xs:complexType>
            <xs:sequence minOccurs="0" maxOccurs="unbounded">
              <xs:element ref="tns:INSDFeature" />
            </xs:sequence>
          </xs:complexType>
        </xs:element>
        <xs:element minOccurs="0" name="INSDSeq_sequence" type="xs:string" />
        <xs:element minOccurs="0" name="INSDSeq_contig" type="xs:string" />
      </xs:sequence>
    </xs:complexType>
  </xs:element>
  <xs:element name="INSDSeqid" type="xs:string" />
  <xs:element name="INSDSecondary-accn" type="xs:string" />
  <xs:element name="INSDKeyword" type="xs:string" />
  <xs:element name="INSDAuthor" type="xs:string" />
  <xs:element name="INSDReference">
    <xs:complexType>
      <xs:sequence>
        <xs:element name="INSDReference_reference" type="xs:string" />
        <xs:element minOccurs="0" name="INSDReference_position" type="xs:string" />
        <xs:element minOccurs="0" name="INSDReference_authors">
          <xs:complexType>
            <xs:sequence minOccurs="0" maxOccurs="unbounded">
              <xs:element ref="tns:INSDAuthor" />
            </xs:sequence>
          </xs:complexType>
        </xs:element>
        <xs:element minOccurs="0" name="INSDReference_consortium" type="xs:string" />
        <xs:element minOccurs="0" name="INSDReference_title" type="xs:string" />
        <xs:element name="INSDReference_journal" type="xs:string" />
        <xs:element minOccurs="0" name="INSDReference_xref">
          <xs:complexType>
            <xs:sequence minOccurs="0" maxOccurs="unbounded">
              <xs:element ref="tns:INSDXref" />
            </xs:sequence>
          </xs:complexType>
        </xs:element>
        <xs:element minOccurs="0" name="INSDReference_pubmed" type="xs:integer" />
        <xs:element minOccurs="0" name="INSDReference_remark" type="xs:string" />
      </xs:sequence>
    </xs:complexType>
  </xs:element>
  <xs:element name="INSDXref">
    <xs:complexType>
      <xs:sequence>
        <xs:element name="INSDXref_dbname" type="xs:string" />
        <xs:element name="INSDXref_id" type="xs:string" />
      </xs:sequence>
    </xs:complexType>
  </xs:element>
  <xs:element name="INSDTagset">
    <xs:complexType>
      <xs:sequence>
        <xs:element minOccurs="0" name="INSDTagset_authority" type="xs:string" />
        <xs:element minOccurs="0" name="INSDTagset_version" type="xs:string" />
        <xs:element minOccurs="0" name="INSDTagset_url" type="xs:string" />
        <xs:element minOccurs="0" name="INSDTagset_tags">
          <xs:complexType>
            <xs:sequence>
              <xs:element ref="tns:INSDTags" />
            </xs:sequence>
          </xs:complexType>
        </xs:element>
      </xs:sequence>
    </xs:complexType>
  </xs:element>
  <xs:element name="INSDTags">
    <xs:complexType>
      <xs:sequence minOccurs="0" maxOccurs="unbounded">
        <xs:element ref="tns:INSDTag" />
      </xs:sequence>
    </xs:complexType>
  </xs:element>
  <xs:element name="INSDTag">
    <xs:complexType>
      <xs:sequence>
        <xs:element minOccurs="0" name="INSDTag_name" type="xs:string" />
        <xs:element minOccurs="0" name="INSDTag_value" type="xs:string" />
        <xs:element minOccurs="0" name="INSDTag_unit" type="xs:string" />
      </xs:sequence>
    </xs:complexType>
  </xs:element>
  <xs:element name="INSDFeature">
    <xs:complexType>
      <xs:sequence>
        <xs:element name="INSDFeature_key" type="xs:string" />
        <xs:element name="INSDFeature_location" type="xs:string" />
        <xs:element minOccurs="0" name="INSDFeature_intervals">
          <xs:complexType>
            <xs:sequence minOccurs="0" maxOccurs="unbounded">
              <xs:element ref="tns:INSDInterval" />
            </xs:sequence>
          </xs:complexType>
        </xs:element>
        <xs:element minOccurs="0" name="INSDFeature_operator" type="xs:string" />
        <xs:element minOccurs="0" name="INSDFeature_partial5">
          <xs:complexType>
            <xs:attribute name="value" use="required">
              <xs:simpleType>
                <xs:restriction base="xs:string">
                  <xs:enumeration value="true" />
                  <xs:enumeration value="false" />
                </xs:restriction>
              </xs:simpleType>
            </xs:attribute>
          </xs:complexType>
        </xs:element>
        <xs:element minOccurs="0" name="INSDFeature_partial3">
          <xs:complexType>
            <xs:attribute name="value" use="required">
              <xs:simpleType>
                <xs:restriction base="xs:string">
                  <xs:enumeration value="true" />
                  <xs:enumeration value="false" />
                </xs:restriction>
              </xs:simpleType>
            </xs:attribute>
          </xs:complexType>
        </xs:element>
        <xs:element minOccurs="0" name="INSDFeature_quals">
          <xs:complexType>
            <xs:sequence minOccurs="0" maxOccurs="unbounded">
              <xs:element ref="tns:INSDQualifier" />
            </xs:sequence>
          </xs:complexType>
        </xs:element>
      </xs:sequence>
    </xs:complexType>
  </xs:element>
  <xs:element name="INSDInterval">
    <xs:complexType>
      <xs:sequence>
        <xs:element minOccurs="0" name="INSDInterval_from" type="xs:integer" />
        <xs:element minOccurs="0" name="INSDInterval_to" type="xs:integer" />
        <xs:element minOccurs="0" name="INSDInterval_point" type="xs:integer" />
        <xs:element minOccurs="0" name="INSDInterval_iscomp">
          <xs:complexType>
            <xs:attribute name="value" use="required">
              <xs:simpleType>
                <xs:restriction base="xs:string">
                  <xs:enumeration value="true" />
                  <xs:enumeration value="false" />
                </xs:restriction>
              </xs:simpleType>
            </xs:attribute>
          </xs:complexType>
        </xs:element>
        <xs:element minOccurs="0" name="INSDInterval_interbp">
          <xs:complexType>
            <xs:attribute name="value" use="required">
              <xs:simpleType>
                <xs:restriction base="xs:string">
                  <xs:enumeration value="true" />
                  <xs:enumeration value="false" />
                </xs:restriction>
              </xs:simpleType>
            </xs:attribute>
          </xs:complexType>
        </xs:element>
        <xs:element name="INSDInterval_accession" type="xs:string" />
      </xs:sequence>
    </xs:complexType>
  </xs:element>
  <xs:element name="INSDQualifier">
    <xs:complexType>
      <xs:sequence>
        <xs:element name="INSDQualifier_name" type="xs:string" />
        <xs:element minOccurs="0" name="INSDQualifier_value" type="xs:string" />
      </xs:sequence>
    </xs:complexType>
  </xs:element>
  <xs:element name="INSDTagsetRules">
    <xs:complexType>
      <xs:sequence>
        <xs:element minOccurs="0" name="INSDTagsetRules_authority" type="xs:string" />
        <xs:element minOccurs="0" name="INSDTagsetRules_version" type="xs:string" />
        <xs:element minOccurs="0" name="INSDTagsetRules_mandatorytags">
          <xs:complexType>
            <xs:sequence>
              <xs:element ref="tns:INSDTagNames" />
            </xs:sequence>
          </xs:complexType>
        </xs:element>
        <xs:element minOccurs="0" name="INSDTagsetRules_optionaltags">
          <xs:complexType>
            <xs:sequence>
              <xs:element ref="tns:INSDTagNames" />
            </xs:sequence>
          </xs:complexType>
        </xs:element>
        <xs:element minOccurs="0" name="INSDTagsetRules_uniquetags">
          <xs:complexType>
            <xs:sequence>
              <xs:element ref="tns:INSDTagNames" />
            </xs:sequence>
          </xs:complexType>
        </xs:element>
        <xs:element minOccurs="0" name="INSDTagsetRules_extensible">
          <xs:complexType>
            <xs:attribute name="value" use="required">
              <xs:simpleType>
                <xs:restriction base="xs:string">
                  <xs:enumeration value="true" />
                  <xs:enumeration value="false" />
                </xs:restriction>
              </xs:simpleType>
            </xs:attribute>
          </xs:complexType>
        </xs:element>
      </xs:sequence>
    </xs:complexType>
  </xs:element>
  <xs:element name="INSDTagNames">
    <xs:complexType>
      <xs:sequence minOccurs="0" maxOccurs="unbounded">
        <xs:element name="INSDTagNames_E" type="xs:string" />
      </xs:sequence>
    </xs:complexType>
  </xs:element>
  <xs:element name="INSDTagsetRuleSet">
    <xs:complexType>
      <xs:sequence minOccurs="0" maxOccurs="unbounded">
        <xs:element ref="tns:INSDTagsetRules" />
      </xs:sequence>
    </xs:complexType>
  </xs:element>
</xs:schema>
