# Supplementary material for: An eUtils toolset and its use for creating a pipeline to link genomics and proteomics analyses to domain-specific biomedical literature
Source: J Clin Bioinforma. 2012 Apr 16;2:9. doi: 10.1186/2043-9113-2-9 (PMC3422171; doi:10.1186/2043-9113-2-9)
Supplement: Additional file 1 — This is a zipped Access database (Sample_Database.zip, which unzips to Sample_Database.mdb) that was used to produce the screenshot of Figure 1. It is intended to be used for illustration purposes only: its structure is specific to the current needs of the Parikh Lab, and its contents have been stripped down to a few records that illustrate its operation. [file 2043-9113-2-9-S1.zip › EntrezAPI/EntrezAPI/Service References/Sequence/Reference.vb]

'------------------------------------------------------------------------------
' <auto-generated>
'     This code was generated by a tool.
'     Runtime Version:2.0.50727.4952
'
'     Changes to this file may cause incorrect behavior and will be lost if
'     the code is regenerated.
' </auto-generated>
'------------------------------------------------------------------------------

Option Strict On
Option Explicit On


Namespace Sequence
    
    <System.CodeDom.Compiler.GeneratedCodeAttribute("System.ServiceModel", "3.0.0.0"),  _
     System.ServiceModel.ServiceContractAttribute([Namespace]:="http://www.ncbi.nlm.nih.gov/soap/eutils/", ConfigurationName:="Sequence.eUtilsServiceSoap")>  _
    Public Interface eUtilsServiceSoap
        
        'CODEGEN: Generating message contract since the operation run_eFetch is neither RPC nor document wrapped.
        <System.ServiceModel.OperationContractAttribute(Action:="efetch", ReplyAction:="*"),  _
         System.ServiceModel.XmlSerializerFormatAttribute()>  _
        Function run_eFetch(ByVal request As Sequence.run_eFetchRequest) As Sequence.run_eFetchResponse
    End Interface
    
    '''<remarks/>
    <System.CodeDom.Compiler.GeneratedCodeAttribute("System.Xml", "2.0.50727.4927"),  _
     System.SerializableAttribute(),  _
     System.Diagnostics.DebuggerStepThroughAttribute(),  _
     System.ComponentModel.DesignerCategoryAttribute("code"),  _
     System.Xml.Serialization.XmlTypeAttribute(AnonymousType:=true, [Namespace]:="http://www.ncbi.nlm.nih.gov/soap/eutils/efetch_seq")>  _
    Partial Public Class eFetchRequest
        Inherits Object
        Implements System.ComponentModel.INotifyPropertyChanged
        
        Private dbField As String
        
        Private idField As String
        
        Private webEnvField As String
        
        Private query_keyField As String
        
        Private toolField As String
        
        Private emailField As String
        
        Private retstartField As String
        
        Private retmaxField As String
        
        Private rettypeField As String
        
        Private strandField As String
        
        Private seq_startField As String
        
        Private seq_stopField As String
        
        Private complexityField As String
        
        Private reportField As String
        
        '''<remarks/>
        <System.Xml.Serialization.XmlElementAttribute(Order:=0)>  _
        Public Property db() As String
            Get
                Return Me.dbField
            End Get
            Set
                Me.dbField = value
                Me.RaisePropertyChanged("db")
            End Set
        End Property
        
        '''<remarks/>
        <System.Xml.Serialization.XmlElementAttribute(Order:=1)>  _
        Public Property id() As String
            Get
                Return Me.idField
            End Get
            Set
                Me.idField = value
                Me.RaisePropertyChanged("id")
            End Set
        End Property
        
        '''<remarks/>
        <System.Xml.Serialization.XmlElementAttribute(Order:=2)>  _
        Public Property WebEnv() As String
            Get
                Return Me.webEnvField
            End Get
            Set
                Me.webEnvField = value
                Me.RaisePropertyChanged("WebEnv")
            End Set
        End Property
        
        '''<remarks/>
        <System.Xml.Serialization.XmlElementAttribute(Order:=3)>  _
        Public Property query_key() As String
            Get
                Return Me.query_keyField
            End Get
            Set
                Me.query_keyField = value
                Me.RaisePropertyChanged("query_key")
            End Set
        End Property
        
        '''<remarks/>
        <System.Xml.Serialization.XmlElementAttribute(Order:=4)>  _
        Public Property tool() As String
            Get
                Return Me.toolField
            End Get
            Set
                Me.toolField = value
                Me.RaisePropertyChanged("tool")
            End Set
        End Property
        
        '''<remarks/>
        <System.Xml.Serialization.XmlElementAttribute(Order:=5)>  _
        Public Property email() As String
            Get
                Return Me.emailField
            End Get
            Set
                Me.emailField = value
                Me.RaisePropertyChanged("email")
            End Set
        End Property
        
        '''<remarks/>
        <System.Xml.Serialization.XmlElementAttribute(Order:=6)>  _
        Public Property retstart() As String
            Get
                Return Me.retstartField
            End Get
            Set
                Me.retstartField = value
                Me.RaisePropertyChanged("retstart")
            End Set
        End Property
        
        '''<remarks/>
        <System.Xml.Serialization.XmlElementAttribute(Order:=7)>  _
        Public Property retmax() As String
            Get
                Return Me.retmaxField
            End Get
            Set
                Me.retmaxField = value
                Me.RaisePropertyChanged("retmax")
            End Set
        End Property
        
        '''<remarks/>
        <System.Xml.Serialization.XmlElementAttribute(Order:=8)>  _
        Public Property rettype() As String
            Get
                Return Me.rettypeField
            End Get
            Set
                Me.rettypeField = value
                Me.RaisePropertyChanged("rettype")
            End Set
        End Property
        
        '''<remarks/>
        <System.Xml.Serialization.XmlElementAttribute(Order:=9)>  _
        Public Property strand() As String
            Get
                Return Me.strandField
            End Get
            Set
                Me.strandField = value
                Me.RaisePropertyChanged("strand")
            End Set
        End Property
        
        '''<remarks/>
        <System.Xml.Serialization.XmlElementAttribute(Order:=10)>  _
        Public Property seq_start() As String
            Get
                Return Me.seq_startField
            End Get
            Set
                Me.seq_startField = value
                Me.RaisePropertyChanged("seq_start")
            End Set
        End Property
        
        '''<remarks/>
        <System.Xml.Serialization.XmlElementAttribute(Order:=11)>  _
        Public Property seq_stop() As String
            Get
                Return Me.seq_stopField
            End Get
            Set
                Me.seq_stopField = value
                Me.RaisePropertyChanged("seq_stop")
            End Set
        End Property
        
        '''<remarks/>
        <System.Xml.Serialization.XmlElementAttribute(Order:=12)>  _
        Public Property complexity() As String
            Get
                Return Me.complexityField
            End Get
            Set
                Me.complexityField = value
                Me.RaisePropertyChanged("complexity")
            End Set
        End Property
        
        '''<remarks/>
        <System.Xml.Serialization.XmlElementAttribute(Order:=13)>  _
        Public Property report() As String
            Get
                Return Me.reportField
            End Get
            Set
                Me.reportField = value
                Me.RaisePropertyChanged("report")
            End Set
        End Property
        
        Public Event PropertyChanged As System.ComponentModel.PropertyChangedEventHandler Implements System.ComponentModel.INotifyPropertyChanged.PropertyChanged
        
        Protected Sub RaisePropertyChanged(ByVal propertyName As String)
            Dim propertyChanged As System.ComponentModel.PropertyChangedEventHandler = Me.PropertyChangedEvent
            If (Not (propertyChanged) Is Nothing) Then
                propertyChanged(Me, New System.ComponentModel.PropertyChangedEventArgs(propertyName))
            End If
        End Sub
    End Class
    
    '''<remarks/>
    <System.CodeDom.Compiler.GeneratedCodeAttribute("System.Xml", "2.0.50727.4927"),  _
     System.SerializableAttribute(),  _
     System.Diagnostics.DebuggerStepThroughAttribute(),  _
     System.ComponentModel.DesignerCategoryAttribute("code"),  _
     System.Xml.Serialization.XmlTypeAttribute(AnonymousType:=true, [Namespace]:="http://www.ncbi.nlm.nih.gov/soap/eutils/efetch_seq")>  _
    Partial Public Class eFetchResult
        Inherits Object
        Implements System.ComponentModel.INotifyPropertyChanged
        
        Private eRRORField As String
        
        Private tSeqSetField As TSeqSet
        
        Private gBSetField As GBSet
        
        Private iNSDSetField As INSDSet
        
        Private idListField() As String
        
        '''<remarks/>
        <System.Xml.Serialization.XmlElementAttribute(Order:=0)>  _
        Public Property [ERROR]() As String
            Get
                Return Me.eRRORField
            End Get
            Set
                Me.eRRORField = value
                Me.RaisePropertyChanged("ERROR")
            End Set
        End Property
        
        '''<remarks/>
        <System.Xml.Serialization.XmlElementAttribute(Order:=1)>  _
        Public Property TSeqSet() As TSeqSet
            Get
                Return Me.tSeqSetField
            End Get
            Set
                Me.tSeqSetField = value
                Me.RaisePropertyChanged("TSeqSet")
            End Set
        End Property
        
        '''<remarks/>
        <System.Xml.Serialization.XmlElementAttribute(Order:=2)>  _
        Public Property GBSet() As GBSet
            Get
                Return Me.gBSetField
            End Get
            Set
                Me.gBSetField = value
                Me.RaisePropertyChanged("GBSet")
            End Set
        End Property
        
        '''<remarks/>
        <System.Xml.Serialization.XmlElementAttribute(Order:=3)>  _
        Public Property INSDSet() As INSDSet
            Get
                Return Me.iNSDSetField
            End Get
            Set
                Me.iNSDSetField = value
                Me.RaisePropertyChanged("INSDSet")
            End Set
        End Property
        
        '''<remarks/>
        <System.Xml.Serialization.XmlArrayAttribute(Order:=4),  _
         System.Xml.Serialization.XmlArrayItemAttribute("Id", IsNullable:=false)>  _
        Public Property IdList() As String()
            Get
                Return Me.idListField
            End Get
            Set
                Me.idListField = value
                Me.RaisePropertyChanged("IdList")
            End Set
        End Property
        
        Public Event PropertyChanged As System.ComponentModel.PropertyChangedEventHandler Implements System.ComponentModel.INotifyPropertyChanged.PropertyChanged
        
        Protected Sub RaisePropertyChanged(ByVal propertyName As String)
            Dim propertyChanged As System.ComponentModel.PropertyChangedEventHandler = Me.PropertyChangedEvent
            If (Not (propertyChanged) Is Nothing) Then
                propertyChanged(Me, New System.ComponentModel.PropertyChangedEventArgs(propertyName))
            End If
        End Sub
    End Class
    
    '''<remarks/>
    <System.CodeDom.Compiler.GeneratedCodeAttribute("System.Xml", "2.0.50727.4927"),  _
     System.SerializableAttribute(),  _
     System.Diagnostics.DebuggerStepThroughAttribute(),  _
     System.ComponentModel.DesignerCategoryAttribute("code"),  _
     System.Xml.Serialization.XmlTypeAttribute(AnonymousType:=true, [Namespace]:="http://www.ncbi.nlm.nih.gov/soap/eutils/efetch_seq")>  _
    Partial Public Class TSeqSet
        Inherits Object
        Implements System.ComponentModel.INotifyPropertyChanged
        
        Private tSeqField() As TSeq
        
        '''<remarks/>
        <System.Xml.Serialization.XmlElementAttribute("TSeq", Order:=0)>  _
        Public Property TSeq() As TSeq()
            Get
                Return Me.tSeqField
            End Get
            Set
                Me.tSeqField = value
                Me.RaisePropertyChanged("TSeq")
            End Set
        End Property
        
        Public Event PropertyChanged As System.ComponentModel.PropertyChangedEventHandler Implements System.ComponentModel.INotifyPropertyChanged.PropertyChanged
        
        Protected Sub RaisePropertyChanged(ByVal propertyName As String)
            Dim propertyChanged As System.ComponentModel.PropertyChangedEventHandler = Me.PropertyChangedEvent
            If (Not (propertyChanged) Is Nothing) Then
                propertyChanged(Me, New System.ComponentModel.PropertyChangedEventArgs(propertyName))
            End If
        End Sub
    End Class
    
    '''<remarks/>
    <System.CodeDom.Compiler.GeneratedCodeAttribute("System.Xml", "2.0.50727.4927"),  _
     System.SerializableAttribute(),  _
     System.Diagnostics.DebuggerStepThroughAttribute(),  _
     System.ComponentModel.DesignerCategoryAttribute("code"),  _
     System.Xml.Serialization.XmlTypeAttribute(AnonymousType:=true, [Namespace]:="http://www.ncbi.nlm.nih.gov/soap/eutils/efetch_seq")>  _
    Partial Public Class TSeq
        Inherits Object
        Implements System.ComponentModel.INotifyPropertyChanged
        
        Private tSeq_seqtypeField As TSeqTSeq_seqtype
        
        Private tSeq_giField As String
        
        Private tSeq_accverField As String
        
        Private tSeq_sidField As String
        
        Private tSeq_localField As String
        
        Private tSeq_taxidField As String
        
        Private tSeq_orgnameField As String
        
        Private tSeq_deflineField As String
        
        Private tSeq_lengthField As String
        
        Private tSeq_sequenceField As String
        
        '''<remarks/>
        <System.Xml.Serialization.XmlElementAttribute(Order:=0)>  _
        Public Property TSeq_seqtype() As TSeqTSeq_seqtype
            Get
                Return Me.tSeq_seqtypeField
            End Get
            Set
                Me.tSeq_seqtypeField = value
                Me.RaisePropertyChanged("TSeq_seqtype")
            End Set
        End Property
        
        '''<remarks/>
        <System.Xml.Serialization.XmlElementAttribute(DataType:="integer", Order:=1)>  _
        Public Property TSeq_gi() As String
            Get
                Return Me.tSeq_giField
            End Get
            Set
                Me.tSeq_giField = value
                Me.RaisePropertyChanged("TSeq_gi")
            End Set
        End Property
        
        '''<remarks/>
        <System.Xml.Serialization.XmlElementAttribute(Order:=2)>  _
        Public Property TSeq_accver() As String
            Get
                Return Me.tSeq_accverField
            End Get
            Set
                Me.tSeq_accverField = value
                Me.RaisePropertyChanged("TSeq_accver")
            End Set
        End Property
        
        '''<remarks/>
        <System.Xml.Serialization.XmlElementAttribute(Order:=3)>  _
        Public Property TSeq_sid() As String
            Get
                Return Me.tSeq_sidField
            End Get
            Set
                Me.tSeq_sidField = value
                Me.RaisePropertyChanged("TSeq_sid")
            End Set
        End Property
        
        '''<remarks/>
        <System.Xml.Serialization.XmlElementAttribute(Order:=4)>  _
        Public Property TSeq_local() As String
            Get
                Return Me.tSeq_localField
            End Get
            Set
                Me.tSeq_localField = value
                Me.RaisePropertyChanged("TSeq_local")
            End Set
        End Property
        
        '''<remarks/>
        <System.Xml.Serialization.XmlElementAttribute(DataType:="integer", Order:=5)>  _
        Public Property TSeq_taxid() As String
            Get
                Return Me.tSeq_taxidField
            End Get
            Set
                Me.tSeq_taxidField = value
                Me.RaisePropertyChanged("TSeq_taxid")
            End Set
        End Property
        
        '''<remarks/>
        <System.Xml.Serialization.XmlElementAttribute(Order:=6)>  _
        Public Property TSeq_orgname() As String
            Get
                Return Me.tSeq_orgnameField
            End Get
            Set
                Me.tSeq_orgnameField = value
                Me.RaisePropertyChanged("TSeq_orgname")
            End Set
        End Property
        
        '''<remarks/>
        <System.Xml.Serialization.XmlElementAttribute(Order:=7)>  _
        Public Property TSeq_defline() As String
            Get
                Return Me.tSeq_deflineField
            End Get
            Set
                Me.tSeq_deflineField = value
                Me.RaisePropertyChanged("TSeq_defline")
            End Set
        End Property
        
        '''<remarks/>
        <System.Xml.Serialization.XmlElementAttribute(DataType:="integer", Order:=8)>  _
        Public Property TSeq_length() As String
            Get
                Return Me.tSeq_lengthField
            End Get
            Set
                Me.tSeq_lengthField = value
                Me.RaisePropertyChanged("TSeq_length")
            End Set
        End Property
        
        '''<remarks/>
        <System.Xml.Serialization.XmlElementAttribute(Order:=9)>  _
        Public Property TSeq_sequence() As String
            Get
                Return Me.tSeq_sequenceField
            End Get
            Set
                Me.tSeq_sequenceField = value
                Me.RaisePropertyChanged("TSeq_sequence")
            End Set
        End Property
        
        Public Event PropertyChanged As System.ComponentModel.PropertyChangedEventHandler Implements System.ComponentModel.INotifyPropertyChanged.PropertyChanged
        
        Protected Sub RaisePropertyChanged(ByVal propertyName As String)
            Dim propertyChanged As System.ComponentModel.PropertyChangedEventHandler = Me.PropertyChangedEvent
            If (Not (propertyChanged) Is Nothing) Then
                propertyChanged(Me, New System.ComponentModel.PropertyChangedEventArgs(propertyName))
            End If
        End Sub
    End Class
    
    '''<remarks/>
    <System.CodeDom.Compiler.GeneratedCodeAttribute("System.Xml", "2.0.50727.4927"),  _
     System.SerializableAttribute(),  _
     System.Diagnostics.DebuggerStepThroughAttribute(),  _
     System.ComponentModel.DesignerCategoryAttribute("code"),  _
     System.Xml.Serialization.XmlTypeAttribute(AnonymousType:=true, [Namespace]:="http://www.ncbi.nlm.nih.gov/soap/eutils/efetch_seq")>  _
    Partial Public Class TSeqTSeq_seqtype
        Inherits Object
        Implements System.ComponentModel.INotifyPropertyChanged
        
        Private valueField As TSeqTSeq_seqtypeValue
        
        '''<remarks/>
        <System.Xml.Serialization.XmlAttributeAttribute()>  _
        Public Property value() As TSeqTSeq_seqtypeValue
            Get
                Return Me.valueField
            End Get
            Set
                Me.valueField = value
                Me.RaisePropertyChanged("value")
            End Set
        End Property
        
        Public Event PropertyChanged As System.ComponentModel.PropertyChangedEventHandler Implements System.ComponentModel.INotifyPropertyChanged.PropertyChanged
        
        Protected Sub RaisePropertyChanged(ByVal propertyName As String)
            Dim propertyChanged As System.ComponentModel.PropertyChangedEventHandler = Me.PropertyChangedEvent
            If (Not (propertyChanged) Is Nothing) Then
                propertyChanged(Me, New System.ComponentModel.PropertyChangedEventArgs(propertyName))
            End If
        End Sub
    End Class
    
    '''<remarks/>
    <System.CodeDom.Compiler.GeneratedCodeAttribute("System.Xml", "2.0.50727.4927"),  _
     System.SerializableAttribute(),  _
     System.Xml.Serialization.XmlTypeAttribute(AnonymousType:=true, [Namespace]:="http://www.ncbi.nlm.nih.gov/soap/eutils/efetch_seq")>  _
    Public Enum TSeqTSeq_seqtypeValue
        
        '''<remarks/>
        nucleotide
        
        '''<remarks/>
        protein
    End Enum
    
    '''<remarks/>
    <System.CodeDom.Compiler.GeneratedCodeAttribute("System.Xml", "2.0.50727.4927"),  _
     System.SerializableAttribute(),  _
     System.Diagnostics.DebuggerStepThroughAttribute(),  _
     System.ComponentModel.DesignerCategoryAttribute("code"),  _
     System.Xml.Serialization.XmlTypeAttribute(AnonymousType:=true, [Namespace]:="http://www.ncbi.nlm.nih.gov/soap/eutils/efetch_seq")>  _
    Partial Public Class GBSet
        Inherits Object
        Implements System.ComponentModel.INotifyPropertyChanged
        
        Private gBSeqField() As GBSeq
        
        '''<remarks/>
        <System.Xml.Serialization.XmlElementAttribute("GBSeq", Order:=0)>  _
        Public Property GBSeq() As GBSeq()
            Get
                Return Me.gBSeqField
            End Get
            Set
                Me.gBSeqField = value
                Me.RaisePropertyChanged("GBSeq")
            End Set
        End Property
        
        Public Event PropertyChanged As System.ComponentModel.PropertyChangedEventHandler Implements System.ComponentModel.INotifyPropertyChanged.PropertyChanged
        
        Protected Sub RaisePropertyChanged(ByVal propertyName As String)
            Dim propertyChanged As System.ComponentModel.PropertyChangedEventHandler = Me.PropertyChangedEvent
            If (Not (propertyChanged) Is Nothing) Then
                propertyChanged(Me, New System.ComponentModel.PropertyChangedEventArgs(propertyName))
            End If
        End Sub
    End Class
    
    '''<remarks/>
    <System.CodeDom.Compiler.GeneratedCodeAttribute("System.Xml", "2.0.50727.4927"),  _
     System.SerializableAttribute(),  _
     System.Diagnostics.DebuggerStepThroughAttribute(),  _
     System.ComponentModel.DesignerCategoryAttribute("code"),  _
     System.Xml.Serialization.XmlTypeAttribute(AnonymousType:=true, [Namespace]:="http://www.ncbi.nlm.nih.gov/soap/eutils/efetch_seq")>  _
    Partial Public Class GBSeq
        Inherits Object
        Implements System.ComponentModel.INotifyPropertyChanged
        
        Private gBSeq_locusField As String
        
        Private gBSeq_lengthField As String
        
        Private gBSeq_strandednessField As String
        
        Private gBSeq_moltypeField As String
        
        Private gBSeq_topologyField As String
        
        Private gBSeq_divisionField As String
        
        Private gBSeq_updatedateField As String
        
        Private gBSeq_createdateField As String
        
        Private gBSeq_updatereleaseField As String
        
        Private gBSeq_createreleaseField As String
        
        Private gBSeq_definitionField As String
        
        Private gBSeq_primaryaccessionField As String
        
        Private gBSeq_entryversionField As String
        
        Private gBSeq_accessionversionField As String
        
        Private gBSeq_otherseqidsField As GBSeqGBSeq_otherseqids
        
        Private gBSeq_secondaryaccessionsField As GBSeqGBSeq_secondaryaccessions
        
        Private gBSeq_projectField As String
        
        Private gBSeq_keywordsField As GBSeqGBSeq_keywords
        
        Private gBSeq_segmentField As String
        
        Private gBSeq_sourceField As String
        
        Private gBSeq_organismField As String
        
        Private gBSeq_taxonomyField As String
        
        Private gBSeq_referencesField As GBSeqGBSeq_references
        
        Private gBSeq_commentField As String
        
        Private gBSeq_tagsetField As GBSeqGBSeq_tagset
        
        Private gBSeq_primaryField As String
        
        Private gBSeq_sourcedbField As String
        
        Private gBSeq_databasereferenceField As String
        
        Private gBSeq_featuretableField As GBSeqGBSeq_featuretable
        
        Private gBSeq_sequenceField As String
        
        Private gBSeq_contigField As String
        
        '''<remarks/>
        <System.Xml.Serialization.XmlElementAttribute(Order:=0)>  _
        Public Property GBSeq_locus() As String
            Get
                Return Me.gBSeq_locusField
            End Get
            Set
                Me.gBSeq_locusField = value
                Me.RaisePropertyChanged("GBSeq_locus")
            End Set
        End Property
        
        '''<remarks/>
        <System.Xml.Serialization.XmlElementAttribute(DataType:="integer", Order:=1)>  _
        Public Property GBSeq_length() As String
            Get
                Return Me.gBSeq_lengthField
            End Get
            Set
                Me.gBSeq_lengthField = value
                Me.RaisePropertyChanged("GBSeq_length")
            End Set
        End Property
        
        '''<remarks/>
        <System.Xml.Serialization.XmlElementAttribute(Order:=2)>  _
        Public Property GBSeq_strandedness() As String
            Get
                Return Me.gBSeq_strandednessField
            End Get
            Set
                Me.gBSeq_strandednessField = value
                Me.RaisePropertyChanged("GBSeq_strandedness")
            End Set
        End Property
        
        '''<remarks/>
        <System.Xml.Serialization.XmlElementAttribute(Order:=3)>  _
        Public Property GBSeq_moltype() As String
            Get
                Return Me.gBSeq_moltypeField
            End Get
            Set
                Me.gBSeq_moltypeField = value
                Me.RaisePropertyChanged("GBSeq_moltype")
            End Set
        End Property
        
        '''<remarks/>
        <System.Xml.Serialization.XmlElementAttribute(Order:=4)>  _
        Public Property GBSeq_topology() As String
            Get
                Return Me.gBSeq_topologyField
            End Get
            Set
                Me.gBSeq_topologyField = value
                Me.RaisePropertyChanged("GBSeq_topology")
            End Set
        End Property
        
        '''<remarks/>
        <System.Xml.Serialization.XmlElementAttribute(Order:=5)>  _
        Public Property GBSeq_division() As String
            Get
                Return Me.gBSeq_divisionField
            End Get
            Set
                Me.gBSeq_divisionField = value
                Me.RaisePropertyChanged("GBSeq_division")
            End Set
        End Property
        
        '''<remarks/>
        <System.Xml.Serialization.XmlElementAttribute("GBSeq_update-date", Order:=6)>  _
        Public Property GBSeq_updatedate() As String
            Get
                Return Me.gBSeq_updatedateField
            End Get
            Set
                Me.gBSeq_updatedateField = value
                Me.RaisePropertyChanged("GBSeq_updatedate")
            End Set
        End Property
        
        '''<remarks/>
        <System.Xml.Serialization.XmlElementAttribute("GBSeq_create-date", Order:=7)>  _
        Public Property GBSeq_createdate() As String
            Get
                Return Me.gBSeq_createdateField
            End Get
            Set
                Me.gBSeq_createdateField = value
                Me.RaisePropertyChanged("GBSeq_createdate")
            End Set
        End Property
        
        '''<remarks/>
        <System.Xml.Serialization.XmlElementAttribute("GBSeq_update-release", Order:=8)>  _
        Public Property GBSeq_updaterelease() As String
            Get
                Return Me.gBSeq_updatereleaseField
            End Get
            Set
                Me.gBSeq_updatereleaseField = value
                Me.RaisePropertyChanged("GBSeq_updaterelease")
            End Set
        End Property
        
        '''<remarks/>
        <System.Xml.Serialization.XmlElementAttribute("GBSeq_create-release", Order:=9)>  _
        Public Property GBSeq_createrelease() As String
            Get
                Return Me.gBSeq_createreleaseField
            End Get
            Set
                Me.gBSeq_createreleaseField = value
                Me.RaisePropertyChanged("GBSeq_createrelease")
            End Set
        End Property
        
        '''<remarks/>
        <System.Xml.Serialization.XmlElementAttribute(Order:=10)>  _
        Public Property GBSeq_definition() As String
            Get
                Return Me.gBSeq_definitionField
            End Get
            Set
                Me.gBSeq_definitionField = value
                Me.RaisePropertyChanged("GBSeq_definition")
            End Set
        End Property
        
        '''<remarks/>
        <System.Xml.Serialization.XmlElementAttribute("GBSeq_primary-accession", Order:=11)>  _
        Public Property GBSeq_primaryaccession() As String
            Get
                Return Me.gBSeq_primaryaccessionField
            End Get
            Set
                Me.gBSeq_primaryaccessionField = value
                Me.RaisePropertyChanged("GBSeq_primaryaccession")
            End Set
        End Property
        
        '''<remarks/>
        <System.Xml.Serialization.XmlElementAttribute("GBSeq_entry-version", Order:=12)>  _
        Public Property GBSeq_entryversion() As String
            Get
                Return Me.gBSeq_entryversionField
            End Get
            Set
                Me.gBSeq_entryversionField = value
                Me.RaisePropertyChanged("GBSeq_entryversion")
            End Set
        End Property
        
        '''<remarks/>
        <System.Xml.Serialization.XmlElementAttribute("GBSeq_accession-version", Order:=13)>  _
        Public Property GBSeq_accessionversion() As String
            Get
                Return Me.gBSeq_accessionversionField
            End Get
            Set
                Me.gBSeq_accessionversionField = value
                Me.RaisePropertyChanged("GBSeq_accessionversion")
            End Set
        End Property
        
        '''<remarks/>
        <System.Xml.Serialization.XmlElementAttribute("GBSeq_other-seqids", Order:=14)>  _
        Public Property GBSeq_otherseqids() As GBSeqGBSeq_otherseqids
            Get
                Return Me.gBSeq_otherseqidsField
            End Get
            Set
                Me.gBSeq_otherseqidsField = value
                Me.RaisePropertyChanged("GBSeq_otherseqids")
            End Set
        End Property
        
        '''<remarks/>
        <System.Xml.Serialization.XmlElementAttribute("GBSeq_secondary-accessions", Order:=15)>  _
        Public Property GBSeq_secondaryaccessions() As GBSeqGBSeq_secondaryaccessions
            Get
                Return Me.gBSeq_secondaryaccessionsField
            End Get
            Set
                Me.gBSeq_secondaryaccessionsField = value
                Me.RaisePropertyChanged("GBSeq_secondaryaccessions")
            End Set
        End Property
        
        '''<remarks/>
        <System.Xml.Serialization.XmlElementAttribute(Order:=16)>  _
        Public Property GBSeq_project() As String
            Get
                Return Me.gBSeq_projectField
            End Get
            Set
                Me.gBSeq_projectField = value
                Me.RaisePropertyChanged("GBSeq_project")
            End Set
        End Property
        
        '''<remarks/>
        <System.Xml.Serialization.XmlElementAttribute(Order:=17)>  _
        Public Property GBSeq_keywords() As GBSeqGBSeq_keywords
            Get
                Return Me.gBSeq_keywordsField
            End Get
            Set
                Me.gBSeq_keywordsField = value
                Me.RaisePropertyChanged("GBSeq_keywords")
            End Set
        End Property
        
        '''<remarks/>
        <System.Xml.Serialization.XmlElementAttribute(Order:=18)>  _
        Public Property GBSeq_segment() As String
            Get
                Return Me.gBSeq_segmentField
            End Get
            Set
                Me.gBSeq_segmentField = value
                Me.RaisePropertyChanged("GBSeq_segment")
            End Set
        End Property
        
        '''<remarks/>
        <System.Xml.Serialization.XmlElementAttribute(Order:=19)>  _
        Public Property GBSeq_source() As String
            Get
                Return Me.gBSeq_sourceField
            End Get
            Set
                Me.gBSeq_sourceField = value
                Me.RaisePropertyChanged("GBSeq_source")
            End Set
        End Property
        
        '''<remarks/>
        <System.Xml.Serialization.XmlElementAttribute(Order:=20)>  _
        Public Property GBSeq_organism() As String
            Get
                Return Me.gBSeq_organismField
            End Get
            Set
                Me.gBSeq_organismField = value
                Me.RaisePropertyChanged("GBSeq_organism")
            End Set
        End Property
        
        '''<remarks/>
        <System.Xml.Serialization.XmlElementAttribute(Order:=21)>  _
        Public Property GBSeq_taxonomy() As String
            Get
                Return Me.gBSeq_taxonomyField
            End Get
            Set
                Me.gBSeq_taxonomyField = value
                Me.RaisePropertyChanged("GBSeq_taxonomy")
            End Set
        End Property
        
        '''<remarks/>
        <System.Xml.Serialization.XmlElementAttribute(Order:=22)>  _
        Public Property GBSeq_references() As GBSeqGBSeq_references
            Get
                Return Me.gBSeq_referencesField
            End Get
            Set
                Me.gBSeq_referencesField = value
                Me.RaisePropertyChanged("GBSeq_references")
            End Set
        End Property
        
        '''<remarks/>
        <System.Xml.Serialization.XmlElementAttribute(Order:=23)>  _
        Public Property GBSeq_comment() As String
            Get
                Return Me.gBSeq_commentField
            End Get
            Set
                Me.gBSeq_commentField = value
                Me.RaisePropertyChanged("GBSeq_comment")
            End Set
        End Property
        
        '''<remarks/>
        <System.Xml.Serialization.XmlElementAttribute(Order:=24)>  _
        Public Property GBSeq_tagset() As GBSeqGBSeq_tagset
            Get
                Return Me.gBSeq_tagsetField
            End Get
            Set
                Me.gBSeq_tagsetField = value
                Me.RaisePropertyChanged("GBSeq_tagset")
            End Set
        End Property
        
        '''<remarks/>
        <System.Xml.Serialization.XmlElementAttribute(Order:=25)>  _
        Public Property GBSeq_primary() As String
            Get
                Return Me.gBSeq_primaryField
            End Get
            Set
                Me.gBSeq_primaryField = value
                Me.RaisePropertyChanged("GBSeq_primary")
            End Set
        End Property
        
        '''<remarks/>
        <System.Xml.Serialization.XmlElementAttribute("GBSeq_source-db", Order:=26)>  _
        Public Property GBSeq_sourcedb() As String
            Get
                Return Me.gBSeq_sourcedbField
            End Get
            Set
                Me.gBSeq_sourcedbField = value
                Me.RaisePropertyChanged("GBSeq_sourcedb")
            End Set
        End Property
        
        '''<remarks/>
        <System.Xml.Serialization.XmlElementAttribute("GBSeq_database-reference", Order:=27)>  _
        Public Property GBSeq_databasereference() As String
            Get
                Return Me.gBSeq_databasereferenceField
            End Get
            Set
                Me.gBSeq_databasereferenceField = value
                Me.RaisePropertyChanged("GBSeq_databasereference")
            End Set
        End Property
        
        '''<remarks/>
        <System.Xml.Serialization.XmlElementAttribute("GBSeq_feature-table", Order:=28)>  _
        Public Property GBSeq_featuretable() As GBSeqGBSeq_featuretable
            Get
                Return Me.gBSeq_featuretableField
            End Get
            Set
                Me.gBSeq_featuretableField = value
                Me.RaisePropertyChanged("GBSeq_featuretable")
            End Set
        End Property
        
        '''<remarks/>
        <System.Xml.Serialization.XmlElementAttribute(Order:=29)>  _
        Public Property GBSeq_sequence() As String
            Get
                Return Me.gBSeq_sequenceField
            End Get
            Set
                Me.gBSeq_sequenceField = value
                Me.RaisePropertyChanged("GBSeq_sequence")
            End Set
        End Property
        
        '''<remarks/>
        <System.Xml.Serialization.XmlElementAttribute(Order:=30)>  _
        Public Property GBSeq_contig() As String
            Get
                Return Me.gBSeq_contigField
            End Get
            Set
                Me.gBSeq_contigField = value
                Me.RaisePropertyChanged("GBSeq_contig")
            End Set
        End Property
        
        Public Event PropertyChanged As System.ComponentModel.PropertyChangedEventHandler Implements System.ComponentModel.INotifyPropertyChanged.PropertyChanged
        
        Protected Sub RaisePropertyChanged(ByVal propertyName As String)
            Dim propertyChanged As System.ComponentModel.PropertyChangedEventHandler = Me.PropertyChangedEvent
            If (Not (propertyChanged) Is Nothing) Then
                propertyChanged(Me, New System.ComponentModel.PropertyChangedEventArgs(propertyName))
            End If
        End Sub
    End Class
    
    '''<remarks/>
    <System.CodeDom.Compiler.GeneratedCodeAttribute("System.Xml", "2.0.50727.4927"),  _
     System.SerializableAttribute(),  _
     System.Diagnostics.DebuggerStepThroughAttribute(),  _
     System.ComponentModel.DesignerCategoryAttribute("code"),  _
     System.Xml.Serialization.XmlTypeAttribute(AnonymousType:=true, [Namespace]:="http://www.ncbi.nlm.nih.gov/soap/eutils/efetch_seq")>  _
    Partial Public Class GBSeqGBSeq_otherseqids
        Inherits Object
        Implements System.ComponentModel.INotifyPropertyChanged
        
        Private gBSeqidField() As String
        
        '''<remarks/>
        <System.Xml.Serialization.XmlElementAttribute("GBSeqid", Order:=0)>  _
        Public Property GBSeqid() As String()
            Get
                Return Me.gBSeqidField
            End Get
            Set
                Me.gBSeqidField = value
                Me.RaisePropertyChanged("GBSeqid")
            End Set
        End Property
        
        Public Event PropertyChanged As System.ComponentModel.PropertyChangedEventHandler Implements System.ComponentModel.INotifyPropertyChanged.PropertyChanged
        
        Protected Sub RaisePropertyChanged(ByVal propertyName As String)
            Dim propertyChanged As System.ComponentModel.PropertyChangedEventHandler = Me.PropertyChangedEvent
            If (Not (propertyChanged) Is Nothing) Then
                propertyChanged(Me, New System.ComponentModel.PropertyChangedEventArgs(propertyName))
            End If
        End Sub
    End Class
    
    '''<remarks/>
    <System.CodeDom.Compiler.GeneratedCodeAttribute("System.Xml", "2.0.50727.4927"),  _
     System.SerializableAttribute(),  _
     System.Diagnostics.DebuggerStepThroughAttribute(),  _
     System.ComponentModel.DesignerCategoryAttribute("code"),  _
     System.Xml.Serialization.XmlTypeAttribute(AnonymousType:=true, [Namespace]:="http://www.ncbi.nlm.nih.gov/soap/eutils/efetch_seq")>  _
    Partial Public Class GBSeqGBSeq_secondaryaccessions
        Inherits Object
        Implements System.ComponentModel.INotifyPropertyChanged
        
        Private gBSecondaryaccnField() As String
        
        '''<remarks/>
        <System.Xml.Serialization.XmlElementAttribute("GBSecondary-accn", Order:=0)>  _
        Public Property GBSecondaryaccn() As String()
            Get
                Return Me.gBSecondaryaccnField
            End Get
            Set
                Me.gBSecondaryaccnField = value
                Me.RaisePropertyChanged("GBSecondaryaccn")
            End Set
        End Property
        
        Public Event PropertyChanged As System.ComponentModel.PropertyChangedEventHandler Implements System.ComponentModel.INotifyPropertyChanged.PropertyChanged
        
        Protected Sub RaisePropertyChanged(ByVal propertyName As String)
            Dim propertyChanged As System.ComponentModel.PropertyChangedEventHandler = Me.PropertyChangedEvent
            If (Not (propertyChanged) Is Nothing) Then
                propertyChanged(Me, New System.ComponentModel.PropertyChangedEventArgs(propertyName))
            End If
        End Sub
    End Class
    
    '''<remarks/>
    <System.CodeDom.Compiler.GeneratedCodeAttribute("System.Xml", "2.0.50727.4927"),  _
     System.SerializableAttribute(),  _
     System.Diagnostics.DebuggerStepThroughAttribute(),  _
     System.ComponentModel.DesignerCategoryAttribute("code"),  _
     System.Xml.Serialization.XmlTypeAttribute(AnonymousType:=true, [Namespace]:="http://www.ncbi.nlm.nih.gov/soap/eutils/efetch_seq")>  _
    Partial Public Class GBSeqGBSeq_keywords
        Inherits Object
        Implements System.ComponentModel.INotifyPropertyChanged
        
        Private gBKeywordField() As String
        
        '''<remarks/>
        <System.Xml.Serialization.XmlElementAttribute("GBKeyword", Order:=0)>  _
        Public Property GBKeyword() As String()
            Get
                Return Me.gBKeywordField
            End Get
            Set
                Me.gBKeywordField = value
                Me.RaisePropertyChanged("GBKeyword")
            End Set
        End Property
        
        Public Event PropertyChanged As System.ComponentModel.PropertyChangedEventHandler Implements System.ComponentModel.INotifyPropertyChanged.PropertyChanged
        
        Protected Sub RaisePropertyChanged(ByVal propertyName As String)
            Dim propertyChanged As System.ComponentModel.PropertyChangedEventHandler = Me.PropertyChangedEvent
            If (Not (propertyChanged) Is Nothing) Then
                propertyChanged(Me, New System.ComponentModel.PropertyChangedEventArgs(propertyName))
            End If
        End Sub
    End Class
    
    '''<remarks/>
    <System.CodeDom.Compiler.GeneratedCodeAttribute("System.Xml", "2.0.50727.4927"),  _
     System.SerializableAttribute(),  _
     System.Diagnostics.DebuggerStepThroughAttribute(),  _
     System.ComponentModel.DesignerCategoryAttribute("code"),  _
     System.Xml.Serialization.XmlTypeAttribute(AnonymousType:=true, [Namespace]:="http://www.ncbi.nlm.nih.gov/soap/eutils/efetch_seq")>  _
    Partial Public Class GBSeqGBSeq_references
        Inherits Object
        Implements System.ComponentModel.INotifyPropertyChanged
        
        Private gBReferenceField() As GBReference
        
        '''<remarks/>
        <System.Xml.Serialization.XmlElementAttribute("GBReference", Order:=0)>  _
        Public Property GBReference() As GBReference()
            Get
                Return Me.gBReferenceField
            End Get
            Set
                Me.gBReferenceField = value
                Me.RaisePropertyChanged("GBReference")
            End Set
        End Property
        
        Public Event PropertyChanged As System.ComponentModel.PropertyChangedEventHandler Implements System.ComponentModel.INotifyPropertyChanged.PropertyChanged
        
        Protected Sub RaisePropertyChanged(ByVal propertyName As String)
            Dim propertyChanged As System.ComponentModel.PropertyChangedEventHandler = Me.PropertyChangedEvent
            If (Not (propertyChanged) Is Nothing) Then
                propertyChanged(Me, New System.ComponentModel.PropertyChangedEventArgs(propertyName))
            End If
        End Sub
    End Class
    
    '''<remarks/>
    <System.CodeDom.Compiler.GeneratedCodeAttribute("System.Xml", "2.0.50727.4927"),  _
     System.SerializableAttribute(),  _
     System.Diagnostics.DebuggerStepThroughAttribute(),  _
     System.ComponentModel.DesignerCategoryAttribute("code"),  _
     System.Xml.Serialization.XmlTypeAttribute(AnonymousType:=true, [Namespace]:="http://www.ncbi.nlm.nih.gov/soap/eutils/efetch_seq")>  _
    Partial Public Class GBReference
        Inherits Object
        Implements System.ComponentModel.INotifyPropertyChanged
        
        Private gBReference_referenceField As String
        
        Private gBReference_positionField As String
        
        Private gBReference_authorsField As GBReferenceGBReference_authors
        
        Private gBReference_consortiumField As String
        
        Private gBReference_titleField As String
        
        Private gBReference_journalField As String
        
        Private gBReference_xrefField As GBReferenceGBReference_xref
        
        Private gBReference_pubmedField As String
        
        Private gBReference_remarkField As String
        
        '''<remarks/>
        <System.Xml.Serialization.XmlElementAttribute(Order:=0)>  _
        Public Property GBReference_reference() As String
            Get
                Return Me.gBReference_referenceField
            End Get
            Set
                Me.gBReference_referenceField = value
                Me.RaisePropertyChanged("GBReference_reference")
            End Set
        End Property
        
        '''<remarks/>
        <System.Xml.Serialization.XmlElementAttribute(Order:=1)>  _
        Public Property GBReference_position() As String
            Get
                Return Me.gBReference_positionField
            End Get
            Set
                Me.gBReference_positionField = value
                Me.RaisePropertyChanged("GBReference_position")
            End Set
        End Property
        
        '''<remarks/>
        <System.Xml.Serialization.XmlElementAttribute(Order:=2)>  _
        Public Property GBReference_authors() As GBReferenceGBReference_authors
            Get
                Return Me.gBReference_authorsField
            End Get
            Set
                Me.gBReference_authorsField = value
                Me.RaisePropertyChanged("GBReference_authors")
            End Set
        End Property
        
        '''<remarks/>
        <System.Xml.Serialization.XmlElementAttribute(Order:=3)>  _
        Public Property GBReference_consortium() As String
            Get
                Return Me.gBReference_consortiumField
            End Get
            Set
                Me.gBReference_consortiumField = value
                Me.RaisePropertyChanged("GBReference_consortium")
            End Set
        End Property
        
        '''<remarks/>
        <System.Xml.Serialization.XmlElementAttribute(Order:=4)>  _
        Public Property GBReference_title() As String
            Get
                Return Me.gBReference_titleField
            End Get
            Set
                Me.gBReference_titleField = value
                Me.RaisePropertyChanged("GBReference_title")
            End Set
        End Property
        
        '''<remarks/>
        <System.Xml.Serialization.XmlElementAttribute(Order:=5)>  _
        Public Property GBReference_journal() As String
            Get
                Return Me.gBReference_journalField
            End Get
            Set
                Me.gBReference_journalField = value
                Me.RaisePropertyChanged("GBReference_journal")
            End Set
        End Property
        
        '''<remarks/>
        <System.Xml.Serialization.XmlElementAttribute(Order:=6)>  _
        Public Property GBReference_xref() As GBReferenceGBReference_xref
            Get
                Return Me.gBReference_xrefField
            End Get
            Set
                Me.gBReference_xrefField = value
                Me.RaisePropertyChanged("GBReference_xref")
            End Set
        End Property
        
        '''<remarks/>
        <System.Xml.Serialization.XmlElementAttribute(DataType:="integer", Order:=7)>  _
        Public Property GBReference_pubmed() As String
            Get
                Return Me.gBReference_pubmedField
            End Get
            Set
                Me.gBReference_pubmedField = value
                Me.RaisePropertyChanged("GBReference_pubmed")
            End Set
        End Property
        
        '''<remarks/>
        <System.Xml.Serialization.XmlElementAttribute(Order:=8)>  _
        Public Property GBReference_remark() As String
            Get
                Return Me.gBReference_remarkField
            End Get
            Set
                Me.gBReference_remarkField = value
                Me.RaisePropertyChanged("GBReference_remark")
            End Set
        End Property
        
        Public Event PropertyChanged As System.ComponentModel.PropertyChangedEventHandler Implements System.ComponentModel.INotifyPropertyChanged.PropertyChanged
        
        Protected Sub RaisePropertyChanged(ByVal propertyName As String)
            Dim propertyChanged As System.ComponentModel.PropertyChangedEventHandler = Me.PropertyChangedEvent
            If (Not (propertyChanged) Is Nothing) Then
                propertyChanged(Me, New System.ComponentModel.PropertyChangedEventArgs(propertyName))
            End If
        End Sub
    End Class
    
    '''<remarks/>
    <System.CodeDom.Compiler.GeneratedCodeAttribute("System.Xml", "2.0.50727.4927"),  _
     System.SerializableAttribute(),  _
     System.Diagnostics.DebuggerStepThroughAttribute(),  _
     System.ComponentModel.DesignerCategoryAttribute("code"),  _
     System.Xml.Serialization.XmlTypeAttribute(AnonymousType:=true, [Namespace]:="http://www.ncbi.nlm.nih.gov/soap/eutils/efetch_seq")>  _
    Partial Public Class GBReferenceGBReference_authors
        Inherits Object
        Implements System.ComponentModel.INotifyPropertyChanged
        
        Private gBAuthorField() As String
        
        '''<remarks/>
        <System.Xml.Serialization.XmlElementAttribute("GBAuthor", Order:=0)>  _
        Public Property GBAuthor() As String()
            Get
                Return Me.gBAuthorField
            End Get
            Set
                Me.gBAuthorField = value
                Me.RaisePropertyChanged("GBAuthor")
            End Set
        End Property
        
        Public Event PropertyChanged As System.ComponentModel.PropertyChangedEventHandler Implements System.ComponentModel.INotifyPropertyChanged.PropertyChanged
        
        Protected Sub RaisePropertyChanged(ByVal propertyName As String)
            Dim propertyChanged As System.ComponentModel.PropertyChangedEventHandler = Me.PropertyChangedEvent
            If (Not (propertyChanged) Is Nothing) Then
                propertyChanged(Me, New System.ComponentModel.PropertyChangedEventArgs(propertyName))
            End If
        End Sub
    End Class
    
    '''<remarks/>
    <System.CodeDom.Compiler.GeneratedCodeAttribute("System.Xml", "2.0.50727.4927"),  _
     System.SerializableAttribute(),  _
     System.Diagnostics.DebuggerStepThroughAttribute(),  _
     System.ComponentModel.DesignerCategoryAttribute("code"),  _
     System.Xml.Serialization.XmlTypeAttribute(AnonymousType:=true, [Namespace]:="http://www.ncbi.nlm.nih.gov/soap/eutils/efetch_seq")>  _
    Partial Public Class GBReferenceGBReference_xref
        Inherits Object
        Implements System.ComponentModel.INotifyPropertyChanged
        
        Private gBXrefField() As GBXref
        
        '''<remarks/>
        <System.Xml.Serialization.XmlElementAttribute("GBXref", Order:=0)>  _
        Public Property GBXref() As GBXref()
            Get
                Return Me.gBXrefField
            End Get
            Set
                Me.gBXrefField = value
                Me.RaisePropertyChanged("GBXref")
            End Set
        End Property
        
        Public Event PropertyChanged As System.ComponentModel.PropertyChangedEventHandler Implements System.ComponentModel.INotifyPropertyChanged.PropertyChanged
        
        Protected Sub RaisePropertyChanged(ByVal propertyName As String)
            Dim propertyChanged As System.ComponentModel.PropertyChangedEventHandler = Me.PropertyChangedEvent
            If (Not (propertyChanged) Is Nothing) Then
                propertyChanged(Me, New System.ComponentModel.PropertyChangedEventArgs(propertyName))
            End If
        End Sub
    End Class
    
    '''<remarks/>
    <System.CodeDom.Compiler.GeneratedCodeAttribute("System.Xml", "2.0.50727.4927"),  _
     System.SerializableAttribute(),  _
     System.Diagnostics.DebuggerStepThroughAttribute(),  _
     System.ComponentModel.DesignerCategoryAttribute("code"),  _
     System.Xml.Serialization.XmlTypeAttribute(AnonymousType:=true, [Namespace]:="http://www.ncbi.nlm.nih.gov/soap/eutils/efetch_seq")>  _
    Partial Public Class GBXref
        Inherits Object
        Implements System.ComponentModel.INotifyPropertyChanged
        
        Private gBXref_dbnameField As String
        
        Private gBXref_idField As String
        
        '''<remarks/>
        <System.Xml.Serialization.XmlElementAttribute(Order:=0)>  _
        Public Property GBXref_dbname() As String
            Get
                Return Me.gBXref_dbnameField
            End Get
            Set
                Me.gBXref_dbnameField = value
                Me.RaisePropertyChanged("GBXref_dbname")
            End Set
        End Property
        
        '''<remarks/>
        <System.Xml.Serialization.XmlElementAttribute(Order:=1)>  _
        Public Property GBXref_id() As String
            Get
                Return Me.gBXref_idField
            End Get
            Set
                Me.gBXref_idField = value
                Me.RaisePropertyChanged("GBXref_id")
            End Set
        End Property
        
        Public Event PropertyChanged As System.ComponentModel.PropertyChangedEventHandler Implements System.ComponentModel.INotifyPropertyChanged.PropertyChanged
        
        Protected Sub RaisePropertyChanged(ByVal propertyName As String)
            Dim propertyChanged As System.ComponentModel.PropertyChangedEventHandler = Me.PropertyChangedEvent
            If (Not (propertyChanged) Is Nothing) Then
                propertyChanged(Me, New System.ComponentModel.PropertyChangedEventArgs(propertyName))
            End If
        End Sub
    End Class
    
    '''<remarks/>
    <System.CodeDom.Compiler.GeneratedCodeAttribute("System.Xml", "2.0.50727.4927"),  _
     System.SerializableAttribute(),  _
     System.Diagnostics.DebuggerStepThroughAttribute(),  _
     System.ComponentModel.DesignerCategoryAttribute("code"),  _
     System.Xml.Serialization.XmlTypeAttribute(AnonymousType:=true, [Namespace]:="http://www.ncbi.nlm.nih.gov/soap/eutils/efetch_seq")>  _
    Partial Public Class GBSeqGBSeq_tagset
        Inherits Object
        Implements System.ComponentModel.INotifyPropertyChanged
        
        Private gBTagsetField As GBTagset
        
        '''<remarks/>
        <System.Xml.Serialization.XmlElementAttribute(Order:=0)>  _
        Public Property GBTagset() As GBTagset
            Get
                Return Me.gBTagsetField
            End Get
            Set
                Me.gBTagsetField = value
                Me.RaisePropertyChanged("GBTagset")
            End Set
        End Property
        
        Public Event PropertyChanged As System.ComponentModel.PropertyChangedEventHandler Implements System.ComponentModel.INotifyPropertyChanged.PropertyChanged
        
        Protected Sub RaisePropertyChanged(ByVal propertyName As String)
            Dim propertyChanged As System.ComponentModel.PropertyChangedEventHandler = Me.PropertyChangedEvent
            If (Not (propertyChanged) Is Nothing) Then
                propertyChanged(Me, New System.ComponentModel.PropertyChangedEventArgs(propertyName))
            End If
        End Sub
    End Class
    
    '''<remarks/>
    <System.CodeDom.Compiler.GeneratedCodeAttribute("System.Xml", "2.0.50727.4927"),  _
     System.SerializableAttribute(),  _
     System.Diagnostics.DebuggerStepThroughAttribute(),  _
     System.ComponentModel.DesignerCategoryAttribute("code"),  _
     System.Xml.Serialization.XmlTypeAttribute(AnonymousType:=true, [Namespace]:="http://www.ncbi.nlm.nih.gov/soap/eutils/efetch_seq")>  _
    Partial Public Class GBTagset
        Inherits Object
        Implements System.ComponentModel.INotifyPropertyChanged
        
        Private gBTagset_authorityField As String
        
        Private gBTagset_versionField As String
        
        Private gBTagset_urlField As String
        
        Private gBTagset_tagsField As GBTagsetGBTagset_tags
        
        '''<remarks/>
        <System.Xml.Serialization.XmlElementAttribute(Order:=0)>  _
        Public Property GBTagset_authority() As String
            Get
                Return Me.gBTagset_authorityField
            End Get
            Set
                Me.gBTagset_authorityField = value
                Me.RaisePropertyChanged("GBTagset_authority")
            End Set
        End Property
        
        '''<remarks/>
        <System.Xml.Serialization.XmlElementAttribute(Order:=1)>  _
        Public Property GBTagset_version() As String
            Get
                Return Me.gBTagset_versionField
            End Get
            Set
                Me.gBTagset_versionField = value
                Me.RaisePropertyChanged("GBTagset_version")
            End Set
        End Property
        
        '''<remarks/>
        <System.Xml.Serialization.XmlElementAttribute(Order:=2)>  _
        Public Property GBTagset_url() As String
            Get
                Return Me.gBTagset_urlField
            End Get
            Set
                Me.gBTagset_urlField = value
                Me.RaisePropertyChanged("GBTagset_url")
            End Set
        End Property
        
        '''<remarks/>
        <System.Xml.Serialization.XmlElementAttribute(Order:=3)>  _
        Public Property GBTagset_tags() As GBTagsetGBTagset_tags
            Get
                Return Me.gBTagset_tagsField
            End Get
            Set
                Me.gBTagset_tagsField = value
                Me.RaisePropertyChanged("GBTagset_tags")
            End Set
        End Property
        
        Public Event PropertyChanged As System.ComponentModel.PropertyChangedEventHandler Implements System.ComponentModel.INotifyPropertyChanged.PropertyChanged
        
        Protected Sub RaisePropertyChanged(ByVal propertyName As String)
            Dim propertyChanged As System.ComponentModel.PropertyChangedEventHandler = Me.PropertyChangedEvent
            If (Not (propertyChanged) Is Nothing) Then
                propertyChanged(Me, New System.ComponentModel.PropertyChangedEventArgs(propertyName))
            End If
        End Sub
    End Class
    
    '''<remarks/>
    <System.CodeDom.Compiler.GeneratedCodeAttribute("System.Xml", "2.0.50727.4927"),  _
     System.SerializableAttribute(),  _
     System.Diagnostics.DebuggerStepThroughAttribute(),  _
     System.ComponentModel.DesignerCategoryAttribute("code"),  _
     System.Xml.Serialization.XmlTypeAttribute(AnonymousType:=true, [Namespace]:="http://www.ncbi.nlm.nih.gov/soap/eutils/efetch_seq")>  _
    Partial Public Class GBTagsetGBTagset_tags
        Inherits Object
        Implements System.ComponentModel.INotifyPropertyChanged
        
        Private gBTagsField As GBTags
        
        '''<remarks/>
        <System.Xml.Serialization.XmlElementAttribute(Order:=0)>  _
        Public Property GBTags() As GBTags
            Get
                Return Me.gBTagsField
            End Get
            Set
                Me.gBTagsField = value
                Me.RaisePropertyChanged("GBTags")
            End Set
        End Property
        
        Public Event PropertyChanged As System.ComponentModel.PropertyChangedEventHandler Implements System.ComponentModel.INotifyPropertyChanged.PropertyChanged
        
        Protected Sub RaisePropertyChanged(ByVal propertyName As String)
            Dim propertyChanged As System.ComponentModel.PropertyChangedEventHandler = Me.PropertyChangedEvent
            If (Not (propertyChanged) Is Nothing) Then
                propertyChanged(Me, New System.ComponentModel.PropertyChangedEventArgs(propertyName))
            End If
        End Sub
    End Class
    
    '''<remarks/>
    <System.CodeDom.Compiler.GeneratedCodeAttribute("System.Xml", "2.0.50727.4927"),  _
     System.SerializableAttribute(),  _
     System.Diagnostics.DebuggerStepThroughAttribute(),  _
     System.ComponentModel.DesignerCategoryAttribute("code"),  _
     System.Xml.Serialization.XmlTypeAttribute(AnonymousType:=true, [Namespace]:="http://www.ncbi.nlm.nih.gov/soap/eutils/efetch_seq")>  _
    Partial Public Class GBTags
        Inherits Object
        Implements System.ComponentModel.INotifyPropertyChanged
        
        Private gBTagField() As GBTag
        
        '''<remarks/>
        <System.Xml.Serialization.XmlElementAttribute("GBTag", Order:=0)>  _
        Public Property GBTag() As GBTag()
            Get
                Return Me.gBTagField
            End Get
            Set
                Me.gBTagField = value
                Me.RaisePropertyChanged("GBTag")
            End Set
        End Property
        
        Public Event PropertyChanged As System.ComponentModel.PropertyChangedEventHandler Implements System.ComponentModel.INotifyPropertyChanged.PropertyChanged
        
        Protected Sub RaisePropertyChanged(ByVal propertyName As String)
            Dim propertyChanged As System.ComponentModel.PropertyChangedEventHandler = Me.PropertyChangedEvent
            If (Not (propertyChanged) Is Nothing) Then
                propertyChanged(Me, New System.ComponentModel.PropertyChangedEventArgs(propertyName))
            End If
        End Sub
    End Class
    
    '''<remarks/>
    <System.CodeDom.Compiler.GeneratedCodeAttribute("System.Xml", "2.0.50727.4927"),  _
     System.SerializableAttribute(),  _
     System.Diagnostics.DebuggerStepThroughAttribute(),  _
     System.ComponentModel.DesignerCategoryAttribute("code"),  _
     System.Xml.Serialization.XmlTypeAttribute(AnonymousType:=true, [Namespace]:="http://www.ncbi.nlm.nih.gov/soap/eutils/efetch_seq")>  _
    Partial Public Class GBTag
        Inherits Object
        Implements System.ComponentModel.INotifyPropertyChanged
        
        Private gBTag_nameField As String
        
        Private gBTag_valueField As String
        
        Private gBTag_unitField As String
        
        '''<remarks/>
        <System.Xml.Serialization.XmlElementAttribute(Order:=0)>  _
        Public Property GBTag_name() As String
            Get
                Return Me.gBTag_nameField
            End Get
            Set
                Me.gBTag_nameField = value
                Me.RaisePropertyChanged("GBTag_name")
            End Set
        End Property
        
        '''<remarks/>
        <System.Xml.Serialization.XmlElementAttribute(Order:=1)>  _
        Public Property GBTag_value() As String
            Get
                Return Me.gBTag_valueField
            End Get
            Set
                Me.gBTag_valueField = value
                Me.RaisePropertyChanged("GBTag_value")
            End Set
        End Property
        
        '''<remarks/>
        <System.Xml.Serialization.XmlElementAttribute(Order:=2)>  _
        Public Property GBTag_unit() As String
            Get
                Return Me.gBTag_unitField
            End Get
            Set
                Me.gBTag_unitField = value
                Me.RaisePropertyChanged("GBTag_unit")
            End Set
        End Property
        
        Public Event PropertyChanged As System.ComponentModel.PropertyChangedEventHandler Implements System.ComponentModel.INotifyPropertyChanged.PropertyChanged
        
        Protected Sub RaisePropertyChanged(ByVal propertyName As String)
            Dim propertyChanged As System.ComponentModel.PropertyChangedEventHandler = Me.PropertyChangedEvent
            If (Not (propertyChanged) Is Nothing) Then
                propertyChanged(Me, New System.ComponentModel.PropertyChangedEventArgs(propertyName))
            End If
        End Sub
    End Class
    
    '''<remarks/>
    <System.CodeDom.Compiler.GeneratedCodeAttribute("System.Xml", "2.0.50727.4927"),  _
     System.SerializableAttribute(),  _
     System.Diagnostics.DebuggerStepThroughAttribute(),  _
     System.ComponentModel.DesignerCategoryAttribute("code"),  _
     System.Xml.Serialization.XmlTypeAttribute(AnonymousType:=true, [Namespace]:="http://www.ncbi.nlm.nih.gov/soap/eutils/efetch_seq")>  _
    Partial Public Class GBSeqGBSeq_featuretable
        Inherits Object
        Implements System.ComponentModel.INotifyPropertyChanged
        
        Private gBFeatureField() As GBFeature
        
        '''<remarks/>
        <System.Xml.Serialization.XmlElementAttribute("GBFeature", Order:=0)>  _
        Public Property GBFeature() As GBFeature()
            Get
                Return Me.gBFeatureField
            End Get
            Set
                Me.gBFeatureField = value
                Me.RaisePropertyChanged("GBFeature")
            End Set
        End Property
        
        Public Event PropertyChanged As System.ComponentModel.PropertyChangedEventHandler Implements System.ComponentModel.INotifyPropertyChanged.PropertyChanged
        
        Protected Sub RaisePropertyChanged(ByVal propertyName As String)
            Dim propertyChanged As System.ComponentModel.PropertyChangedEventHandler = Me.PropertyChangedEvent
            If (Not (propertyChanged) Is Nothing) Then
                propertyChanged(Me, New System.ComponentModel.PropertyChangedEventArgs(propertyName))
            End If
        End Sub
    End Class
    
    '''<remarks/>
    <System.CodeDom.Compiler.GeneratedCodeAttribute("System.Xml", "2.0.50727.4927"),  _
     System.SerializableAttribute(),  _
     System.Diagnostics.DebuggerStepThroughAttribute(),  _
     System.ComponentModel.DesignerCategoryAttribute("code"),  _
     System.Xml.Serialization.XmlTypeAttribute(AnonymousType:=true, [Namespace]:="http://www.ncbi.nlm.nih.gov/soap/eutils/efetch_seq")>  _
    Partial Public Class GBFeature
        Inherits Object
        Implements System.ComponentModel.INotifyPropertyChanged
        
        Private gBFeature_keyField As String
        
        Private gBFeature_locationField As String
        
        Private gBFeature_intervalsField As GBFeatureGBFeature_intervals
        
        Private gBFeature_operatorField As String
        
        Private gBFeature_partial5Field As GBFeatureGBFeature_partial5
        
        Private gBFeature_partial3Field As GBFeatureGBFeature_partial3
        
        Private gBFeature_qualsField As GBFeatureGBFeature_quals
        
        '''<remarks/>
        <System.Xml.Serialization.XmlElementAttribute(Order:=0)>  _
        Public Property GBFeature_key() As String
            Get
                Return Me.gBFeature_keyField
            End Get
            Set
                Me.gBFeature_keyField = value
                Me.RaisePropertyChanged("GBFeature_key")
            End Set
        End Property
        
        '''<remarks/>
        <System.Xml.Serialization.XmlElementAttribute(Order:=1)>  _
        Public Property GBFeature_location() As String
            Get
                Return Me.gBFeature_locationField
            End Get
            Set
                Me.gBFeature_locationField = value
                Me.RaisePropertyChanged("GBFeature_location")
            End Set
        End Property
        
        '''<remarks/>
        <System.Xml.Serialization.XmlElementAttribute(Order:=2)>  _
        Public Property GBFeature_intervals() As GBFeatureGBFeature_intervals
            Get
                Return Me.gBFeature_intervalsField
            End Get
            Set
                Me.gBFeature_intervalsField = value
                Me.RaisePropertyChanged("GBFeature_intervals")
            End Set
        End Property
        
        '''<remarks/>
        <System.Xml.Serialization.XmlElementAttribute(Order:=3)>  _
        Public Property GBFeature_operator() As String
            Get
                Return Me.gBFeature_operatorField
            End Get
            Set
                Me.gBFeature_operatorField = value
                Me.RaisePropertyChanged("GBFeature_operator")
            End Set
        End Property
        
        '''<remarks/>
        <System.Xml.Serialization.XmlElementAttribute(Order:=4)>  _
        Public Property GBFeature_partial5() As GBFeatureGBFeature_partial5
            Get
                Return Me.gBFeature_partial5Field
            End Get
            Set
                Me.gBFeature_partial5Field = value
                Me.RaisePropertyChanged("GBFeature_partial5")
            End Set
        End Property
        
        '''<remarks/>
        <System.Xml.Serialization.XmlElementAttribute(Order:=5)>  _
        Public Property GBFeature_partial3() As GBFeatureGBFeature_partial3
            Get
                Return Me.gBFeature_partial3Field
            End Get
            Set
                Me.gBFeature_partial3Field = value
                Me.RaisePropertyChanged("GBFeature_partial3")
            End Set
        End Property
        
        '''<remarks/>
        <System.Xml.Serialization.XmlElementAttribute(Order:=6)>  _
        Public Property GBFeature_quals() As GBFeatureGBFeature_quals
            Get
                Return Me.gBFeature_qualsField
            End Get
            Set
                Me.gBFeature_qualsField = value
                Me.RaisePropertyChanged("GBFeature_quals")
            End Set
        End Property
        
        Public Event PropertyChanged As System.ComponentModel.PropertyChangedEventHandler Implements System.ComponentModel.INotifyPropertyChanged.PropertyChanged
        
        Protected Sub RaisePropertyChanged(ByVal propertyName As String)
            Dim propertyChanged As System.ComponentModel.PropertyChangedEventHandler = Me.PropertyChangedEvent
            If (Not (propertyChanged) Is Nothing) Then
                propertyChanged(Me, New System.ComponentModel.PropertyChangedEventArgs(propertyName))
            End If
        End Sub
    End Class
    
    '''<remarks/>
    <System.CodeDom.Compiler.GeneratedCodeAttribute("System.Xml", "2.0.50727.4927"),  _
     System.SerializableAttribute(),  _
     System.Diagnostics.DebuggerStepThroughAttribute(),  _
     System.ComponentModel.DesignerCategoryAttribute("code"),  _
     System.Xml.Serialization.XmlTypeAttribute(AnonymousType:=true, [Namespace]:="http://www.ncbi.nlm.nih.gov/soap/eutils/efetch_seq")>  _
    Partial Public Class GBFeatureGBFeature_intervals
        Inherits Object
        Implements System.ComponentModel.INotifyPropertyChanged
        
        Private gBIntervalField() As GBInterval
        
        '''<remarks/>
        <System.Xml.Serialization.XmlElementAttribute("GBInterval", Order:=0)>  _
        Public Property GBInterval() As GBInterval()
            Get
                Return Me.gBIntervalField
            End Get
            Set
                Me.gBIntervalField = value
                Me.RaisePropertyChanged("GBInterval")
            End Set
        End Property
        
        Public Event PropertyChanged As System.ComponentModel.PropertyChangedEventHandler Implements System.ComponentModel.INotifyPropertyChanged.PropertyChanged
        
        Protected Sub RaisePropertyChanged(ByVal propertyName As String)
            Dim propertyChanged As System.ComponentModel.PropertyChangedEventHandler = Me.PropertyChangedEvent
            If (Not (propertyChanged) Is Nothing) Then
                propertyChanged(Me, New System.ComponentModel.PropertyChangedEventArgs(propertyName))
            End If
        End Sub
    End Class
    
    '''<remarks/>
    <System.CodeDom.Compiler.GeneratedCodeAttribute("System.Xml", "2.0.50727.4927"),  _
     System.SerializableAttribute(),  _
     System.Diagnostics.DebuggerStepThroughAttribute(),  _
     System.ComponentModel.DesignerCategoryAttribute("code"),  _
     System.Xml.Serialization.XmlTypeAttribute(AnonymousType:=true, [Namespace]:="http://www.ncbi.nlm.nih.gov/soap/eutils/efetch_seq")>  _
    Partial Public Class GBInterval
        Inherits Object
        Implements System.ComponentModel.INotifyPropertyChanged
        
        Private gBInterval_fromField As String
        
        Private gBInterval_toField As String
        
        Private gBInterval_pointField As String
        
        Private gBInterval_iscompField As GBIntervalGBInterval_iscomp
        
        Private gBInterval_interbpField As GBIntervalGBInterval_interbp
        
        Private gBInterval_accessionField As String
        
        '''<remarks/>
        <System.Xml.Serialization.XmlElementAttribute(DataType:="integer", Order:=0)>  _
        Public Property GBInterval_from() As String
            Get
                Return Me.gBInterval_fromField
            End Get
            Set
                Me.gBInterval_fromField = value
                Me.RaisePropertyChanged("GBInterval_from")
            End Set
        End Property
        
        '''<remarks/>
        <System.Xml.Serialization.XmlElementAttribute(DataType:="integer", Order:=1)>  _
        Public Property GBInterval_to() As String
            Get
                Return Me.gBInterval_toField
            End Get
            Set
                Me.gBInterval_toField = value
                Me.RaisePropertyChanged("GBInterval_to")
            End Set
        End Property
        
        '''<remarks/>
        <System.Xml.Serialization.XmlElementAttribute(DataType:="integer", Order:=2)>  _
        Public Property GBInterval_point() As String
            Get
                Return Me.gBInterval_pointField
            End Get
            Set
                Me.gBInterval_pointField = value
                Me.RaisePropertyChanged("GBInterval_point")
            End Set
        End Property
        
        '''<remarks/>
        <System.Xml.Serialization.XmlElementAttribute(Order:=3)>  _
        Public Property GBInterval_iscomp() As GBIntervalGBInterval_iscomp
            Get
                Return Me.gBInterval_iscompField
            End Get
            Set
                Me.gBInterval_iscompField = value
                Me.RaisePropertyChanged("GBInterval_iscomp")
            End Set
        End Property
        
        '''<remarks/>
        <System.Xml.Serialization.XmlElementAttribute(Order:=4)>  _
        Public Property GBInterval_interbp() As GBIntervalGBInterval_interbp
            Get
                Return Me.gBInterval_interbpField
            End Get
            Set
                Me.gBInterval_interbpField = value
                Me.RaisePropertyChanged("GBInterval_interbp")
            End Set
        End Property
        
        '''<remarks/>
        <System.Xml.Serialization.XmlElementAttribute(Order:=5)>  _
        Public Property GBInterval_accession() As String
            Get
                Return Me.gBInterval_accessionField
            End Get
            Set
                Me.gBInterval_accessionField = value
                Me.RaisePropertyChanged("GBInterval_accession")
            End Set
        End Property
        
        Public Event PropertyChanged As System.ComponentModel.PropertyChangedEventHandler Implements System.ComponentModel.INotifyPropertyChanged.PropertyChanged
        
        Protected Sub RaisePropertyChanged(ByVal propertyName As String)
            Dim propertyChanged As System.ComponentModel.PropertyChangedEventHandler = Me.PropertyChangedEvent
            If (Not (propertyChanged) Is Nothing) Then
                propertyChanged(Me, New System.ComponentModel.PropertyChangedEventArgs(propertyName))
            End If
        End Sub
    End Class
    
    '''<remarks/>
    <System.CodeDom.Compiler.GeneratedCodeAttribute("System.Xml", "2.0.50727.4927"),  _
     System.SerializableAttribute(),  _
     System.Diagnostics.DebuggerStepThroughAttribute(),  _
     System.ComponentModel.DesignerCategoryAttribute("code"),  _
     System.Xml.Serialization.XmlTypeAttribute(AnonymousType:=true, [Namespace]:="http://www.ncbi.nlm.nih.gov/soap/eutils/efetch_seq")>  _
    Partial Public Class GBIntervalGBInterval_iscomp
        Inherits Object
        Implements System.ComponentModel.INotifyPropertyChanged
        
        Private valueField As GBIntervalGBInterval_iscompValue
        
        '''<remarks/>
        <System.Xml.Serialization.XmlAttributeAttribute()>  _
        Public Property value() As GBIntervalGBInterval_iscompValue
            Get
                Return Me.valueField
            End Get
            Set
                Me.valueField = value
                Me.RaisePropertyChanged("value")
            End Set
        End Property
        
        Public Event PropertyChanged As System.ComponentModel.PropertyChangedEventHandler Implements System.ComponentModel.INotifyPropertyChanged.PropertyChanged
        
        Protected Sub RaisePropertyChanged(ByVal propertyName As String)
            Dim propertyChanged As System.ComponentModel.PropertyChangedEventHandler = Me.PropertyChangedEvent
            If (Not (propertyChanged) Is Nothing) Then
                propertyChanged(Me, New System.ComponentModel.PropertyChangedEventArgs(propertyName))
            End If
        End Sub
    End Class
    
    '''<remarks/>
    <System.CodeDom.Compiler.GeneratedCodeAttribute("System.Xml", "2.0.50727.4927"),  _
     System.SerializableAttribute(),  _
     System.Xml.Serialization.XmlTypeAttribute(AnonymousType:=true, [Namespace]:="http://www.ncbi.nlm.nih.gov/soap/eutils/efetch_seq")>  _
    Public Enum GBIntervalGBInterval_iscompValue
        
        '''<remarks/>
        [true]
        
        '''<remarks/>
        [false]
    End Enum
    
    '''<remarks/>
    <System.CodeDom.Compiler.GeneratedCodeAttribute("System.Xml", "2.0.50727.4927"),  _
     System.SerializableAttribute(),  _
     System.Diagnostics.DebuggerStepThroughAttribute(),  _
     System.ComponentModel.DesignerCategoryAttribute("code"),  _
     System.Xml.Serialization.XmlTypeAttribute(AnonymousType:=true, [Namespace]:="http://www.ncbi.nlm.nih.gov/soap/eutils/efetch_seq")>  _
    Partial Public Class GBIntervalGBInterval_interbp
        Inherits Object
        Implements System.ComponentModel.INotifyPropertyChanged
        
        Private valueField As GBIntervalGBInterval_interbpValue
        
        '''<remarks/>
        <System.Xml.Serialization.XmlAttributeAttribute()>  _
        Public Property value() As GBIntervalGBInterval_interbpValue
            Get
                Return Me.valueField
            End Get
            Set
                Me.valueField = value
                Me.RaisePropertyChanged("value")
            End Set
        End Property
        
        Public Event PropertyChanged As System.ComponentModel.PropertyChangedEventHandler Implements System.ComponentModel.INotifyPropertyChanged.PropertyChanged
        
        Protected Sub RaisePropertyChanged(ByVal propertyName As String)
            Dim propertyChanged As System.ComponentModel.PropertyChangedEventHandler = Me.PropertyChangedEvent
            If (Not (propertyChanged) Is Nothing) Then
                propertyChanged(Me, New System.ComponentModel.PropertyChangedEventArgs(propertyName))
            End If
        End Sub
    End Class
    
    '''<remarks/>
    <System.CodeDom.Compiler.GeneratedCodeAttribute("System.Xml", "2.0.50727.4927"),  _
     System.SerializableAttribute(),  _
     System.Xml.Serialization.XmlTypeAttribute(AnonymousType:=true, [Namespace]:="http://www.ncbi.nlm.nih.gov/soap/eutils/efetch_seq")>  _
    Public Enum GBIntervalGBInterval_interbpValue
        
        '''<remarks/>
        [true]
        
        '''<remarks/>
        [false]
    End Enum
    
    '''<remarks/>
    <System.CodeDom.Compiler.GeneratedCodeAttribute("System.Xml", "2.0.50727.4927"),  _
     System.SerializableAttribute(),  _
     System.Diagnostics.DebuggerStepThroughAttribute(),  _
     System.ComponentModel.DesignerCategoryAttribute("code"),  _
     System.Xml.Serialization.XmlTypeAttribute(AnonymousType:=true, [Namespace]:="http://www.ncbi.nlm.nih.gov/soap/eutils/efetch_seq")>  _
    Partial Public Class GBFeatureGBFeature_partial5
        Inherits Object
        Implements System.ComponentModel.INotifyPropertyChanged
        
        Private valueField As GBFeatureGBFeature_partial5Value
        
        '''<remarks/>
        <System.Xml.Serialization.XmlAttributeAttribute()>  _
        Public Property value() As GBFeatureGBFeature_partial5Value
            Get
                Return Me.valueField
            End Get
            Set
                Me.valueField = value
                Me.RaisePropertyChanged("value")
            End Set
        End Property
        
        Public Event PropertyChanged As System.ComponentModel.PropertyChangedEventHandler Implements System.ComponentModel.INotifyPropertyChanged.PropertyChanged
        
        Protected Sub RaisePropertyChanged(ByVal propertyName As String)
            Dim propertyChanged As System.ComponentModel.PropertyChangedEventHandler = Me.PropertyChangedEvent
            If (Not (propertyChanged) Is Nothing) Then
                propertyChanged(Me, New System.ComponentModel.PropertyChangedEventArgs(propertyName))
            End If
        End Sub
    End Class
    
    '''<remarks/>
    <System.CodeDom.Compiler.GeneratedCodeAttribute("System.Xml", "2.0.50727.4927"),  _
     System.SerializableAttribute(),  _
     System.Xml.Serialization.XmlTypeAttribute(AnonymousType:=true, [Namespace]:="http://www.ncbi.nlm.nih.gov/soap/eutils/efetch_seq")>  _
    Public Enum GBFeatureGBFeature_partial5Value
        
        '''<remarks/>
        [true]
        
        '''<remarks/>
        [false]
    End Enum
    
    '''<remarks/>
    <System.CodeDom.Compiler.GeneratedCodeAttribute("System.Xml", "2.0.50727.4927"),  _
     System.SerializableAttribute(),  _
     System.Diagnostics.DebuggerStepThroughAttribute(),  _
     System.ComponentModel.DesignerCategoryAttribute("code"),  _
     System.Xml.Serialization.XmlTypeAttribute(AnonymousType:=true, [Namespace]:="http://www.ncbi.nlm.nih.gov/soap/eutils/efetch_seq")>  _
    Partial Public Class GBFeatureGBFeature_partial3
        Inherits Object
        Implements System.ComponentModel.INotifyPropertyChanged
        
        Private valueField As GBFeatureGBFeature_partial3Value
        
        '''<remarks/>
        <System.Xml.Serialization.XmlAttributeAttribute()>  _
        Public Property value() As GBFeatureGBFeature_partial3Value
            Get
                Return Me.valueField
            End Get
            Set
                Me.valueField = value
                Me.RaisePropertyChanged("value")
            End Set
        End Property
        
        Public Event PropertyChanged As System.ComponentModel.PropertyChangedEventHandler Implements System.ComponentModel.INotifyPropertyChanged.PropertyChanged
        
        Protected Sub RaisePropertyChanged(ByVal propertyName As String)
            Dim propertyChanged As System.ComponentModel.PropertyChangedEventHandler = Me.PropertyChangedEvent
            If (Not (propertyChanged) Is Nothing) Then
                propertyChanged(Me, New System.ComponentModel.PropertyChangedEventArgs(propertyName))
            End If
        End Sub
    End Class
    
    '''<remarks/>
    <System.CodeDom.Compiler.GeneratedCodeAttribute("System.Xml", "2.0.50727.4927"),  _
     System.SerializableAttribute(),  _
     System.Xml.Serialization.XmlTypeAttribute(AnonymousType:=true, [Namespace]:="http://www.ncbi.nlm.nih.gov/soap/eutils/efetch_seq")>  _
    Public Enum GBFeatureGBFeature_partial3Value
        
        '''<remarks/>
        [true]
        
        '''<remarks/>
        [false]
    End Enum
    
    '''<remarks/>
    <System.CodeDom.Compiler.GeneratedCodeAttribute("System.Xml", "2.0.50727.4927"),  _
     System.SerializableAttribute(),  _
     System.Diagnostics.DebuggerStepThroughAttribute(),  _
     System.ComponentModel.DesignerCategoryAttribute("code"),  _
     System.Xml.Serialization.XmlTypeAttribute(AnonymousType:=true, [Namespace]:="http://www.ncbi.nlm.nih.gov/soap/eutils/efetch_seq")>  _
    Partial Public Class GBFeatureGBFeature_quals
        Inherits Object
        Implements System.ComponentModel.INotifyPropertyChanged
        
        Private gBQualifierField() As GBQualifier
        
        '''<remarks/>
        <System.Xml.Serialization.XmlElementAttribute("GBQualifier", Order:=0)>  _
        Public Property GBQualifier() As GBQualifier()
            Get
                Return Me.gBQualifierField
            End Get
            Set
                Me.gBQualifierField = value
                Me.RaisePropertyChanged("GBQualifier")
            End Set
        End Property
        
        Public Event PropertyChanged As System.ComponentModel.PropertyChangedEventHandler Implements System.ComponentModel.INotifyPropertyChanged.PropertyChanged
        
        Protected Sub RaisePropertyChanged(ByVal propertyName As String)
            Dim propertyChanged As System.ComponentModel.PropertyChangedEventHandler = Me.PropertyChangedEvent
            If (Not (propertyChanged) Is Nothing) Then
                propertyChanged(Me, New System.ComponentModel.PropertyChangedEventArgs(propertyName))
            End If
        End Sub
    End Class
    
    '''<remarks/>
    <System.CodeDom.Compiler.GeneratedCodeAttribute("System.Xml", "2.0.50727.4927"),  _
     System.SerializableAttribute(),  _
     System.Diagnostics.DebuggerStepThroughAttribute(),  _
     System.ComponentModel.DesignerCategoryAttribute("code"),  _
     System.Xml.Serialization.XmlTypeAttribute(AnonymousType:=true, [Namespace]:="http://www.ncbi.nlm.nih.gov/soap/eutils/efetch_seq")>  _
    Partial Public Class GBQualifier
        Inherits Object
        Implements System.ComponentModel.INotifyPropertyChanged
        
        Private gBQualifier_nameField As String
        
        Private gBQualifier_valueField As String
        
        '''<remarks/>
        <System.Xml.Serialization.XmlElementAttribute(Order:=0)>  _
        Public Property GBQualifier_name() As String
            Get
                Return Me.gBQualifier_nameField
            End Get
            Set
                Me.gBQualifier_nameField = value
                Me.RaisePropertyChanged("GBQualifier_name")
            End Set
        End Property
        
        '''<remarks/>
        <System.Xml.Serialization.XmlElementAttribute(Order:=1)>  _
        Public Property GBQualifier_value() As String
            Get
                Return Me.gBQualifier_valueField
            End Get
            Set
                Me.gBQualifier_valueField = value
                Me.RaisePropertyChanged("GBQualifier_value")
            End Set
        End Property
        
        Public Event PropertyChanged As System.ComponentModel.PropertyChangedEventHandler Implements System.ComponentModel.INotifyPropertyChanged.PropertyChanged
        
        Protected Sub RaisePropertyChanged(ByVal propertyName As String)
            Dim propertyChanged As System.ComponentModel.PropertyChangedEventHandler = Me.PropertyChangedEvent
            If (Not (propertyChanged) Is Nothing) Then
                propertyChanged(Me, New System.ComponentModel.PropertyChangedEventArgs(propertyName))
            End If
        End Sub
    End Class
    
    '''<remarks/>
    <System.CodeDom.Compiler.GeneratedCodeAttribute("System.Xml", "2.0.50727.4927"),  _
     System.SerializableAttribute(),  _
     System.Diagnostics.DebuggerStepThroughAttribute(),  _
     System.ComponentModel.DesignerCategoryAttribute("code"),  _
     System.Xml.Serialization.XmlTypeAttribute(AnonymousType:=true, [Namespace]:="http://www.ncbi.nlm.nih.gov/soap/eutils/efetch_seq")>  _
    Partial Public Class INSDSet
        Inherits Object
        Implements System.ComponentModel.INotifyPropertyChanged
        
        Private iNSDSeqField() As INSDSeq
        
        '''<remarks/>
        <System.Xml.Serialization.XmlElementAttribute("INSDSeq", Order:=0)>  _
        Public Property INSDSeq() As INSDSeq()
            Get
                Return Me.iNSDSeqField
            End Get
            Set
                Me.iNSDSeqField = value
                Me.RaisePropertyChanged("INSDSeq")
            End Set
        End Property
        
        Public Event PropertyChanged As System.ComponentModel.PropertyChangedEventHandler Implements System.ComponentModel.INotifyPropertyChanged.PropertyChanged
        
        Protected Sub RaisePropertyChanged(ByVal propertyName As String)
            Dim propertyChanged As System.ComponentModel.PropertyChangedEventHandler = Me.PropertyChangedEvent
            If (Not (propertyChanged) Is Nothing) Then
                propertyChanged(Me, New System.ComponentModel.PropertyChangedEventArgs(propertyName))
            End If
        End Sub
    End Class
    
    '''<remarks/>
    <System.CodeDom.Compiler.GeneratedCodeAttribute("System.Xml", "2.0.50727.4927"),  _
     System.SerializableAttribute(),  _
     System.Diagnostics.DebuggerStepThroughAttribute(),  _
     System.ComponentModel.DesignerCategoryAttribute("code"),  _
     System.Xml.Serialization.XmlTypeAttribute(AnonymousType:=true, [Namespace]:="http://www.ncbi.nlm.nih.gov/soap/eutils/efetch_seq")>  _
    Partial Public Class INSDSeq
        Inherits Object
        Implements System.ComponentModel.INotifyPropertyChanged
        
        Private iNSDSeq_locusField As String
        
        Private iNSDSeq_lengthField As String
        
        Private iNSDSeq_strandednessField As String
        
        Private iNSDSeq_moltypeField As String
        
        Private iNSDSeq_topologyField As String
        
        Private iNSDSeq_divisionField As String
        
        Private iNSDSeq_updatedateField As String
        
        Private iNSDSeq_createdateField As String
        
        Private iNSDSeq_updatereleaseField As String
        
        Private iNSDSeq_createreleaseField As String
        
        Private iNSDSeq_definitionField As String
        
        Private iNSDSeq_primaryaccessionField As String
        
        Private iNSDSeq_entryversionField As String
        
        Private iNSDSeq_accessionversionField As String
        
        Private iNSDSeq_otherseqidsField As INSDSeqINSDSeq_otherseqids
        
        Private iNSDSeq_secondaryaccessionsField As INSDSeqINSDSeq_secondaryaccessions
        
        Private iNSDSeq_projectField As String
        
        Private iNSDSeq_keywordsField As INSDSeqINSDSeq_keywords
        
        Private iNSDSeq_segmentField As String
        
        Private iNSDSeq_sourceField As String
        
        Private iNSDSeq_organismField As String
        
        Private iNSDSeq_taxonomyField As String
        
        Private iNSDSeq_referencesField As INSDSeqINSDSeq_references
        
        Private iNSDSeq_commentField As String
        
        Private iNSDSeq_tagsetField As INSDSeqINSDSeq_tagset
        
        Private iNSDSeq_primaryField As String
        
        Private iNSDSeq_sourcedbField As String
        
        Private iNSDSeq_databasereferenceField As String
        
        Private iNSDSeq_featuretableField As INSDSeqINSDSeq_featuretable
        
        Private iNSDSeq_sequenceField As String
        
        Private iNSDSeq_contigField As String
        
        '''<remarks/>
        <System.Xml.Serialization.XmlElementAttribute(Order:=0)>  _
        Public Property INSDSeq_locus() As String
            Get
                Return Me.iNSDSeq_locusField
            End Get
            Set
                Me.iNSDSeq_locusField = value
                Me.RaisePropertyChanged("INSDSeq_locus")
            End Set
        End Property
        
        '''<remarks/>
        <System.Xml.Serialization.XmlElementAttribute(DataType:="integer", Order:=1)>  _
        Public Property INSDSeq_length() As String
            Get
                Return Me.iNSDSeq_lengthField
            End Get
            Set
                Me.iNSDSeq_lengthField = value
                Me.RaisePropertyChanged("INSDSeq_length")
            End Set
        End Property
        
        '''<remarks/>
        <System.Xml.Serialization.XmlElementAttribute(Order:=2)>  _
        Public Property INSDSeq_strandedness() As String
            Get
                Return Me.iNSDSeq_strandednessField
            End Get
            Set
                Me.iNSDSeq_strandednessField = value
                Me.RaisePropertyChanged("INSDSeq_strandedness")
            End Set
        End Property
        
        '''<remarks/>
        <System.Xml.Serialization.XmlElementAttribute(Order:=3)>  _
        Public Property INSDSeq_moltype() As String
            Get
                Return Me.iNSDSeq_moltypeField
            End Get
            Set
                Me.iNSDSeq_moltypeField = value
                Me.RaisePropertyChanged("INSDSeq_moltype")
            End Set
        End Property
        
        '''<remarks/>
        <System.Xml.Serialization.XmlElementAttribute(Order:=4)>  _
        Public Property INSDSeq_topology() As String
            Get
                Return Me.iNSDSeq_topologyField
            End Get
            Set
                Me.iNSDSeq_topologyField = value
                Me.RaisePropertyChanged("INSDSeq_topology")
            End Set
        End Property
        
        '''<remarks/>
        <System.Xml.Serialization.XmlElementAttribute(Order:=5)>  _
        Public Property INSDSeq_division() As String
            Get
                Return Me.iNSDSeq_divisionField
            End Get
            Set
                Me.iNSDSeq_divisionField = value
                Me.RaisePropertyChanged("INSDSeq_division")
            End Set
        End Property
        
        '''<remarks/>
        <System.Xml.Serialization.XmlElementAttribute("INSDSeq_update-date", Order:=6)>  _
        Public Property INSDSeq_updatedate() As String
            Get
                Return Me.iNSDSeq_updatedateField
            End Get
            Set
                Me.iNSDSeq_updatedateField = value
                Me.RaisePropertyChanged("INSDSeq_updatedate")
            End Set
        End Property
        
        '''<remarks/>
        <System.Xml.Serialization.XmlElementAttribute("INSDSeq_create-date", Order:=7)>  _
        Public Property INSDSeq_createdate() As String
            Get
                Return Me.iNSDSeq_createdateField
            End Get
            Set
                Me.iNSDSeq_createdateField = value
                Me.RaisePropertyChanged("INSDSeq_createdate")
            End Set
        End Property
        
        '''<remarks/>
        <System.Xml.Serialization.XmlElementAttribute("INSDSeq_update-release", Order:=8)>  _
        Public Property INSDSeq_updaterelease() As String
            Get
                Return Me.iNSDSeq_updatereleaseField
            End Get
            Set
                Me.iNSDSeq_updatereleaseField = value
                Me.RaisePropertyChanged("INSDSeq_updaterelease")
            End Set
        End Property
        
        '''<remarks/>
        <System.Xml.Serialization.XmlElementAttribute("INSDSeq_create-release", Order:=9)>  _
        Public Property INSDSeq_createrelease() As String
            Get
                Return Me.iNSDSeq_createreleaseField
            End Get
            Set
                Me.iNSDSeq_createreleaseField = value
                Me.RaisePropertyChanged("INSDSeq_createrelease")
            End Set
        End Property
        
        '''<remarks/>
        <System.Xml.Serialization.XmlElementAttribute(Order:=10)>  _
        Public Property INSDSeq_definition() As String
            Get
                Return Me.iNSDSeq_definitionField
            End Get
            Set
                Me.iNSDSeq_definitionField = value
                Me.RaisePropertyChanged("INSDSeq_definition")
            End Set
        End Property
        
        '''<remarks/>
        <System.Xml.Serialization.XmlElementAttribute("INSDSeq_primary-accession", Order:=11)>  _
        Public Property INSDSeq_primaryaccession() As String
            Get
                Return Me.iNSDSeq_primaryaccessionField
            End Get
            Set
                Me.iNSDSeq_primaryaccessionField = value
                Me.RaisePropertyChanged("INSDSeq_primaryaccession")
            End Set
        End Property
        
        '''<remarks/>
        <System.Xml.Serialization.XmlElementAttribute("INSDSeq_entry-version", Order:=12)>  _
        Public Property INSDSeq_entryversion() As String
            Get
                Return Me.iNSDSeq_entryversionField
            End Get
            Set
                Me.iNSDSeq_entryversionField = value
                Me.RaisePropertyChanged("INSDSeq_entryversion")
            End Set
        End Property
        
        '''<remarks/>
        <System.Xml.Serialization.XmlElementAttribute("INSDSeq_accession-version", Order:=13)>  _
        Public Property INSDSeq_accessionversion() As String
            Get
                Return Me.iNSDSeq_accessionversionField
            End Get
            Set
                Me.iNSDSeq_accessionversionField = value
                Me.RaisePropertyChanged("INSDSeq_accessionversion")
            End Set
        End Property
        
        '''<remarks/>
        <System.Xml.Serialization.XmlElementAttribute("INSDSeq_other-seqids", Order:=14)>  _
        Public Property INSDSeq_otherseqids() As INSDSeqINSDSeq_otherseqids
            Get
                Return Me.iNSDSeq_otherseqidsField
            End Get
            Set
                Me.iNSDSeq_otherseqidsField = value
                Me.RaisePropertyChanged("INSDSeq_otherseqids")
            End Set
        End Property
        
        '''<remarks/>
        <System.Xml.Serialization.XmlElementAttribute("INSDSeq_secondary-accessions", Order:=15)>  _
        Public Property INSDSeq_secondaryaccessions() As INSDSeqINSDSeq_secondaryaccessions
            Get
                Return Me.iNSDSeq_secondaryaccessionsField
            End Get
            Set
                Me.iNSDSeq_secondaryaccessionsField = value
                Me.RaisePropertyChanged("INSDSeq_secondaryaccessions")
            End Set
        End Property
        
        '''<remarks/>
        <System.Xml.Serialization.XmlElementAttribute(Order:=16)>  _
        Public Property INSDSeq_project() As String
            Get
                Return Me.iNSDSeq_projectField
            End Get
            Set
                Me.iNSDSeq_projectField = value
                Me.RaisePropertyChanged("INSDSeq_project")
            End Set
        End Property
        
        '''<remarks/>
        <System.Xml.Serialization.XmlElementAttribute(Order:=17)>  _
        Public Property INSDSeq_keywords() As INSDSeqINSDSeq_keywords
            Get
                Return Me.iNSDSeq_keywordsField
            End Get
            Set
                Me.iNSDSeq_keywordsField = value
                Me.RaisePropertyChanged("INSDSeq_keywords")
            End Set
        End Property
        
        '''<remarks/>
        <System.Xml.Serialization.XmlElementAttribute(Order:=18)>  _
        Public Property INSDSeq_segment() As String
            Get
                Return Me.iNSDSeq_segmentField
            End Get
            Set
                Me.iNSDSeq_segmentField = value
                Me.RaisePropertyChanged("INSDSeq_segment")
            End Set
        End Property
        
        '''<remarks/>
        <System.Xml.Serialization.XmlElementAttribute(Order:=19)>  _
        Public Property INSDSeq_source() As String
            Get
                Return Me.iNSDSeq_sourceField
            End Get
            Set
                Me.iNSDSeq_sourceField = value
                Me.RaisePropertyChanged("INSDSeq_source")
            End Set
        End Property
        
        '''<remarks/>
        <System.Xml.Serialization.XmlElementAttribute(Order:=20)>  _
        Public Property INSDSeq_organism() As String
            Get
                Return Me.iNSDSeq_organismField
            End Get
            Set
                Me.iNSDSeq_organismField = value
                Me.RaisePropertyChanged("INSDSeq_organism")
            End Set
        End Property
        
        '''<remarks/>
        <System.Xml.Serialization.XmlElementAttribute(Order:=21)>  _
        Public Property INSDSeq_taxonomy() As String
            Get
                Return Me.iNSDSeq_taxonomyField
            End Get
            Set
                Me.iNSDSeq_taxonomyField = value
                Me.RaisePropertyChanged("INSDSeq_taxonomy")
            End Set
        End Property
        
        '''<remarks/>
        <System.Xml.Serialization.XmlElementAttribute(Order:=22)>  _
        Public Property INSDSeq_references() As INSDSeqINSDSeq_references
            Get
                Return Me.iNSDSeq_referencesField
            End Get
            Set
                Me.iNSDSeq_referencesField = value
                Me.RaisePropertyChanged("INSDSeq_references")
            End Set
        End Property
        
        '''<remarks/>
        <System.Xml.Serialization.XmlElementAttribute(Order:=23)>  _
        Public Property INSDSeq_comment() As String
            Get
                Return Me.iNSDSeq_commentField
            End Get
            Set
                Me.iNSDSeq_commentField = value
                Me.RaisePropertyChanged("INSDSeq_comment")
            End Set
        End Property
        
        '''<remarks/>
        <System.Xml.Serialization.XmlElementAttribute(Order:=24)>  _
        Public Property INSDSeq_tagset() As INSDSeqINSDSeq_tagset
            Get
                Return Me.iNSDSeq_tagsetField
            End Get
            Set
                Me.iNSDSeq_tagsetField = value
                Me.RaisePropertyChanged("INSDSeq_tagset")
            End Set
        End Property
        
        '''<remarks/>
        <System.Xml.Serialization.XmlElementAttribute(Order:=25)>  _
        Public Property INSDSeq_primary() As String
            Get
                Return Me.iNSDSeq_primaryField
            End Get
            Set
                Me.iNSDSeq_primaryField = value
                Me.RaisePropertyChanged("INSDSeq_primary")
            End Set
        End Property
        
        '''<remarks/>
        <System.Xml.Serialization.XmlElementAttribute("INSDSeq_source-db", Order:=26)>  _
        Public Property INSDSeq_sourcedb() As String
            Get
                Return Me.iNSDSeq_sourcedbField
            End Get
            Set
                Me.iNSDSeq_sourcedbField = value
                Me.RaisePropertyChanged("INSDSeq_sourcedb")
            End Set
        End Property
        
        '''<remarks/>
        <System.Xml.Serialization.XmlElementAttribute("INSDSeq_database-reference", Order:=27)>  _
        Public Property INSDSeq_databasereference() As String
            Get
                Return Me.iNSDSeq_databasereferenceField
            End Get
            Set
                Me.iNSDSeq_databasereferenceField = value
                Me.RaisePropertyChanged("INSDSeq_databasereference")
            End Set
        End Property
        
        '''<remarks/>
        <System.Xml.Serialization.XmlElementAttribute("INSDSeq_feature-table", Order:=28)>  _
        Public Property INSDSeq_featuretable() As INSDSeqINSDSeq_featuretable
            Get
                Return Me.iNSDSeq_featuretableField
            End Get
            Set
                Me.iNSDSeq_featuretableField = value
                Me.RaisePropertyChanged("INSDSeq_featuretable")
            End Set
        End Property
        
        '''<remarks/>
        <System.Xml.Serialization.XmlElementAttribute(Order:=29)>  _
        Public Property INSDSeq_sequence() As String
            Get
                Return Me.iNSDSeq_sequenceField
            End Get
            Set
                Me.iNSDSeq_sequenceField = value
                Me.RaisePropertyChanged("INSDSeq_sequence")
            End Set
        End Property
        
        '''<remarks/>
        <System.Xml.Serialization.XmlElementAttribute(Order:=30)>  _
        Public Property INSDSeq_contig() As String
            Get
                Return Me.iNSDSeq_contigField
            End Get
            Set
                Me.iNSDSeq_contigField = value
                Me.RaisePropertyChanged("INSDSeq_contig")
            End Set
        End Property
        
        Public Event PropertyChanged As System.ComponentModel.PropertyChangedEventHandler Implements System.ComponentModel.INotifyPropertyChanged.PropertyChanged
        
        Protected Sub RaisePropertyChanged(ByVal propertyName As String)
            Dim propertyChanged As System.ComponentModel.PropertyChangedEventHandler = Me.PropertyChangedEvent
            If (Not (propertyChanged) Is Nothing) Then
                propertyChanged(Me, New System.ComponentModel.PropertyChangedEventArgs(propertyName))
            End If
        End Sub
    End Class
    
    '''<remarks/>
    <System.CodeDom.Compiler.GeneratedCodeAttribute("System.Xml", "2.0.50727.4927"),  _
     System.SerializableAttribute(),  _
     System.Diagnostics.DebuggerStepThroughAttribute(),  _
     System.ComponentModel.DesignerCategoryAttribute("code"),  _
     System.Xml.Serialization.XmlTypeAttribute(AnonymousType:=true, [Namespace]:="http://www.ncbi.nlm.nih.gov/soap/eutils/efetch_seq")>  _
    Partial Public Class INSDSeqINSDSeq_otherseqids
        Inherits Object
        Implements System.ComponentModel.INotifyPropertyChanged
        
        Private iNSDSeqidField() As String
        
        '''<remarks/>
        <System.Xml.Serialization.XmlElementAttribute("INSDSeqid", Order:=0)>  _
        Public Property INSDSeqid() As String()
            Get
                Return Me.iNSDSeqidField
            End Get
            Set
                Me.iNSDSeqidField = value
                Me.RaisePropertyChanged("INSDSeqid")
            End Set
        End Property
        
        Public Event PropertyChanged As System.ComponentModel.PropertyChangedEventHandler Implements System.ComponentModel.INotifyPropertyChanged.PropertyChanged
        
        Protected Sub RaisePropertyChanged(ByVal propertyName As String)
            Dim propertyChanged As System.ComponentModel.PropertyChangedEventHandler = Me.PropertyChangedEvent
            If (Not (propertyChanged) Is Nothing) Then
                propertyChanged(Me, New System.ComponentModel.PropertyChangedEventArgs(propertyName))
            End If
        End Sub
    End Class
    
    '''<remarks/>
    <System.CodeDom.Compiler.GeneratedCodeAttribute("System.Xml", "2.0.50727.4927"),  _
     System.SerializableAttribute(),  _
     System.Diagnostics.DebuggerStepThroughAttribute(),  _
     System.ComponentModel.DesignerCategoryAttribute("code"),  _
     System.Xml.Serialization.XmlTypeAttribute(AnonymousType:=true, [Namespace]:="http://www.ncbi.nlm.nih.gov/soap/eutils/efetch_seq")>  _
    Partial Public Class INSDSeqINSDSeq_secondaryaccessions
        Inherits Object
        Implements System.ComponentModel.INotifyPropertyChanged
        
        Private iNSDSecondaryaccnField() As String
        
        '''<remarks/>
        <System.Xml.Serialization.XmlElementAttribute("INSDSecondary-accn", Order:=0)>  _
        Public Property INSDSecondaryaccn() As String()
            Get
                Return Me.iNSDSecondaryaccnField
            End Get
            Set
                Me.iNSDSecondaryaccnField = value
                Me.RaisePropertyChanged("INSDSecondaryaccn")
            End Set
        End Property
        
        Public Event PropertyChanged As System.ComponentModel.PropertyChangedEventHandler Implements System.ComponentModel.INotifyPropertyChanged.PropertyChanged
        
        Protected Sub RaisePropertyChanged(ByVal propertyName As String)
            Dim propertyChanged As System.ComponentModel.PropertyChangedEventHandler = Me.PropertyChangedEvent
            If (Not (propertyChanged) Is Nothing) Then
                propertyChanged(Me, New System.ComponentModel.PropertyChangedEventArgs(propertyName))
            End If
        End Sub
    End Class
    
    '''<remarks/>
    <System.CodeDom.Compiler.GeneratedCodeAttribute("System.Xml", "2.0.50727.4927"),  _
     System.SerializableAttribute(),  _
     System.Diagnostics.DebuggerStepThroughAttribute(),  _
     System.ComponentModel.DesignerCategoryAttribute("code"),  _
     System.Xml.Serialization.XmlTypeAttribute(AnonymousType:=true, [Namespace]:="http://www.ncbi.nlm.nih.gov/soap/eutils/efetch_seq")>  _
    Partial Public Class INSDSeqINSDSeq_keywords
        Inherits Object
        Implements System.ComponentModel.INotifyPropertyChanged
        
        Private iNSDKeywordField() As String
        
        '''<remarks/>
        <System.Xml.Serialization.XmlElementAttribute("INSDKeyword", Order:=0)>  _
        Public Property INSDKeyword() As String()
            Get
                Return Me.iNSDKeywordField
            End Get
            Set
                Me.iNSDKeywordField = value
                Me.RaisePropertyChanged("INSDKeyword")
            End Set
        End Property
        
        Public Event PropertyChanged As System.ComponentModel.PropertyChangedEventHandler Implements System.ComponentModel.INotifyPropertyChanged.PropertyChanged
        
        Protected Sub RaisePropertyChanged(ByVal propertyName As String)
            Dim propertyChanged As System.ComponentModel.PropertyChangedEventHandler = Me.PropertyChangedEvent
            If (Not (propertyChanged) Is Nothing) Then
                propertyChanged(Me, New System.ComponentModel.PropertyChangedEventArgs(propertyName))
            End If
        End Sub
    End Class
    
    '''<remarks/>
    <System.CodeDom.Compiler.GeneratedCodeAttribute("System.Xml", "2.0.50727.4927"),  _
     System.SerializableAttribute(),  _
     System.Diagnostics.DebuggerStepThroughAttribute(),  _
     System.ComponentModel.DesignerCategoryAttribute("code"),  _
     System.Xml.Serialization.XmlTypeAttribute(AnonymousType:=true, [Namespace]:="http://www.ncbi.nlm.nih.gov/soap/eutils/efetch_seq")>  _
    Partial Public Class INSDSeqINSDSeq_references
        Inherits Object
        Implements System.ComponentModel.INotifyPropertyChanged
        
        Private iNSDReferenceField() As INSDReference
        
        '''<remarks/>
        <System.Xml.Serialization.XmlElementAttribute("INSDReference", Order:=0)>  _
        Public Property INSDReference() As INSDReference()
            Get
                Return Me.iNSDReferenceField
            End Get
            Set
                Me.iNSDReferenceField = value
                Me.RaisePropertyChanged("INSDReference")
            End Set
        End Property
        
        Public Event PropertyChanged As System.ComponentModel.PropertyChangedEventHandler Implements System.ComponentModel.INotifyPropertyChanged.PropertyChanged
        
        Protected Sub RaisePropertyChanged(ByVal propertyName As String)
            Dim propertyChanged As System.ComponentModel.PropertyChangedEventHandler = Me.PropertyChangedEvent
            If (Not (propertyChanged) Is Nothing) Then
                propertyChanged(Me, New System.ComponentModel.PropertyChangedEventArgs(propertyName))
            End If
        End Sub
    End Class
    
    '''<remarks/>
    <System.CodeDom.Compiler.GeneratedCodeAttribute("System.Xml", "2.0.50727.4927"),  _
     System.SerializableAttribute(),  _
     System.Diagnostics.DebuggerStepThroughAttribute(),  _
     System.ComponentModel.DesignerCategoryAttribute("code"),  _
     System.Xml.Serialization.XmlTypeAttribute(AnonymousType:=true, [Namespace]:="http://www.ncbi.nlm.nih.gov/soap/eutils/efetch_seq")>  _
    Partial Public Class INSDReference
        Inherits Object
        Implements System.ComponentModel.INotifyPropertyChanged
        
        Private iNSDReference_referenceField As String
        
        Private iNSDReference_positionField As String
        
        Private iNSDReference_authorsField As INSDReferenceINSDReference_authors
        
        Private iNSDReference_consortiumField As String
        
        Private iNSDReference_titleField As String
        
        Private iNSDReference_journalField As String
        
        Private iNSDReference_xrefField As INSDReferenceINSDReference_xref
        
        Private iNSDReference_pubmedField As String
        
        Private iNSDReference_remarkField As String
        
        '''<remarks/>
        <System.Xml.Serialization.XmlElementAttribute(Order:=0)>  _
        Public Property INSDReference_reference() As String
            Get
                Return Me.iNSDReference_referenceField
            End Get
            Set
                Me.iNSDReference_referenceField = value
                Me.RaisePropertyChanged("INSDReference_reference")
            End Set
        End Property
        
        '''<remarks/>
        <System.Xml.Serialization.XmlElementAttribute(Order:=1)>  _
        Public Property INSDReference_position() As String
            Get
                Return Me.iNSDReference_positionField
            End Get
            Set
                Me.iNSDReference_positionField = value
                Me.RaisePropertyChanged("INSDReference_position")
            End Set
        End Property
        
        '''<remarks/>
        <System.Xml.Serialization.XmlElementAttribute(Order:=2)>  _
        Public Property INSDReference_authors() As INSDReferenceINSDReference_authors
            Get
                Return Me.iNSDReference_authorsField
            End Get
            Set
                Me.iNSDReference_authorsField = value
                Me.RaisePropertyChanged("INSDReference_authors")
            End Set
        End Property
        
        '''<remarks/>
        <System.Xml.Serialization.XmlElementAttribute(Order:=3)>  _
        Public Property INSDReference_consortium() As String
            Get
                Return Me.iNSDReference_consortiumField
            End Get
            Set
                Me.iNSDReference_consortiumField = value
                Me.RaisePropertyChanged("INSDReference_consortium")
            End Set
        End Property
        
        '''<remarks/>
        <System.Xml.Serialization.XmlElementAttribute(Order:=4)>  _
        Public Property INSDReference_title() As String
            Get
                Return Me.iNSDReference_titleField
            End Get
            Set
                Me.iNSDReference_titleField = value
                Me.RaisePropertyChanged("INSDReference_title")
            End Set
        End Property
        
        '''<remarks/>
        <System.Xml.Serialization.XmlElementAttribute(Order:=5)>  _
        Public Property INSDReference_journal() As String
            Get
                Return Me.iNSDReference_journalField
            End Get
            Set
                Me.iNSDReference_journalField = value
                Me.RaisePropertyChanged("INSDReference_journal")
            End Set
        End Property
        
        '''<remarks/>
        <System.Xml.Serialization.XmlElementAttribute(Order:=6)>  _
        Public Property INSDReference_xref() As INSDReferenceINSDReference_xref
            Get
                Return Me.iNSDReference_xrefField
            End Get
            Set
                Me.iNSDReference_xrefField = value
                Me.RaisePropertyChanged("INSDReference_xref")
            End Set
        End Property
        
        '''<remarks/>
        <System.Xml.Serialization.XmlElementAttribute(DataType:="integer", Order:=7)>  _
        Public Property INSDReference_pubmed() As String
            Get
                Return Me.iNSDReference_pubmedField
            End Get
            Set
                Me.iNSDReference_pubmedField = value
                Me.RaisePropertyChanged("INSDReference_pubmed")
            End Set
        End Property
        
        '''<remarks/>
        <System.Xml.Serialization.XmlElementAttribute(Order:=8)>  _
        Public Property INSDReference_remark() As String
            Get
                Return Me.iNSDReference_remarkField
            End Get
            Set
                Me.iNSDReference_remarkField = value
                Me.RaisePropertyChanged("INSDReference_remark")
            End Set
        End Property
        
        Public Event PropertyChanged As System.ComponentModel.PropertyChangedEventHandler Implements System.ComponentModel.INotifyPropertyChanged.PropertyChanged
        
        Protected Sub RaisePropertyChanged(ByVal propertyName As String)
            Dim propertyChanged As System.ComponentModel.PropertyChangedEventHandler = Me.PropertyChangedEvent
            If (Not (propertyChanged) Is Nothing) Then
                propertyChanged(Me, New System.ComponentModel.PropertyChangedEventArgs(propertyName))
            End If
        End Sub
    End Class
    
    '''<remarks/>
    <System.CodeDom.Compiler.GeneratedCodeAttribute("System.Xml", "2.0.50727.4927"),  _
     System.SerializableAttribute(),  _
     System.Diagnostics.DebuggerStepThroughAttribute(),  _
     System.ComponentModel.DesignerCategoryAttribute("code"),  _
     System.Xml.Serialization.XmlTypeAttribute(AnonymousType:=true, [Namespace]:="http://www.ncbi.nlm.nih.gov/soap/eutils/efetch_seq")>  _
    Partial Public Class INSDReferenceINSDReference_authors
        Inherits Object
        Implements System.ComponentModel.INotifyPropertyChanged
        
        Private iNSDAuthorField() As String
        
        '''<remarks/>
        <System.Xml.Serialization.XmlElementAttribute("INSDAuthor", Order:=0)>  _
        Public Property INSDAuthor() As String()
            Get
                Return Me.iNSDAuthorField
            End Get
            Set
                Me.iNSDAuthorField = value
                Me.RaisePropertyChanged("INSDAuthor")
            End Set
        End Property
        
        Public Event PropertyChanged As System.ComponentModel.PropertyChangedEventHandler Implements System.ComponentModel.INotifyPropertyChanged.PropertyChanged
        
        Protected Sub RaisePropertyChanged(ByVal propertyName As String)
            Dim propertyChanged As System.ComponentModel.PropertyChangedEventHandler = Me.PropertyChangedEvent
            If (Not (propertyChanged) Is Nothing) Then
                propertyChanged(Me, New System.ComponentModel.PropertyChangedEventArgs(propertyName))
            End If
        End Sub
    End Class
    
    '''<remarks/>
    <System.CodeDom.Compiler.GeneratedCodeAttribute("System.Xml", "2.0.50727.4927"),  _
     System.SerializableAttribute(),  _
     System.Diagnostics.DebuggerStepThroughAttribute(),  _
     System.ComponentModel.DesignerCategoryAttribute("code"),  _
     System.Xml.Serialization.XmlTypeAttribute(AnonymousType:=true, [Namespace]:="http://www.ncbi.nlm.nih.gov/soap/eutils/efetch_seq")>  _
    Partial Public Class INSDReferenceINSDReference_xref
        Inherits Object
        Implements System.ComponentModel.INotifyPropertyChanged
        
        Private iNSDXrefField() As INSDXref
        
        '''<remarks/>
        <System.Xml.Serialization.XmlElementAttribute("INSDXref", Order:=0)>  _
        Public Property INSDXref() As INSDXref()
            Get
                Return Me.iNSDXrefField
            End Get
            Set
                Me.iNSDXrefField = value
                Me.RaisePropertyChanged("INSDXref")
            End Set
        End Property
        
        Public Event PropertyChanged As System.ComponentModel.PropertyChangedEventHandler Implements System.ComponentModel.INotifyPropertyChanged.PropertyChanged
        
        Protected Sub RaisePropertyChanged(ByVal propertyName As String)
            Dim propertyChanged As System.ComponentModel.PropertyChangedEventHandler = Me.PropertyChangedEvent
            If (Not (propertyChanged) Is Nothing) Then
                propertyChanged(Me, New System.ComponentModel.PropertyChangedEventArgs(propertyName))
            End If
        End Sub
    End Class
    
    '''<remarks/>
    <System.CodeDom.Compiler.GeneratedCodeAttribute("System.Xml", "2.0.50727.4927"),  _
     System.SerializableAttribute(),  _
     System.Diagnostics.DebuggerStepThroughAttribute(),  _
     System.ComponentModel.DesignerCategoryAttribute("code"),  _
     System.Xml.Serialization.XmlTypeAttribute(AnonymousType:=true, [Namespace]:="http://www.ncbi.nlm.nih.gov/soap/eutils/efetch_seq")>  _
    Partial Public Class INSDXref
        Inherits Object
        Implements System.ComponentModel.INotifyPropertyChanged
        
        Private iNSDXref_dbnameField As String
        
        Private iNSDXref_idField As String
        
        '''<remarks/>
        <System.Xml.Serialization.XmlElementAttribute(Order:=0)>  _
        Public Property INSDXref_dbname() As String
            Get
                Return Me.iNSDXref_dbnameField
            End Get
            Set
                Me.iNSDXref_dbnameField = value
                Me.RaisePropertyChanged("INSDXref_dbname")
            End Set
        End Property
        
        '''<remarks/>
        <System.Xml.Serialization.XmlElementAttribute(Order:=1)>  _
        Public Property INSDXref_id() As String
            Get
                Return Me.iNSDXref_idField
            End Get
            Set
                Me.iNSDXref_idField = value
                Me.RaisePropertyChanged("INSDXref_id")
            End Set
        End Property
        
        Public Event PropertyChanged As System.ComponentModel.PropertyChangedEventHandler Implements System.ComponentModel.INotifyPropertyChanged.PropertyChanged
        
        Protected Sub RaisePropertyChanged(ByVal propertyName As String)
            Dim propertyChanged As System.ComponentModel.PropertyChangedEventHandler = Me.PropertyChangedEvent
            If (Not (propertyChanged) Is Nothing) Then
                propertyChanged(Me, New System.ComponentModel.PropertyChangedEventArgs(propertyName))
            End If
        End Sub
    End Class
    
    '''<remarks/>
    <System.CodeDom.Compiler.GeneratedCodeAttribute("System.Xml", "2.0.50727.4927"),  _
     System.SerializableAttribute(),  _
     System.Diagnostics.DebuggerStepThroughAttribute(),  _
     System.ComponentModel.DesignerCategoryAttribute("code"),  _
     System.Xml.Serialization.XmlTypeAttribute(AnonymousType:=true, [Namespace]:="http://www.ncbi.nlm.nih.gov/soap/eutils/efetch_seq")>  _
    Partial Public Class INSDSeqINSDSeq_tagset
        Inherits Object
        Implements System.ComponentModel.INotifyPropertyChanged
        
        Private iNSDTagsetField As INSDTagset
        
        '''<remarks/>
        <System.Xml.Serialization.XmlElementAttribute(Order:=0)>  _
        Public Property INSDTagset() As INSDTagset
            Get
                Return Me.iNSDTagsetField
            End Get
            Set
                Me.iNSDTagsetField = value
                Me.RaisePropertyChanged("INSDTagset")
            End Set
        End Property
        
        Public Event PropertyChanged As System.ComponentModel.PropertyChangedEventHandler Implements System.ComponentModel.INotifyPropertyChanged.PropertyChanged
        
        Protected Sub RaisePropertyChanged(ByVal propertyName As String)
            Dim propertyChanged As System.ComponentModel.PropertyChangedEventHandler = Me.PropertyChangedEvent
            If (Not (propertyChanged) Is Nothing) Then
                propertyChanged(Me, New System.ComponentModel.PropertyChangedEventArgs(propertyName))
            End If
        End Sub
    End Class
    
    '''<remarks/>
    <System.CodeDom.Compiler.GeneratedCodeAttribute("System.Xml", "2.0.50727.4927"),  _
     System.SerializableAttribute(),  _
     System.Diagnostics.DebuggerStepThroughAttribute(),  _
     System.ComponentModel.DesignerCategoryAttribute("code"),  _
     System.Xml.Serialization.XmlTypeAttribute(AnonymousType:=true, [Namespace]:="http://www.ncbi.nlm.nih.gov/soap/eutils/efetch_seq")>  _
    Partial Public Class INSDTagset
        Inherits Object
        Implements System.ComponentModel.INotifyPropertyChanged
        
        Private iNSDTagset_authorityField As String
        
        Private iNSDTagset_versionField As String
        
        Private iNSDTagset_urlField As String
        
        Private iNSDTagset_tagsField As INSDTagsetINSDTagset_tags
        
        '''<remarks/>
        <System.Xml.Serialization.XmlElementAttribute(Order:=0)>  _
        Public Property INSDTagset_authority() As String
            Get
                Return Me.iNSDTagset_authorityField
            End Get
            Set
                Me.iNSDTagset_authorityField = value
                Me.RaisePropertyChanged("INSDTagset_authority")
            End Set
        End Property
        
        '''<remarks/>
        <System.Xml.Serialization.XmlElementAttribute(Order:=1)>  _
        Public Property INSDTagset_version() As String
            Get
                Return Me.iNSDTagset_versionField
            End Get
            Set
                Me.iNSDTagset_versionField = value
                Me.RaisePropertyChanged("INSDTagset_version")
            End Set
        End Property
        
        '''<remarks/>
        <System.Xml.Serialization.XmlElementAttribute(Order:=2)>  _
        Public Property INSDTagset_url() As String
            Get
                Return Me.iNSDTagset_urlField
            End Get
            Set
                Me.iNSDTagset_urlField = value
                Me.RaisePropertyChanged("INSDTagset_url")
            End Set
        End Property
        
        '''<remarks/>
        <System.Xml.Serialization.XmlElementAttribute(Order:=3)>  _
        Public Property INSDTagset_tags() As INSDTagsetINSDTagset_tags
            Get
                Return Me.iNSDTagset_tagsField
            End Get
            Set
                Me.iNSDTagset_tagsField = value
                Me.RaisePropertyChanged("INSDTagset_tags")
            End Set
        End Property
        
        Public Event PropertyChanged As System.ComponentModel.PropertyChangedEventHandler Implements System.ComponentModel.INotifyPropertyChanged.PropertyChanged
        
        Protected Sub RaisePropertyChanged(ByVal propertyName As String)
            Dim propertyChanged As System.ComponentModel.PropertyChangedEventHandler = Me.PropertyChangedEvent
            If (Not (propertyChanged) Is Nothing) Then
                propertyChanged(Me, New System.ComponentModel.PropertyChangedEventArgs(propertyName))
            End If
        End Sub
    End Class
    
    '''<remarks/>
    <System.CodeDom.Compiler.GeneratedCodeAttribute("System.Xml", "2.0.50727.4927"),  _
     System.SerializableAttribute(),  _
     System.Diagnostics.DebuggerStepThroughAttribute(),  _
     System.ComponentModel.DesignerCategoryAttribute("code"),  _
     System.Xml.Serialization.XmlTypeAttribute(AnonymousType:=true, [Namespace]:="http://www.ncbi.nlm.nih.gov/soap/eutils/efetch_seq")>  _
    Partial Public Class INSDTagsetINSDTagset_tags
        Inherits Object
        Implements System.ComponentModel.INotifyPropertyChanged
        
        Private iNSDTagsField As INSDTags
        
        '''<remarks/>
        <System.Xml.Serialization.XmlElementAttribute(Order:=0)>  _
        Public Property INSDTags() As INSDTags
            Get
                Return Me.iNSDTagsField
            End Get
            Set
                Me.iNSDTagsField = value
                Me.RaisePropertyChanged("INSDTags")
            End Set
        End Property
        
        Public Event PropertyChanged As System.ComponentModel.PropertyChangedEventHandler Implements System.ComponentModel.INotifyPropertyChanged.PropertyChanged
        
        Protected Sub RaisePropertyChanged(ByVal propertyName As String)
            Dim propertyChanged As System.ComponentModel.PropertyChangedEventHandler = Me.PropertyChangedEvent
            If (Not (propertyChanged) Is Nothing) Then
                propertyChanged(Me, New System.ComponentModel.PropertyChangedEventArgs(propertyName))
            End If
        End Sub
    End Class
    
    '''<remarks/>
    <System.CodeDom.Compiler.GeneratedCodeAttribute("System.Xml", "2.0.50727.4927"),  _
     System.SerializableAttribute(),  _
     System.Diagnostics.DebuggerStepThroughAttribute(),  _
     System.ComponentModel.DesignerCategoryAttribute("code"),  _
     System.Xml.Serialization.XmlTypeAttribute(AnonymousType:=true, [Namespace]:="http://www.ncbi.nlm.nih.gov/soap/eutils/efetch_seq")>  _
    Partial Public Class INSDTags
        Inherits Object
        Implements System.ComponentModel.INotifyPropertyChanged
        
        Private iNSDTagField() As INSDTag
        
        '''<remarks/>
        <System.Xml.Serialization.XmlElementAttribute("INSDTag", Order:=0)>  _
        Public Property INSDTag() As INSDTag()
            Get
                Return Me.iNSDTagField
            End Get
            Set
                Me.iNSDTagField = value
                Me.RaisePropertyChanged("INSDTag")
            End Set
        End Property
        
        Public Event PropertyChanged As System.ComponentModel.PropertyChangedEventHandler Implements System.ComponentModel.INotifyPropertyChanged.PropertyChanged
        
        Protected Sub RaisePropertyChanged(ByVal propertyName As String)
            Dim propertyChanged As System.ComponentModel.PropertyChangedEventHandler = Me.PropertyChangedEvent
            If (Not (propertyChanged) Is Nothing) Then
                propertyChanged(Me, New System.ComponentModel.PropertyChangedEventArgs(propertyName))
            End If
        End Sub
    End Class
    
    '''<remarks/>
    <System.CodeDom.Compiler.GeneratedCodeAttribute("System.Xml", "2.0.50727.4927"),  _
     System.SerializableAttribute(),  _
     System.Diagnostics.DebuggerStepThroughAttribute(),  _
     System.ComponentModel.DesignerCategoryAttribute("code"),  _
     System.Xml.Serialization.XmlTypeAttribute(AnonymousType:=true, [Namespace]:="http://www.ncbi.nlm.nih.gov/soap/eutils/efetch_seq")>  _
    Partial Public Class INSDTag
        Inherits Object
        Implements System.ComponentModel.INotifyPropertyChanged
        
        Private iNSDTag_nameField As String
        
        Private iNSDTag_valueField As String
        
        Private iNSDTag_unitField As String
        
        '''<remarks/>
        <System.Xml.Serialization.XmlElementAttribute(Order:=0)>  _
        Public Property INSDTag_name() As String
            Get
                Return Me.iNSDTag_nameField
            End Get
            Set
                Me.iNSDTag_nameField = value
                Me.RaisePropertyChanged("INSDTag_name")
            End Set
        End Property
        
        '''<remarks/>
        <System.Xml.Serialization.XmlElementAttribute(Order:=1)>  _
        Public Property INSDTag_value() As String
            Get
                Return Me.iNSDTag_valueField
            End Get
            Set
                Me.iNSDTag_valueField = value
                Me.RaisePropertyChanged("INSDTag_value")
            End Set
        End Property
        
        '''<remarks/>
        <System.Xml.Serialization.XmlElementAttribute(Order:=2)>  _
        Public Property INSDTag_unit() As String
            Get
                Return Me.iNSDTag_unitField
            End Get
            Set
                Me.iNSDTag_unitField = value
                Me.RaisePropertyChanged("INSDTag_unit")
            End Set
        End Property
        
        Public Event PropertyChanged As System.ComponentModel.PropertyChangedEventHandler Implements System.ComponentModel.INotifyPropertyChanged.PropertyChanged
        
        Protected Sub RaisePropertyChanged(ByVal propertyName As String)
            Dim propertyChanged As System.ComponentModel.PropertyChangedEventHandler = Me.PropertyChangedEvent
            If (Not (propertyChanged) Is Nothing) Then
                propertyChanged(Me, New System.ComponentModel.PropertyChangedEventArgs(propertyName))
            End If
        End Sub
    End Class
    
    '''<remarks/>
    <System.CodeDom.Compiler.GeneratedCodeAttribute("System.Xml", "2.0.50727.4927"),  _
     System.SerializableAttribute(),  _
     System.Diagnostics.DebuggerStepThroughAttribute(),  _
     System.ComponentModel.DesignerCategoryAttribute("code"),  _
     System.Xml.Serialization.XmlTypeAttribute(AnonymousType:=true, [Namespace]:="http://www.ncbi.nlm.nih.gov/soap/eutils/efetch_seq")>  _
    Partial Public Class INSDSeqINSDSeq_featuretable
        Inherits Object
        Implements System.ComponentModel.INotifyPropertyChanged
        
        Private iNSDFeatureField() As INSDFeature
        
        '''<remarks/>
        <System.Xml.Serialization.XmlElementAttribute("INSDFeature", Order:=0)>  _
        Public Property INSDFeature() As INSDFeature()
            Get
                Return Me.iNSDFeatureField
            End Get
            Set
                Me.iNSDFeatureField = value
                Me.RaisePropertyChanged("INSDFeature")
            End Set
        End Property
        
        Public Event PropertyChanged As System.ComponentModel.PropertyChangedEventHandler Implements System.ComponentModel.INotifyPropertyChanged.PropertyChanged
        
        Protected Sub RaisePropertyChanged(ByVal propertyName As String)
            Dim propertyChanged As System.ComponentModel.PropertyChangedEventHandler = Me.PropertyChangedEvent
            If (Not (propertyChanged) Is Nothing) Then
                propertyChanged(Me, New System.ComponentModel.PropertyChangedEventArgs(propertyName))
            End If
        End Sub
    End Class
    
    '''<remarks/>
    <System.CodeDom.Compiler.GeneratedCodeAttribute("System.Xml", "2.0.50727.4927"),  _
     System.SerializableAttribute(),  _
     System.Diagnostics.DebuggerStepThroughAttribute(),  _
     System.ComponentModel.DesignerCategoryAttribute("code"),  _
     System.Xml.Serialization.XmlTypeAttribute(AnonymousType:=true, [Namespace]:="http://www.ncbi.nlm.nih.gov/soap/eutils/efetch_seq")>  _
    Partial Public Class INSDFeature
        Inherits Object
        Implements System.ComponentModel.INotifyPropertyChanged
        
        Private iNSDFeature_keyField As String
        
        Private iNSDFeature_locationField As String
        
        Private iNSDFeature_intervalsField As INSDFeatureINSDFeature_intervals
        
        Private iNSDFeature_operatorField As String
        
        Private iNSDFeature_partial5Field As INSDFeatureINSDFeature_partial5
        
        Private iNSDFeature_partial3Field As INSDFeatureINSDFeature_partial3
        
        Private iNSDFeature_qualsField As INSDFeatureINSDFeature_quals
        
        '''<remarks/>
        <System.Xml.Serialization.XmlElementAttribute(Order:=0)>  _
        Public Property INSDFeature_key() As String
            Get
                Return Me.iNSDFeature_keyField
            End Get
            Set
                Me.iNSDFeature_keyField = value
                Me.RaisePropertyChanged("INSDFeature_key")
            End Set
        End Property
        
        '''<remarks/>
        <System.Xml.Serialization.XmlElementAttribute(Order:=1)>  _
        Public Property INSDFeature_location() As String
            Get
                Return Me.iNSDFeature_locationField
            End Get
            Set
                Me.iNSDFeature_locationField = value
                Me.RaisePropertyChanged("INSDFeature_location")
            End Set
        End Property
        
        '''<remarks/>
        <System.Xml.Serialization.XmlElementAttribute(Order:=2)>  _
        Public Property INSDFeature_intervals() As INSDFeatureINSDFeature_intervals
            Get
                Return Me.iNSDFeature_intervalsField
            End Get
            Set
                Me.iNSDFeature_intervalsField = value
                Me.RaisePropertyChanged("INSDFeature_intervals")
            End Set
        End Property
        
        '''<remarks/>
        <System.Xml.Serialization.XmlElementAttribute(Order:=3)>  _
        Public Property INSDFeature_operator() As String
            Get
                Return Me.iNSDFeature_operatorField
            End Get
            Set
                Me.iNSDFeature_operatorField = value
                Me.RaisePropertyChanged("INSDFeature_operator")
            End Set
        End Property
        
        '''<remarks/>
        <System.Xml.Serialization.XmlElementAttribute(Order:=4)>  _
        Public Property INSDFeature_partial5() As INSDFeatureINSDFeature_partial5
            Get
                Return Me.iNSDFeature_partial5Field
            End Get
            Set
                Me.iNSDFeature_partial5Field = value
                Me.RaisePropertyChanged("INSDFeature_partial5")
            End Set
        End Property
        
        '''<remarks/>
        <System.Xml.Serialization.XmlElementAttribute(Order:=5)>  _
        Public Property INSDFeature_partial3() As INSDFeatureINSDFeature_partial3
            Get
                Return Me.iNSDFeature_partial3Field
            End Get
            Set
                Me.iNSDFeature_partial3Field = value
                Me.RaisePropertyChanged("INSDFeature_partial3")
            End Set
        End Property
        
        '''<remarks/>
        <System.Xml.Serialization.XmlElementAttribute(Order:=6)>  _
        Public Property INSDFeature_quals() As INSDFeatureINSDFeature_quals
            Get
                Return Me.iNSDFeature_qualsField
            End Get
            Set
                Me.iNSDFeature_qualsField = value
                Me.RaisePropertyChanged("INSDFeature_quals")
            End Set
        End Property
        
        Public Event PropertyChanged As System.ComponentModel.PropertyChangedEventHandler Implements System.ComponentModel.INotifyPropertyChanged.PropertyChanged
        
        Protected Sub RaisePropertyChanged(ByVal propertyName As String)
            Dim propertyChanged As System.ComponentModel.PropertyChangedEventHandler = Me.PropertyChangedEvent
            If (Not (propertyChanged) Is Nothing) Then
                propertyChanged(Me, New System.ComponentModel.PropertyChangedEventArgs(propertyName))
            End If
        End Sub
    End Class
    
    '''<remarks/>
    <System.CodeDom.Compiler.GeneratedCodeAttribute("System.Xml", "2.0.50727.4927"),  _
     System.SerializableAttribute(),  _
     System.Diagnostics.DebuggerStepThroughAttribute(),  _
     System.ComponentModel.DesignerCategoryAttribute("code"),  _
     System.Xml.Serialization.XmlTypeAttribute(AnonymousType:=true, [Namespace]:="http://www.ncbi.nlm.nih.gov/soap/eutils/efetch_seq")>  _
    Partial Public Class INSDFeatureINSDFeature_intervals
        Inherits Object
        Implements System.ComponentModel.INotifyPropertyChanged
        
        Private iNSDIntervalField() As INSDInterval
        
        '''<remarks/>
        <System.Xml.Serialization.XmlElementAttribute("INSDInterval", Order:=0)>  _
        Public Property INSDInterval() As INSDInterval()
            Get
                Return Me.iNSDIntervalField
            End Get
            Set
                Me.iNSDIntervalField = value
                Me.RaisePropertyChanged("INSDInterval")
            End Set
        End Property
        
        Public Event PropertyChanged As System.ComponentModel.PropertyChangedEventHandler Implements System.ComponentModel.INotifyPropertyChanged.PropertyChanged
        
        Protected Sub RaisePropertyChanged(ByVal propertyName As String)
            Dim propertyChanged As System.ComponentModel.PropertyChangedEventHandler = Me.PropertyChangedEvent
            If (Not (propertyChanged) Is Nothing) Then
                propertyChanged(Me, New System.ComponentModel.PropertyChangedEventArgs(propertyName))
            End If
        End Sub
    End Class
    
    '''<remarks/>
    <System.CodeDom.Compiler.GeneratedCodeAttribute("System.Xml", "2.0.50727.4927"),  _
     System.SerializableAttribute(),  _
     System.Diagnostics.DebuggerStepThroughAttribute(),  _
     System.ComponentModel.DesignerCategoryAttribute("code"),  _
     System.Xml.Serialization.XmlTypeAttribute(AnonymousType:=true, [Namespace]:="http://www.ncbi.nlm.nih.gov/soap/eutils/efetch_seq")>  _
    Partial Public Class INSDInterval
        Inherits Object
        Implements System.ComponentModel.INotifyPropertyChanged
        
        Private iNSDInterval_fromField As String
        
        Private iNSDInterval_toField As String
        
        Private iNSDInterval_pointField As String
        
        Private iNSDInterval_iscompField As INSDIntervalINSDInterval_iscomp
        
        Private iNSDInterval_interbpField As INSDIntervalINSDInterval_interbp
        
        Private iNSDInterval_accessionField As String
        
        '''<remarks/>
        <System.Xml.Serialization.XmlElementAttribute(DataType:="integer", Order:=0)>  _
        Public Property INSDInterval_from() As String
            Get
                Return Me.iNSDInterval_fromField
            End Get
            Set
                Me.iNSDInterval_fromField = value
                Me.RaisePropertyChanged("INSDInterval_from")
            End Set
        End Property
        
        '''<remarks/>
        <System.Xml.Serialization.XmlElementAttribute(DataType:="integer", Order:=1)>  _
        Public Property INSDInterval_to() As String
            Get
                Return Me.iNSDInterval_toField
            End Get
            Set
                Me.iNSDInterval_toField = value
                Me.RaisePropertyChanged("INSDInterval_to")
            End Set
        End Property
        
        '''<remarks/>
        <System.Xml.Serialization.XmlElementAttribute(DataType:="integer", Order:=2)>  _
        Public Property INSDInterval_point() As String
            Get
                Return Me.iNSDInterval_pointField
            End Get
            Set
                Me.iNSDInterval_pointField = value
                Me.RaisePropertyChanged("INSDInterval_point")
            End Set
        End Property
        
        '''<remarks/>
        <System.Xml.Serialization.XmlElementAttribute(Order:=3)>  _
        Public Property INSDInterval_iscomp() As INSDIntervalINSDInterval_iscomp
            Get
                Return Me.iNSDInterval_iscompField
            End Get
            Set
                Me.iNSDInterval_iscompField = value
                Me.RaisePropertyChanged("INSDInterval_iscomp")
            End Set
        End Property
        
        '''<remarks/>
        <System.Xml.Serialization.XmlElementAttribute(Order:=4)>  _
        Public Property INSDInterval_interbp() As INSDIntervalINSDInterval_interbp
            Get
                Return Me.iNSDInterval_interbpField
            End Get
            Set
                Me.iNSDInterval_interbpField = value
                Me.RaisePropertyChanged("INSDInterval_interbp")
            End Set
        End Property
        
        '''<remarks/>
        <System.Xml.Serialization.XmlElementAttribute(Order:=5)>  _
        Public Property INSDInterval_accession() As String
            Get
                Return Me.iNSDInterval_accessionField
            End Get
            Set
                Me.iNSDInterval_accessionField = value
                Me.RaisePropertyChanged("INSDInterval_accession")
            End Set
        End Property
        
        Public Event PropertyChanged As System.ComponentModel.PropertyChangedEventHandler Implements System.ComponentModel.INotifyPropertyChanged.PropertyChanged
        
        Protected Sub RaisePropertyChanged(ByVal propertyName As String)
            Dim propertyChanged As System.ComponentModel.PropertyChangedEventHandler = Me.PropertyChangedEvent
            If (Not (propertyChanged) Is Nothing) Then
                propertyChanged(Me, New System.ComponentModel.PropertyChangedEventArgs(propertyName))
            End If
        End Sub
    End Class
    
    '''<remarks/>
    <System.CodeDom.Compiler.GeneratedCodeAttribute("System.Xml", "2.0.50727.4927"),  _
     System.SerializableAttribute(),  _
     System.Diagnostics.DebuggerStepThroughAttribute(),  _
     System.ComponentModel.DesignerCategoryAttribute("code"),  _
     System.Xml.Serialization.XmlTypeAttribute(AnonymousType:=true, [Namespace]:="http://www.ncbi.nlm.nih.gov/soap/eutils/efetch_seq")>  _
    Partial Public Class INSDIntervalINSDInterval_iscomp
        Inherits Object
        Implements System.ComponentModel.INotifyPropertyChanged
        
        Private valueField As INSDIntervalINSDInterval_iscompValue
        
        '''<remarks/>
        <System.Xml.Serialization.XmlAttributeAttribute()>  _
        Public Property value() As INSDIntervalINSDInterval_iscompValue
            Get
                Return Me.valueField
            End Get
            Set
                Me.valueField = value
                Me.RaisePropertyChanged("value")
            End Set
        End Property
        
        Public Event PropertyChanged As System.ComponentModel.PropertyChangedEventHandler Implements System.ComponentModel.INotifyPropertyChanged.PropertyChanged
        
        Protected Sub RaisePropertyChanged(ByVal propertyName As String)
            Dim propertyChanged As System.ComponentModel.PropertyChangedEventHandler = Me.PropertyChangedEvent
            If (Not (propertyChanged) Is Nothing) Then
                propertyChanged(Me, New System.ComponentModel.PropertyChangedEventArgs(propertyName))
            End If
        End Sub
    End Class
    
    '''<remarks/>
    <System.CodeDom.Compiler.GeneratedCodeAttribute("System.Xml", "2.0.50727.4927"),  _
     System.SerializableAttribute(),  _
     System.Xml.Serialization.XmlTypeAttribute(AnonymousType:=true, [Namespace]:="http://www.ncbi.nlm.nih.gov/soap/eutils/efetch_seq")>  _
    Public Enum INSDIntervalINSDInterval_iscompValue
        
        '''<remarks/>
        [true]
        
        '''<remarks/>
        [false]
    End Enum
    
    '''<remarks/>
    <System.CodeDom.Compiler.GeneratedCodeAttribute("System.Xml", "2.0.50727.4927"),  _
     System.SerializableAttribute(),  _
     System.Diagnostics.DebuggerStepThroughAttribute(),  _
     System.ComponentModel.DesignerCategoryAttribute("code"),  _
     System.Xml.Serialization.XmlTypeAttribute(AnonymousType:=true, [Namespace]:="http://www.ncbi.nlm.nih.gov/soap/eutils/efetch_seq")>  _
    Partial Public Class INSDIntervalINSDInterval_interbp
        Inherits Object
        Implements System.ComponentModel.INotifyPropertyChanged
        
        Private valueField As INSDIntervalINSDInterval_interbpValue
        
        '''<remarks/>
        <System.Xml.Serialization.XmlAttributeAttribute()>  _
        Public Property value() As INSDIntervalINSDInterval_interbpValue
            Get
                Return Me.valueField
            End Get
            Set
                Me.valueField = value
                Me.RaisePropertyChanged("value")
            End Set
        End Property
        
        Public Event PropertyChanged As System.ComponentModel.PropertyChangedEventHandler Implements System.ComponentModel.INotifyPropertyChanged.PropertyChanged
        
        Protected Sub RaisePropertyChanged(ByVal propertyName As String)
            Dim propertyChanged As System.ComponentModel.PropertyChangedEventHandler = Me.PropertyChangedEvent
            If (Not (propertyChanged) Is Nothing) Then
                propertyChanged(Me, New System.ComponentModel.PropertyChangedEventArgs(propertyName))
            End If
        End Sub
    End Class
    
    '''<remarks/>
    <System.CodeDom.Compiler.GeneratedCodeAttribute("System.Xml", "2.0.50727.4927"),  _
     System.SerializableAttribute(),  _
     System.Xml.Serialization.XmlTypeAttribute(AnonymousType:=true, [Namespace]:="http://www.ncbi.nlm.nih.gov/soap/eutils/efetch_seq")>  _
    Public Enum INSDIntervalINSDInterval_interbpValue
        
        '''<remarks/>
        [true]
        
        '''<remarks/>
        [false]
    End Enum
    
    '''<remarks/>
    <System.CodeDom.Compiler.GeneratedCodeAttribute("System.Xml", "2.0.50727.4927"),  _
     System.SerializableAttribute(),  _
     System.Diagnostics.DebuggerStepThroughAttribute(),  _
     System.ComponentModel.DesignerCategoryAttribute("code"),  _
     System.Xml.Serialization.XmlTypeAttribute(AnonymousType:=true, [Namespace]:="http://www.ncbi.nlm.nih.gov/soap/eutils/efetch_seq")>  _
    Partial Public Class INSDFeatureINSDFeature_partial5
        Inherits Object
        Implements System.ComponentModel.INotifyPropertyChanged
        
        Private valueField As INSDFeatureINSDFeature_partial5Value
        
        '''<remarks/>
        <System.Xml.Serialization.XmlAttributeAttribute()>  _
        Public Property value() As INSDFeatureINSDFeature_partial5Value
            Get
                Return Me.valueField
            End Get
            Set
                Me.valueField = value
                Me.RaisePropertyChanged("value")
            End Set
        End Property
        
        Public Event PropertyChanged As System.ComponentModel.PropertyChangedEventHandler Implements System.ComponentModel.INotifyPropertyChanged.PropertyChanged
        
        Protected Sub RaisePropertyChanged(ByVal propertyName As String)
            Dim propertyChanged As System.ComponentModel.PropertyChangedEventHandler = Me.PropertyChangedEvent
            If (Not (propertyChanged) Is Nothing) Then
                propertyChanged(Me, New System.ComponentModel.PropertyChangedEventArgs(propertyName))
            End If
        End Sub
    End Class
    
    '''<remarks/>
    <System.CodeDom.Compiler.GeneratedCodeAttribute("System.Xml", "2.0.50727.4927"),  _
     System.SerializableAttribute(),  _
     System.Xml.Serialization.XmlTypeAttribute(AnonymousType:=true, [Namespace]:="http://www.ncbi.nlm.nih.gov/soap/eutils/efetch_seq")>  _
    Public Enum INSDFeatureINSDFeature_partial5Value
        
        '''<remarks/>
        [true]
        
        '''<remarks/>
        [false]
    End Enum
    
    '''<remarks/>
    <System.CodeDom.Compiler.GeneratedCodeAttribute("System.Xml", "2.0.50727.4927"),  _
     System.SerializableAttribute(),  _
     System.Diagnostics.DebuggerStepThroughAttribute(),  _
     System.ComponentModel.DesignerCategoryAttribute("code"),  _
     System.Xml.Serialization.XmlTypeAttribute(AnonymousType:=true, [Namespace]:="http://www.ncbi.nlm.nih.gov/soap/eutils/efetch_seq")>  _
    Partial Public Class INSDFeatureINSDFeature_partial3
        Inherits Object
        Implements System.ComponentModel.INotifyPropertyChanged
        
        Private valueField As INSDFeatureINSDFeature_partial3Value
        
        '''<remarks/>
        <System.Xml.Serialization.XmlAttributeAttribute()>  _
        Public Property value() As INSDFeatureINSDFeature_partial3Value
            Get
                Return Me.valueField
            End Get
            Set
                Me.valueField = value
                Me.RaisePropertyChanged("value")
            End Set
        End Property
        
        Public Event PropertyChanged As System.ComponentModel.PropertyChangedEventHandler Implements System.ComponentModel.INotifyPropertyChanged.PropertyChanged
        
        Protected Sub RaisePropertyChanged(ByVal propertyName As String)
            Dim propertyChanged As System.ComponentModel.PropertyChangedEventHandler = Me.PropertyChangedEvent
            If (Not (propertyChanged) Is Nothing) Then
                propertyChanged(Me, New System.ComponentModel.PropertyChangedEventArgs(propertyName))
            End If
        End Sub
    End Class
    
    '''<remarks/>
    <System.CodeDom.Compiler.GeneratedCodeAttribute("System.Xml", "2.0.50727.4927"),  _
     System.SerializableAttribute(),  _
     System.Xml.Serialization.XmlTypeAttribute(AnonymousType:=true, [Namespace]:="http://www.ncbi.nlm.nih.gov/soap/eutils/efetch_seq")>  _
    Public Enum INSDFeatureINSDFeature_partial3Value
        
        '''<remarks/>
        [true]
        
        '''<remarks/>
        [false]
    End Enum
    
    '''<remarks/>
    <System.CodeDom.Compiler.GeneratedCodeAttribute("System.Xml", "2.0.50727.4927"),  _
     System.SerializableAttribute(),  _
     System.Diagnostics.DebuggerStepThroughAttribute(),  _
     System.ComponentModel.DesignerCategoryAttribute("code"),  _
     System.Xml.Serialization.XmlTypeAttribute(AnonymousType:=true, [Namespace]:="http://www.ncbi.nlm.nih.gov/soap/eutils/efetch_seq")>  _
    Partial Public Class INSDFeatureINSDFeature_quals
        Inherits Object
        Implements System.ComponentModel.INotifyPropertyChanged
        
        Private iNSDQualifierField() As INSDQualifier
        
        '''<remarks/>
        <System.Xml.Serialization.XmlElementAttribute("INSDQualifier", Order:=0)>  _
        Public Property INSDQualifier() As INSDQualifier()
            Get
                Return Me.iNSDQualifierField
            End Get
            Set
                Me.iNSDQualifierField = value
                Me.RaisePropertyChanged("INSDQualifier")
            End Set
        End Property
        
        Public Event PropertyChanged As System.ComponentModel.PropertyChangedEventHandler Implements System.ComponentModel.INotifyPropertyChanged.PropertyChanged
        
        Protected Sub RaisePropertyChanged(ByVal propertyName As String)
            Dim propertyChanged As System.ComponentModel.PropertyChangedEventHandler = Me.PropertyChangedEvent
            If (Not (propertyChanged) Is Nothing) Then
                propertyChanged(Me, New System.ComponentModel.PropertyChangedEventArgs(propertyName))
            End If
        End Sub
    End Class
    
    '''<remarks/>
    <System.CodeDom.Compiler.GeneratedCodeAttribute("System.Xml", "2.0.50727.4927"),  _
     System.SerializableAttribute(),  _
     System.Diagnostics.DebuggerStepThroughAttribute(),  _
     System.ComponentModel.DesignerCategoryAttribute("code"),  _
     System.Xml.Serialization.XmlTypeAttribute(AnonymousType:=true, [Namespace]:="http://www.ncbi.nlm.nih.gov/soap/eutils/efetch_seq")>  _
    Partial Public Class INSDQualifier
        Inherits Object
        Implements System.ComponentModel.INotifyPropertyChanged
        
        Private iNSDQualifier_nameField As String
        
        Private iNSDQualifier_valueField As String
        
        '''<remarks/>
        <System.Xml.Serialization.XmlElementAttribute(Order:=0)>  _
        Public Property INSDQualifier_name() As String
            Get
                Return Me.iNSDQualifier_nameField
            End Get
            Set
                Me.iNSDQualifier_nameField = value
                Me.RaisePropertyChanged("INSDQualifier_name")
            End Set
        End Property
        
        '''<remarks/>
        <System.Xml.Serialization.XmlElementAttribute(Order:=1)>  _
        Public Property INSDQualifier_value() As String
            Get
                Return Me.iNSDQualifier_valueField
            End Get
            Set
                Me.iNSDQualifier_valueField = value
                Me.RaisePropertyChanged("INSDQualifier_value")
            End Set
        End Property
        
        Public Event PropertyChanged As System.ComponentModel.PropertyChangedEventHandler Implements System.ComponentModel.INotifyPropertyChanged.PropertyChanged
        
        Protected Sub RaisePropertyChanged(ByVal propertyName As String)
            Dim propertyChanged As System.ComponentModel.PropertyChangedEventHandler = Me.PropertyChangedEvent
            If (Not (propertyChanged) Is Nothing) Then
                propertyChanged(Me, New System.ComponentModel.PropertyChangedEventArgs(propertyName))
            End If
        End Sub
    End Class
    
    <System.Diagnostics.DebuggerStepThroughAttribute(),  _
     System.CodeDom.Compiler.GeneratedCodeAttribute("System.ServiceModel", "3.0.0.0"),  _
     System.ServiceModel.MessageContractAttribute(IsWrapped:=false)>  _
    Partial Public Class run_eFetchRequest
        
        <System.ServiceModel.MessageBodyMemberAttribute([Namespace]:="http://www.ncbi.nlm.nih.gov/soap/eutils/efetch_seq", Order:=0)>  _
        Public eFetchRequest As Sequence.eFetchRequest
        
        Public Sub New()
            MyBase.New
        End Sub
        
        Public Sub New(ByVal eFetchRequest As Sequence.eFetchRequest)
            MyBase.New
            Me.eFetchRequest = eFetchRequest
        End Sub
    End Class
    
    <System.Diagnostics.DebuggerStepThroughAttribute(),  _
     System.CodeDom.Compiler.GeneratedCodeAttribute("System.ServiceModel", "3.0.0.0"),  _
     System.ServiceModel.MessageContractAttribute(IsWrapped:=false)>  _
    Partial Public Class run_eFetchResponse
        
        <System.ServiceModel.MessageBodyMemberAttribute([Namespace]:="http://www.ncbi.nlm.nih.gov/soap/eutils/efetch_seq", Order:=0)>  _
        Public eFetchResult As Sequence.eFetchResult
        
        Public Sub New()
            MyBase.New
        End Sub
        
        Public Sub New(ByVal eFetchResult As Sequence.eFetchResult)
            MyBase.New
            Me.eFetchResult = eFetchResult
        End Sub
    End Class
    
    <System.CodeDom.Compiler.GeneratedCodeAttribute("System.ServiceModel", "3.0.0.0")>  _
    Public Interface eUtilsServiceSoapChannel
        Inherits Sequence.eUtilsServiceSoap, System.ServiceModel.IClientChannel
    End Interface
    
    <System.Diagnostics.DebuggerStepThroughAttribute(),  _
     System.CodeDom.Compiler.GeneratedCodeAttribute("System.ServiceModel", "3.0.0.0")>  _
    Partial Public Class eUtilsServiceSoapClient
        Inherits System.ServiceModel.ClientBase(Of Sequence.eUtilsServiceSoap)
        Implements Sequence.eUtilsServiceSoap
        
        Public Sub New()
            MyBase.New
        End Sub
        
        Public Sub New(ByVal endpointConfigurationName As String)
            MyBase.New(endpointConfigurationName)
        End Sub
        
        Public Sub New(ByVal endpointConfigurationName As String, ByVal remoteAddress As String)
            MyBase.New(endpointConfigurationName, remoteAddress)
        End Sub
        
        Public Sub New(ByVal endpointConfigurationName As String, ByVal remoteAddress As System.ServiceModel.EndpointAddress)
            MyBase.New(endpointConfigurationName, remoteAddress)
        End Sub
        
        Public Sub New(ByVal binding As System.ServiceModel.Channels.Binding, ByVal remoteAddress As System.ServiceModel.EndpointAddress)
            MyBase.New(binding, remoteAddress)
        End Sub
        
        <System.ComponentModel.EditorBrowsableAttribute(System.ComponentModel.EditorBrowsableState.Advanced)>  _
        Function Sequence_eUtilsServiceSoap_run_eFetch(ByVal request As Sequence.run_eFetchRequest) As Sequence.run_eFetchResponse Implements Sequence.eUtilsServiceSoap.run_eFetch
            Return MyBase.Channel.run_eFetch(request)
        End Function
        
        Public Function run_eFetch(ByVal eFetchRequest As Sequence.eFetchRequest) As Sequence.eFetchResult
            Dim inValue As Sequence.run_eFetchRequest = New Sequence.run_eFetchRequest
            inValue.eFetchRequest = eFetchRequest
            Dim retVal As Sequence.run_eFetchResponse = CType(Me,Sequence.eUtilsServiceSoap).run_eFetch(inValue)
            Return retVal.eFetchResult
        End Function
    End Class
End Namespace
