# Supplementary material for: An eUtils toolset and its use for creating a pipeline to link genomics and proteomics analyses to domain-specific biomedical literature
Source: J Clin Bioinforma. 2012 Apr 16;2:9. doi: 10.1186/2043-9113-2-9 (PMC3422171; doi:10.1186/2043-9113-2-9)
Supplement: Additional file 1 — This is a zipped Access database (Sample_Database.zip, which unzips to Sample_Database.mdb) that was used to produce the screenshot of Figure 1. It is intended to be used for illustration purposes only: its structure is specific to the current needs of the Parikh Lab, and its contents have been stripped down to a few records that illustrate its operation. [file 2043-9113-2-9-S1.zip › EntrezAPI.xml]

<?xml version="1.0"?>
<doc>
<assembly>
<name>
EntrezAPI
</name>
</assembly>
<members>
<member name="P:EntrezAPI.eUtils.eGqueryRequest.term">
	<remarks/>
</member><member name="P:EntrezAPI.eUtils.eGqueryRequest.tool">
	<remarks/>
</member><member name="P:EntrezAPI.eUtils.eGqueryRequest.email">
	<remarks/>
</member><member name="T:EntrezAPI.eUtils.eGqueryRequest">
	<remarks/>
</member><member name="P:EntrezAPI.eUtils.LinkInfoType.DbTo">
	<remarks/>
</member><member name="P:EntrezAPI.eUtils.LinkInfoType.LinkName">
	<remarks/>
</member><member name="P:EntrezAPI.eUtils.LinkInfoType.MenuTag">
	<remarks/>
</member><member name="P:EntrezAPI.eUtils.LinkInfoType.HtmlTag">
	<remarks/>
</member><member name="P:EntrezAPI.eUtils.LinkInfoType.Url">
	<remarks/>
</member><member name="P:EntrezAPI.eUtils.LinkInfoType.Priority">
	<remarks/>
</member><member name="T:EntrezAPI.eUtils.LinkInfoType">
	<remarks/>
</member><member name="P:EntrezAPI.eUtils.UrlType.LNG">
	<remarks/>
</member><member name="P:EntrezAPI.eUtils.UrlType.Value">
	<remarks/>
</member><member name="T:EntrezAPI.eUtils.UrlType">
	<remarks/>
</member><member name="F:EntrezAPI.eUtils.UrlTypeLNG.DA">
	<remarks/>
</member><member name="F:EntrezAPI.eUtils.UrlTypeLNG.DE">
	<remarks/>
</member><member name="F:EntrezAPI.eUtils.UrlTypeLNG.EN">
	<remarks/>
</member><member name="F:EntrezAPI.eUtils.UrlTypeLNG.EL">
	<remarks/>
</member><member name="F:EntrezAPI.eUtils.UrlTypeLNG.ES">
	<remarks/>
</member><member name="F:EntrezAPI.eUtils.UrlTypeLNG.FR">
	<remarks/>
</member><member name="F:EntrezAPI.eUtils.UrlTypeLNG.IT">
	<remarks/>
</member><member name="F:EntrezAPI.eUtils.UrlTypeLNG.IW">
	<remarks/>
</member><member name="F:EntrezAPI.eUtils.UrlTypeLNG.JA">
	<remarks/>
</member><member name="F:EntrezAPI.eUtils.UrlTypeLNG.NL">
	<remarks/>
</member><member name="F:EntrezAPI.eUtils.UrlTypeLNG.NO">
	<remarks/>
</member><member name="F:EntrezAPI.eUtils.UrlTypeLNG.RU">
	<remarks/>
</member><member name="F:EntrezAPI.eUtils.UrlTypeLNG.SV">
	<remarks/>
</member><member name="F:EntrezAPI.eUtils.UrlTypeLNG.ZH">
	<remarks/>
</member><member name="T:EntrezAPI.eUtils.UrlTypeLNG">
	<remarks/>
</member><member name="P:EntrezAPI.eUtils.IdLinkSetType.Id">
	<remarks/>
</member><member name="P:EntrezAPI.eUtils.IdLinkSetType.LinkInfo">
	<remarks/>
</member><member name="T:EntrezAPI.eUtils.IdLinkSetType">
	<remarks/>
</member><member name="P:EntrezAPI.eUtils.IdType.HasLinkOut">
	<remarks/>
</member><member name="P:EntrezAPI.eUtils.IdType.HasLinkOutSpecified">
	<remarks/>
</member><member name="P:EntrezAPI.eUtils.IdType.HasNeighbor">
	<remarks/>
</member><member name="P:EntrezAPI.eUtils.IdType.HasNeighborSpecified">
	<remarks/>
</member><member name="P:EntrezAPI.eUtils.IdType.Value">
	<remarks/>
</member><member name="T:EntrezAPI.eUtils.IdType">
	<remarks/>
</member><member name="F:EntrezAPI.eUtils.IdTypeHasLinkOut.Y">
	<remarks/>
</member><member name="F:EntrezAPI.eUtils.IdTypeHasLinkOut.N">
	<remarks/>
</member><member name="T:EntrezAPI.eUtils.IdTypeHasLinkOut">
	<remarks/>
</member><member name="F:EntrezAPI.eUtils.IdTypeHasNeighbor.Y">
	<remarks/>
</member><member name="F:EntrezAPI.eUtils.IdTypeHasNeighbor.N">
	<remarks/>
</member><member name="T:EntrezAPI.eUtils.IdTypeHasNeighbor">
	<remarks/>
</member><member name="P:EntrezAPI.eUtils.IdCheckListType.Items">
	<remarks/>
</member><member name="P:EntrezAPI.eUtils.IdCheckListType.ERROR">
	<remarks/>
</member><member name="T:EntrezAPI.eUtils.IdCheckListType">
	<remarks/>
</member><member name="P:EntrezAPI.eUtils.FirstCharsType.FirstChar">
	<remarks/>
</member><member name="T:EntrezAPI.eUtils.FirstCharsType">
	<remarks/>
</member><member name="P:EntrezAPI.eUtils.ProviderType.Name">
	<remarks/>
</member><member name="P:EntrezAPI.eUtils.ProviderType.NameAbbr">
	<remarks/>
</member><member name="P:EntrezAPI.eUtils.ProviderType.Id">
	<remarks/>
</member><member name="P:EntrezAPI.eUtils.ProviderType.Url">
	<remarks/>
</member><member name="P:EntrezAPI.eUtils.ProviderType.IconUrl">
	<remarks/>
</member><member name="T:EntrezAPI.eUtils.ProviderType">
	<remarks/>
</member><member name="P:EntrezAPI.eUtils.IconUrlType.LNG">
	<remarks/>
</member><member name="P:EntrezAPI.eUtils.IconUrlType.Value">
	<remarks/>
</member><member name="T:EntrezAPI.eUtils.IconUrlType">
	<remarks/>
</member><member name="F:EntrezAPI.eUtils.IconUrlTypeLNG.DA">
	<remarks/>
</member><member name="F:EntrezAPI.eUtils.IconUrlTypeLNG.DE">
	<remarks/>
</member><member name="F:EntrezAPI.eUtils.IconUrlTypeLNG.EN">
	<remarks/>
</member><member name="F:EntrezAPI.eUtils.IconUrlTypeLNG.EL">
	<remarks/>
</member><member name="F:EntrezAPI.eUtils.IconUrlTypeLNG.ES">
	<remarks/>
</member><member name="F:EntrezAPI.eUtils.IconUrlTypeLNG.FR">
	<remarks/>
</member><member name="F:EntrezAPI.eUtils.IconUrlTypeLNG.IT">
	<remarks/>
</member><member name="F:EntrezAPI.eUtils.IconUrlTypeLNG.IW">
	<remarks/>
</member><member name="F:EntrezAPI.eUtils.IconUrlTypeLNG.JA">
	<remarks/>
</member><member name="F:EntrezAPI.eUtils.IconUrlTypeLNG.NL">
	<remarks/>
</member><member name="F:EntrezAPI.eUtils.IconUrlTypeLNG.NO">
	<remarks/>
</member><member name="F:EntrezAPI.eUtils.IconUrlTypeLNG.RU">
	<remarks/>
</member><member name="F:EntrezAPI.eUtils.IconUrlTypeLNG.SV">
	<remarks/>
</member><member name="F:EntrezAPI.eUtils.IconUrlTypeLNG.ZH">
	<remarks/>
</member><member name="T:EntrezAPI.eUtils.IconUrlTypeLNG">
	<remarks/>
</member><member name="P:EntrezAPI.eUtils.ObjUrlType.Url">
	<remarks/>
</member><member name="P:EntrezAPI.eUtils.ObjUrlType.IconUrl">
	<remarks/>
</member><member name="P:EntrezAPI.eUtils.ObjUrlType.LinkName">
	<remarks/>
</member><member name="P:EntrezAPI.eUtils.ObjUrlType.SubjectType">
	<remarks/>
</member><member name="P:EntrezAPI.eUtils.ObjUrlType.Category">
	<remarks/>
</member><member name="P:EntrezAPI.eUtils.ObjUrlType.Attribute">
	<remarks/>
</member><member name="P:EntrezAPI.eUtils.ObjUrlType.Provider">
	<remarks/>
</member><member name="P:EntrezAPI.eUtils.ObjUrlType.SubProvider">
	<remarks/>
</member><member name="T:EntrezAPI.eUtils.ObjUrlType">
	<remarks/>
</member><member name="P:EntrezAPI.eUtils.IdUrlSetType.Id">
	<remarks/>
</member><member name="P:EntrezAPI.eUtils.IdUrlSetType.Items">
	<remarks/>
</member><member name="T:EntrezAPI.eUtils.IdUrlSetType">
	<remarks/>
</member><member name="P:EntrezAPI.eUtils.IdUrlListType.Items">
	<remarks/>
</member><member name="T:EntrezAPI.eUtils.IdUrlListType">
	<remarks/>
</member><member name="P:EntrezAPI.eUtils.LinkSetDbHistoryType.DbTo">
	<remarks/>
</member><member name="P:EntrezAPI.eUtils.LinkSetDbHistoryType.LinkName">
	<remarks/>
</member><member name="P:EntrezAPI.eUtils.LinkSetDbHistoryType.QueryKey">
	<remarks/>
</member><member name="P:EntrezAPI.eUtils.LinkSetDbHistoryType.Info">
	<remarks/>
</member><member name="P:EntrezAPI.eUtils.LinkSetDbHistoryType.ERROR">
	<remarks/>
</member><member name="T:EntrezAPI.eUtils.LinkSetDbHistoryType">
	<remarks/>
</member><member name="P:EntrezAPI.eUtils.LinkType1.Id">
	<remarks/>
</member><member name="P:EntrezAPI.eUtils.LinkType1.Score">
	<remarks/>
</member><member name="T:EntrezAPI.eUtils.LinkType1">
	<remarks/>
</member><member name="P:EntrezAPI.eUtils.LinkSetDbType.DbTo">
	<remarks/>
</member><member name="P:EntrezAPI.eUtils.LinkSetDbType.LinkName">
	<remarks/>
</member><member name="P:EntrezAPI.eUtils.LinkSetDbType.Link">
	<remarks/>
</member><member name="P:EntrezAPI.eUtils.LinkSetDbType.Info">
	<remarks/>
</member><member name="P:EntrezAPI.eUtils.LinkSetDbType.ERROR">
	<remarks/>
</member><member name="T:EntrezAPI.eUtils.LinkSetDbType">
	<remarks/>
</member><member name="P:EntrezAPI.eUtils.LinkSetType.DbFrom">
	<remarks/>
</member><member name="P:EntrezAPI.eUtils.LinkSetType.IdList">
	<remarks/>
</member><member name="P:EntrezAPI.eUtils.LinkSetType.LinkSetDb">
	<remarks/>
</member><member name="P:EntrezAPI.eUtils.LinkSetType.LinkSetDbHistory">
	<remarks/>
</member><member name="P:EntrezAPI.eUtils.LinkSetType.WebEnv">
	<remarks/>
</member><member name="P:EntrezAPI.eUtils.LinkSetType.IdUrlList">
	<remarks/>
</member><member name="P:EntrezAPI.eUtils.LinkSetType.IdCheckList">
	<remarks/>
</member><member name="P:EntrezAPI.eUtils.LinkSetType.ERROR">
	<remarks/>
</member><member name="T:EntrezAPI.eUtils.LinkSetType">
	<remarks/>
</member><member name="P:EntrezAPI.eUtils.ItemType.Item">
	<remarks/>
</member><member name="P:EntrezAPI.eUtils.ItemType.ItemContent">
	<remarks/>
</member><member name="P:EntrezAPI.eUtils.ItemType.Name">
	<remarks/>
</member><member name="P:EntrezAPI.eUtils.ItemType.Type">
	<remarks/>
</member><member name="T:EntrezAPI.eUtils.ItemType">
	<remarks/>
</member><member name="F:EntrezAPI.eUtils.ItemTypeType.Integer">
	<remarks/>
</member><member name="F:EntrezAPI.eUtils.ItemTypeType.Date">
	<remarks/>
</member><member name="F:EntrezAPI.eUtils.ItemTypeType.String">
	<remarks/>
</member><member name="F:EntrezAPI.eUtils.ItemTypeType.Structure">
	<remarks/>
</member><member name="F:EntrezAPI.eUtils.ItemTypeType.List">
	<remarks/>
</member><member name="F:EntrezAPI.eUtils.ItemTypeType.Flags">
	<remarks/>
</member><member name="F:EntrezAPI.eUtils.ItemTypeType.Qualifier">
	<remarks/>
</member><member name="F:EntrezAPI.eUtils.ItemTypeType.Enumerator">
	<remarks/>
</member><member name="F:EntrezAPI.eUtils.ItemTypeType.Unknown">
	<remarks/>
</member><member name="T:EntrezAPI.eUtils.ItemTypeType">
	<remarks/>
</member><member name="P:EntrezAPI.eUtils.DocSumType.Id">
	<remarks/>
</member><member name="P:EntrezAPI.eUtils.DocSumType.Item">
	<remarks/>
</member><member name="T:EntrezAPI.eUtils.DocSumType">
	<remarks/>
</member><member name="P:EntrezAPI.eUtils.WarningListType.PhraseIgnored">
	<remarks/>
</member><member name="P:EntrezAPI.eUtils.WarningListType.QuotedPhraseNotFound">
	<remarks/>
</member><member name="P:EntrezAPI.eUtils.WarningListType.OutputMessage">
	<remarks/>
</member><member name="T:EntrezAPI.eUtils.WarningListType">
	<remarks/>
</member><member name="P:EntrezAPI.eUtils.ErrorListType.PhraseNotFound">
	<remarks/>
</member><member name="P:EntrezAPI.eUtils.ErrorListType.FieldNotFound">
	<remarks/>
</member><member name="T:EntrezAPI.eUtils.ErrorListType">
	<remarks/>
</member><member name="P:EntrezAPI.eUtils.TermSetType.Term">
	<remarks/>
</member><member name="P:EntrezAPI.eUtils.TermSetType.Field">
	<remarks/>
</member><member name="P:EntrezAPI.eUtils.TermSetType.Count">
	<remarks/>
</member><member name="P:EntrezAPI.eUtils.TermSetType.Explode">
	<remarks/>
</member><member name="T:EntrezAPI.eUtils.TermSetType">
	<remarks/>
</member><member name="P:EntrezAPI.eUtils.TranslationType.From">
	<remarks/>
</member><member name="P:EntrezAPI.eUtils.TranslationType.To">
	<remarks/>
</member><member name="T:EntrezAPI.eUtils.TranslationType">
	<remarks/>
</member><member name="P:EntrezAPI.eUtils.LinkType.Name">
	<remarks/>
</member><member name="P:EntrezAPI.eUtils.LinkType.Menu">
	<remarks/>
</member><member name="P:EntrezAPI.eUtils.LinkType.Description">
	<remarks/>
</member><member name="P:EntrezAPI.eUtils.LinkType.DbTo">
	<remarks/>
</member><member name="T:EntrezAPI.eUtils.LinkType">
	<remarks/>
</member><member name="P:EntrezAPI.eUtils.FieldType.Name">
	<remarks/>
</member><member name="P:EntrezAPI.eUtils.FieldType.FullName">
	<remarks/>
</member><member name="P:EntrezAPI.eUtils.FieldType.Description">
	<remarks/>
</member><member name="P:EntrezAPI.eUtils.FieldType.TermCount">
	<remarks/>
</member><member name="P:EntrezAPI.eUtils.FieldType.IsDate">
	<remarks/>
</member><member name="P:EntrezAPI.eUtils.FieldType.IsNumerical">
	<remarks/>
</member><member name="P:EntrezAPI.eUtils.FieldType.SingleToken">
	<remarks/>
</member><member name="P:EntrezAPI.eUtils.FieldType.Hierarchy">
	<remarks/>
</member><member name="P:EntrezAPI.eUtils.FieldType.IsHidden">
	<remarks/>
</member><member name="T:EntrezAPI.eUtils.FieldType">
	<remarks/>
</member><member name="P:EntrezAPI.eUtils.DbInfoType.DbName">
	<remarks/>
</member><member name="P:EntrezAPI.eUtils.DbInfoType.MenuName">
	<remarks/>
</member><member name="P:EntrezAPI.eUtils.DbInfoType.Description">
	<remarks/>
</member><member name="P:EntrezAPI.eUtils.DbInfoType.Count">
	<remarks/>
</member><member name="P:EntrezAPI.eUtils.DbInfoType.LastUpdate">
	<remarks/>
</member><member name="P:EntrezAPI.eUtils.DbInfoType.FieldList">
	<remarks/>
</member><member name="P:EntrezAPI.eUtils.DbInfoType.LinkList">
	<remarks/>
</member><member name="T:EntrezAPI.eUtils.DbInfoType">
	<remarks/>
</member><member name="P:EntrezAPI.eUtils.DbListType.Items">
	<remarks/>
</member><member name="T:EntrezAPI.eUtils.DbListType">
	<remarks/>
</member><member name="P:EntrezAPI.eUtils.ResultItemType.DbName">
	<remarks/>
</member><member name="P:EntrezAPI.eUtils.ResultItemType.MenuName">
	<remarks/>
</member><member name="P:EntrezAPI.eUtils.ResultItemType.Count">
	<remarks/>
</member><member name="P:EntrezAPI.eUtils.ResultItemType.Status">
	<remarks/>
</member><member name="T:EntrezAPI.eUtils.ResultItemType">
	<remarks/>
</member><member name="P:EntrezAPI.eUtils.eGQueryResultType.ERROR">
	<remarks/>
</member><member name="P:EntrezAPI.eUtils.eGQueryResultType.ResultItem">
	<remarks/>
</member><member name="T:EntrezAPI.eUtils.eGQueryResultType">
	<remarks/>
</member><member name="P:EntrezAPI.eUtils.Result.Term">
	<remarks/>
</member><member name="P:EntrezAPI.eUtils.Result.eGQueryResult">
	<remarks/>
</member><member name="T:EntrezAPI.eUtils.Result">
	<remarks/>
</member><member name="P:EntrezAPI.eUtils.eInfoRequest.db">
	<remarks/>
</member><member name="P:EntrezAPI.eUtils.eInfoRequest.tool">
	<remarks/>
</member><member name="P:EntrezAPI.eUtils.eInfoRequest.email">
	<remarks/>
</member><member name="T:EntrezAPI.eUtils.eInfoRequest">
	<remarks/>
</member><member name="P:EntrezAPI.eUtils.eInfoResult.ERROR">
	<remarks/>
</member><member name="P:EntrezAPI.eUtils.eInfoResult.DbList">
	<remarks/>
</member><member name="P:EntrezAPI.eUtils.eInfoResult.DbInfo">
	<remarks/>
</member><member name="T:EntrezAPI.eUtils.eInfoResult">
	<remarks/>
</member><member name="P:EntrezAPI.eUtils.eSearchRequest.db">
	<remarks/>
</member><member name="P:EntrezAPI.eUtils.eSearchRequest.term">
	<remarks/>
</member><member name="P:EntrezAPI.eUtils.eSearchRequest.WebEnv">
	<remarks/>
</member><member name="P:EntrezAPI.eUtils.eSearchRequest.QueryKey">
	<remarks/>
</member><member name="P:EntrezAPI.eUtils.eSearchRequest.usehistory">
	<remarks/>
</member><member name="P:EntrezAPI.eUtils.eSearchRequest.tool">
	<remarks/>
</member><member name="P:EntrezAPI.eUtils.eSearchRequest.email">
	<remarks/>
</member><member name="P:EntrezAPI.eUtils.eSearchRequest.field">
	<remarks/>
</member><member name="P:EntrezAPI.eUtils.eSearchRequest.reldate">
	<remarks/>
</member><member name="P:EntrezAPI.eUtils.eSearchRequest.mindate">
	<remarks/>
</member><member name="P:EntrezAPI.eUtils.eSearchRequest.maxdate">
	<remarks/>
</member><member name="P:EntrezAPI.eUtils.eSearchRequest.datetype">
	<remarks/>
</member><member name="P:EntrezAPI.eUtils.eSearchRequest.RetStart">
	<remarks/>
</member><member name="P:EntrezAPI.eUtils.eSearchRequest.RetMax">
	<remarks/>
</member><member name="P:EntrezAPI.eUtils.eSearchRequest.rettype">
	<remarks/>
</member><member name="P:EntrezAPI.eUtils.eSearchRequest.sort">
	<remarks/>
</member><member name="T:EntrezAPI.eUtils.eSearchRequest">
	<remarks/>
</member><member name="P:EntrezAPI.eUtils.eSearchResult.ERROR">
	<remarks/>
</member><member name="P:EntrezAPI.eUtils.eSearchResult.Count">
	<remarks/>
</member><member name="P:EntrezAPI.eUtils.eSearchResult.RetMax">
	<remarks/>
</member><member name="P:EntrezAPI.eUtils.eSearchResult.RetStart">
	<remarks/>
</member><member name="P:EntrezAPI.eUtils.eSearchResult.QueryKey">
	<remarks/>
</member><member name="P:EntrezAPI.eUtils.eSearchResult.WebEnv">
	<remarks/>
</member><member name="P:EntrezAPI.eUtils.eSearchResult.IdList">
	<remarks/>
</member><member name="P:EntrezAPI.eUtils.eSearchResult.TranslationSet">
	<remarks/>
</member><member name="P:EntrezAPI.eUtils.eSearchResult.TranslationStack">
	<remarks/>
</member><member name="P:EntrezAPI.eUtils.eSearchResult.QueryTranslation">
	<remarks/>
</member><member name="P:EntrezAPI.eUtils.eSearchResult.ErrorList">
	<remarks/>
</member><member name="P:EntrezAPI.eUtils.eSearchResult.WarningList">
	<remarks/>
</member><member name="T:EntrezAPI.eUtils.eSearchResult">
	<remarks/>
</member><member name="P:EntrezAPI.eUtils.eSummaryRequest.db">
	<remarks/>
</member><member name="P:EntrezAPI.eUtils.eSummaryRequest.id">
	<remarks/>
</member><member name="P:EntrezAPI.eUtils.eSummaryRequest.WebEnv">
	<remarks/>
</member><member name="P:EntrezAPI.eUtils.eSummaryRequest.query_key">
	<remarks/>
</member><member name="P:EntrezAPI.eUtils.eSummaryRequest.retstart">
	<remarks/>
</member><member name="P:EntrezAPI.eUtils.eSummaryRequest.retmax">
	<remarks/>
</member><member name="P:EntrezAPI.eUtils.eSummaryRequest.tool">
	<remarks/>
</member><member name="P:EntrezAPI.eUtils.eSummaryRequest.email">
	<remarks/>
</member><member name="T:EntrezAPI.eUtils.eSummaryRequest">
	<remarks/>
</member><member name="P:EntrezAPI.eUtils.eSummaryResult.ERROR">
	<remarks/>
</member><member name="P:EntrezAPI.eUtils.eSummaryResult.DocSum">
	<remarks/>
</member><member name="T:EntrezAPI.eUtils.eSummaryResult">
	<remarks/>
</member><member name="P:EntrezAPI.eUtils.eLinkRequest.db">
	<remarks/>
</member><member name="P:EntrezAPI.eUtils.eLinkRequest.id">
	<remarks/>
</member><member name="P:EntrezAPI.eUtils.eLinkRequest.reldate">
	<remarks/>
</member><member name="P:EntrezAPI.eUtils.eLinkRequest.mindate">
	<remarks/>
</member><member name="P:EntrezAPI.eUtils.eLinkRequest.maxdate">
	<remarks/>
</member><member name="P:EntrezAPI.eUtils.eLinkRequest.datetype">
	<remarks/>
</member><member name="P:EntrezAPI.eUtils.eLinkRequest.term">
	<remarks/>
</member><member name="P:EntrezAPI.eUtils.eLinkRequest.dbfrom">
	<remarks/>
</member><member name="P:EntrezAPI.eUtils.eLinkRequest.linkname">
	<remarks/>
</member><member name="P:EntrezAPI.eUtils.eLinkRequest.WebEnv">
	<remarks/>
</member><member name="P:EntrezAPI.eUtils.eLinkRequest.query_key">
	<remarks/>
</member><member name="P:EntrezAPI.eUtils.eLinkRequest.cmd">
	<remarks/>
</member><member name="P:EntrezAPI.eUtils.eLinkRequest.tool">
	<remarks/>
</member><member name="P:EntrezAPI.eUtils.eLinkRequest.email">
	<remarks/>
</member><member name="T:EntrezAPI.eUtils.eLinkRequest">
	<remarks/>
</member><member name="P:EntrezAPI.eUtils.eLinkResult.LinkSet">
	<remarks/>
</member><member name="P:EntrezAPI.eUtils.eLinkResult.ERROR">
	<remarks/>
</member><member name="T:EntrezAPI.eUtils.eLinkResult">
	<remarks/>
</member><member name="P:EntrezAPI.eUtils.eSpellRequest.db">
	<remarks/>
</member><member name="P:EntrezAPI.eUtils.eSpellRequest.term">
	<remarks/>
</member><member name="P:EntrezAPI.eUtils.eSpellRequest.tool">
	<remarks/>
</member><member name="P:EntrezAPI.eUtils.eSpellRequest.email">
	<remarks/>
</member><member name="T:EntrezAPI.eUtils.eSpellRequest">
	<remarks/>
</member><member name="P:EntrezAPI.eUtils.eSpellResult.Database">
	<remarks/>
</member><member name="P:EntrezAPI.eUtils.eSpellResult.Query">
	<remarks/>
</member><member name="P:EntrezAPI.eUtils.eSpellResult.CorrectedQuery">
	<remarks/>
</member><member name="P:EntrezAPI.eUtils.eSpellResult.SpelledQuery">
	<remarks/>
</member><member name="P:EntrezAPI.eUtils.eSpellResult.ERROR">
	<remarks/>
</member><member name="T:EntrezAPI.eUtils.eSpellResult">
	<remarks/>
</member><member name="P:EntrezAPI.eUtils.SpelledQuery.Items">
	<remarks/>
</member><member name="P:EntrezAPI.eUtils.SpelledQuery.ItemsElementName">
	<remarks/>
</member><member name="T:EntrezAPI.eUtils.SpelledQuery">
	<remarks/>
</member><member name="F:EntrezAPI.eUtils.ItemsChoiceType.Original">
	<remarks/>
</member><member name="F:EntrezAPI.eUtils.ItemsChoiceType.Replaced">
	<remarks/>
</member><member name="T:EntrezAPI.eUtils.ItemsChoiceType">
	<remarks/>
</member><member name="P:EntrezAPI.eUtils.ePostRequest.db">
	<remarks/>
</member><member name="P:EntrezAPI.eUtils.ePostRequest.id">
	<remarks/>
</member><member name="P:EntrezAPI.eUtils.ePostRequest.WebEnv">
	<remarks/>
</member><member name="P:EntrezAPI.eUtils.ePostRequest.tool">
	<remarks/>
</member><member name="P:EntrezAPI.eUtils.ePostRequest.email">
	<remarks/>
</member><member name="T:EntrezAPI.eUtils.ePostRequest">
	<remarks/>
</member><member name="P:EntrezAPI.eUtils.ePostResult.InvalidIdList">
	<remarks/>
</member><member name="P:EntrezAPI.eUtils.ePostResult.QueryKey">
	<remarks/>
</member><member name="P:EntrezAPI.eUtils.ePostResult.WebEnv">
	<remarks/>
</member><member name="P:EntrezAPI.eUtils.ePostResult.ERROR">
	<remarks/>
</member><member name="T:EntrezAPI.eUtils.ePostResult">
	<remarks/>
</member><member name="T:EntrezAPI.Entrez_FrontEnd">
	<summary>
		<para>The Entrez Front-end is a Windows Form application intended to provide access to the top-level routines int the Entrez class to 
 end-users (and developers) so that they can construct simple pipelines without programming, inspecting the results as they go along.
 The top-level routines typically take an input file containing IDs (or for genes, accession numbers or gene symbols), certain parameters,
 (e.g., the database to be accessed), and write an output file. The user/developer creates a pipeline by making the output file of one operation 
 the input file of a subsequent operation, and you can inspect the first 2000 characters of the output of each step within the interface
 to make sure that it is what you expect. <br/>
 All output files that are created by the program are tab-delimited. Most input files that are passed to the program consist of a single column. The only
 multi-columnar data files that you will pass to the program are for extraction of one or more columns, and here, you can specify the 
 delimiter. (Sorry, we don't handle quoted comma-separated files, where strings are enclosed in quotes - 
 in general, you should be using either tab-delimited files or use a separator like the vertical bar; if you have to pass such data in, use a program
 like Excel to import the data and then export it to tab-delimited format.)</para>
		<para>The text and screen-shots below serve as a kind of mini-manual for the front-end. Most of the screens should be self-explanatory.<br/><br/>
 The front-end interface is organized into functional categories, listed below:  </para>
		<list type="bullet">
			<item>
				<term>Search/Filter:</term>
				<description>Return a set of IDs from a Query, or filter a set of IDs based on a query.<br/> 
 You must specify a Source Database. For type of Input, specify one of: Query pasted from Entrez, IDs , 
 ''' Accession Numbers or Gene Symbols. (For the last three, you must specify an input file path). 
 If a file of IDs is specified, the Query acts as a filter, to reduce the number of IDs in the result set.<br/>
 Note: We have tried to avoid reinventing particular wheels where NCBI Entrez itself does a good job
  - such as building up a query or filter using the Advanced Search option - and we would be
 highly unlikely to do a better job. So we recommend copying and pasting such expressions from Entrez. This also has the advantage that
 you can see output in a format considerably prettier than our own, which is oriented to be convenient to the programmer 
 </description>
			</item>
			<item>
				<term>Link:</term>
				<description> Return a set of Links in a destination database based on a set of IDs in a source database. <br/> 
 The source and destination databases may be the same. (This option is used for neighbors orto retrieve Linkout  data in PubMed.) While
 the eUtils Link utility returns data in the conceptual format <br/>
 Source-ID1 linked-ID1  linked-ID2 linked-ID3.<br/>
 ....(similarly for Source-ID2) etc, <br/>
 the output that the front-end creates is in "relational" (normalized) 2-column format,  thus:<br/>
 Source-ID1 linked-ID1 <br/>
 Source-ID1 linked-ID2 <br/>
 Source-ID1 linked-ID3 <br/>
....<br/>
 That is, the Source ID repeats as often as necessary. (If a Source ID has zero matches, it will not be output at all.)
 This format is more suitable for importing such data into a relational database. You will often want to get all unique values of the second
 column (because a given linked ID may be associated with more than one source ID. For that, see "Extract" below.
 </description>
			</item>
 ''' <item>
				<term>Information:</term>
				<description> Return summary (attribute-value) or Detail (columnar) information on a set of IDs.<br/> 
 Detail information is available only for a limited number of databases. Summary information 
 (in XML format) is available for all databases, but this output generally requires transformation.
 For PubMed citations, sequences and genes, the information retrieved is described respectively in the documentation for the structures
 <see cref="T:EntrezAPI.CitDetails">CitDetails</see>, <see cref="T:EntrezAPI.Sequence_Summary">Sequence_Summary</see> and <see cref="T:EntrezAPI.Gene_summary">Gene_summary</see>
				</description>
			</item>
			<item>
				<term>Extract:</term>
				<description> Extract Column/s from Tabular Data. <br/> 
 Extract Data from one or more columns of a delimited text file. Optionally, only unique values of a column (or combination) may be 
 obtained, and a frequency histogram created (the frequency in the last column). The output file is always tab delimited.<br/>
 Strictly speaking, this function has nothing to do with Entrez: it is simply a means of making portions of linked data (e.g., the 2nd column) 
 usable in a subsequent stage in a pipeline. For example, if you have retrieved all the PubMed IDs linked to a set of genes, you would like
 to get unique PubMed IDs and then pass them to Entrez to retrieve citation information (title, journal, authors, etc.).<br/>
 However,  non-programmers uncomfortable with utilities like the UNIX-derived AWK (which this function mimics) may find themselves using it
 to pull selected data out of delimited text files. If you don't want unique values, the function can handle text files of arbitrarily large
 size; for unique values, the operation is limited by available RAM. (It uses a "dictionary" structure to determine unique values.)
 </description>
			</item>
		</list>
		<para>
 The following four figures illustrate a very simple pipeline. We want to retrieve details of all Pubmed citations published after 1/1/2000
 that are related to the human agrin gene. There are four steps. Note that the output file of each step (the start of which is displayed in the
 lower part of each figure) becomes the input file for the next step:<p/>
			<b>Step 1:</b> We formulate a query (using Entrez, and pasting into the application) that accesses the nucleotide/protein databases for all GenInfo IDs
  related to human agrin. Note that, since the user has specified that the "Type of Input" is "Query pasted from Entrez", the "Input File Path"
 that is visible in the subsequent figures is hidden, since it doesn't apply. <p/>
			<img src="../images/Query_Image.png"/><p/>
			<b>Step 2:</b> We get the Pubmed IDs that are LINKED to these GenInfo IDs, restricting to publications published after 1/1/2000. The output of a
 link operation is always two columns ("relational format", suitable for importing into databases). The first column is an entry from the source database (if you look at the previous figure, the numbers
 will be identical, though in a different order), while the second column is an entry from the destination database. In the general case, 
 the relationship between the source and destination values will be many-to-many - thus, certain entries may repeat multiple times in 
  a given column. If a particular input ID has no corresponding linked IDs, it will not appear in the list at all. <p/>In this screen,
 using the "command" pulldown only makes sense when the source and destination databases are identical (the default, if nothing is specified, is
 "Get Linked/Neighboring/Similar Items"). <br/>
 The "Link Name" text box is used infrequently in practice. See the NCBI eUtils documentation for these two parameters: link name, in particular, has so many options, which 
 depend on the databases being chosen (the NCBI help text is several screens long) that we have not 
 tried to handle it using a smart pull-down. <p/>
			<img src="../images/Link_Image.png"/><p/>
			<b>Step 3:</b> We extract the unique Pubmed IDs from the second column of the previous output.<p/>
			<img src="../images/Extract_image.png"/><p/>
			<b>Step 4:</b> We retrieve detail citation information on these Pubmed IDs.<p/>
			<img src="../images/Info_Image.png"/><p/>
		</para>
		<para>
 Additional Notes: <br/>
			<list>
				<item><para>1. The "Browse" buttons next to the "Input file path" and "Output file path" text boxes will invoke File Open and File Save dialogs
 respectively, so that once you have picked a file, its full path (with the directory prefix) will be displayed. Subsequently, the directory will be remembered, so 
 the next time you use these dialogs, the last used directory will be accessed immediately. However, if you don't specify the
 directory prefix (as in the screen-shots), the program will assume that the data files are in the same folder as the executable program  </para></item>
				<item><para>2. The "Preview" buttons let you inspect the first 2000 characters of a file, so you can confirm from its contents that it is the
 file that you wish to work on (for input), or that the output (for an output file) is what you expect. </para></item>
				<item><para>3. Sometimes, an operation may take a while (e.g., if your list is large, and/or the NCBI server is busy, or your Internet connection
 is sluggish. In this case, the mouse cursor will change into an hourglass. When the hourglass disappears, a "Done" will appear on the 
 gray status bar at the bottom of the form (not shown in the screen-shots to save space).</para></item>
				<item><para>While the screen shows multiple tabs (Query/Filter, Links, Information, Extract) the only way to switch the tabs is by changing the 
 selection of the "Please pick a task" combo box. </para></item>
			</list></para>
	</summary>
	<remarks></remarks>
</member><member name="P:EntrezAPI.Sequence.eFetchRequest.db">
	<remarks/>
</member><member name="P:EntrezAPI.Sequence.eFetchRequest.id">
	<remarks/>
</member><member name="P:EntrezAPI.Sequence.eFetchRequest.WebEnv">
	<remarks/>
</member><member name="P:EntrezAPI.Sequence.eFetchRequest.query_key">
	<remarks/>
</member><member name="P:EntrezAPI.Sequence.eFetchRequest.tool">
	<remarks/>
</member><member name="P:EntrezAPI.Sequence.eFetchRequest.email">
	<remarks/>
</member><member name="P:EntrezAPI.Sequence.eFetchRequest.retstart">
	<remarks/>
</member><member name="P:EntrezAPI.Sequence.eFetchRequest.retmax">
	<remarks/>
</member><member name="P:EntrezAPI.Sequence.eFetchRequest.rettype">
	<remarks/>
</member><member name="P:EntrezAPI.Sequence.eFetchRequest.strand">
	<remarks/>
</member><member name="P:EntrezAPI.Sequence.eFetchRequest.seq_start">
	<remarks/>
</member><member name="P:EntrezAPI.Sequence.eFetchRequest.seq_stop">
	<remarks/>
</member><member name="P:EntrezAPI.Sequence.eFetchRequest.complexity">
	<remarks/>
</member><member name="P:EntrezAPI.Sequence.eFetchRequest.report">
	<remarks/>
</member><member name="T:EntrezAPI.Sequence.eFetchRequest">
	<remarks/>
</member><member name="P:EntrezAPI.Sequence.eFetchResult.ERROR">
	<remarks/>
</member><member name="P:EntrezAPI.Sequence.eFetchResult.TSeqSet">
	<remarks/>
</member><member name="P:EntrezAPI.Sequence.eFetchResult.GBSet">
	<remarks/>
</member><member name="P:EntrezAPI.Sequence.eFetchResult.INSDSet">
	<remarks/>
</member><member name="P:EntrezAPI.Sequence.eFetchResult.IdList">
	<remarks/>
</member><member name="T:EntrezAPI.Sequence.eFetchResult">
	<remarks/>
</member><member name="P:EntrezAPI.Sequence.TSeqSet.TSeq">
	<remarks/>
</member><member name="T:EntrezAPI.Sequence.TSeqSet">
	<remarks/>
</member><member name="P:EntrezAPI.Sequence.TSeq.TSeq_seqtype">
	<remarks/>
</member><member name="P:EntrezAPI.Sequence.TSeq.TSeq_gi">
	<remarks/>
</member><member name="P:EntrezAPI.Sequence.TSeq.TSeq_accver">
	<remarks/>
</member><member name="P:EntrezAPI.Sequence.TSeq.TSeq_sid">
	<remarks/>
</member><member name="P:EntrezAPI.Sequence.TSeq.TSeq_local">
	<remarks/>
</member><member name="P:EntrezAPI.Sequence.TSeq.TSeq_taxid">
	<remarks/>
</member><member name="P:EntrezAPI.Sequence.TSeq.TSeq_orgname">
	<remarks/>
</member><member name="P:EntrezAPI.Sequence.TSeq.TSeq_defline">
	<remarks/>
</member><member name="P:EntrezAPI.Sequence.TSeq.TSeq_length">
	<remarks/>
</member><member name="P:EntrezAPI.Sequence.TSeq.TSeq_sequence">
	<remarks/>
</member><member name="T:EntrezAPI.Sequence.TSeq">
	<remarks/>
</member><member name="P:EntrezAPI.Sequence.TSeqTSeq_seqtype.value">
	<remarks/>
</member><member name="T:EntrezAPI.Sequence.TSeqTSeq_seqtype">
	<remarks/>
</member><member name="F:EntrezAPI.Sequence.TSeqTSeq_seqtypeValue.nucleotide">
	<remarks/>
</member><member name="F:EntrezAPI.Sequence.TSeqTSeq_seqtypeValue.protein">
	<remarks/>
</member><member name="T:EntrezAPI.Sequence.TSeqTSeq_seqtypeValue">
	<remarks/>
</member><member name="P:EntrezAPI.Sequence.GBSet.GBSeq">
	<remarks/>
</member><member name="T:EntrezAPI.Sequence.GBSet">
	<remarks/>
</member><member name="P:EntrezAPI.Sequence.GBSeq.GBSeq_locus">
	<remarks/>
</member><member name="P:EntrezAPI.Sequence.GBSeq.GBSeq_length">
	<remarks/>
</member><member name="P:EntrezAPI.Sequence.GBSeq.GBSeq_strandedness">
	<remarks/>
</member><member name="P:EntrezAPI.Sequence.GBSeq.GBSeq_moltype">
	<remarks/>
</member><member name="P:EntrezAPI.Sequence.GBSeq.GBSeq_topology">
	<remarks/>
</member><member name="P:EntrezAPI.Sequence.GBSeq.GBSeq_division">
	<remarks/>
</member><member name="P:EntrezAPI.Sequence.GBSeq.GBSeq_updatedate">
	<remarks/>
</member><member name="P:EntrezAPI.Sequence.GBSeq.GBSeq_createdate">
	<remarks/>
</member><member name="P:EntrezAPI.Sequence.GBSeq.GBSeq_updaterelease">
	<remarks/>
</member><member name="P:EntrezAPI.Sequence.GBSeq.GBSeq_createrelease">
	<remarks/>
</member><member name="P:EntrezAPI.Sequence.GBSeq.GBSeq_definition">
	<remarks/>
</member><member name="P:EntrezAPI.Sequence.GBSeq.GBSeq_primaryaccession">
	<remarks/>
</member><member name="P:EntrezAPI.Sequence.GBSeq.GBSeq_entryversion">
	<remarks/>
</member><member name="P:EntrezAPI.Sequence.GBSeq.GBSeq_accessionversion">
	<remarks/>
</member><member name="P:EntrezAPI.Sequence.GBSeq.GBSeq_otherseqids">
	<remarks/>
</member><member name="P:EntrezAPI.Sequence.GBSeq.GBSeq_secondaryaccessions">
	<remarks/>
</member><member name="P:EntrezAPI.Sequence.GBSeq.GBSeq_project">
	<remarks/>
</member><member name="P:EntrezAPI.Sequence.GBSeq.GBSeq_keywords">
	<remarks/>
</member><member name="P:EntrezAPI.Sequence.GBSeq.GBSeq_segment">
	<remarks/>
</member><member name="P:EntrezAPI.Sequence.GBSeq.GBSeq_source">
	<remarks/>
</member><member name="P:EntrezAPI.Sequence.GBSeq.GBSeq_organism">
	<remarks/>
</member><member name="P:EntrezAPI.Sequence.GBSeq.GBSeq_taxonomy">
	<remarks/>
</member><member name="P:EntrezAPI.Sequence.GBSeq.GBSeq_references">
	<remarks/>
</member><member name="P:EntrezAPI.Sequence.GBSeq.GBSeq_comment">
	<remarks/>
</member><member name="P:EntrezAPI.Sequence.GBSeq.GBSeq_tagset">
	<remarks/>
</member><member name="P:EntrezAPI.Sequence.GBSeq.GBSeq_primary">
	<remarks/>
</member><member name="P:EntrezAPI.Sequence.GBSeq.GBSeq_sourcedb">
	<remarks/>
</member><member name="P:EntrezAPI.Sequence.GBSeq.GBSeq_databasereference">
	<remarks/>
</member><member name="P:EntrezAPI.Sequence.GBSeq.GBSeq_featuretable">
	<remarks/>
</member><member name="P:EntrezAPI.Sequence.GBSeq.GBSeq_sequence">
	<remarks/>
</member><member name="P:EntrezAPI.Sequence.GBSeq.GBSeq_contig">
	<remarks/>
</member><member name="T:EntrezAPI.Sequence.GBSeq">
	<remarks/>
</member><member name="P:EntrezAPI.Sequence.GBSeqGBSeq_otherseqids.GBSeqid">
	<remarks/>
</member><member name="T:EntrezAPI.Sequence.GBSeqGBSeq_otherseqids">
	<remarks/>
</member><member name="P:EntrezAPI.Sequence.GBSeqGBSeq_secondaryaccessions.GBSecondaryaccn">
	<remarks/>
</member><member name="T:EntrezAPI.Sequence.GBSeqGBSeq_secondaryaccessions">
	<remarks/>
</member><member name="P:EntrezAPI.Sequence.GBSeqGBSeq_keywords.GBKeyword">
	<remarks/>
</member><member name="T:EntrezAPI.Sequence.GBSeqGBSeq_keywords">
	<remarks/>
</member><member name="P:EntrezAPI.Sequence.GBSeqGBSeq_references.GBReference">
	<remarks/>
</member><member name="T:EntrezAPI.Sequence.GBSeqGBSeq_references">
	<remarks/>
</member><member name="P:EntrezAPI.Sequence.GBReference.GBReference_reference">
	<remarks/>
</member><member name="P:EntrezAPI.Sequence.GBReference.GBReference_position">
	<remarks/>
</member><member name="P:EntrezAPI.Sequence.GBReference.GBReference_authors">
	<remarks/>
</member><member name="P:EntrezAPI.Sequence.GBReference.GBReference_consortium">
	<remarks/>
</member><member name="P:EntrezAPI.Sequence.GBReference.GBReference_title">
	<remarks/>
</member><member name="P:EntrezAPI.Sequence.GBReference.GBReference_journal">
	<remarks/>
</member><member name="P:EntrezAPI.Sequence.GBReference.GBReference_xref">
	<remarks/>
</member><member name="P:EntrezAPI.Sequence.GBReference.GBReference_pubmed">
	<remarks/>
</member><member name="P:EntrezAPI.Sequence.GBReference.GBReference_remark">
	<remarks/>
</member><member name="T:EntrezAPI.Sequence.GBReference">
	<remarks/>
</member><member name="P:EntrezAPI.Sequence.GBReferenceGBReference_authors.GBAuthor">
	<remarks/>
</member><member name="T:EntrezAPI.Sequence.GBReferenceGBReference_authors">
	<remarks/>
</member><member name="P:EntrezAPI.Sequence.GBReferenceGBReference_xref.GBXref">
	<remarks/>
</member><member name="T:EntrezAPI.Sequence.GBReferenceGBReference_xref">
	<remarks/>
</member><member name="P:EntrezAPI.Sequence.GBXref.GBXref_dbname">
	<remarks/>
</member><member name="P:EntrezAPI.Sequence.GBXref.GBXref_id">
	<remarks/>
</member><member name="T:EntrezAPI.Sequence.GBXref">
	<remarks/>
</member><member name="P:EntrezAPI.Sequence.GBSeqGBSeq_tagset.GBTagset">
	<remarks/>
</member><member name="T:EntrezAPI.Sequence.GBSeqGBSeq_tagset">
	<remarks/>
</member><member name="P:EntrezAPI.Sequence.GBTagset.GBTagset_authority">
	<remarks/>
</member><member name="P:EntrezAPI.Sequence.GBTagset.GBTagset_version">
	<remarks/>
</member><member name="P:EntrezAPI.Sequence.GBTagset.GBTagset_url">
	<remarks/>
</member><member name="P:EntrezAPI.Sequence.GBTagset.GBTagset_tags">
	<remarks/>
</member><member name="T:EntrezAPI.Sequence.GBTagset">
	<remarks/>
</member><member name="P:EntrezAPI.Sequence.GBTagsetGBTagset_tags.GBTags">
	<remarks/>
</member><member name="T:EntrezAPI.Sequence.GBTagsetGBTagset_tags">
	<remarks/>
</member><member name="P:EntrezAPI.Sequence.GBTags.GBTag">
	<remarks/>
</member><member name="T:EntrezAPI.Sequence.GBTags">
	<remarks/>
</member><member name="P:EntrezAPI.Sequence.GBTag.GBTag_name">
	<remarks/>
</member><member name="P:EntrezAPI.Sequence.GBTag.GBTag_value">
	<remarks/>
</member><member name="P:EntrezAPI.Sequence.GBTag.GBTag_unit">
	<remarks/>
</member><member name="T:EntrezAPI.Sequence.GBTag">
	<remarks/>
</member><member name="P:EntrezAPI.Sequence.GBSeqGBSeq_featuretable.GBFeature">
	<remarks/>
</member><member name="T:EntrezAPI.Sequence.GBSeqGBSeq_featuretable">
	<remarks/>
</member><member name="P:EntrezAPI.Sequence.GBFeature.GBFeature_key">
	<remarks/>
</member><member name="P:EntrezAPI.Sequence.GBFeature.GBFeature_location">
	<remarks/>
</member><member name="P:EntrezAPI.Sequence.GBFeature.GBFeature_intervals">
	<remarks/>
</member><member name="P:EntrezAPI.Sequence.GBFeature.GBFeature_operator">
	<remarks/>
</member><member name="P:EntrezAPI.Sequence.GBFeature.GBFeature_partial5">
	<remarks/>
</member><member name="P:EntrezAPI.Sequence.GBFeature.GBFeature_partial3">
	<remarks/>
</member><member name="P:EntrezAPI.Sequence.GBFeature.GBFeature_quals">
	<remarks/>
</member><member name="T:EntrezAPI.Sequence.GBFeature">
	<remarks/>
</member><member name="P:EntrezAPI.Sequence.GBFeatureGBFeature_intervals.GBInterval">
	<remarks/>
</member><member name="T:EntrezAPI.Sequence.GBFeatureGBFeature_intervals">
	<remarks/>
</member><member name="P:EntrezAPI.Sequence.GBInterval.GBInterval_from">
	<remarks/>
</member><member name="P:EntrezAPI.Sequence.GBInterval.GBInterval_to">
	<remarks/>
</member><member name="P:EntrezAPI.Sequence.GBInterval.GBInterval_point">
	<remarks/>
</member><member name="P:EntrezAPI.Sequence.GBInterval.GBInterval_iscomp">
	<remarks/>
</member><member name="P:EntrezAPI.Sequence.GBInterval.GBInterval_interbp">
	<remarks/>
</member><member name="P:EntrezAPI.Sequence.GBInterval.GBInterval_accession">
	<remarks/>
</member><member name="T:EntrezAPI.Sequence.GBInterval">
	<remarks/>
</member><member name="P:EntrezAPI.Sequence.GBIntervalGBInterval_iscomp.value">
	<remarks/>
</member><member name="T:EntrezAPI.Sequence.GBIntervalGBInterval_iscomp">
	<remarks/>
</member><member name="F:EntrezAPI.Sequence.GBIntervalGBInterval_iscompValue.true">
	<remarks/>
</member><member name="F:EntrezAPI.Sequence.GBIntervalGBInterval_iscompValue.false">
	<remarks/>
</member><member name="T:EntrezAPI.Sequence.GBIntervalGBInterval_iscompValue">
	<remarks/>
</member><member name="P:EntrezAPI.Sequence.GBIntervalGBInterval_interbp.value">
	<remarks/>
</member><member name="T:EntrezAPI.Sequence.GBIntervalGBInterval_interbp">
	<remarks/>
</member><member name="F:EntrezAPI.Sequence.GBIntervalGBInterval_interbpValue.true">
	<remarks/>
</member><member name="F:EntrezAPI.Sequence.GBIntervalGBInterval_interbpValue.false">
	<remarks/>
</member><member name="T:EntrezAPI.Sequence.GBIntervalGBInterval_interbpValue">
	<remarks/>
</member><member name="P:EntrezAPI.Sequence.GBFeatureGBFeature_partial5.value">
	<remarks/>
</member><member name="T:EntrezAPI.Sequence.GBFeatureGBFeature_partial5">
	<remarks/>
</member><member name="F:EntrezAPI.Sequence.GBFeatureGBFeature_partial5Value.true">
	<remarks/>
</member><member name="F:EntrezAPI.Sequence.GBFeatureGBFeature_partial5Value.false">
	<remarks/>
</member><member name="T:EntrezAPI.Sequence.GBFeatureGBFeature_partial5Value">
	<remarks/>
</member><member name="P:EntrezAPI.Sequence.GBFeatureGBFeature_partial3.value">
	<remarks/>
</member><member name="T:EntrezAPI.Sequence.GBFeatureGBFeature_partial3">
	<remarks/>
</member><member name="F:EntrezAPI.Sequence.GBFeatureGBFeature_partial3Value.true">
	<remarks/>
</member><member name="F:EntrezAPI.Sequence.GBFeatureGBFeature_partial3Value.false">
	<remarks/>
</member><member name="T:EntrezAPI.Sequence.GBFeatureGBFeature_partial3Value">
	<remarks/>
</member><member name="P:EntrezAPI.Sequence.GBFeatureGBFeature_quals.GBQualifier">
	<remarks/>
</member><member name="T:EntrezAPI.Sequence.GBFeatureGBFeature_quals">
	<remarks/>
</member><member name="P:EntrezAPI.Sequence.GBQualifier.GBQualifier_name">
	<remarks/>
</member><member name="P:EntrezAPI.Sequence.GBQualifier.GBQualifier_value">
	<remarks/>
</member><member name="T:EntrezAPI.Sequence.GBQualifier">
	<remarks/>
</member><member name="P:EntrezAPI.Sequence.INSDSet.INSDSeq">
	<remarks/>
</member><member name="T:EntrezAPI.Sequence.INSDSet">
	<remarks/>
</member><member name="P:EntrezAPI.Sequence.INSDSeq.INSDSeq_locus">
	<remarks/>
</member><member name="P:EntrezAPI.Sequence.INSDSeq.INSDSeq_length">
	<remarks/>
</member><member name="P:EntrezAPI.Sequence.INSDSeq.INSDSeq_strandedness">
	<remarks/>
</member><member name="P:EntrezAPI.Sequence.INSDSeq.INSDSeq_moltype">
	<remarks/>
</member><member name="P:EntrezAPI.Sequence.INSDSeq.INSDSeq_topology">
	<remarks/>
</member><member name="P:EntrezAPI.Sequence.INSDSeq.INSDSeq_division">
	<remarks/>
</member><member name="P:EntrezAPI.Sequence.INSDSeq.INSDSeq_updatedate">
	<remarks/>
</member><member name="P:EntrezAPI.Sequence.INSDSeq.INSDSeq_createdate">
	<remarks/>
</member><member name="P:EntrezAPI.Sequence.INSDSeq.INSDSeq_updaterelease">
	<remarks/>
</member><member name="P:EntrezAPI.Sequence.INSDSeq.INSDSeq_createrelease">
	<remarks/>
</member><member name="P:EntrezAPI.Sequence.INSDSeq.INSDSeq_definition">
	<remarks/>
</member><member name="P:EntrezAPI.Sequence.INSDSeq.INSDSeq_primaryaccession">
	<remarks/>
</member><member name="P:EntrezAPI.Sequence.INSDSeq.INSDSeq_entryversion">
	<remarks/>
</member><member name="P:EntrezAPI.Sequence.INSDSeq.INSDSeq_accessionversion">
	<remarks/>
</member><member name="P:EntrezAPI.Sequence.INSDSeq.INSDSeq_otherseqids">
	<remarks/>
</member><member name="P:EntrezAPI.Sequence.INSDSeq.INSDSeq_secondaryaccessions">
	<remarks/>
</member><member name="P:EntrezAPI.Sequence.INSDSeq.INSDSeq_project">
	<remarks/>
</member><member name="P:EntrezAPI.Sequence.INSDSeq.INSDSeq_keywords">
	<remarks/>
</member><member name="P:EntrezAPI.Sequence.INSDSeq.INSDSeq_segment">
	<remarks/>
</member><member name="P:EntrezAPI.Sequence.INSDSeq.INSDSeq_source">
	<remarks/>
</member><member name="P:EntrezAPI.Sequence.INSDSeq.INSDSeq_organism">
	<remarks/>
</member><member name="P:EntrezAPI.Sequence.INSDSeq.INSDSeq_taxonomy">
	<remarks/>
</member><member name="P:EntrezAPI.Sequence.INSDSeq.INSDSeq_references">
	<remarks/>
</member><member name="P:EntrezAPI.Sequence.INSDSeq.INSDSeq_comment">
	<remarks/>
</member><member name="P:EntrezAPI.Sequence.INSDSeq.INSDSeq_tagset">
	<remarks/>
</member><member name="P:EntrezAPI.Sequence.INSDSeq.INSDSeq_primary">
	<remarks/>
</member><member name="P:EntrezAPI.Sequence.INSDSeq.INSDSeq_sourcedb">
	<remarks/>
</member><member name="P:EntrezAPI.Sequence.INSDSeq.INSDSeq_databasereference">
	<remarks/>
</member><member name="P:EntrezAPI.Sequence.INSDSeq.INSDSeq_featuretable">
	<remarks/>
</member><member name="P:EntrezAPI.Sequence.INSDSeq.INSDSeq_sequence">
	<remarks/>
</member><member name="P:EntrezAPI.Sequence.INSDSeq.INSDSeq_contig">
	<remarks/>
</member><member name="T:EntrezAPI.Sequence.INSDSeq">
	<remarks/>
</member><member name="P:EntrezAPI.Sequence.INSDSeqINSDSeq_otherseqids.INSDSeqid">
	<remarks/>
</member><member name="T:EntrezAPI.Sequence.INSDSeqINSDSeq_otherseqids">
	<remarks/>
</member><member name="P:EntrezAPI.Sequence.INSDSeqINSDSeq_secondaryaccessions.INSDSecondaryaccn">
	<remarks/>
</member><member name="T:EntrezAPI.Sequence.INSDSeqINSDSeq_secondaryaccessions">
	<remarks/>
</member><member name="P:EntrezAPI.Sequence.INSDSeqINSDSeq_keywords.INSDKeyword">
	<remarks/>
</member><member name="T:EntrezAPI.Sequence.INSDSeqINSDSeq_keywords">
	<remarks/>
</member><member name="P:EntrezAPI.Sequence.INSDSeqINSDSeq_references.INSDReference">
	<remarks/>
</member><member name="T:EntrezAPI.Sequence.INSDSeqINSDSeq_references">
	<remarks/>
</member><member name="P:EntrezAPI.Sequence.INSDReference.INSDReference_reference">
	<remarks/>
</member><member name="P:EntrezAPI.Sequence.INSDReference.INSDReference_position">
	<remarks/>
</member><member name="P:EntrezAPI.Sequence.INSDReference.INSDReference_authors">
	<remarks/>
</member><member name="P:EntrezAPI.Sequence.INSDReference.INSDReference_consortium">
	<remarks/>
</member><member name="P:EntrezAPI.Sequence.INSDReference.INSDReference_title">
	<remarks/>
</member><member name="P:EntrezAPI.Sequence.INSDReference.INSDReference_journal">
	<remarks/>
</member><member name="P:EntrezAPI.Sequence.INSDReference.INSDReference_xref">
	<remarks/>
</member><member name="P:EntrezAPI.Sequence.INSDReference.INSDReference_pubmed">
	<remarks/>
</member><member name="P:EntrezAPI.Sequence.INSDReference.INSDReference_remark">
	<remarks/>
</member><member name="T:EntrezAPI.Sequence.INSDReference">
	<remarks/>
</member><member name="P:EntrezAPI.Sequence.INSDReferenceINSDReference_authors.INSDAuthor">
	<remarks/>
</member><member name="T:EntrezAPI.Sequence.INSDReferenceINSDReference_authors">
	<remarks/>
</member><member name="P:EntrezAPI.Sequence.INSDReferenceINSDReference_xref.INSDXref">
	<remarks/>
</member><member name="T:EntrezAPI.Sequence.INSDReferenceINSDReference_xref">
	<remarks/>
</member><member name="P:EntrezAPI.Sequence.INSDXref.INSDXref_dbname">
	<remarks/>
</member><member name="P:EntrezAPI.Sequence.INSDXref.INSDXref_id">
	<remarks/>
</member><member name="T:EntrezAPI.Sequence.INSDXref">
	<remarks/>
</member><member name="P:EntrezAPI.Sequence.INSDSeqINSDSeq_tagset.INSDTagset">
	<remarks/>
</member><member name="T:EntrezAPI.Sequence.INSDSeqINSDSeq_tagset">
	<remarks/>
</member><member name="P:EntrezAPI.Sequence.INSDTagset.INSDTagset_authority">
	<remarks/>
</member><member name="P:EntrezAPI.Sequence.INSDTagset.INSDTagset_version">
	<remarks/>
</member><member name="P:EntrezAPI.Sequence.INSDTagset.INSDTagset_url">
	<remarks/>
</member><member name="P:EntrezAPI.Sequence.INSDTagset.INSDTagset_tags">
	<remarks/>
</member><member name="T:EntrezAPI.Sequence.INSDTagset">
	<remarks/>
</member><member name="P:EntrezAPI.Sequence.INSDTagsetINSDTagset_tags.INSDTags">
	<remarks/>
</member><member name="T:EntrezAPI.Sequence.INSDTagsetINSDTagset_tags">
	<remarks/>
</member><member name="P:EntrezAPI.Sequence.INSDTags.INSDTag">
	<remarks/>
</member><member name="T:EntrezAPI.Sequence.INSDTags">
	<remarks/>
</member><member name="P:EntrezAPI.Sequence.INSDTag.INSDTag_name">
	<remarks/>
</member><member name="P:EntrezAPI.Sequence.INSDTag.INSDTag_value">
	<remarks/>
</member><member name="P:EntrezAPI.Sequence.INSDTag.INSDTag_unit">
	<remarks/>
</member><member name="T:EntrezAPI.Sequence.INSDTag">
	<remarks/>
</member><member name="P:EntrezAPI.Sequence.INSDSeqINSDSeq_featuretable.INSDFeature">
	<remarks/>
</member><member name="T:EntrezAPI.Sequence.INSDSeqINSDSeq_featuretable">
	<remarks/>
</member><member name="P:EntrezAPI.Sequence.INSDFeature.INSDFeature_key">
	<remarks/>
</member><member name="P:EntrezAPI.Sequence.INSDFeature.INSDFeature_location">
	<remarks/>
</member><member name="P:EntrezAPI.Sequence.INSDFeature.INSDFeature_intervals">
	<remarks/>
</member><member name="P:EntrezAPI.Sequence.INSDFeature.INSDFeature_operator">
	<remarks/>
</member><member name="P:EntrezAPI.Sequence.INSDFeature.INSDFeature_partial5">
	<remarks/>
</member><member name="P:EntrezAPI.Sequence.INSDFeature.INSDFeature_partial3">
	<remarks/>
</member><member name="P:EntrezAPI.Sequence.INSDFeature.INSDFeature_quals">
	<remarks/>
</member><member name="T:EntrezAPI.Sequence.INSDFeature">
	<remarks/>
</member><member name="P:EntrezAPI.Sequence.INSDFeatureINSDFeature_intervals.INSDInterval">
	<remarks/>
</member><member name="T:EntrezAPI.Sequence.INSDFeatureINSDFeature_intervals">
	<remarks/>
</member><member name="P:EntrezAPI.Sequence.INSDInterval.INSDInterval_from">
	<remarks/>
</member><member name="P:EntrezAPI.Sequence.INSDInterval.INSDInterval_to">
	<remarks/>
</member><member name="P:EntrezAPI.Sequence.INSDInterval.INSDInterval_point">
	<remarks/>
</member><member name="P:EntrezAPI.Sequence.INSDInterval.INSDInterval_iscomp">
	<remarks/>
</member><member name="P:EntrezAPI.Sequence.INSDInterval.INSDInterval_interbp">
	<remarks/>
</member><member name="P:EntrezAPI.Sequence.INSDInterval.INSDInterval_accession">
	<remarks/>
</member><member name="T:EntrezAPI.Sequence.INSDInterval">
	<remarks/>
</member><member name="P:EntrezAPI.Sequence.INSDIntervalINSDInterval_iscomp.value">
	<remarks/>
</member><member name="T:EntrezAPI.Sequence.INSDIntervalINSDInterval_iscomp">
	<remarks/>
</member><member name="F:EntrezAPI.Sequence.INSDIntervalINSDInterval_iscompValue.true">
	<remarks/>
</member><member name="F:EntrezAPI.Sequence.INSDIntervalINSDInterval_iscompValue.false">
	<remarks/>
</member><member name="T:EntrezAPI.Sequence.INSDIntervalINSDInterval_iscompValue">
	<remarks/>
</member><member name="P:EntrezAPI.Sequence.INSDIntervalINSDInterval_interbp.value">
	<remarks/>
</member><member name="T:EntrezAPI.Sequence.INSDIntervalINSDInterval_interbp">
	<remarks/>
</member><member name="F:EntrezAPI.Sequence.INSDIntervalINSDInterval_interbpValue.true">
	<remarks/>
</member><member name="F:EntrezAPI.Sequence.INSDIntervalINSDInterval_interbpValue.false">
	<remarks/>
</member><member name="T:EntrezAPI.Sequence.INSDIntervalINSDInterval_interbpValue">
	<remarks/>
</member><member name="P:EntrezAPI.Sequence.INSDFeatureINSDFeature_partial5.value">
	<remarks/>
</member><member name="T:EntrezAPI.Sequence.INSDFeatureINSDFeature_partial5">
	<remarks/>
</member><member name="F:EntrezAPI.Sequence.INSDFeatureINSDFeature_partial5Value.true">
	<remarks/>
</member><member name="F:EntrezAPI.Sequence.INSDFeatureINSDFeature_partial5Value.false">
	<remarks/>
</member><member name="T:EntrezAPI.Sequence.INSDFeatureINSDFeature_partial5Value">
	<remarks/>
</member><member name="P:EntrezAPI.Sequence.INSDFeatureINSDFeature_partial3.value">
	<remarks/>
</member><member name="T:EntrezAPI.Sequence.INSDFeatureINSDFeature_partial3">
	<remarks/>
</member><member name="F:EntrezAPI.Sequence.INSDFeatureINSDFeature_partial3Value.true">
	<remarks/>
</member><member name="F:EntrezAPI.Sequence.INSDFeatureINSDFeature_partial3Value.false">
	<remarks/>
</member><member name="T:EntrezAPI.Sequence.INSDFeatureINSDFeature_partial3Value">
	<remarks/>
</member><member name="P:EntrezAPI.Sequence.INSDFeatureINSDFeature_quals.INSDQualifier">
	<remarks/>
</member><member name="T:EntrezAPI.Sequence.INSDFeatureINSDFeature_quals">
	<remarks/>
</member><member name="P:EntrezAPI.Sequence.INSDQualifier.INSDQualifier_name">
	<remarks/>
</member><member name="P:EntrezAPI.Sequence.INSDQualifier.INSDQualifier_value">
	<remarks/>
</member><member name="T:EntrezAPI.Sequence.INSDQualifier">
	<remarks/>
</member><member name="F:EntrezAPI.EnvInfo.WebEnv">
	<summary>
 The Web environment - a string returned by EUtils
 </summary>
	<remarks></remarks>
</member><member name="F:EntrezAPI.EnvInfo.QueryKey">
	<summary>
 The Query key - a string returned by EUtils
 </summary>
	<remarks></remarks>
</member><member name="M:EntrezAPI.EnvInfo.#ctor(System.String,System.String)">
	<summary>
 Initializes a new instance, using a Web environment and Query key values returned from a previous eUtils function call, such as
 <see cref="M:EntrezAPI.Entrez.Search(System.String,System.String,System.Boolean,System.Int32,System.String,System.Boolean,System.String[]@,System.Int32@,EntrezAPI.EnvInfo)"/> or <see cref="M:EntrezAPI.Entrez.Post(System.String,System.String)"/>.
 </summary>
	<param name="wbEnv">A string that specifies the Web Environment</param>
	<param name="Qkey">The Query Key</param>
	<remarks></remarks>
</member><member name="T:EntrezAPI.EnvInfo">
	<summary>
 The Entrez services utilize caching, and two calls - Post and Search - store a set of IDs on the History Server
 that can be accessed subsequently (especially for Search) without submitting them again. To reuse them, the calls
 return a handle to an "Environment" , which can be reused in a subsequent call to 
  to improve performance. In the API the handle consists of an environment
 and a QueryKey, which are combined here since they are always used together.
 </summary>
	<remarks></remarks>
</member><member name="F:EntrezAPI.Extract_Options.None">
	<summary>Unique values are generated, no other output is created</summary>
</member><member name="F:EntrezAPI.Extract_Options.Frequency">
	<summary>Additionally, an integer representing the frequency (how often the value occurs in the dataset) is created</summary>
</member><member name="F:EntrezAPI.Extract_Options.IDs_Unsorted">
	<summary>Additionally, each unique value is accompanied by an integer, starting from 1. This is useful if you need to import string 
 values into a database, and assign them unique identifiers </summary>
</member><member name="F:EntrezAPI.Extract_Options.IDs_Sorted">
	<summary>Similar to the previous, except that the values are sorted. Due to a bug in the .NET class used for this purpose (SortedDictionary)
 the values appear in descending order, so that the final value is 1.</summary>
</member><member name="T:EntrezAPI.Extract_Options">
	<summary>
 Used to specify the ExtOption parameter of <see cref="M:EntrezAPI.Entrez.ExtractInfo(System.String,System.String,System.String,System.String,System.Boolean,EntrezAPI.Extract_Options)"/> to control the output when unique values need to be retrieved.
 </summary>
	<remarks></remarks>
</member><member name="F:EntrezAPI.NameType.Accession">
	<summary>The input consists of Gene Accession Numbers</summary>
</member><member name="F:EntrezAPI.NameType.Symbol">
	<summary>The input consists of Gene symbols</summary>
</member><member name="T:EntrezAPI.NameType">
	<summary>
 This enumeration allows one to supply a query containing all names of a particular type - e.g., accession, symbol.
 </summary>
	<remarks></remarks>
</member><member name="F:EntrezAPI.Sequence_Summary.ID">
	<summary>GenInfo ID</summary>
</member><member name="F:EntrezAPI.Sequence_Summary.Locus">
	<summary>The associated gene locus</summary>
</member><member name="F:EntrezAPI.Sequence_Summary.Organism">
	<summary>The organism from which the sequence originates</summary>
</member><member name="F:EntrezAPI.Sequence_Summary.Definition">
	<summary>A descriptive string defining the sequence</summary>
</member><member name="F:EntrezAPI.Gene_summary.ID">
	<summary>The Gene ID</summary>
</member><member name="F:EntrezAPI.Gene_summary.LocusName">
	<summary>The name of the genetic locus from where the sequence originates, if known</summary>
</member><member name="F:EntrezAPI.Gene_summary.Description">
	<summary>The organism from which the sequence originates</summary>
</member><member name="F:EntrezAPI.Gene_summary.Maplocation">
	<summary>The chromosomal map location (for higher organisms)</summary>
</member><member name="F:EntrezAPI.Gene_summary.Organism">
	<summary>The organism from which the sequence originates</summary>
</member><member name="M:EntrezAPI.Gene_summary.Save(System.IO.StreamWriter)">
	<summary>
 Saves the contents of a structure to a text file  in delimited format
 </summary>
	<param name="TxtOut">Handle to an output file</param>
	<remarks></remarks>
</member><member name="M:EntrezAPI.Gene_summary.WriteHeader(System.IO.StreamWriter)">
	<summary>
 Writes a column header - executed before a call to Save, above. 
 This facilitates import into a relational structure.
 </summary>
	<param name="TxtOut">Handle to an output file</param>
	<remarks></remarks>
</member><member name="T:EntrezAPI.Gene_summary">
	<summary>
 records basic information on a Gene: the GenInfo ID, Locus Name, Description, Map Location and Organism, This information may or may not suffice
 for your needs.
 </summary>
	<remarks></remarks>
</member><member name="M:EntrezAPI.CitDetails.WriteHeader(System.IO.StreamWriter)">
	<summary>
 Writes a column header - executed before a call to Save, above. 
 This facilitates import into a relational structure.
 </summary>
	<param name="TxtOut">Handle to an output file</param>
	<remarks></remarks>
</member><member name="M:EntrezAPI.CitDetails.Save(System.IO.StreamWriter)">
	<summary>
 Saves the contents of a structure to a text file  in delimited format
 </summary>
	<param name="TxtOut">Handle to an output file</param>
</member><member name="T:EntrezAPI.CitDetails">
	<summary>
 Records essential information on a Pubmed citation: PubMed ID, Author List, Journal, Year of Publication, Volume, Issue, Pages, Language.
 Title and Abstract. This information should generally be adequate for most needs.
 </summary>
	<remarks></remarks>
</member><member name="T:EntrezAPI.SummaryItem">
	<summary>
 The GetSummary call gets a summary of an individual document - (citation, protein, gene, etc.) - in two parts, a name
 and content. This is less useful than the information returned by the Entrez eFetch routines
 - the summary info is returned as a set of key-value pairs - but is the only means of
 data extraction supported for most of the databases, which do not support EFetch.
 </summary>
	<remarks>Sometimes, for a particular key-value pair, the value is nested,
 containing a sub-list (typically for textual information). In this case, the value is returned as a large multi-line string,
 Each line has the key,  a tab, the sub-value, followed by a new line.</remarks>
</member><member name="T:EntrezAPI.DocumentSummary">
	<summary>
 The Document Summary is the full set of details in "summary format" - an array of SummaryItem structures.
 </summary>
	<remarks></remarks>
</member><member name="M:EntrezAPI.Entrez.Post(System.String,System.String)">
	<summary>
 posts a set of IDs that will be reused in subsequent operations- to optimize performance
 </summary>
	<param name="Database">Name of the database to be used</param>
	<param name="IDList">The comma-separated ist of IDs to be posted</param>
	<returns>A handle to an Environment, along with a Query Key (a sequentialy ascending number)</returns>
	<remarks></remarks>
</member><member name="M:EntrezAPI.Entrez.SearchToIDs(System.String,System.String,System.String,System.String)">
	<summary>
 The top-level routine that, given a query, a database, and a sort criterion, writes output 
 (a set of IDs matching the criterion) to a text file
 </summary>
	<param name="Database">The Entrez database</param>
	<param name="Term">The query term. This is best composed interactively via the Entrez interface and saved to a database
 if needed to be reused.</param>
	<param name="SortBy">The database-specific column by which the output is to be sorted. For pubmed citations, this is 
 typically "Publication Date"</param>
	<param name="Outfilename">The output file that holds the Ids</param>
	<returns>True or False based on whether the write succeeds</returns>
	<remarks></remarks>
</member><member name="M:EntrezAPI.Entrez.Search(System.String,System.String,System.Boolean,System.Int32,System.String,System.Boolean,System.String[]@,System.Int32@,EntrezAPI.EnvInfo)">
	<summary>
 This is a wrapper around the Entrez SEARCH function. Called by SearchToIDs above.
 It takes a query phrase and optionally returns a list of IDs from the specified database. 
 In either case, it returns an EnvInfo variable that can be used in a subsequent step.
  It also takes the maximum number of IDs to be returned, and returns the number of IDs actually fetched.
 It may reuse a previously set EnvInfo variable.
 </summary>
	<param name="Database">The name of the database to be accessed</param>
	<param name="term">The query term</param>
	<param name="FetchIDs">Whether IDs should be fetched</param>
	<param name="MaxNumIDs">The maximum number of IDs to be returned, if fetchIDs is true</param>
	<param name="SortBy">How the results should be sorted - typically SortByDate</param>
	<param name="UseHistory">If True, History of previous searches should be used. Use true to use history server.</param>
	<param name="NumHits">The total number of hits that actually matched the query</param>
	<param name="IDs">The IDs to be returned, if FetchIDs is true</param>
	<param name="EnvIn">A previously set Environment handle. This allows us to combine search terms with previous IDs
 stored on the history server</param>
	<returns>A handle to the Environment, for reuse</returns>
	<remarks>Note that you can use both an Env as well as a search filter to restrict the previously fetched IDs</remarks>
</member><member name="M:EntrezAPI.Entrez.GetLinkResult(System.String,System.String,System.String[]@,EntrezAPI.EnvInfo,System.String,System.String,System.String)">
	<summary>
 The core routine that is called by all Link routines. 
 </summary>
	<param name="SourceDB">The name of the source Entrez database</param>
	<param name="DestinationDB">The name of the destination Entrez database. 
 May be the same as the source (for linkout info or neighbors)</param>
	<param name="IDList">A list of IDs in the source database, whose links are to be found.</param>
	<param name="EnvIn">An EnvInfo parameter, which allows repeated calls.</param>
	<param name="Cmd">A command string - </param>
	<param name="LinkName">Allows sub-specification of command information. At least 50 different types of Linkname are provided,
 but these are documented only briefly, without examples. </param>
	<param name="QueryFilter">Valid only if the Source and Destination databases are the same, and the command is neighbor - otherwise
 is set to blank in the interface -  eUtils ignores it </param>
	<returns>A handle to a LinkResult. It is up to the caller to retrieve information from this.</returns>
	<remarks></remarks>
</member><member name="M:EntrezAPI.Entrez.GetLinksExtracted(System.String,System.String,System.String[]@,EntrezAPI.EnvInfo,System.Boolean,System.String,System.String,System.String)">
	<summary>
 The  routine called by GetLinks. It processes a slice of IDs at a time and returns the links.
 Slicing the input is necessary, because the output can be voluminous and cause run-time errors.
 </summary>
	<param name="SourceDB">The name of the source database</param>
	<param name="DestinationDB">The name of the destination database</param>
	<param name="IDList">The IDs whose links are to be determined</param>
	<param name="FetchIDs">Whether IDs are to be returned</param>
	<param name="EnvIn">an envInfo variable</param>
	<param name="Cmd">A string that is used when source and destination databases are identical. See the eUtils documentation for details</param>
	<param name="LinkName">A string that is used to retrieve particular types of data. The list of linknames can get very numerous, and
 our experienc is that you may not need to specify linkname at all except in exceptional circumstances. 
 See the eUtils documentation for details</param>
	<param name="QueryFilter">Valid only if the Source and Destination databases are the same, and the command is neighbor - otherwise
 is set to blank in the interface -  eUtils ignores it </param>
	<returns>A 2-D jagged array</returns>
	<remarks></remarks>
</member><member name="M:EntrezAPI.Entrez.GetLinks(System.String,System.String,System.String[]@,EntrezAPI.EnvInfo,System.String,System.String,System.String,System.Boolean)">
	<summary>
 This function takes a set of IDs that relate to one database, and returns linked IDs from another database.
 For example, it can be used to Checkfor the existence 
 of an external or Related Articles link from a list of 
 one or more primary IDs;  retrieves IDs and relevancy scores for links to 
 Entrez databases or Related Articles; creates a hyperlink to the primary 
 LinkOut provider for a specific ID and database, or lists LinkOut URLs and 
 attributes for multiple IDs. 
 You can use either a previous Environment variable, or a set of IDs.
 </summary>
	<param name="SourceDB">The name of the source database</param>
	<param name="DestinationDB">The name of the destination database</param>
	<param name="IDList">A string array used for both input, as well as output (if EnvIn is used). </param>
	<param name="EnvIn">a previously used handle to an Environment, to use history server.</param>
	<param name="FetchIDs">If true, use the history server and return the Source IDs.</param>
	<param name="Cmd">A string that is used when source and destination databases are identical. See the eUtils documentation for details</param>
	<param name="LinkName">A string that is used to retrieve particular types of data. The list of linknames can get very numerous, and
 our experienc is that you may not need to specify linkname at all except in exceptional circumstances. 
 See the eUtils documentation for details</param>
	<param name="QueryFilter">Valid only if the Source and Destination databases are the same, and the command is neighbor - otherwise
 is set to blank in the interface -  eUtils ignores it </param>
	<returns>A 2D jagged array of Ids - the 1st dimension corresponds to the input IDs, the 2nd to the links for each
 input ID.</returns>
	<remarks>While NCBI allows a single ID element to contain a comma-delimited string, it is best
 if each element contains a single ID only, to avoid confusion when the links are fetched back. The only circumstance
 that I can think of where a comma-delim list would be useful is if you are searching for multiple alternatives, and
 you want a set of links for the entire family of IDs without caring which link corresponds to which source ID in the
 list.
 Note that an ID List must be specified. If you rely only on the environment, then the receiving message buffer can 
 be overwhelmed, especially if the previous query matched a lot of records.
 May eventually need to develop a version where the IDList can be longer than the recommended 600 elements.
 </remarks>
</member><member name="M:EntrezAPI.Entrez.WriteJaggedListToFile(System.String[],System.String[][],System.String)">
	<summary>
 given a source array of IDs, and a jagged array of LInked IDs resulting from a call to the ELink web service
 write the results to a normalized table structure in the form id tab linkedID newline
 </summary>
	<param name="IDs">The Source array of IDs</param>
	<param name="Links">The linked array</param>
	<param name="Outfilename">The output file to be written</param>
	<remarks></remarks>
</member><member name="M:EntrezAPI.Entrez.FilterIDs(System.String,System.String,System.String[],System.String,System.String)">
	<summary>
 Filters a set of IDs from a database by a query term to restrict the result set
 </summary>
	<param name="database">The source database</param>
	<param name="SearchFilter">The filter expression, uses Entrez syntax</param>
	<param name="IDs">A 1-D array of Ids</param>
	<param name="Outfilename">Output file name</param>
	<param name="SortBy">The expression to sort the result </param>
	<remarks></remarks>
</member><member name="M:EntrezAPI.Entrez.FilterIDsFromFile(System.String,System.String,System.String,System.String,System.String)">
	<summary>
 Top-level routine, calls the routine above. Takes a file of Ids, filters it to a smaller output file
 </summary>
	<param name="database">The source database</param>
	<param name="SearchFilter">The filter expression, uses Entrez syntax</param>
	<param name="Inputfilename">Input file name</param>
	<param name="Outputfilename">Output file name</param>
	<param name="SortBy">The expression to sort the result </param>
	<remarks></remarks>
</member><member name="M:EntrezAPI.Entrez.GetAuthorList(EntrezAPI.PubMed.PubmedArticleType@)">
	<summary>
 Gets List of Authors as a delimited string. Article is passed by ref because it is a large struct that contains a 
 lot of baggage
 </summary>
	<param name="Article"></param>
	<returns></returns>
	<remarks></remarks>
</member><member name="M:EntrezAPI.Entrez.GetCitationDetails(EntrezAPI.PubMed.PubmedArticleType@)">
	<summary>
 Gets details of a citation. Article is passed by ref because it is a large struct that contains a 
 lot of baggage
 </summary>
	<param name="Article">The article of interest</param>
	<returns>A citDetails structure</returns>
	<remarks></remarks>
</member><member name="M:EntrezAPI.Entrez.GetChunkString(System.String[]@,System.Int32,System.Int32)">
	<summary>
 Returns a comma-delimited string that contains a maximum of MaxNumElements from the array,
  making sure that array bounds are not exceeded.
 </summary>
	<param name="IDs">A 1-D string array, which should contain a list of IDs</param>
	<param name="StartPos">The first element of the array from which the chunk is to be composed</param>
	<param name="MaxChunkSize">The maximum number of elements in the chunk.</param>
	<returns>A commma-separated string</returns>
	<remarks></remarks>
</member><member name="M:EntrezAPI.Entrez.GetCitInfo(System.Int32,EntrezAPI.PubMed.eUtilsServiceSoapClient,EntrezAPI.PubMed.eFetchRequest)">
	<summary>
 This function was extracted by refactoring from FetchPubMedInfo, because it is called in multiple circumstances.
 It is used to retrieve details of a set of PubMed IDs.
 </summary>
	<param name="NumCitations">The maximum number of citations to be returned.</param>
	<param name="serv">A Soapclient variable</param>
	<param name="req">A request variable</param>
	<returns>A 1-D array of citation details.</returns>
	<remarks>It is possible that the Number of citations returned may be greater than 500, if the Environment
 variable is used in the previous call. In such a case, one may need to call eFetch repeatedly by 
 setting retStart and retMax in chunks of 500, till all citations are loaded. Need to try this out
 with large datasets before seeing if this is necessary.</remarks>
</member><member name="M:EntrezAPI.Entrez.FetchPubMedInfo(System.String,EntrezAPI.EnvInfo,System.Int32)">
	<summary>
 Fetches details of PubMed articles. The list may have been determined by a previous operation that has set
 the Environment, or may be a list supplied directly as a comma-separated list.
 </summary>
	<param name="IDList">Comma-separated list of Pubmed IDs - if Env is used, supply Nothing.</param>
	<param name="Env">An Environment variable set by a previous operation</param>
	<param name="NumCitations">The number of citations to be retrieved. This is useful if a previous operation asked
 for citations to be sorted, e.g., by PublicationDate</param>
	<returns>A 1-D array of Citation Details</returns>
	<remarks>If the list of articles is large, the program breaks up the list into smaller chunks and calls the
 Entrez API function eFetch repeatedly in a loop.</remarks>
</member><member name="M:EntrezAPI.Entrez.PubMedDataFromIdsToFile(System.String,System.String)">
	<summary>
 Takes an input file containing a set of Pubmed IDs, and extracts details to an output text file
 </summary>
	<param name="Infilename">Input file name</param>
	<param name="Outfilename">Output file name</param>
	<remarks></remarks>
</member><member name="M:EntrezAPI.Entrez.GenesToIDFile(System.String,System.String,EntrezAPI.NameType)">
	<summary>
 Extracts gene information on a set of either Symbol Names or Accession numbers to an output file. Top level routine
 </summary>
	<param name="InfileName">input file. One Id per line.</param>
	<param name="Outfilename">Output file</param>
	<param name="GeneInfotype">An enum - either Symbol or Accession</param>
	<remarks></remarks>
</member><member name="M:EntrezAPI.Entrez.ComposeQueryFromGeneSymbolNames(System.String,System.Int32@,System.String)">
	<summary>
 Given a list of Gene Symbols, gets the Gene IDs and the associated description of each. Limits the results to human organisms
 </summary>
	<param name="FilePath">The name  of the file to be read</param>
	<param name="NumItems">The number of items to be written</param>
	<param name="OrganismFilter">an optional organism to filter the list of symbols</param>
	<returns>A query of the form symbol1 OR symbol2 OR symbol3.....</returns>
	<remarks></remarks>
</member><member name="M:EntrezAPI.Entrez.ComposeQueryFromAccessionNumbers(System.String,System.Int32@,System.String)">
	<summary>
 Given a list of Accession Numbers, gets the Gene IDs and the associated description of each. Limits the results to human organisms
 </summary>
	<param name="FilePath">The name  of the file to be read</param>
	<param name="NumItems">The number of items to be written</param>
	<param name="OrganismFilter">an optional organism to filter the list of symbols</param>
	<returns>A query of the form symbol1 OR symbol2 OR symbol3.....</returns>
	<remarks></remarks>
</member><member name="M:EntrezAPI.Entrez.ComposeQueryFromNames(System.String,System.Int32@,System.String,System.String)">
	<summary>
 This is a routine called by both of the above. Given a list of names of a particular type, returns a list of Gene IDs.
 </summary>
	<param name="FilePath">The name  of the file to be read</param>
	<param name="NumItems">The number of items to be written</param>
	<param name="OrganismFilter">an optional organism to filter the list of symbols</param>
	<param name="WhichType">The Type of the Name - e.g., Accession, Symbol, etc. indicated by the string "[xxx]"</param>
	<returns>a query string that is then sent to Genbank</returns>
	<remarks></remarks>
</member><member name="M:EntrezAPI.Entrez.FetchGeneInfo(System.String)">
	<summary>
 Given a list of Gene IDs as a comma-delimited string, gets details of those genes.
 </summary>
	<param name="IDList">Gene IDs</param>
	<returns>Gene Summary Information</returns>
	<remarks>The output should generally be written to a file.</remarks>
</member><member name="M:EntrezAPI.Entrez.GeneDataFromIDsToFile(System.String,System.String)">
	<summary>
 Gets informaton from a set of Geninfo Ids to an output file
 </summary>
	<param name="Infilename">Input file</param>
	<param name="outfilename">Output file</param>
	<remarks></remarks>
</member><member name="M:EntrezAPI.Entrez.SaveGeneData(EntrezAPI.Gene_summary[],System.String)">
	<summary>
 writes gene summary information to a text file
 </summary>
	<param name="seqdata">An array of gene summary information</param>
	<param name="OutputFilename">The text file to which the output is written</param>
	<remarks></remarks>
</member><member name="M:EntrezAPI.Entrez.GetLinkedPubmedIDsFromGeneIDs(System.String[],System.String)">
	<summary>
 Given a set of Gene IDs, returns a set of PubMed IDs as a comma-delimited string
 </summary>
	<param name="IDs">An array of Gene IDs</param>
	<param name="IDFIleName">An output file with the following format - Gene ID, tab, PubMed ID, newline</param>
	<returns>a comma-separated list of PubMed IDs</returns>
	<remarks></remarks>
</member><member name="M:EntrezAPI.Entrez.FetchSeqInfo(System.String)">
	<summary>
 Given a list of genInfo IDs, returns information about the sequences
 </summary>
	<param name="IDList">List of IDs</param>
	<returns>Summary Information</returns>
	<remarks>The output should generally be written to a file. The output is incomplete, meeting only the
 basic needs of the Proteomics program. A lot more 
 information may be desired from a sequence, most notably the sequence itself. May need to create
 additional functions that return everything. </remarks>
</member><member name="M:EntrezAPI.Entrez.filterPubMedIDs(System.String,System.String,System.String)">
	<summary>
 This function takes a list of PubMed IDs and applies a filter to it, to return a reduced number of citations, which are written to a file. 
 </summary>
	<param name="IDList">A broad list of PubMed IDs</param>
	<param name="Outfilename">The text file to which the reduced citation details are to be written</param>
	<param name="SearchFilter">The Filter to be applied</param>
	<remarks></remarks>
</member><member name="M:EntrezAPI.Entrez.GetLinkOutInfo(System.String,System.Boolean)">
	<summary>
 Given a comma-separated list of PubMed IDs, gathers all LinkOut URLs
 </summary>
	<param name="IDList">A comma-separated list of PubMed IDs</param>
	<param name="FetchAll">If False, only the primary Linkout URL is fetched. If True, everything (less useful,
 but this is one way to detect a Pubmed Central Xref. </param>
	<returns>A jagged 2-D array of Linkout URLs, each 1-D component associated with the corresponding Pubmed ID.</returns>
	<remarks>The list of URLs can get pretty large. All of these may not be available 
 to a single institution - e.g., Ovid, Swetwise. to keep the size of the lists manageable, one
 must implement a URL filter in a second pass - only URLs that contain a specified list of domains
 may be preserved, all others discarded. 
 Warning: Does not chunk up IDs into groups of 500 - may fail for a huge list. </remarks>
</member><member name="M:EntrezAPI.Entrez.GetDBList">
	<summary>
 Gets a list of currently available database names - hardly ever used, since the names don't change
 </summary>
	<returns>An array of DB names</returns>
	<remarks></remarks>
</member><member name="M:EntrezAPI.Entrez.GetSummary(System.String,System.String,EntrezAPI.DocumentSummary[]@,EntrezAPI.EnvInfo)">
	<summary>
 Retrieves "summary" information for a set of documents, where you supply either a set of IDs
 or a previously used EnvInfo environment handle. The summary consists of key-value pairs - 
 name and content. The key value pairs are of limited use unless you know the values of the Name 
 attribute. Also, a lot of the attributes are empty, and so you need to eliminate them - the 
 summary information is jagged. One problem is that two critical components - the first author
 and the abstract - are missing (the last author is listed instead.
 </summary>
	<param name="database">the database to be queried</param>
	<param name="IDList">A list of IDs - an alternative to the Environment</param>
	<param name="DocSum">An array of document summary structures</param>
	<param name="Env">An Envinfo handle - to a previously executed search.</param>
	<returns>The number of matches. </returns>
	<remarks>The real problem is the name/value pair structure - you have to know all possible names to get something useful.
 This should be used only for those databases - e.g., the PubChem family - where FETCH libraries have not been created.
 Another issue is that sometimes, the individual "values" are lists with substructure - I have no idea
 as to how nested this substructure is - in PubChem Compound, it is one additional level deep, so that is what I have
 accommodated. Each key-value pair also has a "type" - integer, list, etc. - an enumeration
 but again, other than "List" (for substructure), I'm not sure how useful this is. The summary is returned as an XML 
 structure, which is extremely homogeneous. Other than an ID tag underneath the docsum, each element consists of 
 Item type=xxx name = yyyy value close item (the items may be nested within each other, same structure). For substructure,
 at least for PubChem compound, the substructure is simply item name = "string". After trying pubchem with Aspirin,
 got back a lot of crap - every possible synonym, MeSH term, comment. May be a case of caveat emptor. </remarks>
</member><member name="M:EntrezAPI.Entrez.CreateSummaryFile(System.String,System.String,System.String)">
	<summary>
 The top-level routine,. Given a database and a set of IDs, extracts summary information to a text file in XML format
 </summary>
	<param name="database">Entrez database name</param>
	<param name="InputFilename">Input file</param>
	<param name="Outputfilename">Output file</param>
	<remarks></remarks>
</member><member name="M:EntrezAPI.Entrez.AllNumeric(System.String,System.Int32[]@)">
	<summary>
 verifies that a string contains only numbers or numbers with commas. Embedded spaces may be permitted
 </summary>
	<param name="S">The string to be tested</param>
	<returns>True or false based on verification success/failure</returns>
	<remarks></remarks>
</member><member name="M:EntrezAPI.Entrez.CheckColumns``1(``0[],``0,``0)">
	<summary>
 Takes an array of integers and verifies that all of the integers are between a range of integers LowLim and UpperLim
 </summary>
	<param name="ColList">The list of columns</param>
	<param name="LowLim">The lower limit</param>
	<param name="UpperLim">The upper limit</param>
	<returns></returns>
	<remarks></remarks>
</member><member name="M:EntrezAPI.Entrez.ExtractNonUnique(System.String,System.Collections.Generic.Dictionary{System.Int32,System.Boolean},System.IO.StreamReader,System.IO.StreamWriter)">
	<summary>
 Performs the equivalent of awk in getting a list of column values from a delimited file
 </summary>
	<param name="Delim">Delimiter</param>
	<param name="ColList_Hash">A dictionary of pre-validated integers</param>
	<param name="Infile">Input file</param>
	<param name="Outfile">Output file</param>
	<remarks>This routine can take on very large files as it is not memory-limited.</remarks>
</member><member name="M:EntrezAPI.Entrez.ExtractUnique(System.String,System.Collections.Generic.Dictionary{System.Int32,System.Boolean},System.IO.StreamReader,System.IO.StreamWriter,EntrezAPI.Extract_Options)">
	<summary>
 Performs the equivalent of awk in getting a list of unique column values (or value combinations) from a delimited file
 </summary>
	<param name="Delim">Delimiter</param>
	<param name="ColList_Hash">A dictionary of pre-validated integers</param>
	<param name="Infile">Input file</param>
	<param name="ExtOption">The Extraction Option (see Enumeration)</param>
	<param name="Outfile">Output file</param>
	<remarks>This routine is limited by RAM, since it uses a hash table to store unique values</remarks>
</member><member name="M:EntrezAPI.Entrez.ExtractInfo(System.String,System.String,System.String,System.String,System.Boolean,EntrezAPI.Extract_Options)">
	<summary>
 Extracts the data of one or more columns from a text file, and optionally creates unique values of that column combination, with or without
 frequency information (an integer indicating how often each unique value/combination occurs in the text file.
 </summary>
	<param name="Infilename">Input file name</param>
	<param name="Outfilename">Output file name</param>
	<param name="Delim">Delimiter</param>
	<param name="ColInfo">A comma-separated list of integers corresponding to column numbers 1..N, where N is max number of columns</param>
	<param name="GetUnique">Whether only unique values of the column should be returned</param>
	<param name="ExtOption">The Extraction Option (see Enumeration)</param>
	<remarks>Performs a task similar to UNIX AWK, except that there is no pattern-match step. However, it
 avoids the need for a separate Sort | Uniq </remarks>
</member><member name="M:EntrezAPI.Entrez.WriteStringToFile(System.String,System.String)">
	<summary>
 A utility function that takes a string and writes it to a text file, adding a newline at the end
 </summary>
	<param name="filePath">The full path name of the file</param>
	<param name="S">The string to be written</param>
	<remarks></remarks>
</member><member name="M:EntrezAPI.Entrez.WriteIDsToFile(System.String[],System.String)">
	<summary>
 Writes a list of IDs to a text file, one ID per line
 </summary>
	<param name="IDs">An array of IDs</param>
	<param name="Outfilename">The pathname of the file to be written </param>
	<remarks></remarks>
</member><member name="M:EntrezAPI.Entrez.IDFileToArray(System.String)">
	<summary>
 Given a text file containing 1 ID per line, reads it and creates a string array
 </summary>
	<param name="Infilename">The input file name</param>
	<returns>A string array with 1 element per ID</returns>
	<remarks></remarks>
</member><member name="M:EntrezAPI.Entrez.CreateChunk(System.String[],System.Int32,System.Int32)">
	<summary>
 Creates a comma-separated chunk from an array of IDs, given the boundaries of the slice to be created
 </summary>
	<param name="IDs">The array that contains IDs</param>
	<param name="StartPos">Starting position (lower index) of array slice</param>
	<param name="EndPos">Ending position (upper index) of array slice</param>
	<returns>A comma-separated string</returns>
	<remarks></remarks>
</member><member name="M:EntrezAPI.Entrez.ToXmlString(System.String)">
	<summary>
 Converts text data that must be stored within an XML element by escaping the appropriate characters.
 This code was copied from StackOverflow.com
 </summary>
	<param name="aString">The string to be converted</param>
	<returns>An escaped string</returns>
	<remarks></remarks>
</member><member name="T:EntrezAPI.Entrez">
	<summary>
		<para>The Entrez class contains numerous routines that provide a wrapper around the Entrez eUtils routines. The routines take care of 
 numerous chores that the developer would have to perform manually otherwise, such as breaking up a large set of IDs into chunks not
 exceeding 500 items, testing for zero results, error trapping, and so on.
 </para>
		<para>
 Some routines have been provided to simplify access to commonly retrieved data, such as Pubmed citations, gene symbols and sequences. The
 sequence routines are currently incomplete in that the sequence and its accompanying annotations are not retrieved; we have assumed that the 
 user would generally just want to store identifying information, and access the details online using a composed URL that utilizes the genInfo ID.
 </para>
	</summary>
	<remarks></remarks>
</member><member name="P:EntrezAPI.Gene.eFetchRequest.id">
	<remarks/>
</member><member name="P:EntrezAPI.Gene.eFetchRequest.WebEnv">
	<remarks/>
</member><member name="P:EntrezAPI.Gene.eFetchRequest.query_key">
	<remarks/>
</member><member name="P:EntrezAPI.Gene.eFetchRequest.tool">
	<remarks/>
</member><member name="P:EntrezAPI.Gene.eFetchRequest.email">
	<remarks/>
</member><member name="P:EntrezAPI.Gene.eFetchRequest.retstart">
	<remarks/>
</member><member name="P:EntrezAPI.Gene.eFetchRequest.retmax">
	<remarks/>
</member><member name="T:EntrezAPI.Gene.eFetchRequest">
	<remarks/>
</member><member name="P:EntrezAPI.Gene.eFetchResult.ERROR">
	<remarks/>
</member><member name="P:EntrezAPI.Gene.eFetchResult.EntrezgeneSet">
	<remarks/>
</member><member name="P:EntrezAPI.Gene.eFetchResult.IdList">
	<remarks/>
</member><member name="T:EntrezAPI.Gene.eFetchResult">
	<remarks/>
</member><member name="P:EntrezAPI.Gene.EntrezgeneSet.Entrezgene">
	<remarks/>
</member><member name="T:EntrezAPI.Gene.EntrezgeneSet">
	<remarks/>
</member><member name="P:EntrezAPI.Gene.Entrezgene.Entrezgene_trackinfo">
	<remarks/>
</member><member name="P:EntrezAPI.Gene.Entrezgene.Entrezgene_type">
	<remarks/>
</member><member name="P:EntrezAPI.Gene.Entrezgene.Entrezgene_source">
	<remarks/>
</member><member name="P:EntrezAPI.Gene.Entrezgene.Entrezgene_gene">
	<remarks/>
</member><member name="P:EntrezAPI.Gene.Entrezgene.Entrezgene_prot">
	<remarks/>
</member><member name="P:EntrezAPI.Gene.Entrezgene.Entrezgene_rna">
	<remarks/>
</member><member name="P:EntrezAPI.Gene.Entrezgene.Entrezgene_summary">
	<remarks/>
</member><member name="P:EntrezAPI.Gene.Entrezgene.Entrezgene_location">
	<remarks/>
</member><member name="P:EntrezAPI.Gene.Entrezgene.Entrezgene_genesource">
	<remarks/>
</member><member name="P:EntrezAPI.Gene.Entrezgene.Entrezgene_locus">
	<remarks/>
</member><member name="P:EntrezAPI.Gene.Entrezgene.Entrezgene_properties">
	<remarks/>
</member><member name="P:EntrezAPI.Gene.Entrezgene.Entrezgene_refgene">
	<remarks/>
</member><member name="P:EntrezAPI.Gene.Entrezgene.Entrezgene_homology">
	<remarks/>
</member><member name="P:EntrezAPI.Gene.Entrezgene.Entrezgene_comments">
	<remarks/>
</member><member name="P:EntrezAPI.Gene.Entrezgene.Entrezgene_uniquekeys">
	<remarks/>
</member><member name="P:EntrezAPI.Gene.Entrezgene.Entrezgene_xtraindexterms">
	<remarks/>
</member><member name="P:EntrezAPI.Gene.Entrezgene.Entrezgene_xtraproperties">
	<remarks/>
</member><member name="P:EntrezAPI.Gene.Entrezgene.Entrezgene_xtraiq">
	<remarks/>
</member><member name="P:EntrezAPI.Gene.Entrezgene.Entrezgene_nonuniquekeys">
	<remarks/>
</member><member name="T:EntrezAPI.Gene.Entrezgene">
	<remarks/>
</member><member name="P:EntrezAPI.Gene.EntrezgeneEntrezgene_trackinfo.Genetrack">
	<remarks/>
</member><member name="T:EntrezAPI.Gene.EntrezgeneEntrezgene_trackinfo">
	<remarks/>
</member><member name="P:EntrezAPI.Gene.Genetrack.Genetrack_geneid">
	<remarks/>
</member><member name="P:EntrezAPI.Gene.Genetrack.Genetrack_status">
	<remarks/>
</member><member name="P:EntrezAPI.Gene.Genetrack.Genetrack_currentid">
	<remarks/>
</member><member name="P:EntrezAPI.Gene.Genetrack.Genetrack_createdate">
	<remarks/>
</member><member name="P:EntrezAPI.Gene.Genetrack.Genetrack_updatedate">
	<remarks/>
</member><member name="P:EntrezAPI.Gene.Genetrack.Genetrack_discontinuedate">
	<remarks/>
</member><member name="T:EntrezAPI.Gene.Genetrack">
	<remarks/>
</member><member name="P:EntrezAPI.Gene.GenetrackGenetrack_status.Value">
	<remarks/>
</member><member name="T:EntrezAPI.Gene.GenetrackGenetrack_status">
	<remarks/>
</member><member name="F:EntrezAPI.Gene.GenetrackGenetrack_statusValue.live">
	<remarks/>
</member><member name="F:EntrezAPI.Gene.GenetrackGenetrack_statusValue.secondary">
	<remarks/>
</member><member name="F:EntrezAPI.Gene.GenetrackGenetrack_statusValue.discontinued">
	<remarks/>
</member><member name="F:EntrezAPI.Gene.GenetrackGenetrack_statusValue.newentry">
	<remarks/>
</member><member name="T:EntrezAPI.Gene.GenetrackGenetrack_statusValue">
	<remarks/>
</member><member name="P:EntrezAPI.Gene.GenetrackGenetrack_currentid.Dbtag">
	<remarks/>
</member><member name="T:EntrezAPI.Gene.GenetrackGenetrack_currentid">
	<remarks/>
</member><member name="P:EntrezAPI.Gene.Dbtag.Dbtag_db">
	<remarks/>
</member><member name="P:EntrezAPI.Gene.Dbtag.Dbtag_tag">
	<remarks/>
</member><member name="T:EntrezAPI.Gene.Dbtag">
	<remarks/>
</member><member name="P:EntrezAPI.Gene.DbtagDbtag_tag.Objectid">
	<remarks/>
</member><member name="T:EntrezAPI.Gene.DbtagDbtag_tag">
	<remarks/>
</member><member name="P:EntrezAPI.Gene.Objectid.Item">
	<remarks/>
</member><member name="P:EntrezAPI.Gene.Objectid.ItemElementName">
	<remarks/>
</member><member name="T:EntrezAPI.Gene.Objectid">
	<remarks/>
</member><member name="F:EntrezAPI.Gene.ItemChoiceType.Objectid_id">
	<remarks/>
</member><member name="F:EntrezAPI.Gene.ItemChoiceType.Objectid_str">
	<remarks/>
</member><member name="T:EntrezAPI.Gene.ItemChoiceType">
	<remarks/>
</member><member name="P:EntrezAPI.Gene.GenetrackGenetrack_createdate.Date">
	<remarks/>
</member><member name="T:EntrezAPI.Gene.GenetrackGenetrack_createdate">
	<remarks/>
</member><member name="P:EntrezAPI.Gene.Date.Item">
	<remarks/>
</member><member name="T:EntrezAPI.Gene.Date">
	<remarks/>
</member><member name="P:EntrezAPI.Gene.DateDate_std.Datestd">
	<remarks/>
</member><member name="T:EntrezAPI.Gene.DateDate_std">
	<remarks/>
</member><member name="P:EntrezAPI.Gene.Datestd.Datestd_year">
	<remarks/>
</member><member name="P:EntrezAPI.Gene.Datestd.Datestd_month">
	<remarks/>
</member><member name="P:EntrezAPI.Gene.Datestd.Datestd_day">
	<remarks/>
</member><member name="P:EntrezAPI.Gene.Datestd.Datestd_season">
	<remarks/>
</member><member name="P:EntrezAPI.Gene.Datestd.Datestd_hour">
	<remarks/>
</member><member name="P:EntrezAPI.Gene.Datestd.Datestd_minute">
	<remarks/>
</member><member name="P:EntrezAPI.Gene.Datestd.Datestd_second">
	<remarks/>
</member><member name="T:EntrezAPI.Gene.Datestd">
	<remarks/>
</member><member name="P:EntrezAPI.Gene.GenetrackGenetrack_updatedate.Date">
	<remarks/>
</member><member name="T:EntrezAPI.Gene.GenetrackGenetrack_updatedate">
	<remarks/>
</member><member name="P:EntrezAPI.Gene.GenetrackGenetrack_discontinuedate.Date">
	<remarks/>
</member><member name="T:EntrezAPI.Gene.GenetrackGenetrack_discontinuedate">
	<remarks/>
</member><member name="P:EntrezAPI.Gene.EntrezgeneEntrezgene_type.valueSpecified">
	<remarks/>
</member><member name="P:EntrezAPI.Gene.EntrezgeneEntrezgene_type.Value">
	<remarks/>
</member><member name="T:EntrezAPI.Gene.EntrezgeneEntrezgene_type">
	<remarks/>
</member><member name="F:EntrezAPI.Gene.EntrezgeneEntrezgene_typeValue.unknown">
	<remarks/>
</member><member name="F:EntrezAPI.Gene.EntrezgeneEntrezgene_typeValue.tRNA">
	<remarks/>
</member><member name="F:EntrezAPI.Gene.EntrezgeneEntrezgene_typeValue.rRNA">
	<remarks/>
</member><member name="F:EntrezAPI.Gene.EntrezgeneEntrezgene_typeValue.snRNA">
	<remarks/>
</member><member name="F:EntrezAPI.Gene.EntrezgeneEntrezgene_typeValue.scRNA">
	<remarks/>
</member><member name="F:EntrezAPI.Gene.EntrezgeneEntrezgene_typeValue.snoRNA">
	<remarks/>
</member><member name="F:EntrezAPI.Gene.EntrezgeneEntrezgene_typeValue.proteincoding">
	<remarks/>
</member><member name="F:EntrezAPI.Gene.EntrezgeneEntrezgene_typeValue.pseudo">
	<remarks/>
</member><member name="F:EntrezAPI.Gene.EntrezgeneEntrezgene_typeValue.transposon">
	<remarks/>
</member><member name="F:EntrezAPI.Gene.EntrezgeneEntrezgene_typeValue.miscRNA">
	<remarks/>
</member><member name="F:EntrezAPI.Gene.EntrezgeneEntrezgene_typeValue.ncRNA">
	<remarks/>
</member><member name="F:EntrezAPI.Gene.EntrezgeneEntrezgene_typeValue.other">
	<remarks/>
</member><member name="T:EntrezAPI.Gene.EntrezgeneEntrezgene_typeValue">
	<remarks/>
</member><member name="P:EntrezAPI.Gene.EntrezgeneEntrezgene_source.BioSource">
	<remarks/>
</member><member name="T:EntrezAPI.Gene.EntrezgeneEntrezgene_source">
	<remarks/>
</member><member name="P:EntrezAPI.Gene.BioSource.BioSource_genome">
	<remarks/>
</member><member name="P:EntrezAPI.Gene.BioSource.BioSource_origin">
	<remarks/>
</member><member name="P:EntrezAPI.Gene.BioSource.BioSource_org">
	<remarks/>
</member><member name="P:EntrezAPI.Gene.BioSource.BioSource_subtype">
	<remarks/>
</member><member name="P:EntrezAPI.Gene.BioSource.BioSource_isfocus">
	<remarks/>
</member><member name="P:EntrezAPI.Gene.BioSource.BioSource_pcrprimers">
	<remarks/>
</member><member name="T:EntrezAPI.Gene.BioSource">
	<remarks/>
</member><member name="T:EntrezAPI.Gene.BioSourceBioSource_genome">
	<remarks/>
</member><member name="F:EntrezAPI.Gene.BioSourceBioSource_genomeValue.unknown">
	<remarks/>
</member><member name="F:EntrezAPI.Gene.BioSourceBioSource_genomeValue.genomic">
	<remarks/>
</member><member name="F:EntrezAPI.Gene.BioSourceBioSource_genomeValue.chloroplast">
	<remarks/>
</member><member name="F:EntrezAPI.Gene.BioSourceBioSource_genomeValue.chromoplast">
	<remarks/>
</member><member name="F:EntrezAPI.Gene.BioSourceBioSource_genomeValue.kinetoplast">
	<remarks/>
</member><member name="F:EntrezAPI.Gene.BioSourceBioSource_genomeValue.mitochondrion">
	<remarks/>
</member><member name="F:EntrezAPI.Gene.BioSourceBioSource_genomeValue.plastid">
	<remarks/>
</member><member name="F:EntrezAPI.Gene.BioSourceBioSource_genomeValue.macronuclear">
	<remarks/>
</member><member name="F:EntrezAPI.Gene.BioSourceBioSource_genomeValue.extrachrom">
	<remarks/>
</member><member name="F:EntrezAPI.Gene.BioSourceBioSource_genomeValue.plasmid">
	<remarks/>
</member><member name="F:EntrezAPI.Gene.BioSourceBioSource_genomeValue.transposon">
	<remarks/>
</member><member name="F:EntrezAPI.Gene.BioSourceBioSource_genomeValue.insertionseq">
	<remarks/>
</member><member name="F:EntrezAPI.Gene.BioSourceBioSource_genomeValue.cyanelle">
	<remarks/>
</member><member name="F:EntrezAPI.Gene.BioSourceBioSource_genomeValue.proviral">
	<remarks/>
</member><member name="F:EntrezAPI.Gene.BioSourceBioSource_genomeValue.virion">
	<remarks/>
</member><member name="F:EntrezAPI.Gene.BioSourceBioSource_genomeValue.nucleomorph">
	<remarks/>
</member><member name="F:EntrezAPI.Gene.BioSourceBioSource_genomeValue.apicoplast">
	<remarks/>
</member><member name="F:EntrezAPI.Gene.BioSourceBioSource_genomeValue.leucoplast">
	<remarks/>
</member><member name="F:EntrezAPI.Gene.BioSourceBioSource_genomeValue.proplastid">
	<remarks/>
</member><member name="F:EntrezAPI.Gene.BioSourceBioSource_genomeValue.endogenousvirus">
	<remarks/>
</member><member name="F:EntrezAPI.Gene.BioSourceBioSource_genomeValue.hydrogenosome">
	<remarks/>
</member><member name="F:EntrezAPI.Gene.BioSourceBioSource_genomeValue.chromosome">
	<remarks/>
</member><member name="F:EntrezAPI.Gene.BioSourceBioSource_genomeValue.chromatophore">
	<remarks/>
</member><member name="T:EntrezAPI.Gene.BioSourceBioSource_genomeValue">
	<remarks/>
</member><member name="P:EntrezAPI.Gene.BioSourceBioSource_origin.Value">
	<remarks/>
</member><member name="T:EntrezAPI.Gene.BioSourceBioSource_origin">
	<remarks/>
</member><member name="F:EntrezAPI.Gene.BioSourceBioSource_originValue.unknown">
	<remarks/>
</member><member name="F:EntrezAPI.Gene.BioSourceBioSource_originValue.natural">
	<remarks/>
</member><member name="F:EntrezAPI.Gene.BioSourceBioSource_originValue.natmut">
	<remarks/>
</member><member name="F:EntrezAPI.Gene.BioSourceBioSource_originValue.mut">
	<remarks/>
</member><member name="F:EntrezAPI.Gene.BioSourceBioSource_originValue.artificial">
	<remarks/>
</member><member name="F:EntrezAPI.Gene.BioSourceBioSource_originValue.synthetic">
	<remarks/>
</member><member name="F:EntrezAPI.Gene.BioSourceBioSource_originValue.other">
	<remarks/>
</member><member name="T:EntrezAPI.Gene.BioSourceBioSource_originValue">
	<remarks/>
</member><member name="P:EntrezAPI.Gene.BioSourceBioSource_org.Orgref">
	<remarks/>
</member><member name="T:EntrezAPI.Gene.BioSourceBioSource_org">
	<remarks/>
</member><member name="P:EntrezAPI.Gene.Orgref.Orgref_taxname">
	<remarks/>
</member><member name="P:EntrezAPI.Gene.Orgref.Orgref_common">
	<remarks/>
</member><member name="P:EntrezAPI.Gene.Orgref.Orgref_mod">
	<remarks/>
</member><member name="P:EntrezAPI.Gene.Orgref.Orgref_db">
	<remarks/>
</member><member name="P:EntrezAPI.Gene.Orgref.Orgref_syn">
	<remarks/>
</member><member name="P:EntrezAPI.Gene.Orgref.Orgref_orgname">
	<remarks/>
</member><member name="T:EntrezAPI.Gene.Orgref">
	<remarks/>
</member><member name="P:EntrezAPI.Gene.OrgrefOrgref_mod.Orgref_mod_E">
	<remarks/>
</member><member name="T:EntrezAPI.Gene.OrgrefOrgref_mod">
	<remarks/>
</member><member name="P:EntrezAPI.Gene.OrgrefOrgref_db.Dbtag">
	<remarks/>
</member><member name="T:EntrezAPI.Gene.OrgrefOrgref_db">
	<remarks/>
</member><member name="P:EntrezAPI.Gene.OrgrefOrgref_syn.Orgref_syn_E">
	<remarks/>
</member><member name="T:EntrezAPI.Gene.OrgrefOrgref_syn">
	<remarks/>
</member><member name="P:EntrezAPI.Gene.OrgrefOrgref_orgname.OrgName">
	<remarks/>
</member><member name="T:EntrezAPI.Gene.OrgrefOrgref_orgname">
	<remarks/>
</member><member name="P:EntrezAPI.Gene.OrgName.OrgName_name">
	<remarks/>
</member><member name="P:EntrezAPI.Gene.OrgName.OrgName_attrib">
	<remarks/>
</member><member name="P:EntrezAPI.Gene.OrgName.OrgName_mod">
	<remarks/>
</member><member name="P:EntrezAPI.Gene.OrgName.OrgName_lineage">
	<remarks/>
</member><member name="P:EntrezAPI.Gene.OrgName.OrgName_gcode">
	<remarks/>
</member><member name="P:EntrezAPI.Gene.OrgName.OrgName_mgcode">
	<remarks/>
</member><member name="P:EntrezAPI.Gene.OrgName.OrgName_div">
	<remarks/>
</member><member name="T:EntrezAPI.Gene.OrgName">
	<remarks/>
</member><member name="P:EntrezAPI.Gene.OrgNameOrgName_name.Item">
	<remarks/>
</member><member name="T:EntrezAPI.Gene.OrgNameOrgName_name">
	<remarks/>
</member><member name="P:EntrezAPI.Gene.OrgNameOrgName_nameOrgName_name_binomial.BinomialOrgName">
	<remarks/>
</member><member name="T:EntrezAPI.Gene.OrgNameOrgName_nameOrgName_name_binomial">
	<remarks/>
</member><member name="P:EntrezAPI.Gene.BinomialOrgName.BinomialOrgName_genus">
	<remarks/>
</member><member name="P:EntrezAPI.Gene.BinomialOrgName.BinomialOrgName_species">
	<remarks/>
</member><member name="P:EntrezAPI.Gene.BinomialOrgName.BinomialOrgName_subspecies">
	<remarks/>
</member><member name="T:EntrezAPI.Gene.BinomialOrgName">
	<remarks/>
</member><member name="P:EntrezAPI.Gene.OrgNameOrgName_nameOrgName_name_hybrid.MultiOrgName">
	<remarks/>
</member><member name="T:EntrezAPI.Gene.OrgNameOrgName_nameOrgName_name_hybrid">
	<remarks/>
</member><member name="P:EntrezAPI.Gene.MultiOrgName.OrgName">
	<remarks/>
</member><member name="T:EntrezAPI.Gene.MultiOrgName">
	<remarks/>
</member><member name="P:EntrezAPI.Gene.OrgNameOrgName_nameOrgName_name_namedhybrid.BinomialOrgName">
	<remarks/>
</member><member name="T:EntrezAPI.Gene.OrgNameOrgName_nameOrgName_name_namedhybrid">
	<remarks/>
</member><member name="P:EntrezAPI.Gene.OrgNameOrgName_nameOrgName_name_partial.PartialOrgName">
	<remarks/>
</member><member name="T:EntrezAPI.Gene.OrgNameOrgName_nameOrgName_name_partial">
	<remarks/>
</member><member name="P:EntrezAPI.Gene.PartialOrgName.TaxElement">
	<remarks/>
</member><member name="T:EntrezAPI.Gene.PartialOrgName">
	<remarks/>
</member><member name="P:EntrezAPI.Gene.TaxElement.TaxElement_fixedlevel">
	<remarks/>
</member><member name="P:EntrezAPI.Gene.TaxElement.TaxElement_level">
	<remarks/>
</member><member name="P:EntrezAPI.Gene.TaxElement.TaxElement_name">
	<remarks/>
</member><member name="T:EntrezAPI.Gene.TaxElement">
	<remarks/>
</member><member name="P:EntrezAPI.Gene.TaxElementTaxElement_fixedlevel.valueSpecified">
	<remarks/>
</member><member name="P:EntrezAPI.Gene.TaxElementTaxElement_fixedlevel.Value">
	<remarks/>
</member><member name="T:EntrezAPI.Gene.TaxElementTaxElement_fixedlevel">
	<remarks/>
</member><member name="F:EntrezAPI.Gene.TaxElementTaxElement_fixedlevelValue.other">
	<remarks/>
</member><member name="F:EntrezAPI.Gene.TaxElementTaxElement_fixedlevelValue.family">
	<remarks/>
</member><member name="F:EntrezAPI.Gene.TaxElementTaxElement_fixedlevelValue.order">
	<remarks/>
</member><member name="F:EntrezAPI.Gene.TaxElementTaxElement_fixedlevelValue.class">
	<remarks/>
</member><member name="T:EntrezAPI.Gene.TaxElementTaxElement_fixedlevelValue">
	<remarks/>
</member><member name="P:EntrezAPI.Gene.OrgNameOrgName_mod.OrgMod">
	<remarks/>
</member><member name="T:EntrezAPI.Gene.OrgNameOrgName_mod">
	<remarks/>
</member><member name="P:EntrezAPI.Gene.OrgMod.OrgMod_subtype">
	<remarks/>
</member><member name="P:EntrezAPI.Gene.OrgMod.OrgMod_subname">
	<remarks/>
</member><member name="P:EntrezAPI.Gene.OrgMod.OrgMod_attrib">
	<remarks/>
</member><member name="T:EntrezAPI.Gene.OrgMod">
	<remarks/>
</member><member name="P:EntrezAPI.Gene.OrgModOrgMod_subtype.valueSpecified">
	<remarks/>
</member><member name="P:EntrezAPI.Gene.OrgModOrgMod_subtype.Value">
	<remarks/>
</member><member name="T:EntrezAPI.Gene.OrgModOrgMod_subtype">
	<remarks/>
</member><member name="F:EntrezAPI.Gene.OrgModOrgMod_subtypeValue.strain">
	<remarks/>
</member><member name="F:EntrezAPI.Gene.OrgModOrgMod_subtypeValue.substrain">
	<remarks/>
</member><member name="F:EntrezAPI.Gene.OrgModOrgMod_subtypeValue.type">
	<remarks/>
</member><member name="F:EntrezAPI.Gene.OrgModOrgMod_subtypeValue.subtype">
	<remarks/>
</member><member name="F:EntrezAPI.Gene.OrgModOrgMod_subtypeValue.variety">
	<remarks/>
</member><member name="F:EntrezAPI.Gene.OrgModOrgMod_subtypeValue.serotype">
	<remarks/>
</member><member name="F:EntrezAPI.Gene.OrgModOrgMod_subtypeValue.serogroup">
	<remarks/>
</member><member name="F:EntrezAPI.Gene.OrgModOrgMod_subtypeValue.serovar">
	<remarks/>
</member><member name="F:EntrezAPI.Gene.OrgModOrgMod_subtypeValue.cultivar">
	<remarks/>
</member><member name="F:EntrezAPI.Gene.OrgModOrgMod_subtypeValue.pathovar">
	<remarks/>
</member><member name="F:EntrezAPI.Gene.OrgModOrgMod_subtypeValue.chemovar">
	<remarks/>
</member><member name="F:EntrezAPI.Gene.OrgModOrgMod_subtypeValue.biovar">
	<remarks/>
</member><member name="F:EntrezAPI.Gene.OrgModOrgMod_subtypeValue.biotype">
	<remarks/>
</member><member name="F:EntrezAPI.Gene.OrgModOrgMod_subtypeValue.group">
	<remarks/>
</member><member name="F:EntrezAPI.Gene.OrgModOrgMod_subtypeValue.subgroup">
	<remarks/>
</member><member name="F:EntrezAPI.Gene.OrgModOrgMod_subtypeValue.isolate">
	<remarks/>
</member><member name="F:EntrezAPI.Gene.OrgModOrgMod_subtypeValue.common">
	<remarks/>
</member><member name="F:EntrezAPI.Gene.OrgModOrgMod_subtypeValue.acronym">
	<remarks/>
</member><member name="F:EntrezAPI.Gene.OrgModOrgMod_subtypeValue.dosage">
	<remarks/>
</member><member name="F:EntrezAPI.Gene.OrgModOrgMod_subtypeValue.nathost">
	<remarks/>
</member><member name="F:EntrezAPI.Gene.OrgModOrgMod_subtypeValue.subspecies">
	<remarks/>
</member><member name="F:EntrezAPI.Gene.OrgModOrgMod_subtypeValue.specimenvoucher">
	<remarks/>
</member><member name="F:EntrezAPI.Gene.OrgModOrgMod_subtypeValue.authority">
	<remarks/>
</member><member name="F:EntrezAPI.Gene.OrgModOrgMod_subtypeValue.forma">
	<remarks/>
</member><member name="F:EntrezAPI.Gene.OrgModOrgMod_subtypeValue.formaspecialis">
	<remarks/>
</member><member name="F:EntrezAPI.Gene.OrgModOrgMod_subtypeValue.ecotype">
	<remarks/>
</member><member name="F:EntrezAPI.Gene.OrgModOrgMod_subtypeValue.synonym">
	<remarks/>
</member><member name="F:EntrezAPI.Gene.OrgModOrgMod_subtypeValue.anamorph">
	<remarks/>
</member><member name="F:EntrezAPI.Gene.OrgModOrgMod_subtypeValue.teleomorph">
	<remarks/>
</member><member name="F:EntrezAPI.Gene.OrgModOrgMod_subtypeValue.breed">
	<remarks/>
</member><member name="F:EntrezAPI.Gene.OrgModOrgMod_subtypeValue.gbacronym">
	<remarks/>
</member><member name="F:EntrezAPI.Gene.OrgModOrgMod_subtypeValue.gbanamorph">
	<remarks/>
</member><member name="F:EntrezAPI.Gene.OrgModOrgMod_subtypeValue.gbsynonym">
	<remarks/>
</member><member name="F:EntrezAPI.Gene.OrgModOrgMod_subtypeValue.culturecollection">
	<remarks/>
</member><member name="F:EntrezAPI.Gene.OrgModOrgMod_subtypeValue.biomaterial">
	<remarks/>
</member><member name="F:EntrezAPI.Gene.OrgModOrgMod_subtypeValue.metagenomesource">
	<remarks/>
</member><member name="F:EntrezAPI.Gene.OrgModOrgMod_subtypeValue.oldlineage">
	<remarks/>
</member><member name="F:EntrezAPI.Gene.OrgModOrgMod_subtypeValue.oldname">
	<remarks/>
</member><member name="F:EntrezAPI.Gene.OrgModOrgMod_subtypeValue.other">
	<remarks/>
</member><member name="T:EntrezAPI.Gene.OrgModOrgMod_subtypeValue">
	<remarks/>
</member><member name="P:EntrezAPI.Gene.BioSourceBioSource_subtype.SubSource">
	<remarks/>
</member><member name="T:EntrezAPI.Gene.BioSourceBioSource_subtype">
	<remarks/>
</member><member name="P:EntrezAPI.Gene.SubSource.SubSource_subtype">
	<remarks/>
</member><member name="P:EntrezAPI.Gene.SubSource.SubSource_name">
	<remarks/>
</member><member name="P:EntrezAPI.Gene.SubSource.SubSource_attrib">
	<remarks/>
</member><member name="T:EntrezAPI.Gene.SubSource">
	<remarks/>
</member><member name="P:EntrezAPI.Gene.SubSourceSubSource_subtype.valueSpecified">
	<remarks/>
</member><member name="P:EntrezAPI.Gene.SubSourceSubSource_subtype.Value">
	<remarks/>
</member><member name="T:EntrezAPI.Gene.SubSourceSubSource_subtype">
	<remarks/>
</member><member name="F:EntrezAPI.Gene.SubSourceSubSource_subtypeValue.chromosome">
	<remarks/>
</member><member name="F:EntrezAPI.Gene.SubSourceSubSource_subtypeValue.map">
	<remarks/>
</member><member name="F:EntrezAPI.Gene.SubSourceSubSource_subtypeValue.clone">
	<remarks/>
</member><member name="F:EntrezAPI.Gene.SubSourceSubSource_subtypeValue.subclone">
	<remarks/>
</member><member name="F:EntrezAPI.Gene.SubSourceSubSource_subtypeValue.haplotype">
	<remarks/>
</member><member name="F:EntrezAPI.Gene.SubSourceSubSource_subtypeValue.genotype">
	<remarks/>
</member><member name="F:EntrezAPI.Gene.SubSourceSubSource_subtypeValue.sex">
	<remarks/>
</member><member name="F:EntrezAPI.Gene.SubSourceSubSource_subtypeValue.cellline">
	<remarks/>
</member><member name="F:EntrezAPI.Gene.SubSourceSubSource_subtypeValue.celltype">
	<remarks/>
</member><member name="F:EntrezAPI.Gene.SubSourceSubSource_subtypeValue.tissuetype">
	<remarks/>
</member><member name="F:EntrezAPI.Gene.SubSourceSubSource_subtypeValue.clonelib">
	<remarks/>
</member><member name="F:EntrezAPI.Gene.SubSourceSubSource_subtypeValue.devstage">
	<remarks/>
</member><member name="F:EntrezAPI.Gene.SubSourceSubSource_subtypeValue.frequency">
	<remarks/>
</member><member name="F:EntrezAPI.Gene.SubSourceSubSource_subtypeValue.germline">
	<remarks/>
</member><member name="F:EntrezAPI.Gene.SubSourceSubSource_subtypeValue.rearranged">
	<remarks/>
</member><member name="F:EntrezAPI.Gene.SubSourceSubSource_subtypeValue.labhost">
	<remarks/>
</member><member name="F:EntrezAPI.Gene.SubSourceSubSource_subtypeValue.popvariant">
	<remarks/>
</member><member name="F:EntrezAPI.Gene.SubSourceSubSource_subtypeValue.tissuelib">
	<remarks/>
</member><member name="F:EntrezAPI.Gene.SubSourceSubSource_subtypeValue.plasmidname">
	<remarks/>
</member><member name="F:EntrezAPI.Gene.SubSourceSubSource_subtypeValue.transposonname">
	<remarks/>
</member><member name="F:EntrezAPI.Gene.SubSourceSubSource_subtypeValue.insertionseqname">
	<remarks/>
</member><member name="F:EntrezAPI.Gene.SubSourceSubSource_subtypeValue.plastidname">
	<remarks/>
</member><member name="F:EntrezAPI.Gene.SubSourceSubSource_subtypeValue.country">
	<remarks/>
</member><member name="F:EntrezAPI.Gene.SubSourceSubSource_subtypeValue.segment">
	<remarks/>
</member><member name="F:EntrezAPI.Gene.SubSourceSubSource_subtypeValue.endogenousvirusname">
	<remarks/>
</member><member name="F:EntrezAPI.Gene.SubSourceSubSource_subtypeValue.transgenic">
	<remarks/>
</member><member name="F:EntrezAPI.Gene.SubSourceSubSource_subtypeValue.environmentalsample">
	<remarks/>
</member><member name="F:EntrezAPI.Gene.SubSourceSubSource_subtypeValue.isolationsource">
	<remarks/>
</member><member name="F:EntrezAPI.Gene.SubSourceSubSource_subtypeValue.latlon">
	<remarks/>
</member><member name="F:EntrezAPI.Gene.SubSourceSubSource_subtypeValue.collectiondate">
	<remarks/>
</member><member name="F:EntrezAPI.Gene.SubSourceSubSource_subtypeValue.collectedby">
	<remarks/>
</member><member name="F:EntrezAPI.Gene.SubSourceSubSource_subtypeValue.identifiedby">
	<remarks/>
</member><member name="F:EntrezAPI.Gene.SubSourceSubSource_subtypeValue.fwdprimerseq">
	<remarks/>
</member><member name="F:EntrezAPI.Gene.SubSourceSubSource_subtypeValue.revprimerseq">
	<remarks/>
</member><member name="F:EntrezAPI.Gene.SubSourceSubSource_subtypeValue.fwdprimername">
	<remarks/>
</member><member name="F:EntrezAPI.Gene.SubSourceSubSource_subtypeValue.revprimername">
	<remarks/>
</member><member name="F:EntrezAPI.Gene.SubSourceSubSource_subtypeValue.metagenomic">
	<remarks/>
</member><member name="F:EntrezAPI.Gene.SubSourceSubSource_subtypeValue.matingtype">
	<remarks/>
</member><member name="F:EntrezAPI.Gene.SubSourceSubSource_subtypeValue.linkagegroup">
	<remarks/>
</member><member name="F:EntrezAPI.Gene.SubSourceSubSource_subtypeValue.haplogroup">
	<remarks/>
</member><member name="F:EntrezAPI.Gene.SubSourceSubSource_subtypeValue.other">
	<remarks/>
</member><member name="T:EntrezAPI.Gene.SubSourceSubSource_subtypeValue">
	<remarks/>
</member><member name="T:EntrezAPI.Gene.BioSourceBioSource_isfocus">
	<remarks/>
</member><member name="P:EntrezAPI.Gene.BioSourceBioSource_pcrprimers.PCRReactionSet">
	<remarks/>
</member><member name="T:EntrezAPI.Gene.BioSourceBioSource_pcrprimers">
	<remarks/>
</member><member name="P:EntrezAPI.Gene.PCRReactionSet.PCRReaction">
	<remarks/>
</member><member name="T:EntrezAPI.Gene.PCRReactionSet">
	<remarks/>
</member><member name="P:EntrezAPI.Gene.PCRReaction.PCRReaction_forward">
	<remarks/>
</member><member name="P:EntrezAPI.Gene.PCRReaction.PCRReaction_reverse">
	<remarks/>
</member><member name="T:EntrezAPI.Gene.PCRReaction">
	<remarks/>
</member><member name="P:EntrezAPI.Gene.PCRReactionPCRReaction_forward.PCRPrimerSet">
	<remarks/>
</member><member name="T:EntrezAPI.Gene.PCRReactionPCRReaction_forward">
	<remarks/>
</member><member name="P:EntrezAPI.Gene.PCRPrimerSet.PCRPrimer">
	<remarks/>
</member><member name="T:EntrezAPI.Gene.PCRPrimerSet">
	<remarks/>
</member><member name="P:EntrezAPI.Gene.PCRPrimer.PCRPrimer_seq">
	<remarks/>
</member><member name="P:EntrezAPI.Gene.PCRPrimer.PCRPrimer_name">
	<remarks/>
</member><member name="T:EntrezAPI.Gene.PCRPrimer">
	<remarks/>
</member><member name="P:EntrezAPI.Gene.PCRPrimerPCRPrimer_seq.PCRPrimerSeq">
	<remarks/>
</member><member name="T:EntrezAPI.Gene.PCRPrimerPCRPrimer_seq">
	<remarks/>
</member><member name="P:EntrezAPI.Gene.PCRPrimerPCRPrimer_name.PCRPrimerName">
	<remarks/>
</member><member name="T:EntrezAPI.Gene.PCRPrimerPCRPrimer_name">
	<remarks/>
</member><member name="P:EntrezAPI.Gene.PCRReactionPCRReaction_reverse.PCRPrimerSet">
	<remarks/>
</member><member name="T:EntrezAPI.Gene.PCRReactionPCRReaction_reverse">
	<remarks/>
</member><member name="P:EntrezAPI.Gene.EntrezgeneEntrezgene_gene.Generef">
	<remarks/>
</member><member name="T:EntrezAPI.Gene.EntrezgeneEntrezgene_gene">
	<remarks/>
</member><member name="P:EntrezAPI.Gene.Generef.Generef_locus">
	<remarks/>
</member><member name="P:EntrezAPI.Gene.Generef.Generef_allele">
	<remarks/>
</member><member name="P:EntrezAPI.Gene.Generef.Generef_desc">
	<remarks/>
</member><member name="P:EntrezAPI.Gene.Generef.Generef_maploc">
	<remarks/>
</member><member name="P:EntrezAPI.Gene.Generef.Generef_pseudo">
	<remarks/>
</member><member name="P:EntrezAPI.Gene.Generef.Generef_db">
	<remarks/>
</member><member name="P:EntrezAPI.Gene.Generef.Generef_syn">
	<remarks/>
</member><member name="P:EntrezAPI.Gene.Generef.Generef_locustag">
	<remarks/>
</member><member name="P:EntrezAPI.Gene.Generef.Generef_formalname">
	<remarks/>
</member><member name="T:EntrezAPI.Gene.Generef">
	<remarks/>
</member><member name="P:EntrezAPI.Gene.GenerefGeneref_pseudo.value">
	<remarks/>
</member><member name="T:EntrezAPI.Gene.GenerefGeneref_pseudo">
	<remarks/>
</member><member name="F:EntrezAPI.Gene.GenerefGeneref_pseudoValue.true">
	<remarks/>
</member><member name="F:EntrezAPI.Gene.GenerefGeneref_pseudoValue.false">
	<remarks/>
</member><member name="T:EntrezAPI.Gene.GenerefGeneref_pseudoValue">
	<remarks/>
</member><member name="P:EntrezAPI.Gene.GenerefGeneref_db.Dbtag">
	<remarks/>
</member><member name="T:EntrezAPI.Gene.GenerefGeneref_db">
	<remarks/>
</member><member name="P:EntrezAPI.Gene.GenerefGeneref_syn.Generef_syn_E">
	<remarks/>
</member><member name="T:EntrezAPI.Gene.GenerefGeneref_syn">
	<remarks/>
</member><member name="P:EntrezAPI.Gene.GenerefGeneref_formalname.Genenomenclature">
	<remarks/>
</member><member name="T:EntrezAPI.Gene.GenerefGeneref_formalname">
	<remarks/>
</member><member name="P:EntrezAPI.Gene.Genenomenclature.Genenomenclature_status">
	<remarks/>
</member><member name="P:EntrezAPI.Gene.Genenomenclature.Genenomenclature_symbol">
	<remarks/>
</member><member name="P:EntrezAPI.Gene.Genenomenclature.Genenomenclature_name">
	<remarks/>
</member><member name="P:EntrezAPI.Gene.Genenomenclature.Genenomenclature_source">
	<remarks/>
</member><member name="T:EntrezAPI.Gene.Genenomenclature">
	<remarks/>
</member><member name="P:EntrezAPI.Gene.GenenomenclatureGenenomenclature_status.value">
	<remarks/>
</member><member name="T:EntrezAPI.Gene.GenenomenclatureGenenomenclature_status">
	<remarks/>
</member><member name="F:EntrezAPI.Gene.GenenomenclatureGenenomenclature_statusValue.unknown">
	<remarks/>
</member><member name="F:EntrezAPI.Gene.GenenomenclatureGenenomenclature_statusValue.official">
	<remarks/>
</member><member name="F:EntrezAPI.Gene.GenenomenclatureGenenomenclature_statusValue.interim">
	<remarks/>
</member><member name="T:EntrezAPI.Gene.GenenomenclatureGenenomenclature_statusValue">
	<remarks/>
</member><member name="P:EntrezAPI.Gene.GenenomenclatureGenenomenclature_source.Dbtag">
	<remarks/>
</member><member name="T:EntrezAPI.Gene.GenenomenclatureGenenomenclature_source">
	<remarks/>
</member><member name="P:EntrezAPI.Gene.EntrezgeneEntrezgene_prot.Protref">
	<remarks/>
</member><member name="T:EntrezAPI.Gene.EntrezgeneEntrezgene_prot">
	<remarks/>
</member><member name="P:EntrezAPI.Gene.Protref.Protref_name">
	<remarks/>
</member><member name="P:EntrezAPI.Gene.Protref.Protref_desc">
	<remarks/>
</member><member name="P:EntrezAPI.Gene.Protref.Protref_ec">
	<remarks/>
</member><member name="P:EntrezAPI.Gene.Protref.Protref_activity">
	<remarks/>
</member><member name="P:EntrezAPI.Gene.Protref.Protref_db">
	<remarks/>
</member><member name="P:EntrezAPI.Gene.Protref.Protref_processed">
	<remarks/>
</member><member name="T:EntrezAPI.Gene.Protref">
	<remarks/>
</member><member name="P:EntrezAPI.Gene.ProtrefProtref_name.Protref_name_E">
	<remarks/>
</member><member name="T:EntrezAPI.Gene.ProtrefProtref_name">
	<remarks/>
</member><member name="P:EntrezAPI.Gene.ProtrefProtref_ec.Protref_ec_E">
	<remarks/>
</member><member name="T:EntrezAPI.Gene.ProtrefProtref_ec">
	<remarks/>
</member><member name="P:EntrezAPI.Gene.ProtrefProtref_activity.Protref_activity_E">
	<remarks/>
</member><member name="T:EntrezAPI.Gene.ProtrefProtref_activity">
	<remarks/>
</member><member name="P:EntrezAPI.Gene.ProtrefProtref_db.Dbtag">
	<remarks/>
</member><member name="T:EntrezAPI.Gene.ProtrefProtref_db">
	<remarks/>
</member><member name="P:EntrezAPI.Gene.ProtrefProtref_processed.value">
	<remarks/>
</member><member name="T:EntrezAPI.Gene.ProtrefProtref_processed">
	<remarks/>
</member><member name="F:EntrezAPI.Gene.ProtrefProtref_processedValue.notset">
	<remarks/>
</member><member name="F:EntrezAPI.Gene.ProtrefProtref_processedValue.preprotein">
	<remarks/>
</member><member name="F:EntrezAPI.Gene.ProtrefProtref_processedValue.mature">
	<remarks/>
</member><member name="F:EntrezAPI.Gene.ProtrefProtref_processedValue.signalpeptide">
	<remarks/>
</member><member name="F:EntrezAPI.Gene.ProtrefProtref_processedValue.transitpeptide">
	<remarks/>
</member><member name="T:EntrezAPI.Gene.ProtrefProtref_processedValue">
	<remarks/>
</member><member name="P:EntrezAPI.Gene.EntrezgeneEntrezgene_rna.RNAref">
	<remarks/>
</member><member name="T:EntrezAPI.Gene.EntrezgeneEntrezgene_rna">
	<remarks/>
</member><member name="P:EntrezAPI.Gene.RNAref.RNAref_type">
	<remarks/>
</member><member name="P:EntrezAPI.Gene.RNAref.RNAref_pseudo">
	<remarks/>
</member><member name="P:EntrezAPI.Gene.RNAref.RNAref_ext">
	<remarks/>
</member><member name="T:EntrezAPI.Gene.RNAref">
	<remarks/>
</member><member name="P:EntrezAPI.Gene.RNArefRNAref_type.value">
	<remarks/>
</member><member name="T:EntrezAPI.Gene.RNArefRNAref_type">
	<remarks/>
</member><member name="F:EntrezAPI.Gene.RNArefRNAref_typeValue.unknown">
	<remarks/>
</member><member name="F:EntrezAPI.Gene.RNArefRNAref_typeValue.premsg">
	<remarks/>
</member><member name="F:EntrezAPI.Gene.RNArefRNAref_typeValue.mRNA">
	<remarks/>
</member><member name="F:EntrezAPI.Gene.RNArefRNAref_typeValue.tRNA">
	<remarks/>
</member><member name="F:EntrezAPI.Gene.RNArefRNAref_typeValue.rRNA">
	<remarks/>
</member><member name="F:EntrezAPI.Gene.RNArefRNAref_typeValue.snRNA">
	<remarks/>
</member><member name="F:EntrezAPI.Gene.RNArefRNAref_typeValue.scRNA">
	<remarks/>
</member><member name="F:EntrezAPI.Gene.RNArefRNAref_typeValue.snoRNA">
	<remarks/>
</member><member name="F:EntrezAPI.Gene.RNArefRNAref_typeValue.ncRNA">
	<remarks/>
</member><member name="F:EntrezAPI.Gene.RNArefRNAref_typeValue.tmRNA">
	<remarks/>
</member><member name="F:EntrezAPI.Gene.RNArefRNAref_typeValue.miscRNA">
	<remarks/>
</member><member name="F:EntrezAPI.Gene.RNArefRNAref_typeValue.other">
	<remarks/>
</member><member name="T:EntrezAPI.Gene.RNArefRNAref_typeValue">
	<remarks/>
</member><member name="P:EntrezAPI.Gene.RNArefRNAref_pseudo.value">
	<remarks/>
</member><member name="T:EntrezAPI.Gene.RNArefRNAref_pseudo">
	<remarks/>
</member><member name="F:EntrezAPI.Gene.RNArefRNAref_pseudoValue.true">
	<remarks/>
</member><member name="F:EntrezAPI.Gene.RNArefRNAref_pseudoValue.false">
	<remarks/>
</member><member name="T:EntrezAPI.Gene.RNArefRNAref_pseudoValue">
	<remarks/>
</member><member name="P:EntrezAPI.Gene.RNArefRNAref_ext.Item">
	<remarks/>
</member><member name="T:EntrezAPI.Gene.RNArefRNAref_ext">
	<remarks/>
</member><member name="P:EntrezAPI.Gene.RNArefRNAref_extRNAref_ext_gen.RNAgen">
	<remarks/>
</member><member name="T:EntrezAPI.Gene.RNArefRNAref_extRNAref_ext_gen">
	<remarks/>
</member><member name="P:EntrezAPI.Gene.RNAgen.RNAgen_class">
	<remarks/>
</member><member name="P:EntrezAPI.Gene.RNAgen.RNAgen_product">
	<remarks/>
</member><member name="P:EntrezAPI.Gene.RNAgen.RNAgen_quals">
	<remarks/>
</member><member name="T:EntrezAPI.Gene.RNAgen">
	<remarks/>
</member><member name="P:EntrezAPI.Gene.RNAgenRNAgen_quals.RNAqualset">
	<remarks/>
</member><member name="T:EntrezAPI.Gene.RNAgenRNAgen_quals">
	<remarks/>
</member><member name="P:EntrezAPI.Gene.RNAqualset.RNAqual">
	<remarks/>
</member><member name="T:EntrezAPI.Gene.RNAqualset">
	<remarks/>
</member><member name="P:EntrezAPI.Gene.RNAqual.RNAqual_qual">
	<remarks/>
</member><member name="P:EntrezAPI.Gene.RNAqual.RNAqual_val">
	<remarks/>
</member><member name="T:EntrezAPI.Gene.RNAqual">
	<remarks/>
</member><member name="P:EntrezAPI.Gene.RNArefRNAref_extRNAref_ext_tRNA.Trnaext">
	<remarks/>
</member><member name="T:EntrezAPI.Gene.RNArefRNAref_extRNAref_ext_tRNA">
	<remarks/>
</member><member name="P:EntrezAPI.Gene.Trnaext.Trnaext_aa">
	<remarks/>
</member><member name="P:EntrezAPI.Gene.Trnaext.Trnaext_codon">
	<remarks/>
</member><member name="P:EntrezAPI.Gene.Trnaext.Trnaext_anticodon">
	<remarks/>
</member><member name="T:EntrezAPI.Gene.Trnaext">
	<remarks/>
</member><member name="P:EntrezAPI.Gene.TrnaextTrnaext_aa.Item">
	<remarks/>
</member><member name="P:EntrezAPI.Gene.TrnaextTrnaext_aa.ItemElementName">
	<remarks/>
</member><member name="T:EntrezAPI.Gene.TrnaextTrnaext_aa">
	<remarks/>
</member><member name="F:EntrezAPI.Gene.ItemChoiceType1.Trnaext_aa_iupacaa">
	<remarks/>
</member><member name="F:EntrezAPI.Gene.ItemChoiceType1.Trnaext_aa_ncbi8aa">
	<remarks/>
</member><member name="F:EntrezAPI.Gene.ItemChoiceType1.Trnaext_aa_ncbieaa">
	<remarks/>
</member><member name="F:EntrezAPI.Gene.ItemChoiceType1.Trnaext_aa_ncbistdaa">
	<remarks/>
</member><member name="T:EntrezAPI.Gene.ItemChoiceType1">
	<remarks/>
</member><member name="P:EntrezAPI.Gene.TrnaextTrnaext_codon.Trnaext_codon_E">
	<remarks/>
</member><member name="T:EntrezAPI.Gene.TrnaextTrnaext_codon">
	<remarks/>
</member><member name="P:EntrezAPI.Gene.TrnaextTrnaext_anticodon.Seqloc">
	<remarks/>
</member><member name="T:EntrezAPI.Gene.TrnaextTrnaext_anticodon">
	<remarks/>
</member><member name="P:EntrezAPI.Gene.Seqloc.Item">
	<remarks/>
</member><member name="T:EntrezAPI.Gene.Seqloc">
	<remarks/>
</member><member name="P:EntrezAPI.Gene.SeqlocSeqloc_bond.Seqbond">
	<remarks/>
</member><member name="T:EntrezAPI.Gene.SeqlocSeqloc_bond">
	<remarks/>
</member><member name="P:EntrezAPI.Gene.Seqbond.Seqbond_a">
	<remarks/>
</member><member name="P:EntrezAPI.Gene.Seqbond.Seqbond_b">
	<remarks/>
</member><member name="T:EntrezAPI.Gene.Seqbond">
	<remarks/>
</member><member name="P:EntrezAPI.Gene.SeqbondSeqbond_a.Seqpoint">
	<remarks/>
</member><member name="T:EntrezAPI.Gene.SeqbondSeqbond_a">
	<remarks/>
</member><member name="P:EntrezAPI.Gene.Seqpoint.Seqpoint_point">
	<remarks/>
</member><member name="P:EntrezAPI.Gene.Seqpoint.Seqpoint_strand">
	<remarks/>
</member><member name="P:EntrezAPI.Gene.Seqpoint.Seqpoint_id">
	<remarks/>
</member><member name="P:EntrezAPI.Gene.Seqpoint.Seqpoint_fuzz">
	<remarks/>
</member><member name="T:EntrezAPI.Gene.Seqpoint">
	<remarks/>
</member><member name="P:EntrezAPI.Gene.SeqpointSeqpoint_strand.Nastrand">
	<remarks/>
</member><member name="T:EntrezAPI.Gene.SeqpointSeqpoint_strand">
	<remarks/>
</member><member name="P:EntrezAPI.Gene.Nastrand.value">
	<remarks/>
</member><member name="T:EntrezAPI.Gene.Nastrand">
	<remarks/>
</member><member name="F:EntrezAPI.Gene.NastrandValue.unknown">
	<remarks/>
</member><member name="F:EntrezAPI.Gene.NastrandValue.plus">
	<remarks/>
</member><member name="F:EntrezAPI.Gene.NastrandValue.minus">
	<remarks/>
</member><member name="F:EntrezAPI.Gene.NastrandValue.both">
	<remarks/>
</member><member name="F:EntrezAPI.Gene.NastrandValue.bothrev">
	<remarks/>
</member><member name="F:EntrezAPI.Gene.NastrandValue.other">
	<remarks/>
</member><member name="T:EntrezAPI.Gene.NastrandValue">
	<remarks/>
</member><member name="P:EntrezAPI.Gene.SeqpointSeqpoint_id.Seqid">
	<remarks/>
</member><member name="T:EntrezAPI.Gene.SeqpointSeqpoint_id">
	<remarks/>
</member><member name="P:EntrezAPI.Gene.Seqid.Item">
	<remarks/>
</member><member name="P:EntrezAPI.Gene.Seqid.ItemElementName">
	<remarks/>
</member><member name="T:EntrezAPI.Gene.Seqid">
	<remarks/>
</member><member name="P:EntrezAPI.Gene.SeqidSeqid_ddbj.Textseqid">
	<remarks/>
</member><member name="T:EntrezAPI.Gene.SeqidSeqid_ddbj">
	<remarks/>
</member><member name="P:EntrezAPI.Gene.Textseqid.Textseqid_name">
	<remarks/>
</member><member name="P:EntrezAPI.Gene.Textseqid.Textseqid_accession">
	<remarks/>
</member><member name="P:EntrezAPI.Gene.Textseqid.Textseqid_release">
	<remarks/>
</member><member name="P:EntrezAPI.Gene.Textseqid.Textseqid_version">
	<remarks/>
</member><member name="T:EntrezAPI.Gene.Textseqid">
	<remarks/>
</member><member name="P:EntrezAPI.Gene.SeqidSeqid_embl.Textseqid">
	<remarks/>
</member><member name="T:EntrezAPI.Gene.SeqidSeqid_embl">
	<remarks/>
</member><member name="P:EntrezAPI.Gene.SeqidSeqid_genbank.Textseqid">
	<remarks/>
</member><member name="T:EntrezAPI.Gene.SeqidSeqid_genbank">
	<remarks/>
</member><member name="P:EntrezAPI.Gene.SeqidSeqid_general.Dbtag">
	<remarks/>
</member><member name="T:EntrezAPI.Gene.SeqidSeqid_general">
	<remarks/>
</member><member name="P:EntrezAPI.Gene.SeqidSeqid_giim.Giimportid">
	<remarks/>
</member><member name="T:EntrezAPI.Gene.SeqidSeqid_giim">
	<remarks/>
</member><member name="P:EntrezAPI.Gene.Giimportid.Giimportid_id">
	<remarks/>
</member><member name="P:EntrezAPI.Gene.Giimportid.Giimportid_db">
	<remarks/>
</member><member name="P:EntrezAPI.Gene.Giimportid.Giimportid_release">
	<remarks/>
</member><member name="T:EntrezAPI.Gene.Giimportid">
	<remarks/>
</member><member name="P:EntrezAPI.Gene.SeqidSeqid_gpipe.Textseqid">
	<remarks/>
</member><member name="T:EntrezAPI.Gene.SeqidSeqid_gpipe">
	<remarks/>
</member><member name="P:EntrezAPI.Gene.SeqidSeqid_local.Objectid">
	<remarks/>
</member><member name="T:EntrezAPI.Gene.SeqidSeqid_local">
	<remarks/>
</member><member name="P:EntrezAPI.Gene.SeqidSeqid_namedannottrack.Textseqid">
	<remarks/>
</member><member name="T:EntrezAPI.Gene.SeqidSeqid_namedannottrack">
	<remarks/>
</member><member name="P:EntrezAPI.Gene.SeqidSeqid_other.Textseqid">
	<remarks/>
</member><member name="T:EntrezAPI.Gene.SeqidSeqid_other">
	<remarks/>
</member><member name="P:EntrezAPI.Gene.SeqidSeqid_patent.Patentseqid">
	<remarks/>
</member><member name="T:EntrezAPI.Gene.SeqidSeqid_patent">
	<remarks/>
</member><member name="P:EntrezAPI.Gene.Patentseqid.Patentseqid_seqid">
	<remarks/>
</member><member name="P:EntrezAPI.Gene.Patentseqid.Patentseqid_cit">
	<remarks/>
</member><member name="T:EntrezAPI.Gene.Patentseqid">
	<remarks/>
</member><member name="P:EntrezAPI.Gene.PatentseqidPatentseqid_cit.Idpat">
	<remarks/>
</member><member name="T:EntrezAPI.Gene.PatentseqidPatentseqid_cit">
	<remarks/>
</member><member name="P:EntrezAPI.Gene.Idpat.Idpat_country">
	<remarks/>
</member><member name="P:EntrezAPI.Gene.Idpat.Idpat_id">
	<remarks/>
</member><member name="P:EntrezAPI.Gene.Idpat.Idpat_doctype">
	<remarks/>
</member><member name="T:EntrezAPI.Gene.Idpat">
	<remarks/>
</member><member name="P:EntrezAPI.Gene.IdpatIdpat_id.Item">
	<remarks/>
</member><member name="P:EntrezAPI.Gene.IdpatIdpat_id.ItemElementName">
	<remarks/>
</member><member name="T:EntrezAPI.Gene.IdpatIdpat_id">
	<remarks/>
</member><member name="F:EntrezAPI.Gene.ItemChoiceType2.Idpat_id_appnumber">
	<remarks/>
</member><member name="F:EntrezAPI.Gene.ItemChoiceType2.Idpat_id_number">
	<remarks/>
</member><member name="T:EntrezAPI.Gene.ItemChoiceType2">
	<remarks/>
</member><member name="P:EntrezAPI.Gene.SeqidSeqid_pdb.PDBseqid">
	<remarks/>
</member><member name="T:EntrezAPI.Gene.SeqidSeqid_pdb">
	<remarks/>
</member><member name="P:EntrezAPI.Gene.PDBseqid.PDBseqid_mol">
	<remarks/>
</member><member name="P:EntrezAPI.Gene.PDBseqid.PDBseqid_chain">
	<remarks/>
</member><member name="P:EntrezAPI.Gene.PDBseqid.PDBseqid_rel">
	<remarks/>
</member><member name="T:EntrezAPI.Gene.PDBseqid">
	<remarks/>
</member><member name="P:EntrezAPI.Gene.PDBseqidPDBseqid_mol.PDBmolid">
	<remarks/>
</member><member name="T:EntrezAPI.Gene.PDBseqidPDBseqid_mol">
	<remarks/>
</member><member name="P:EntrezAPI.Gene.PDBseqidPDBseqid_rel.Date">
	<remarks/>
</member><member name="T:EntrezAPI.Gene.PDBseqidPDBseqid_rel">
	<remarks/>
</member><member name="P:EntrezAPI.Gene.SeqidSeqid_pir.Textseqid">
	<remarks/>
</member><member name="T:EntrezAPI.Gene.SeqidSeqid_pir">
	<remarks/>
</member><member name="P:EntrezAPI.Gene.SeqidSeqid_prf.Textseqid">
	<remarks/>
</member><member name="T:EntrezAPI.Gene.SeqidSeqid_prf">
	<remarks/>
</member><member name="P:EntrezAPI.Gene.SeqidSeqid_swissprot.Textseqid">
	<remarks/>
</member><member name="T:EntrezAPI.Gene.SeqidSeqid_swissprot">
	<remarks/>
</member><member name="P:EntrezAPI.Gene.SeqidSeqid_tpd.Textseqid">
	<remarks/>
</member><member name="T:EntrezAPI.Gene.SeqidSeqid_tpd">
	<remarks/>
</member><member name="P:EntrezAPI.Gene.SeqidSeqid_tpe.Textseqid">
	<remarks/>
</member><member name="T:EntrezAPI.Gene.SeqidSeqid_tpe">
	<remarks/>
</member><member name="P:EntrezAPI.Gene.SeqidSeqid_tpg.Textseqid">
	<remarks/>
</member><member name="T:EntrezAPI.Gene.SeqidSeqid_tpg">
	<remarks/>
</member><member name="F:EntrezAPI.Gene.ItemChoiceType3.Seqid_ddbj">
	<remarks/>
</member><member name="F:EntrezAPI.Gene.ItemChoiceType3.Seqid_embl">
	<remarks/>
</member><member name="F:EntrezAPI.Gene.ItemChoiceType3.Seqid_genbank">
	<remarks/>
</member><member name="F:EntrezAPI.Gene.ItemChoiceType3.Seqid_general">
	<remarks/>
</member><member name="F:EntrezAPI.Gene.ItemChoiceType3.Seqid_gi">
	<remarks/>
</member><member name="F:EntrezAPI.Gene.ItemChoiceType3.Seqid_gibbmt">
	<remarks/>
</member><member name="F:EntrezAPI.Gene.ItemChoiceType3.Seqid_gibbsq">
	<remarks/>
</member><member name="F:EntrezAPI.Gene.ItemChoiceType3.Seqid_giim">
	<remarks/>
</member><member name="F:EntrezAPI.Gene.ItemChoiceType3.Seqid_gpipe">
	<remarks/>
</member><member name="F:EntrezAPI.Gene.ItemChoiceType3.Seqid_local">
	<remarks/>
</member><member name="F:EntrezAPI.Gene.ItemChoiceType3.Seqid_namedannottrack">
	<remarks/>
</member><member name="F:EntrezAPI.Gene.ItemChoiceType3.Seqid_other">
	<remarks/>
</member><member name="F:EntrezAPI.Gene.ItemChoiceType3.Seqid_patent">
	<remarks/>
</member><member name="F:EntrezAPI.Gene.ItemChoiceType3.Seqid_pdb">
	<remarks/>
</member><member name="F:EntrezAPI.Gene.ItemChoiceType3.Seqid_pir">
	<remarks/>
</member><member name="F:EntrezAPI.Gene.ItemChoiceType3.Seqid_prf">
	<remarks/>
</member><member name="F:EntrezAPI.Gene.ItemChoiceType3.Seqid_swissprot">
	<remarks/>
</member><member name="F:EntrezAPI.Gene.ItemChoiceType3.Seqid_tpd">
	<remarks/>
</member><member name="F:EntrezAPI.Gene.ItemChoiceType3.Seqid_tpe">
	<remarks/>
</member><member name="F:EntrezAPI.Gene.ItemChoiceType3.Seqid_tpg">
	<remarks/>
</member><member name="T:EntrezAPI.Gene.ItemChoiceType3">
	<remarks/>
</member><member name="P:EntrezAPI.Gene.SeqpointSeqpoint_fuzz.Intfuzz">
	<remarks/>
</member><member name="T:EntrezAPI.Gene.SeqpointSeqpoint_fuzz">
	<remarks/>
</member><member name="P:EntrezAPI.Gene.Intfuzz.Item">
	<remarks/>
</member><member name="P:EntrezAPI.Gene.Intfuzz.ItemElementName">
	<remarks/>
</member><member name="T:EntrezAPI.Gene.Intfuzz">
	<remarks/>
</member><member name="P:EntrezAPI.Gene.IntfuzzIntfuzz_alt.Intfuzz_alt_E">
	<remarks/>
</member><member name="T:EntrezAPI.Gene.IntfuzzIntfuzz_alt">
	<remarks/>
</member><member name="P:EntrezAPI.Gene.IntfuzzIntfuzz_lim.value">
	<remarks/>
</member><member name="T:EntrezAPI.Gene.IntfuzzIntfuzz_lim">
	<remarks/>
</member><member name="F:EntrezAPI.Gene.IntfuzzIntfuzz_limValue.unk">
	<remarks/>
</member><member name="F:EntrezAPI.Gene.IntfuzzIntfuzz_limValue.gt">
	<remarks/>
</member><member name="F:EntrezAPI.Gene.IntfuzzIntfuzz_limValue.lt">
	<remarks/>
</member><member name="F:EntrezAPI.Gene.IntfuzzIntfuzz_limValue.tr">
	<remarks/>
</member><member name="F:EntrezAPI.Gene.IntfuzzIntfuzz_limValue.tl">
	<remarks/>
</member><member name="F:EntrezAPI.Gene.IntfuzzIntfuzz_limValue.circle">
	<remarks/>
</member><member name="F:EntrezAPI.Gene.IntfuzzIntfuzz_limValue.other">
	<remarks/>
</member><member name="T:EntrezAPI.Gene.IntfuzzIntfuzz_limValue">
	<remarks/>
</member><member name="P:EntrezAPI.Gene.IntfuzzIntfuzz_range.Intfuzz_range_max">
	<remarks/>
</member><member name="P:EntrezAPI.Gene.IntfuzzIntfuzz_range.Intfuzz_range_min">
	<remarks/>
</member><member name="T:EntrezAPI.Gene.IntfuzzIntfuzz_range">
	<remarks/>
</member><member name="F:EntrezAPI.Gene.ItemChoiceType4.Intfuzz_alt">
	<remarks/>
</member><member name="F:EntrezAPI.Gene.ItemChoiceType4.Intfuzz_lim">
	<remarks/>
</member><member name="F:EntrezAPI.Gene.ItemChoiceType4.Intfuzz_pm">
	<remarks/>
</member><member name="F:EntrezAPI.Gene.ItemChoiceType4.Intfuzz_pct">
	<remarks/>
</member><member name="F:EntrezAPI.Gene.ItemChoiceType4.Intfuzz_range">
	<remarks/>
</member><member name="T:EntrezAPI.Gene.ItemChoiceType4">
	<remarks/>
</member><member name="P:EntrezAPI.Gene.SeqbondSeqbond_b.Seqpoint">
	<remarks/>
</member><member name="T:EntrezAPI.Gene.SeqbondSeqbond_b">
	<remarks/>
</member><member name="P:EntrezAPI.Gene.SeqlocSeqloc_empty.Seqid">
	<remarks/>
</member><member name="T:EntrezAPI.Gene.SeqlocSeqloc_empty">
	<remarks/>
</member><member name="P:EntrezAPI.Gene.SeqlocSeqloc_equiv.Seqlocequiv">
	<remarks/>
</member><member name="T:EntrezAPI.Gene.SeqlocSeqloc_equiv">
	<remarks/>
</member><member name="P:EntrezAPI.Gene.Seqlocequiv.Seqloc">
	<remarks/>
</member><member name="T:EntrezAPI.Gene.Seqlocequiv">
	<remarks/>
</member><member name="P:EntrezAPI.Gene.SeqlocSeqloc_feat.Featid">
	<remarks/>
</member><member name="T:EntrezAPI.Gene.SeqlocSeqloc_feat">
	<remarks/>
</member><member name="P:EntrezAPI.Gene.Featid.Item">
	<remarks/>
</member><member name="T:EntrezAPI.Gene.Featid">
	<remarks/>
</member><member name="P:EntrezAPI.Gene.FeatidFeatid_general.Dbtag">
	<remarks/>
</member><member name="T:EntrezAPI.Gene.FeatidFeatid_general">
	<remarks/>
</member><member name="P:EntrezAPI.Gene.FeatidFeatid_giim.Giimportid">
	<remarks/>
</member><member name="T:EntrezAPI.Gene.FeatidFeatid_giim">
	<remarks/>
</member><member name="P:EntrezAPI.Gene.FeatidFeatid_local.Objectid">
	<remarks/>
</member><member name="T:EntrezAPI.Gene.FeatidFeatid_local">
	<remarks/>
</member><member name="P:EntrezAPI.Gene.SeqlocSeqloc_int.Seqinterval">
	<remarks/>
</member><member name="T:EntrezAPI.Gene.SeqlocSeqloc_int">
	<remarks/>
</member><member name="P:EntrezAPI.Gene.Seqinterval.Seqinterval_from">
	<remarks/>
</member><member name="P:EntrezAPI.Gene.Seqinterval.Seqinterval_to">
	<remarks/>
</member><member name="P:EntrezAPI.Gene.Seqinterval.Seqinterval_strand">
	<remarks/>
</member><member name="P:EntrezAPI.Gene.Seqinterval.Seqinterval_id">
	<remarks/>
</member><member name="P:EntrezAPI.Gene.Seqinterval.Seqinterval_fuzzfrom">
	<remarks/>
</member><member name="P:EntrezAPI.Gene.Seqinterval.Seqinterval_fuzzto">
	<remarks/>
</member><member name="T:EntrezAPI.Gene.Seqinterval">
	<remarks/>
</member><member name="P:EntrezAPI.Gene.SeqintervalSeqinterval_strand.Nastrand">
	<remarks/>
</member><member name="T:EntrezAPI.Gene.SeqintervalSeqinterval_strand">
	<remarks/>
</member><member name="P:EntrezAPI.Gene.SeqintervalSeqinterval_id.Seqid">
	<remarks/>
</member><member name="T:EntrezAPI.Gene.SeqintervalSeqinterval_id">
	<remarks/>
</member><member name="P:EntrezAPI.Gene.SeqintervalSeqinterval_fuzzfrom.Intfuzz">
	<remarks/>
</member><member name="T:EntrezAPI.Gene.SeqintervalSeqinterval_fuzzfrom">
	<remarks/>
</member><member name="P:EntrezAPI.Gene.SeqintervalSeqinterval_fuzzto.Intfuzz">
	<remarks/>
</member><member name="T:EntrezAPI.Gene.SeqintervalSeqinterval_fuzzto">
	<remarks/>
</member><member name="P:EntrezAPI.Gene.SeqlocSeqloc_mix.Seqlocmix">
	<remarks/>
</member><member name="T:EntrezAPI.Gene.SeqlocSeqloc_mix">
	<remarks/>
</member><member name="P:EntrezAPI.Gene.Seqlocmix.Seqloc">
	<remarks/>
</member><member name="T:EntrezAPI.Gene.Seqlocmix">
	<remarks/>
</member><member name="T:EntrezAPI.Gene.SeqlocSeqloc_null">
	<remarks/>
</member><member name="P:EntrezAPI.Gene.SeqlocSeqloc_packedint.Packedseqint">
	<remarks/>
</member><member name="T:EntrezAPI.Gene.SeqlocSeqloc_packedint">
	<remarks/>
</member><member name="P:EntrezAPI.Gene.Packedseqint.Seqinterval">
	<remarks/>
</member><member name="T:EntrezAPI.Gene.Packedseqint">
	<remarks/>
</member><member name="P:EntrezAPI.Gene.SeqlocSeqloc_packedpnt.Packedseqpnt">
	<remarks/>
</member><member name="T:EntrezAPI.Gene.SeqlocSeqloc_packedpnt">
	<remarks/>
</member><member name="P:EntrezAPI.Gene.Packedseqpnt.Packedseqpnt_strand">
	<remarks/>
</member><member name="P:EntrezAPI.Gene.Packedseqpnt.Packedseqpnt_id">
	<remarks/>
</member><member name="P:EntrezAPI.Gene.Packedseqpnt.Packedseqpnt_fuzz">
	<remarks/>
</member><member name="P:EntrezAPI.Gene.Packedseqpnt.Packedseqpnt_points">
	<remarks/>
</member><member name="T:EntrezAPI.Gene.Packedseqpnt">
	<remarks/>
</member><member name="P:EntrezAPI.Gene.PackedseqpntPackedseqpnt_strand.Nastrand">
	<remarks/>
</member><member name="T:EntrezAPI.Gene.PackedseqpntPackedseqpnt_strand">
	<remarks/>
</member><member name="P:EntrezAPI.Gene.PackedseqpntPackedseqpnt_id.Seqid">
	<remarks/>
</member><member name="T:EntrezAPI.Gene.PackedseqpntPackedseqpnt_id">
	<remarks/>
</member><member name="P:EntrezAPI.Gene.PackedseqpntPackedseqpnt_fuzz.Intfuzz">
	<remarks/>
</member><member name="T:EntrezAPI.Gene.PackedseqpntPackedseqpnt_fuzz">
	<remarks/>
</member><member name="P:EntrezAPI.Gene.PackedseqpntPackedseqpnt_points.Packedseqpnt_points_E">
	<remarks/>
</member><member name="T:EntrezAPI.Gene.PackedseqpntPackedseqpnt_points">
	<remarks/>
</member><member name="P:EntrezAPI.Gene.SeqlocSeqloc_pnt.Seqpoint">
	<remarks/>
</member><member name="T:EntrezAPI.Gene.SeqlocSeqloc_pnt">
	<remarks/>
</member><member name="P:EntrezAPI.Gene.SeqlocSeqloc_whole.Seqid">
	<remarks/>
</member><member name="T:EntrezAPI.Gene.SeqlocSeqloc_whole">
	<remarks/>
</member><member name="P:EntrezAPI.Gene.EntrezgeneEntrezgene_location.Maps">
	<remarks/>
</member><member name="T:EntrezAPI.Gene.EntrezgeneEntrezgene_location">
	<remarks/>
</member><member name="P:EntrezAPI.Gene.Maps.Maps_displaystr">
	<remarks/>
</member><member name="P:EntrezAPI.Gene.Maps.Maps_method">
	<remarks/>
</member><member name="T:EntrezAPI.Gene.Maps">
	<remarks/>
</member><member name="P:EntrezAPI.Gene.MapsMaps_method.Item">
	<remarks/>
</member><member name="T:EntrezAPI.Gene.MapsMaps_method">
	<remarks/>
</member><member name="P:EntrezAPI.Gene.MapsMaps_methodMaps_method_maptype.value">
	<remarks/>
</member><member name="T:EntrezAPI.Gene.MapsMaps_methodMaps_method_maptype">
	<remarks/>
</member><member name="F:EntrezAPI.Gene.MapsMaps_methodMaps_method_maptypeValue.cyto">
	<remarks/>
</member><member name="F:EntrezAPI.Gene.MapsMaps_methodMaps_method_maptypeValue.bp">
	<remarks/>
</member><member name="F:EntrezAPI.Gene.MapsMaps_methodMaps_method_maptypeValue.cM">
	<remarks/>
</member><member name="F:EntrezAPI.Gene.MapsMaps_methodMaps_method_maptypeValue.cR">
	<remarks/>
</member><member name="F:EntrezAPI.Gene.MapsMaps_methodMaps_method_maptypeValue.min">
	<remarks/>
</member><member name="T:EntrezAPI.Gene.MapsMaps_methodMaps_method_maptypeValue">
	<remarks/>
</member><member name="P:EntrezAPI.Gene.EntrezgeneEntrezgene_genesource.Genesource">
	<remarks/>
</member><member name="T:EntrezAPI.Gene.EntrezgeneEntrezgene_genesource">
	<remarks/>
</member><member name="P:EntrezAPI.Gene.Genesource.Genesource_src">
	<remarks/>
</member><member name="P:EntrezAPI.Gene.Genesource.Genesource_srcint">
	<remarks/>
</member><member name="P:EntrezAPI.Gene.Genesource.Genesource_srcstr1">
	<remarks/>
</member><member name="P:EntrezAPI.Gene.Genesource.Genesource_srcstr2">
	<remarks/>
</member><member name="P:EntrezAPI.Gene.Genesource.Genesource_genedisplay">
	<remarks/>
</member><member name="P:EntrezAPI.Gene.Genesource.Genesource_locusdisplay">
	<remarks/>
</member><member name="P:EntrezAPI.Gene.Genesource.Genesource_extraterms">
	<remarks/>
</member><member name="T:EntrezAPI.Gene.Genesource">
	<remarks/>
</member><member name="P:EntrezAPI.Gene.GenesourceGenesource_genedisplay.value">
	<remarks/>
</member><member name="T:EntrezAPI.Gene.GenesourceGenesource_genedisplay">
	<remarks/>
</member><member name="F:EntrezAPI.Gene.GenesourceGenesource_genedisplayValue.true">
	<remarks/>
</member><member name="F:EntrezAPI.Gene.GenesourceGenesource_genedisplayValue.false">
	<remarks/>
</member><member name="T:EntrezAPI.Gene.GenesourceGenesource_genedisplayValue">
	<remarks/>
</member><member name="P:EntrezAPI.Gene.GenesourceGenesource_locusdisplay.value">
	<remarks/>
</member><member name="T:EntrezAPI.Gene.GenesourceGenesource_locusdisplay">
	<remarks/>
</member><member name="F:EntrezAPI.Gene.GenesourceGenesource_locusdisplayValue.true">
	<remarks/>
</member><member name="F:EntrezAPI.Gene.GenesourceGenesource_locusdisplayValue.false">
	<remarks/>
</member><member name="T:EntrezAPI.Gene.GenesourceGenesource_locusdisplayValue">
	<remarks/>
</member><member name="P:EntrezAPI.Gene.GenesourceGenesource_extraterms.value">
	<remarks/>
</member><member name="T:EntrezAPI.Gene.GenesourceGenesource_extraterms">
	<remarks/>
</member><member name="F:EntrezAPI.Gene.GenesourceGenesource_extratermsValue.true">
	<remarks/>
</member><member name="F:EntrezAPI.Gene.GenesourceGenesource_extratermsValue.false">
	<remarks/>
</member><member name="T:EntrezAPI.Gene.GenesourceGenesource_extratermsValue">
	<remarks/>
</member><member name="P:EntrezAPI.Gene.EntrezgeneEntrezgene_locus.Genecommentary">
	<remarks/>
</member><member name="T:EntrezAPI.Gene.EntrezgeneEntrezgene_locus">
	<remarks/>
</member><member name="P:EntrezAPI.Gene.Genecommentary.Genecommentary_type">
	<remarks/>
</member><member name="P:EntrezAPI.Gene.Genecommentary.Genecommentary_heading">
	<remarks/>
</member><member name="P:EntrezAPI.Gene.Genecommentary.Genecommentary_label">
	<remarks/>
</member><member name="P:EntrezAPI.Gene.Genecommentary.Genecommentary_text">
	<remarks/>
</member><member name="P:EntrezAPI.Gene.Genecommentary.Genecommentary_accession">
	<remarks/>
</member><member name="P:EntrezAPI.Gene.Genecommentary.Genecommentary_version">
	<remarks/>
</member><member name="P:EntrezAPI.Gene.Genecommentary.Genecommentary_xtraproperties">
	<remarks/>
</member><member name="P:EntrezAPI.Gene.Genecommentary.Genecommentary_refs">
	<remarks/>
</member><member name="P:EntrezAPI.Gene.Genecommentary.Genecommentary_source">
	<remarks/>
</member><member name="P:EntrezAPI.Gene.Genecommentary.Genecommentary_genomiccoords">
	<remarks/>
</member><member name="P:EntrezAPI.Gene.Genecommentary.Genecommentary_seqs">
	<remarks/>
</member><member name="P:EntrezAPI.Gene.Genecommentary.Genecommentary_products">
	<remarks/>
</member><member name="P:EntrezAPI.Gene.Genecommentary.Genecommentary_properties">
	<remarks/>
</member><member name="P:EntrezAPI.Gene.Genecommentary.Genecommentary_comment">
	<remarks/>
</member><member name="P:EntrezAPI.Gene.Genecommentary.Genecommentary_createdate">
	<remarks/>
</member><member name="P:EntrezAPI.Gene.Genecommentary.Genecommentary_updatedate">
	<remarks/>
</member><member name="T:EntrezAPI.Gene.Genecommentary">
	<remarks/>
</member><member name="P:EntrezAPI.Gene.GenecommentaryGenecommentary_type.valueSpecified">
	<remarks/>
</member><member name="P:EntrezAPI.Gene.GenecommentaryGenecommentary_type.Value">
	<remarks/>
</member><member name="T:EntrezAPI.Gene.GenecommentaryGenecommentary_type">
	<remarks/>
</member><member name="F:EntrezAPI.Gene.GenecommentaryGenecommentary_typeValue.genomic">
	<remarks/>
</member><member name="F:EntrezAPI.Gene.GenecommentaryGenecommentary_typeValue.preRNA">
	<remarks/>
</member><member name="F:EntrezAPI.Gene.GenecommentaryGenecommentary_typeValue.mRNA">
	<remarks/>
</member><member name="F:EntrezAPI.Gene.GenecommentaryGenecommentary_typeValue.rRNA">
	<remarks/>
</member><member name="F:EntrezAPI.Gene.GenecommentaryGenecommentary_typeValue.tRNA">
	<remarks/>
</member><member name="F:EntrezAPI.Gene.GenecommentaryGenecommentary_typeValue.snRNA">
	<remarks/>
</member><member name="F:EntrezAPI.Gene.GenecommentaryGenecommentary_typeValue.scRNA">
	<remarks/>
</member><member name="F:EntrezAPI.Gene.GenecommentaryGenecommentary_typeValue.peptide">
	<remarks/>
</member><member name="F:EntrezAPI.Gene.GenecommentaryGenecommentary_typeValue.othergenetic">
	<remarks/>
</member><member name="F:EntrezAPI.Gene.GenecommentaryGenecommentary_typeValue.genomicmRNA">
	<remarks/>
</member><member name="F:EntrezAPI.Gene.GenecommentaryGenecommentary_typeValue.cRNA">
	<remarks/>
</member><member name="F:EntrezAPI.Gene.GenecommentaryGenecommentary_typeValue.maturepeptide">
	<remarks/>
</member><member name="F:EntrezAPI.Gene.GenecommentaryGenecommentary_typeValue.preprotein">
	<remarks/>
</member><member name="F:EntrezAPI.Gene.GenecommentaryGenecommentary_typeValue.miscRNA">
	<remarks/>
</member><member name="F:EntrezAPI.Gene.GenecommentaryGenecommentary_typeValue.snoRNA">
	<remarks/>
</member><member name="F:EntrezAPI.Gene.GenecommentaryGenecommentary_typeValue.property">
	<remarks/>
</member><member name="F:EntrezAPI.Gene.GenecommentaryGenecommentary_typeValue.reference">
	<remarks/>
</member><member name="F:EntrezAPI.Gene.GenecommentaryGenecommentary_typeValue.generif">
	<remarks/>
</member><member name="F:EntrezAPI.Gene.GenecommentaryGenecommentary_typeValue.phenotype">
	<remarks/>
</member><member name="F:EntrezAPI.Gene.GenecommentaryGenecommentary_typeValue.complex">
	<remarks/>
</member><member name="F:EntrezAPI.Gene.GenecommentaryGenecommentary_typeValue.compound">
	<remarks/>
</member><member name="F:EntrezAPI.Gene.GenecommentaryGenecommentary_typeValue.ncRNA">
	<remarks/>
</member><member name="F:EntrezAPI.Gene.GenecommentaryGenecommentary_typeValue.genegroup">
	<remarks/>
</member><member name="F:EntrezAPI.Gene.GenecommentaryGenecommentary_typeValue.comment">
	<remarks/>
</member><member name="F:EntrezAPI.Gene.GenecommentaryGenecommentary_typeValue.other">
	<remarks/>
</member><member name="T:EntrezAPI.Gene.GenecommentaryGenecommentary_typeValue">
	<remarks/>
</member><member name="P:EntrezAPI.Gene.GenecommentaryGenecommentary_xtraproperties.XtraTerms">
	<remarks/>
</member><member name="T:EntrezAPI.Gene.GenecommentaryGenecommentary_xtraproperties">
	<remarks/>
</member><member name="P:EntrezAPI.Gene.XtraTerms.XtraTerms_tag">
	<remarks/>
</member><member name="P:EntrezAPI.Gene.XtraTerms.XtraTerms_value">
	<remarks/>
</member><member name="T:EntrezAPI.Gene.XtraTerms">
	<remarks/>
</member><member name="P:EntrezAPI.Gene.GenecommentaryGenecommentary_refs.Pub">
	<remarks/>
</member><member name="T:EntrezAPI.Gene.GenecommentaryGenecommentary_refs">
	<remarks/>
</member><member name="P:EntrezAPI.Gene.Pub.Item">
	<remarks/>
</member><member name="T:EntrezAPI.Gene.Pub">
	<remarks/>
</member><member name="P:EntrezAPI.Gene.PubPub_article.Citart">
	<remarks/>
</member><member name="T:EntrezAPI.Gene.PubPub_article">
	<remarks/>
</member><member name="P:EntrezAPI.Gene.Citart.Citart_title">
	<remarks/>
</member><member name="P:EntrezAPI.Gene.Citart.Citart_authors">
	<remarks/>
</member><member name="P:EntrezAPI.Gene.Citart.Citart_from">
	<remarks/>
</member><member name="P:EntrezAPI.Gene.Citart.Citart_ids">
	<remarks/>
</member><member name="T:EntrezAPI.Gene.Citart">
	<remarks/>
</member><member name="P:EntrezAPI.Gene.CitartCitart_title.Title">
	<remarks/>
</member><member name="T:EntrezAPI.Gene.CitartCitart_title">
	<remarks/>
</member><member name="P:EntrezAPI.Gene.Title.Title_E">
	<remarks/>
</member><member name="T:EntrezAPI.Gene.Title">
	<remarks/>
</member><member name="P:EntrezAPI.Gene.TitleTitle_E.Item">
	<remarks/>
</member><member name="P:EntrezAPI.Gene.TitleTitle_E.ItemElementName">
	<remarks/>
</member><member name="T:EntrezAPI.Gene.TitleTitle_E">
	<remarks/>
</member><member name="F:EntrezAPI.Gene.ItemChoiceType6.Title_E_abr">
	<remarks/>
</member><member name="F:EntrezAPI.Gene.ItemChoiceType6.Title_E_coden">
	<remarks/>
</member><member name="F:EntrezAPI.Gene.ItemChoiceType6.Title_E_isbn">
	<remarks/>
</member><member name="F:EntrezAPI.Gene.ItemChoiceType6.Title_E_isojta">
	<remarks/>
</member><member name="F:EntrezAPI.Gene.ItemChoiceType6.Title_E_issn">
	<remarks/>
</member><member name="F:EntrezAPI.Gene.ItemChoiceType6.Title_E_jta">
	<remarks/>
</member><member name="F:EntrezAPI.Gene.ItemChoiceType6.Title_E_mljta">
	<remarks/>
</member><member name="F:EntrezAPI.Gene.ItemChoiceType6.Title_E_name">
	<remarks/>
</member><member name="F:EntrezAPI.Gene.ItemChoiceType6.Title_E_trans">
	<remarks/>
</member><member name="F:EntrezAPI.Gene.ItemChoiceType6.Title_E_tsub">
	<remarks/>
</member><member name="T:EntrezAPI.Gene.ItemChoiceType6">
	<remarks/>
</member><member name="P:EntrezAPI.Gene.CitartCitart_authors.Authlist">
	<remarks/>
</member><member name="T:EntrezAPI.Gene.CitartCitart_authors">
	<remarks/>
</member><member name="P:EntrezAPI.Gene.Authlist.Authlist_names">
	<remarks/>
</member><member name="P:EntrezAPI.Gene.Authlist.Authlist_affil">
	<remarks/>
</member><member name="T:EntrezAPI.Gene.Authlist">
	<remarks/>
</member><member name="P:EntrezAPI.Gene.AuthlistAuthlist_names.Item">
	<remarks/>
</member><member name="T:EntrezAPI.Gene.AuthlistAuthlist_names">
	<remarks/>
</member><member name="P:EntrezAPI.Gene.AuthlistAuthlist_namesAuthlist_names_ml.Authlist_names_ml_E">
	<remarks/>
</member><member name="T:EntrezAPI.Gene.AuthlistAuthlist_namesAuthlist_names_ml">
	<remarks/>
</member><member name="P:EntrezAPI.Gene.AuthlistAuthlist_namesAuthlist_names_std.Author">
	<remarks/>
</member><member name="T:EntrezAPI.Gene.AuthlistAuthlist_namesAuthlist_names_std">
	<remarks/>
</member><member name="P:EntrezAPI.Gene.Author.Author_name">
	<remarks/>
</member><member name="P:EntrezAPI.Gene.Author.Author_level">
	<remarks/>
</member><member name="P:EntrezAPI.Gene.Author.Author_role">
	<remarks/>
</member><member name="P:EntrezAPI.Gene.Author.Author_affil">
	<remarks/>
</member><member name="P:EntrezAPI.Gene.Author.Author_iscorr">
	<remarks/>
</member><member name="T:EntrezAPI.Gene.Author">
	<remarks/>
</member><member name="P:EntrezAPI.Gene.AuthorAuthor_name.Personid">
	<remarks/>
</member><member name="T:EntrezAPI.Gene.AuthorAuthor_name">
	<remarks/>
</member><member name="P:EntrezAPI.Gene.Personid.Item">
	<remarks/>
</member><member name="P:EntrezAPI.Gene.Personid.ItemElementName">
	<remarks/>
</member><member name="T:EntrezAPI.Gene.Personid">
	<remarks/>
</member><member name="P:EntrezAPI.Gene.PersonidPersonid_dbtag.Dbtag">
	<remarks/>
</member><member name="T:EntrezAPI.Gene.PersonidPersonid_dbtag">
	<remarks/>
</member><member name="P:EntrezAPI.Gene.PersonidPersonid_name.Namestd">
	<remarks/>
</member><member name="T:EntrezAPI.Gene.PersonidPersonid_name">
	<remarks/>
</member><member name="P:EntrezAPI.Gene.Namestd.Namestd_last">
	<remarks/>
</member><member name="P:EntrezAPI.Gene.Namestd.Namestd_first">
	<remarks/>
</member><member name="P:EntrezAPI.Gene.Namestd.Namestd_middle">
	<remarks/>
</member><member name="P:EntrezAPI.Gene.Namestd.Namestd_full">
	<remarks/>
</member><member name="P:EntrezAPI.Gene.Namestd.Namestd_initials">
	<remarks/>
</member><member name="P:EntrezAPI.Gene.Namestd.Namestd_suffix">
	<remarks/>
</member><member name="P:EntrezAPI.Gene.Namestd.Namestd_title">
	<remarks/>
</member><member name="T:EntrezAPI.Gene.Namestd">
	<remarks/>
</member><member name="F:EntrezAPI.Gene.ItemChoiceType5.Personid_consortium">
	<remarks/>
</member><member name="F:EntrezAPI.Gene.ItemChoiceType5.Personid_dbtag">
	<remarks/>
</member><member name="F:EntrezAPI.Gene.ItemChoiceType5.Personid_ml">
	<remarks/>
</member><member name="F:EntrezAPI.Gene.ItemChoiceType5.Personid_name">
	<remarks/>
</member><member name="F:EntrezAPI.Gene.ItemChoiceType5.Personid_str">
	<remarks/>
</member><member name="T:EntrezAPI.Gene.ItemChoiceType5">
	<remarks/>
</member><member name="P:EntrezAPI.Gene.AuthorAuthor_level.value">
	<remarks/>
</member><member name="T:EntrezAPI.Gene.AuthorAuthor_level">
	<remarks/>
</member><member name="F:EntrezAPI.Gene.AuthorAuthor_levelValue.primary">
	<remarks/>
</member><member name="F:EntrezAPI.Gene.AuthorAuthor_levelValue.secondary">
	<remarks/>
</member><member name="T:EntrezAPI.Gene.AuthorAuthor_levelValue">
	<remarks/>
</member><member name="P:EntrezAPI.Gene.AuthorAuthor_role.value">
	<remarks/>
</member><member name="T:EntrezAPI.Gene.AuthorAuthor_role">
	<remarks/>
</member><member name="F:EntrezAPI.Gene.AuthorAuthor_roleValue.compiler">
	<remarks/>
</member><member name="F:EntrezAPI.Gene.AuthorAuthor_roleValue.editor">
	<remarks/>
</member><member name="F:EntrezAPI.Gene.AuthorAuthor_roleValue.patentassignee">
	<remarks/>
</member><member name="F:EntrezAPI.Gene.AuthorAuthor_roleValue.translator">
	<remarks/>
</member><member name="T:EntrezAPI.Gene.AuthorAuthor_roleValue">
	<remarks/>
</member><member name="P:EntrezAPI.Gene.AuthorAuthor_affil.Affil">
	<remarks/>
</member><member name="T:EntrezAPI.Gene.AuthorAuthor_affil">
	<remarks/>
</member><member name="P:EntrezAPI.Gene.Affil.Item">
	<remarks/>
</member><member name="T:EntrezAPI.Gene.Affil">
	<remarks/>
</member><member name="P:EntrezAPI.Gene.AffilAffil_std.Affil_std_affil">
	<remarks/>
</member><member name="P:EntrezAPI.Gene.AffilAffil_std.Affil_std_div">
	<remarks/>
</member><member name="P:EntrezAPI.Gene.AffilAffil_std.Affil_std_city">
	<remarks/>
</member><member name="P:EntrezAPI.Gene.AffilAffil_std.Affil_std_sub">
	<remarks/>
</member><member name="P:EntrezAPI.Gene.AffilAffil_std.Affil_std_country">
	<remarks/>
</member><member name="P:EntrezAPI.Gene.AffilAffil_std.Affil_std_street">
	<remarks/>
</member><member name="P:EntrezAPI.Gene.AffilAffil_std.Affil_std_email">
	<remarks/>
</member><member name="P:EntrezAPI.Gene.AffilAffil_std.Affil_std_fax">
	<remarks/>
</member><member name="P:EntrezAPI.Gene.AffilAffil_std.Affil_std_phone">
	<remarks/>
</member><member name="P:EntrezAPI.Gene.AffilAffil_std.Affil_std_postalcode">
	<remarks/>
</member><member name="T:EntrezAPI.Gene.AffilAffil_std">
	<remarks/>
</member><member name="P:EntrezAPI.Gene.AuthorAuthor_iscorr.value">
	<remarks/>
</member><member name="T:EntrezAPI.Gene.AuthorAuthor_iscorr">
	<remarks/>
</member><member name="F:EntrezAPI.Gene.AuthorAuthor_iscorrValue.true">
	<remarks/>
</member><member name="F:EntrezAPI.Gene.AuthorAuthor_iscorrValue.false">
	<remarks/>
</member><member name="T:EntrezAPI.Gene.AuthorAuthor_iscorrValue">
	<remarks/>
</member><member name="P:EntrezAPI.Gene.AuthlistAuthlist_namesAuthlist_names_str.Authlist_names_str_E">
	<remarks/>
</member><member name="T:EntrezAPI.Gene.AuthlistAuthlist_namesAuthlist_names_str">
	<remarks/>
</member><member name="P:EntrezAPI.Gene.AuthlistAuthlist_affil.Affil">
	<remarks/>
</member><member name="T:EntrezAPI.Gene.AuthlistAuthlist_affil">
	<remarks/>
</member><member name="P:EntrezAPI.Gene.CitartCitart_from.Item">
	<remarks/>
</member><member name="T:EntrezAPI.Gene.CitartCitart_from">
	<remarks/>
</member><member name="P:EntrezAPI.Gene.CitartCitart_fromCitart_from_book.Citbook">
	<remarks/>
</member><member name="T:EntrezAPI.Gene.CitartCitart_fromCitart_from_book">
	<remarks/>
</member><member name="P:EntrezAPI.Gene.Citbook.Citbook_title">
	<remarks/>
</member><member name="P:EntrezAPI.Gene.Citbook.Citbook_coll">
	<remarks/>
</member><member name="P:EntrezAPI.Gene.Citbook.Citbook_authors">
	<remarks/>
</member><member name="P:EntrezAPI.Gene.Citbook.Citbook_imp">
	<remarks/>
</member><member name="T:EntrezAPI.Gene.Citbook">
	<remarks/>
</member><member name="P:EntrezAPI.Gene.CitbookCitbook_title.Title">
	<remarks/>
</member><member name="T:EntrezAPI.Gene.CitbookCitbook_title">
	<remarks/>
</member><member name="P:EntrezAPI.Gene.CitbookCitbook_coll.Title">
	<remarks/>
</member><member name="T:EntrezAPI.Gene.CitbookCitbook_coll">
	<remarks/>
</member><member name="P:EntrezAPI.Gene.CitbookCitbook_authors.Authlist">
	<remarks/>
</member><member name="T:EntrezAPI.Gene.CitbookCitbook_authors">
	<remarks/>
</member><member name="P:EntrezAPI.Gene.CitbookCitbook_imp.Imprint">
	<remarks/>
</member><member name="T:EntrezAPI.Gene.CitbookCitbook_imp">
	<remarks/>
</member><member name="P:EntrezAPI.Gene.Imprint.Imprint_date">
	<remarks/>
</member><member name="P:EntrezAPI.Gene.Imprint.Imprint_volume">
	<remarks/>
</member><member name="P:EntrezAPI.Gene.Imprint.Imprint_issue">
	<remarks/>
</member><member name="P:EntrezAPI.Gene.Imprint.Imprint_pages">
	<remarks/>
</member><member name="P:EntrezAPI.Gene.Imprint.Imprint_section">
	<remarks/>
</member><member name="P:EntrezAPI.Gene.Imprint.Imprint_pub">
	<remarks/>
</member><member name="P:EntrezAPI.Gene.Imprint.Imprint_cprt">
	<remarks/>
</member><member name="P:EntrezAPI.Gene.Imprint.Imprint_partsup">
	<remarks/>
</member><member name="P:EntrezAPI.Gene.Imprint.Imprint_language">
	<remarks/>
</member><member name="P:EntrezAPI.Gene.Imprint.Imprint_prepub">
	<remarks/>
</member><member name="P:EntrezAPI.Gene.Imprint.Imprint_partsupi">
	<remarks/>
</member><member name="P:EntrezAPI.Gene.Imprint.Imprint_retract">
	<remarks/>
</member><member name="P:EntrezAPI.Gene.Imprint.Imprint_pubstatus">
	<remarks/>
</member><member name="P:EntrezAPI.Gene.Imprint.Imprint_history">
	<remarks/>
</member><member name="T:EntrezAPI.Gene.Imprint">
	<remarks/>
</member><member name="P:EntrezAPI.Gene.ImprintImprint_date.Date">
	<remarks/>
</member><member name="T:EntrezAPI.Gene.ImprintImprint_date">
	<remarks/>
</member><member name="P:EntrezAPI.Gene.ImprintImprint_pub.Affil">
	<remarks/>
</member><member name="T:EntrezAPI.Gene.ImprintImprint_pub">
	<remarks/>
</member><member name="P:EntrezAPI.Gene.ImprintImprint_cprt.Date">
	<remarks/>
</member><member name="T:EntrezAPI.Gene.ImprintImprint_cprt">
	<remarks/>
</member><member name="P:EntrezAPI.Gene.ImprintImprint_prepub.value">
	<remarks/>
</member><member name="T:EntrezAPI.Gene.ImprintImprint_prepub">
	<remarks/>
</member><member name="F:EntrezAPI.Gene.ImprintImprint_prepubValue.submitted">
	<remarks/>
</member><member name="F:EntrezAPI.Gene.ImprintImprint_prepubValue.inpress">
	<remarks/>
</member><member name="F:EntrezAPI.Gene.ImprintImprint_prepubValue.other">
	<remarks/>
</member><member name="T:EntrezAPI.Gene.ImprintImprint_prepubValue">
	<remarks/>
</member><member name="P:EntrezAPI.Gene.ImprintImprint_retract.CitRetract">
	<remarks/>
</member><member name="T:EntrezAPI.Gene.ImprintImprint_retract">
	<remarks/>
</member><member name="P:EntrezAPI.Gene.CitRetract.CitRetract_type">
	<remarks/>
</member><member name="P:EntrezAPI.Gene.CitRetract.CitRetract_exp">
	<remarks/>
</member><member name="T:EntrezAPI.Gene.CitRetract">
	<remarks/>
</member><member name="P:EntrezAPI.Gene.CitRetractCitRetract_type.value">
	<remarks/>
</member><member name="T:EntrezAPI.Gene.CitRetractCitRetract_type">
	<remarks/>
</member><member name="F:EntrezAPI.Gene.CitRetractCitRetract_typeValue.retracted">
	<remarks/>
</member><member name="F:EntrezAPI.Gene.CitRetractCitRetract_typeValue.notice">
	<remarks/>
</member><member name="F:EntrezAPI.Gene.CitRetractCitRetract_typeValue.inerror">
	<remarks/>
</member><member name="F:EntrezAPI.Gene.CitRetractCitRetract_typeValue.erratum">
	<remarks/>
</member><member name="T:EntrezAPI.Gene.CitRetractCitRetract_typeValue">
	<remarks/>
</member><member name="P:EntrezAPI.Gene.ImprintImprint_pubstatus.PubStatus">
	<remarks/>
</member><member name="T:EntrezAPI.Gene.ImprintImprint_pubstatus">
	<remarks/>
</member><member name="P:EntrezAPI.Gene.PubStatus.valueSpecified">
	<remarks/>
</member><member name="P:EntrezAPI.Gene.PubStatus.Value">
	<remarks/>
</member><member name="T:EntrezAPI.Gene.PubStatus">
	<remarks/>
</member><member name="F:EntrezAPI.Gene.PubStatusValue.received">
	<remarks/>
</member><member name="F:EntrezAPI.Gene.PubStatusValue.accepted">
	<remarks/>
</member><member name="F:EntrezAPI.Gene.PubStatusValue.epublish">
	<remarks/>
</member><member name="F:EntrezAPI.Gene.PubStatusValue.ppublish">
	<remarks/>
</member><member name="F:EntrezAPI.Gene.PubStatusValue.revised">
	<remarks/>
</member><member name="F:EntrezAPI.Gene.PubStatusValue.pmc">
	<remarks/>
</member><member name="F:EntrezAPI.Gene.PubStatusValue.pmcr">
	<remarks/>
</member><member name="F:EntrezAPI.Gene.PubStatusValue.pubmed">
	<remarks/>
</member><member name="F:EntrezAPI.Gene.PubStatusValue.pubmedr">
	<remarks/>
</member><member name="F:EntrezAPI.Gene.PubStatusValue.aheadofprint">
	<remarks/>
</member><member name="F:EntrezAPI.Gene.PubStatusValue.premedline">
	<remarks/>
</member><member name="F:EntrezAPI.Gene.PubStatusValue.medline">
	<remarks/>
</member><member name="F:EntrezAPI.Gene.PubStatusValue.other">
	<remarks/>
</member><member name="T:EntrezAPI.Gene.PubStatusValue">
	<remarks/>
</member><member name="P:EntrezAPI.Gene.ImprintImprint_history.PubStatusDateSet">
	<remarks/>
</member><member name="T:EntrezAPI.Gene.ImprintImprint_history">
	<remarks/>
</member><member name="P:EntrezAPI.Gene.PubStatusDateSet.PubStatusDate">
	<remarks/>
</member><member name="T:EntrezAPI.Gene.PubStatusDateSet">
	<remarks/>
</member><member name="P:EntrezAPI.Gene.PubStatusDate.PubStatusDate_pubstatus">
	<remarks/>
</member><member name="P:EntrezAPI.Gene.PubStatusDate.PubStatusDate_date">
	<remarks/>
</member><member name="T:EntrezAPI.Gene.PubStatusDate">
	<remarks/>
</member><member name="P:EntrezAPI.Gene.PubStatusDatePubStatusDate_pubstatus.PubStatus">
	<remarks/>
</member><member name="T:EntrezAPI.Gene.PubStatusDatePubStatusDate_pubstatus">
	<remarks/>
</member><member name="P:EntrezAPI.Gene.PubStatusDatePubStatusDate_date.Date">
	<remarks/>
</member><member name="T:EntrezAPI.Gene.PubStatusDatePubStatusDate_date">
	<remarks/>
</member><member name="P:EntrezAPI.Gene.CitartCitart_fromCitart_from_journal.Citjour">
	<remarks/>
</member><member name="T:EntrezAPI.Gene.CitartCitart_fromCitart_from_journal">
	<remarks/>
</member><member name="P:EntrezAPI.Gene.Citjour.Citjour_title">
	<remarks/>
</member><member name="P:EntrezAPI.Gene.Citjour.Citjour_imp">
	<remarks/>
</member><member name="T:EntrezAPI.Gene.Citjour">
	<remarks/>
</member><member name="P:EntrezAPI.Gene.CitjourCitjour_title.Title">
	<remarks/>
</member><member name="T:EntrezAPI.Gene.CitjourCitjour_title">
	<remarks/>
</member><member name="P:EntrezAPI.Gene.CitjourCitjour_imp.Imprint">
	<remarks/>
</member><member name="T:EntrezAPI.Gene.CitjourCitjour_imp">
	<remarks/>
</member><member name="P:EntrezAPI.Gene.CitartCitart_fromCitart_from_proc.Citproc">
	<remarks/>
</member><member name="T:EntrezAPI.Gene.CitartCitart_fromCitart_from_proc">
	<remarks/>
</member><member name="P:EntrezAPI.Gene.Citproc.Citproc_book">
	<remarks/>
</member><member name="P:EntrezAPI.Gene.Citproc.Citproc_meet">
	<remarks/>
</member><member name="T:EntrezAPI.Gene.Citproc">
	<remarks/>
</member><member name="P:EntrezAPI.Gene.CitprocCitproc_book.Citbook">
	<remarks/>
</member><member name="T:EntrezAPI.Gene.CitprocCitproc_book">
	<remarks/>
</member><member name="P:EntrezAPI.Gene.CitprocCitproc_meet.Meeting">
	<remarks/>
</member><member name="T:EntrezAPI.Gene.CitprocCitproc_meet">
	<remarks/>
</member><member name="P:EntrezAPI.Gene.Meeting.Meeting_number">
	<remarks/>
</member><member name="P:EntrezAPI.Gene.Meeting.Meeting_date">
	<remarks/>
</member><member name="P:EntrezAPI.Gene.Meeting.Meeting_place">
	<remarks/>
</member><member name="T:EntrezAPI.Gene.Meeting">
	<remarks/>
</member><member name="P:EntrezAPI.Gene.MeetingMeeting_date.Date">
	<remarks/>
</member><member name="T:EntrezAPI.Gene.MeetingMeeting_date">
	<remarks/>
</member><member name="P:EntrezAPI.Gene.MeetingMeeting_place.Affil">
	<remarks/>
</member><member name="T:EntrezAPI.Gene.MeetingMeeting_place">
	<remarks/>
</member><member name="P:EntrezAPI.Gene.CitartCitart_ids.ArticleIdSet">
	<remarks/>
</member><member name="T:EntrezAPI.Gene.CitartCitart_ids">
	<remarks/>
</member><member name="P:EntrezAPI.Gene.ArticleIdSet.ArticleId">
	<remarks/>
</member><member name="T:EntrezAPI.Gene.ArticleIdSet">
	<remarks/>
</member><member name="P:EntrezAPI.Gene.ArticleId.Item">
	<remarks/>
</member><member name="T:EntrezAPI.Gene.ArticleId">
	<remarks/>
</member><member name="P:EntrezAPI.Gene.ArticleIdArticleId_doi.DOI">
	<remarks/>
</member><member name="T:EntrezAPI.Gene.ArticleIdArticleId_doi">
	<remarks/>
</member><member name="P:EntrezAPI.Gene.ArticleIdArticleId_medline.MedlineUID">
	<remarks/>
</member><member name="T:EntrezAPI.Gene.ArticleIdArticleId_medline">
	<remarks/>
</member><member name="P:EntrezAPI.Gene.ArticleIdArticleId_other.Dbtag">
	<remarks/>
</member><member name="T:EntrezAPI.Gene.ArticleIdArticleId_other">
	<remarks/>
</member><member name="P:EntrezAPI.Gene.ArticleIdArticleId_pii.PII">
	<remarks/>
</member><member name="T:EntrezAPI.Gene.ArticleIdArticleId_pii">
	<remarks/>
</member><member name="P:EntrezAPI.Gene.ArticleIdArticleId_pmcid.PmcID">
	<remarks/>
</member><member name="T:EntrezAPI.Gene.ArticleIdArticleId_pmcid">
	<remarks/>
</member><member name="P:EntrezAPI.Gene.ArticleIdArticleId_pmcpid.PmcPid">
	<remarks/>
</member><member name="T:EntrezAPI.Gene.ArticleIdArticleId_pmcpid">
	<remarks/>
</member><member name="P:EntrezAPI.Gene.ArticleIdArticleId_pmpid.PmPid">
	<remarks/>
</member><member name="T:EntrezAPI.Gene.ArticleIdArticleId_pmpid">
	<remarks/>
</member><member name="P:EntrezAPI.Gene.ArticleIdArticleId_pubmed.PubMedId">
	<remarks/>
</member><member name="T:EntrezAPI.Gene.ArticleIdArticleId_pubmed">
	<remarks/>
</member><member name="P:EntrezAPI.Gene.PubPub_book.Citbook">
	<remarks/>
</member><member name="T:EntrezAPI.Gene.PubPub_book">
	<remarks/>
</member><member name="P:EntrezAPI.Gene.PubPub_equiv.Pubequiv">
	<remarks/>
</member><member name="T:EntrezAPI.Gene.PubPub_equiv">
	<remarks/>
</member><member name="P:EntrezAPI.Gene.Pubequiv.Pub">
	<remarks/>
</member><member name="T:EntrezAPI.Gene.Pubequiv">
	<remarks/>
</member><member name="P:EntrezAPI.Gene.PubPub_gen.Citgen">
	<remarks/>
</member><member name="T:EntrezAPI.Gene.PubPub_gen">
	<remarks/>
</member><member name="P:EntrezAPI.Gene.Citgen.Citgen_cit">
	<remarks/>
</member><member name="P:EntrezAPI.Gene.Citgen.Citgen_authors">
	<remarks/>
</member><member name="P:EntrezAPI.Gene.Citgen.Citgen_muid">
	<remarks/>
</member><member name="P:EntrezAPI.Gene.Citgen.Citgen_journal">
	<remarks/>
</member><member name="P:EntrezAPI.Gene.Citgen.Citgen_volume">
	<remarks/>
</member><member name="P:EntrezAPI.Gene.Citgen.Citgen_issue">
	<remarks/>
</member><member name="P:EntrezAPI.Gene.Citgen.Citgen_pages">
	<remarks/>
</member><member name="P:EntrezAPI.Gene.Citgen.Citgen_date">
	<remarks/>
</member><member name="P:EntrezAPI.Gene.Citgen.Citgen_serialnumber">
	<remarks/>
</member><member name="P:EntrezAPI.Gene.Citgen.Citgen_title">
	<remarks/>
</member><member name="P:EntrezAPI.Gene.Citgen.Citgen_pmid">
	<remarks/>
</member><member name="T:EntrezAPI.Gene.Citgen">
	<remarks/>
</member><member name="P:EntrezAPI.Gene.CitgenCitgen_authors.Authlist">
	<remarks/>
</member><member name="T:EntrezAPI.Gene.CitgenCitgen_authors">
	<remarks/>
</member><member name="P:EntrezAPI.Gene.CitgenCitgen_journal.Title">
	<remarks/>
</member><member name="T:EntrezAPI.Gene.CitgenCitgen_journal">
	<remarks/>
</member><member name="P:EntrezAPI.Gene.CitgenCitgen_date.Date">
	<remarks/>
</member><member name="T:EntrezAPI.Gene.CitgenCitgen_date">
	<remarks/>
</member><member name="P:EntrezAPI.Gene.CitgenCitgen_pmid.PubMedId">
	<remarks/>
</member><member name="T:EntrezAPI.Gene.CitgenCitgen_pmid">
	<remarks/>
</member><member name="P:EntrezAPI.Gene.PubPub_journal.Citjour">
	<remarks/>
</member><member name="T:EntrezAPI.Gene.PubPub_journal">
	<remarks/>
</member><member name="P:EntrezAPI.Gene.PubPub_man.Citlet">
	<remarks/>
</member><member name="T:EntrezAPI.Gene.PubPub_man">
	<remarks/>
</member><member name="P:EntrezAPI.Gene.Citlet.Citlet_cit">
	<remarks/>
</member><member name="P:EntrezAPI.Gene.Citlet.Citlet_manid">
	<remarks/>
</member><member name="P:EntrezAPI.Gene.Citlet.Citlet_type">
	<remarks/>
</member><member name="T:EntrezAPI.Gene.Citlet">
	<remarks/>
</member><member name="P:EntrezAPI.Gene.CitletCitlet_cit.Citbook">
	<remarks/>
</member><member name="T:EntrezAPI.Gene.CitletCitlet_cit">
	<remarks/>
</member><member name="P:EntrezAPI.Gene.CitletCitlet_type.value">
	<remarks/>
</member><member name="T:EntrezAPI.Gene.CitletCitlet_type">
	<remarks/>
</member><member name="F:EntrezAPI.Gene.CitletCitlet_typeValue.manuscript">
	<remarks/>
</member><member name="F:EntrezAPI.Gene.CitletCitlet_typeValue.letter">
	<remarks/>
</member><member name="F:EntrezAPI.Gene.CitletCitlet_typeValue.thesis">
	<remarks/>
</member><member name="T:EntrezAPI.Gene.CitletCitlet_typeValue">
	<remarks/>
</member><member name="P:EntrezAPI.Gene.PubPub_medline.Medlineentry">
	<remarks/>
</member><member name="T:EntrezAPI.Gene.PubPub_medline">
	<remarks/>
</member><member name="P:EntrezAPI.Gene.Medlineentry.Medlineentry_uid">
	<remarks/>
</member><member name="P:EntrezAPI.Gene.Medlineentry.Medlineentry_em">
	<remarks/>
</member><member name="P:EntrezAPI.Gene.Medlineentry.Medlineentry_cit">
	<remarks/>
</member><member name="P:EntrezAPI.Gene.Medlineentry.Medlineentry_abstract">
	<remarks/>
</member><member name="P:EntrezAPI.Gene.Medlineentry.Medlineentry_mesh">
	<remarks/>
</member><member name="P:EntrezAPI.Gene.Medlineentry.Medlineentry_substance">
	<remarks/>
</member><member name="P:EntrezAPI.Gene.Medlineentry.Medlineentry_xref">
	<remarks/>
</member><member name="P:EntrezAPI.Gene.Medlineentry.Medlineentry_idnum">
	<remarks/>
</member><member name="P:EntrezAPI.Gene.Medlineentry.Medlineentry_gene">
	<remarks/>
</member><member name="P:EntrezAPI.Gene.Medlineentry.Medlineentry_pmid">
	<remarks/>
</member><member name="P:EntrezAPI.Gene.Medlineentry.Medlineentry_pubtype">
	<remarks/>
</member><member name="P:EntrezAPI.Gene.Medlineentry.Medlineentry_mlfield">
	<remarks/>
</member><member name="P:EntrezAPI.Gene.Medlineentry.Medlineentry_status">
	<remarks/>
</member><member name="T:EntrezAPI.Gene.Medlineentry">
	<remarks/>
</member><member name="P:EntrezAPI.Gene.MedlineentryMedlineentry_em.Date">
	<remarks/>
</member><member name="T:EntrezAPI.Gene.MedlineentryMedlineentry_em">
	<remarks/>
</member><member name="P:EntrezAPI.Gene.MedlineentryMedlineentry_cit.Citart">
	<remarks/>
</member><member name="T:EntrezAPI.Gene.MedlineentryMedlineentry_cit">
	<remarks/>
</member><member name="P:EntrezAPI.Gene.MedlineentryMedlineentry_mesh.Medlinemesh">
	<remarks/>
</member><member name="T:EntrezAPI.Gene.MedlineentryMedlineentry_mesh">
	<remarks/>
</member><member name="P:EntrezAPI.Gene.Medlinemesh.Medlinemesh_mp">
	<remarks/>
</member><member name="P:EntrezAPI.Gene.Medlinemesh.Medlinemesh_term">
	<remarks/>
</member><member name="P:EntrezAPI.Gene.Medlinemesh.Medlinemesh_qual">
	<remarks/>
</member><member name="T:EntrezAPI.Gene.Medlinemesh">
	<remarks/>
</member><member name="P:EntrezAPI.Gene.MedlinemeshMedlinemesh_mp.value">
	<remarks/>
</member><member name="T:EntrezAPI.Gene.MedlinemeshMedlinemesh_mp">
	<remarks/>
</member><member name="F:EntrezAPI.Gene.MedlinemeshMedlinemesh_mpValue.true">
	<remarks/>
</member><member name="F:EntrezAPI.Gene.MedlinemeshMedlinemesh_mpValue.false">
	<remarks/>
</member><member name="T:EntrezAPI.Gene.MedlinemeshMedlinemesh_mpValue">
	<remarks/>
</member><member name="P:EntrezAPI.Gene.MedlinemeshMedlinemesh_qual.Medlinequal">
	<remarks/>
</member><member name="T:EntrezAPI.Gene.MedlinemeshMedlinemesh_qual">
	<remarks/>
</member><member name="P:EntrezAPI.Gene.Medlinequal.Medlinequal_mp">
	<remarks/>
</member><member name="P:EntrezAPI.Gene.Medlinequal.Medlinequal_subh">
	<remarks/>
</member><member name="T:EntrezAPI.Gene.Medlinequal">
	<remarks/>
</member><member name="P:EntrezAPI.Gene.MedlinequalMedlinequal_mp.value">
	<remarks/>
</member><member name="T:EntrezAPI.Gene.MedlinequalMedlinequal_mp">
	<remarks/>
</member><member name="F:EntrezAPI.Gene.MedlinequalMedlinequal_mpValue.true">
	<remarks/>
</member><member name="F:EntrezAPI.Gene.MedlinequalMedlinequal_mpValue.false">
	<remarks/>
</member><member name="T:EntrezAPI.Gene.MedlinequalMedlinequal_mpValue">
	<remarks/>
</member><member name="P:EntrezAPI.Gene.MedlineentryMedlineentry_substance.Medlinern">
	<remarks/>
</member><member name="T:EntrezAPI.Gene.MedlineentryMedlineentry_substance">
	<remarks/>
</member><member name="P:EntrezAPI.Gene.Medlinern.Medlinern_type">
	<remarks/>
</member><member name="P:EntrezAPI.Gene.Medlinern.Medlinern_cit">
	<remarks/>
</member><member name="P:EntrezAPI.Gene.Medlinern.Medlinern_name">
	<remarks/>
</member><member name="T:EntrezAPI.Gene.Medlinern">
	<remarks/>
</member><member name="P:EntrezAPI.Gene.MedlinernMedlinern_type.value">
	<remarks/>
</member><member name="T:EntrezAPI.Gene.MedlinernMedlinern_type">
	<remarks/>
</member><member name="F:EntrezAPI.Gene.MedlinernMedlinern_typeValue.nameonly">
	<remarks/>
</member><member name="F:EntrezAPI.Gene.MedlinernMedlinern_typeValue.cas">
	<remarks/>
</member><member name="F:EntrezAPI.Gene.MedlinernMedlinern_typeValue.ec">
	<remarks/>
</member><member name="T:EntrezAPI.Gene.MedlinernMedlinern_typeValue">
	<remarks/>
</member><member name="P:EntrezAPI.Gene.MedlineentryMedlineentry_xref.Medlinesi">
	<remarks/>
</member><member name="T:EntrezAPI.Gene.MedlineentryMedlineentry_xref">
	<remarks/>
</member><member name="P:EntrezAPI.Gene.Medlinesi.Medlinesi_type">
	<remarks/>
</member><member name="P:EntrezAPI.Gene.Medlinesi.Medlinesi_cit">
	<remarks/>
</member><member name="T:EntrezAPI.Gene.Medlinesi">
	<remarks/>
</member><member name="P:EntrezAPI.Gene.MedlinesiMedlinesi_type.value">
	<remarks/>
</member><member name="T:EntrezAPI.Gene.MedlinesiMedlinesi_type">
	<remarks/>
</member><member name="F:EntrezAPI.Gene.MedlinesiMedlinesi_typeValue.ddbj">
	<remarks/>
</member><member name="F:EntrezAPI.Gene.MedlinesiMedlinesi_typeValue.carbbank">
	<remarks/>
</member><member name="F:EntrezAPI.Gene.MedlinesiMedlinesi_typeValue.embl">
	<remarks/>
</member><member name="F:EntrezAPI.Gene.MedlinesiMedlinesi_typeValue.hdb">
	<remarks/>
</member><member name="F:EntrezAPI.Gene.MedlinesiMedlinesi_typeValue.genbank">
	<remarks/>
</member><member name="F:EntrezAPI.Gene.MedlinesiMedlinesi_typeValue.hgml">
	<remarks/>
</member><member name="F:EntrezAPI.Gene.MedlinesiMedlinesi_typeValue.mim">
	<remarks/>
</member><member name="F:EntrezAPI.Gene.MedlinesiMedlinesi_typeValue.msd">
	<remarks/>
</member><member name="F:EntrezAPI.Gene.MedlinesiMedlinesi_typeValue.pdb">
	<remarks/>
</member><member name="F:EntrezAPI.Gene.MedlinesiMedlinesi_typeValue.pir">
	<remarks/>
</member><member name="F:EntrezAPI.Gene.MedlinesiMedlinesi_typeValue.prfseqdb">
	<remarks/>
</member><member name="F:EntrezAPI.Gene.MedlinesiMedlinesi_typeValue.psd">
	<remarks/>
</member><member name="F:EntrezAPI.Gene.MedlinesiMedlinesi_typeValue.swissprot">
	<remarks/>
</member><member name="F:EntrezAPI.Gene.MedlinesiMedlinesi_typeValue.gdb">
	<remarks/>
</member><member name="T:EntrezAPI.Gene.MedlinesiMedlinesi_typeValue">
	<remarks/>
</member><member name="P:EntrezAPI.Gene.MedlineentryMedlineentry_idnum.Medlineentry_idnum_E">
	<remarks/>
</member><member name="T:EntrezAPI.Gene.MedlineentryMedlineentry_idnum">
	<remarks/>
</member><member name="P:EntrezAPI.Gene.MedlineentryMedlineentry_gene.Medlineentry_gene_E">
	<remarks/>
</member><member name="T:EntrezAPI.Gene.MedlineentryMedlineentry_gene">
	<remarks/>
</member><member name="P:EntrezAPI.Gene.MedlineentryMedlineentry_pmid.PubMedId">
	<remarks/>
</member><member name="T:EntrezAPI.Gene.MedlineentryMedlineentry_pmid">
	<remarks/>
</member><member name="P:EntrezAPI.Gene.MedlineentryMedlineentry_pubtype.Medlineentry_pubtype_E">
	<remarks/>
</member><member name="T:EntrezAPI.Gene.MedlineentryMedlineentry_pubtype">
	<remarks/>
</member><member name="P:EntrezAPI.Gene.MedlineentryMedlineentry_mlfield.Medlinefield">
	<remarks/>
</member><member name="T:EntrezAPI.Gene.MedlineentryMedlineentry_mlfield">
	<remarks/>
</member><member name="P:EntrezAPI.Gene.Medlinefield.Medlinefield_type">
	<remarks/>
</member><member name="P:EntrezAPI.Gene.Medlinefield.Medlinefield_str">
	<remarks/>
</member><member name="P:EntrezAPI.Gene.Medlinefield.Medlinefield_ids">
	<remarks/>
</member><member name="T:EntrezAPI.Gene.Medlinefield">
	<remarks/>
</member><member name="P:EntrezAPI.Gene.MedlinefieldMedlinefield_type.valueSpecified">
	<remarks/>
</member><member name="P:EntrezAPI.Gene.MedlinefieldMedlinefield_type.Value">
	<remarks/>
</member><member name="T:EntrezAPI.Gene.MedlinefieldMedlinefield_type">
	<remarks/>
</member><member name="F:EntrezAPI.Gene.MedlinefieldMedlinefield_typeValue.other">
	<remarks/>
</member><member name="F:EntrezAPI.Gene.MedlinefieldMedlinefield_typeValue.comment">
	<remarks/>
</member><member name="F:EntrezAPI.Gene.MedlinefieldMedlinefield_typeValue.erratum">
	<remarks/>
</member><member name="T:EntrezAPI.Gene.MedlinefieldMedlinefield_typeValue">
	<remarks/>
</member><member name="P:EntrezAPI.Gene.MedlinefieldMedlinefield_ids.DocRef">
	<remarks/>
</member><member name="T:EntrezAPI.Gene.MedlinefieldMedlinefield_ids">
	<remarks/>
</member><member name="P:EntrezAPI.Gene.DocRef.DocRef_type">
	<remarks/>
</member><member name="P:EntrezAPI.Gene.DocRef.DocRef_uid">
	<remarks/>
</member><member name="T:EntrezAPI.Gene.DocRef">
	<remarks/>
</member><member name="P:EntrezAPI.Gene.DocRefDocRef_type.valueSpecified">
	<remarks/>
</member><member name="P:EntrezAPI.Gene.DocRefDocRef_type.Value">
	<remarks/>
</member><member name="T:EntrezAPI.Gene.DocRefDocRef_type">
	<remarks/>
</member><member name="F:EntrezAPI.Gene.DocRefDocRef_typeValue.medline">
	<remarks/>
</member><member name="F:EntrezAPI.Gene.DocRefDocRef_typeValue.pubmed">
	<remarks/>
</member><member name="F:EntrezAPI.Gene.DocRefDocRef_typeValue.ncbigi">
	<remarks/>
</member><member name="T:EntrezAPI.Gene.DocRefDocRef_typeValue">
	<remarks/>
</member><member name="P:EntrezAPI.Gene.MedlineentryMedlineentry_status.Value">
	<remarks/>
</member><member name="T:EntrezAPI.Gene.MedlineentryMedlineentry_status">
	<remarks/>
</member><member name="F:EntrezAPI.Gene.MedlineentryMedlineentry_statusValue.publisher">
	<remarks/>
</member><member name="F:EntrezAPI.Gene.MedlineentryMedlineentry_statusValue.premedline">
	<remarks/>
</member><member name="F:EntrezAPI.Gene.MedlineentryMedlineentry_statusValue.medline">
	<remarks/>
</member><member name="T:EntrezAPI.Gene.MedlineentryMedlineentry_statusValue">
	<remarks/>
</member><member name="P:EntrezAPI.Gene.PubPub_patid.Idpat">
	<remarks/>
</member><member name="T:EntrezAPI.Gene.PubPub_patid">
	<remarks/>
</member><member name="P:EntrezAPI.Gene.PubPub_patent.Citpat">
	<remarks/>
</member><member name="T:EntrezAPI.Gene.PubPub_patent">
	<remarks/>
</member><member name="P:EntrezAPI.Gene.Citpat.Citpat_title">
	<remarks/>
</member><member name="P:EntrezAPI.Gene.Citpat.Citpat_authors">
	<remarks/>
</member><member name="P:EntrezAPI.Gene.Citpat.Citpat_country">
	<remarks/>
</member><member name="P:EntrezAPI.Gene.Citpat.Citpat_doctype">
	<remarks/>
</member><member name="P:EntrezAPI.Gene.Citpat.Citpat_number">
	<remarks/>
</member><member name="P:EntrezAPI.Gene.Citpat.Citpat_dateissue">
	<remarks/>
</member><member name="P:EntrezAPI.Gene.Citpat.Citpat_class">
	<remarks/>
</member><member name="P:EntrezAPI.Gene.Citpat.Citpat_appnumber">
	<remarks/>
</member><member name="P:EntrezAPI.Gene.Citpat.Citpat_appdate">
	<remarks/>
</member><member name="P:EntrezAPI.Gene.Citpat.Citpat_applicants">
	<remarks/>
</member><member name="P:EntrezAPI.Gene.Citpat.Citpat_assignees">
	<remarks/>
</member><member name="P:EntrezAPI.Gene.Citpat.Citpat_priority">
	<remarks/>
</member><member name="P:EntrezAPI.Gene.Citpat.Citpat_abstract">
	<remarks/>
</member><member name="T:EntrezAPI.Gene.Citpat">
	<remarks/>
</member><member name="P:EntrezAPI.Gene.CitpatCitpat_authors.Authlist">
	<remarks/>
</member><member name="T:EntrezAPI.Gene.CitpatCitpat_authors">
	<remarks/>
</member><member name="P:EntrezAPI.Gene.CitpatCitpat_dateissue.Date">
	<remarks/>
</member><member name="T:EntrezAPI.Gene.CitpatCitpat_dateissue">
	<remarks/>
</member><member name="P:EntrezAPI.Gene.CitpatCitpat_class.Citpat_class_E">
	<remarks/>
</member><member name="T:EntrezAPI.Gene.CitpatCitpat_class">
	<remarks/>
</member><member name="P:EntrezAPI.Gene.CitpatCitpat_appdate.Date">
	<remarks/>
</member><member name="T:EntrezAPI.Gene.CitpatCitpat_appdate">
	<remarks/>
</member><member name="P:EntrezAPI.Gene.CitpatCitpat_applicants.Authlist">
	<remarks/>
</member><member name="T:EntrezAPI.Gene.CitpatCitpat_applicants">
	<remarks/>
</member><member name="P:EntrezAPI.Gene.CitpatCitpat_assignees.Authlist">
	<remarks/>
</member><member name="T:EntrezAPI.Gene.CitpatCitpat_assignees">
	<remarks/>
</member><member name="P:EntrezAPI.Gene.CitpatCitpat_priority.Patentpriority">
	<remarks/>
</member><member name="T:EntrezAPI.Gene.CitpatCitpat_priority">
	<remarks/>
</member><member name="P:EntrezAPI.Gene.Patentpriority.Patentpriority_country">
	<remarks/>
</member><member name="P:EntrezAPI.Gene.Patentpriority.Patentpriority_number">
	<remarks/>
</member><member name="P:EntrezAPI.Gene.Patentpriority.Patentpriority_date">
	<remarks/>
</member><member name="T:EntrezAPI.Gene.Patentpriority">
	<remarks/>
</member><member name="P:EntrezAPI.Gene.PatentpriorityPatentpriority_date.Date">
	<remarks/>
</member><member name="T:EntrezAPI.Gene.PatentpriorityPatentpriority_date">
	<remarks/>
</member><member name="P:EntrezAPI.Gene.PubPub_pmid.PubMedId">
	<remarks/>
</member><member name="T:EntrezAPI.Gene.PubPub_pmid">
	<remarks/>
</member><member name="P:EntrezAPI.Gene.PubPub_proc.Citproc">
	<remarks/>
</member><member name="T:EntrezAPI.Gene.PubPub_proc">
	<remarks/>
</member><member name="P:EntrezAPI.Gene.PubPub_sub.Citsub">
	<remarks/>
</member><member name="T:EntrezAPI.Gene.PubPub_sub">
	<remarks/>
</member><member name="P:EntrezAPI.Gene.Citsub.Citsub_authors">
	<remarks/>
</member><member name="P:EntrezAPI.Gene.Citsub.Citsub_imp">
	<remarks/>
</member><member name="P:EntrezAPI.Gene.Citsub.Citsub_medium">
	<remarks/>
</member><member name="P:EntrezAPI.Gene.Citsub.Citsub_date">
	<remarks/>
</member><member name="P:EntrezAPI.Gene.Citsub.Citsub_descr">
	<remarks/>
</member><member name="T:EntrezAPI.Gene.Citsub">
	<remarks/>
</member><member name="P:EntrezAPI.Gene.CitsubCitsub_authors.Authlist">
	<remarks/>
</member><member name="T:EntrezAPI.Gene.CitsubCitsub_authors">
	<remarks/>
</member><member name="P:EntrezAPI.Gene.CitsubCitsub_imp.Imprint">
	<remarks/>
</member><member name="T:EntrezAPI.Gene.CitsubCitsub_imp">
	<remarks/>
</member><member name="P:EntrezAPI.Gene.CitsubCitsub_medium.value">
	<remarks/>
</member><member name="T:EntrezAPI.Gene.CitsubCitsub_medium">
	<remarks/>
</member><member name="F:EntrezAPI.Gene.CitsubCitsub_mediumValue.paper">
	<remarks/>
</member><member name="F:EntrezAPI.Gene.CitsubCitsub_mediumValue.tape">
	<remarks/>
</member><member name="F:EntrezAPI.Gene.CitsubCitsub_mediumValue.floppy">
	<remarks/>
</member><member name="F:EntrezAPI.Gene.CitsubCitsub_mediumValue.email">
	<remarks/>
</member><member name="F:EntrezAPI.Gene.CitsubCitsub_mediumValue.other">
	<remarks/>
</member><member name="T:EntrezAPI.Gene.CitsubCitsub_mediumValue">
	<remarks/>
</member><member name="P:EntrezAPI.Gene.CitsubCitsub_date.Date">
	<remarks/>
</member><member name="T:EntrezAPI.Gene.CitsubCitsub_date">
	<remarks/>
</member><member name="P:EntrezAPI.Gene.GenecommentaryGenecommentary_source.Othersource">
	<remarks/>
</member><member name="T:EntrezAPI.Gene.GenecommentaryGenecommentary_source">
	<remarks/>
</member><member name="P:EntrezAPI.Gene.Othersource.Othersource_src">
	<remarks/>
</member><member name="P:EntrezAPI.Gene.Othersource.Othersource_pretext">
	<remarks/>
</member><member name="P:EntrezAPI.Gene.Othersource.Othersource_anchor">
	<remarks/>
</member><member name="P:EntrezAPI.Gene.Othersource.Othersource_url">
	<remarks/>
</member><member name="P:EntrezAPI.Gene.Othersource.Othersource_posttext">
	<remarks/>
</member><member name="T:EntrezAPI.Gene.Othersource">
	<remarks/>
</member><member name="P:EntrezAPI.Gene.OthersourceOthersource_src.Dbtag">
	<remarks/>
</member><member name="T:EntrezAPI.Gene.OthersourceOthersource_src">
	<remarks/>
</member><member name="P:EntrezAPI.Gene.GenecommentaryGenecommentary_genomiccoords.Seqloc">
	<remarks/>
</member><member name="T:EntrezAPI.Gene.GenecommentaryGenecommentary_genomiccoords">
	<remarks/>
</member><member name="P:EntrezAPI.Gene.GenecommentaryGenecommentary_seqs.Seqloc">
	<remarks/>
</member><member name="T:EntrezAPI.Gene.GenecommentaryGenecommentary_seqs">
	<remarks/>
</member><member name="P:EntrezAPI.Gene.GenecommentaryGenecommentary_products.Genecommentary">
	<remarks/>
</member><member name="T:EntrezAPI.Gene.GenecommentaryGenecommentary_products">
	<remarks/>
</member><member name="P:EntrezAPI.Gene.GenecommentaryGenecommentary_properties.Genecommentary">
	<remarks/>
</member><member name="T:EntrezAPI.Gene.GenecommentaryGenecommentary_properties">
	<remarks/>
</member><member name="P:EntrezAPI.Gene.GenecommentaryGenecommentary_comment.Genecommentary">
	<remarks/>
</member><member name="T:EntrezAPI.Gene.GenecommentaryGenecommentary_comment">
	<remarks/>
</member><member name="P:EntrezAPI.Gene.GenecommentaryGenecommentary_createdate.Date">
	<remarks/>
</member><member name="T:EntrezAPI.Gene.GenecommentaryGenecommentary_createdate">
	<remarks/>
</member><member name="P:EntrezAPI.Gene.GenecommentaryGenecommentary_updatedate.Date">
	<remarks/>
</member><member name="T:EntrezAPI.Gene.GenecommentaryGenecommentary_updatedate">
	<remarks/>
</member><member name="P:EntrezAPI.Gene.EntrezgeneEntrezgene_properties.Genecommentary">
	<remarks/>
</member><member name="T:EntrezAPI.Gene.EntrezgeneEntrezgene_properties">
	<remarks/>
</member><member name="P:EntrezAPI.Gene.EntrezgeneEntrezgene_refgene.Genecommentary">
	<remarks/>
</member><member name="T:EntrezAPI.Gene.EntrezgeneEntrezgene_refgene">
	<remarks/>
</member><member name="P:EntrezAPI.Gene.EntrezgeneEntrezgene_homology.Genecommentary">
	<remarks/>
</member><member name="T:EntrezAPI.Gene.EntrezgeneEntrezgene_homology">
	<remarks/>
</member><member name="P:EntrezAPI.Gene.EntrezgeneEntrezgene_comments.Genecommentary">
	<remarks/>
</member><member name="T:EntrezAPI.Gene.EntrezgeneEntrezgene_comments">
	<remarks/>
</member><member name="P:EntrezAPI.Gene.EntrezgeneEntrezgene_uniquekeys.Dbtag">
	<remarks/>
</member><member name="T:EntrezAPI.Gene.EntrezgeneEntrezgene_uniquekeys">
	<remarks/>
</member><member name="P:EntrezAPI.Gene.EntrezgeneEntrezgene_xtraindexterms.Entrezgene_xtraindexterms_E">
	<remarks/>
</member><member name="T:EntrezAPI.Gene.EntrezgeneEntrezgene_xtraindexterms">
	<remarks/>
</member><member name="P:EntrezAPI.Gene.EntrezgeneEntrezgene_xtraproperties.XtraTerms">
	<remarks/>
</member><member name="T:EntrezAPI.Gene.EntrezgeneEntrezgene_xtraproperties">
	<remarks/>
</member><member name="P:EntrezAPI.Gene.EntrezgeneEntrezgene_xtraiq.XtraTerms">
	<remarks/>
</member><member name="T:EntrezAPI.Gene.EntrezgeneEntrezgene_xtraiq">
	<remarks/>
</member><member name="P:EntrezAPI.Gene.EntrezgeneEntrezgene_nonuniquekeys.Dbtag">
	<remarks/>
</member><member name="T:EntrezAPI.Gene.EntrezgeneEntrezgene_nonuniquekeys">
	<remarks/>
</member><member name="P:EntrezAPI.PubMed.eFetchRequest.id">
	<remarks/>
</member><member name="P:EntrezAPI.PubMed.eFetchRequest.WebEnv">
	<remarks/>
</member><member name="P:EntrezAPI.PubMed.eFetchRequest.query_key">
	<remarks/>
</member><member name="P:EntrezAPI.PubMed.eFetchRequest.tool">
	<remarks/>
</member><member name="P:EntrezAPI.PubMed.eFetchRequest.email">
	<remarks/>
</member><member name="P:EntrezAPI.PubMed.eFetchRequest.retstart">
	<remarks/>
</member><member name="P:EntrezAPI.PubMed.eFetchRequest.retmax">
	<remarks/>
</member><member name="P:EntrezAPI.PubMed.eFetchRequest.rettype">
	<remarks/>
</member><member name="T:EntrezAPI.PubMed.eFetchRequest">
	<remarks/>
</member><member name="P:EntrezAPI.PubMed.PubmedBookDataType.History">
	<remarks/>
</member><member name="P:EntrezAPI.PubMed.PubmedBookDataType.PublicationStatus">
	<remarks/>
</member><member name="P:EntrezAPI.PubMed.PubmedBookDataType.ArticleIdList">
	<remarks/>
</member><member name="P:EntrezAPI.PubMed.PubmedBookDataType.ObjectList">
	<remarks/>
</member><member name="T:EntrezAPI.PubMed.PubmedBookDataType">
	<remarks/>
</member><member name="P:EntrezAPI.PubMed.PubMedPubDateType.Year">
	<remarks/>
</member><member name="P:EntrezAPI.PubMed.PubMedPubDateType.Month">
	<remarks/>
</member><member name="P:EntrezAPI.PubMed.PubMedPubDateType.Day">
	<remarks/>
</member><member name="P:EntrezAPI.PubMed.PubMedPubDateType.Hour">
	<remarks/>
</member><member name="P:EntrezAPI.PubMed.PubMedPubDateType.Minute">
	<remarks/>
</member><member name="P:EntrezAPI.PubMed.PubMedPubDateType.Second">
	<remarks/>
</member><member name="P:EntrezAPI.PubMed.PubMedPubDateType.PubStatus">
	<remarks/>
</member><member name="T:EntrezAPI.PubMed.PubMedPubDateType">
	<remarks/>
</member><member name="F:EntrezAPI.PubMed.PubMedPubDateTypePubStatus.received">
	<remarks/>
</member><member name="F:EntrezAPI.PubMed.PubMedPubDateTypePubStatus.accepted">
	<remarks/>
</member><member name="F:EntrezAPI.PubMed.PubMedPubDateTypePubStatus.epublish">
	<remarks/>
</member><member name="F:EntrezAPI.PubMed.PubMedPubDateTypePubStatus.ppublish">
	<remarks/>
</member><member name="F:EntrezAPI.PubMed.PubMedPubDateTypePubStatus.revised">
	<remarks/>
</member><member name="F:EntrezAPI.PubMed.PubMedPubDateTypePubStatus.aheadofprint">
	<remarks/>
</member><member name="F:EntrezAPI.PubMed.PubMedPubDateTypePubStatus.retracted">
	<remarks/>
</member><member name="F:EntrezAPI.PubMed.PubMedPubDateTypePubStatus.pmc">
	<remarks/>
</member><member name="F:EntrezAPI.PubMed.PubMedPubDateTypePubStatus.pmcr">
	<remarks/>
</member><member name="F:EntrezAPI.PubMed.PubMedPubDateTypePubStatus.pubmed">
	<remarks/>
</member><member name="F:EntrezAPI.PubMed.PubMedPubDateTypePubStatus.pubmedr">
	<remarks/>
</member><member name="F:EntrezAPI.PubMed.PubMedPubDateTypePubStatus.premedline">
	<remarks/>
</member><member name="F:EntrezAPI.PubMed.PubMedPubDateTypePubStatus.medline">
	<remarks/>
</member><member name="F:EntrezAPI.PubMed.PubMedPubDateTypePubStatus.medliner">
	<remarks/>
</member><member name="F:EntrezAPI.PubMed.PubMedPubDateTypePubStatus.entrez">
	<remarks/>
</member><member name="F:EntrezAPI.PubMed.PubMedPubDateTypePubStatus.pmcrelease">
	<remarks/>
</member><member name="T:EntrezAPI.PubMed.PubMedPubDateTypePubStatus">
	<remarks/>
</member><member name="P:EntrezAPI.PubMed.ArticleIdType.IdType">
	<remarks/>
</member><member name="P:EntrezAPI.PubMed.ArticleIdType.Value">
	<remarks/>
</member><member name="T:EntrezAPI.PubMed.ArticleIdType">
	<remarks/>
</member><member name="F:EntrezAPI.PubMed.ArticleIdTypeIdType.doi">
	<remarks/>
</member><member name="F:EntrezAPI.PubMed.ArticleIdTypeIdType.pii">
	<remarks/>
</member><member name="F:EntrezAPI.PubMed.ArticleIdTypeIdType.pmcpid">
	<remarks/>
</member><member name="F:EntrezAPI.PubMed.ArticleIdTypeIdType.pmpid">
	<remarks/>
</member><member name="F:EntrezAPI.PubMed.ArticleIdTypeIdType.pmc">
	<remarks/>
</member><member name="F:EntrezAPI.PubMed.ArticleIdTypeIdType.mid">
	<remarks/>
</member><member name="F:EntrezAPI.PubMed.ArticleIdTypeIdType.sici">
	<remarks/>
</member><member name="F:EntrezAPI.PubMed.ArticleIdTypeIdType.pubmed">
	<remarks/>
</member><member name="F:EntrezAPI.PubMed.ArticleIdTypeIdType.medline">
	<remarks/>
</member><member name="F:EntrezAPI.PubMed.ArticleIdTypeIdType.pmcid">
	<remarks/>
</member><member name="F:EntrezAPI.PubMed.ArticleIdTypeIdType.pmcbook">
	<remarks/>
</member><member name="F:EntrezAPI.PubMed.ArticleIdTypeIdType.bookaccession">
	<remarks/>
</member><member name="T:EntrezAPI.PubMed.ArticleIdTypeIdType">
	<remarks/>
</member><member name="P:EntrezAPI.PubMed.ObjectListType.Object">
	<remarks/>
</member><member name="T:EntrezAPI.PubMed.ObjectListType">
	<remarks/>
</member><member name="P:EntrezAPI.PubMed.ObjectType.Param">
	<remarks/>
</member><member name="P:EntrezAPI.PubMed.ObjectType.Type">
	<remarks/>
</member><member name="T:EntrezAPI.PubMed.ObjectType">
	<remarks/>
</member><member name="P:EntrezAPI.PubMed.ParamType.Name">
	<remarks/>
</member><member name="P:EntrezAPI.PubMed.ParamType.Value">
	<remarks/>
</member><member name="T:EntrezAPI.PubMed.ParamType">
	<remarks/>
</member><member name="P:EntrezAPI.PubMed.ContributionDateType.Year">
	<remarks/>
</member><member name="P:EntrezAPI.PubMed.ContributionDateType.Items">
	<remarks/>
</member><member name="P:EntrezAPI.PubMed.ContributionDateType.ItemsElementName">
	<remarks/>
</member><member name="T:EntrezAPI.PubMed.ContributionDateType">
	<remarks/>
</member><member name="F:EntrezAPI.PubMed.ItemsChoiceType5.Day">
	<remarks/>
</member><member name="F:EntrezAPI.PubMed.ItemsChoiceType5.Month">
	<remarks/>
</member><member name="F:EntrezAPI.PubMed.ItemsChoiceType5.Season">
	<remarks/>
</member><member name="T:EntrezAPI.PubMed.ItemsChoiceType5">
	<remarks/>
</member><member name="P:EntrezAPI.PubMed.SectionTitleType.book">
	<remarks/>
</member><member name="P:EntrezAPI.PubMed.SectionTitleType.part">
	<remarks/>
</member><member name="P:EntrezAPI.PubMed.SectionTitleType.sec">
	<remarks/>
</member><member name="P:EntrezAPI.PubMed.SectionTitleType.Value">
	<remarks/>
</member><member name="T:EntrezAPI.PubMed.SectionTitleType">
	<remarks/>
</member><member name="P:EntrezAPI.PubMed.SectionType.LocationLabel">
	<remarks/>
</member><member name="P:EntrezAPI.PubMed.SectionType.SectionTitle">
	<remarks/>
</member><member name="P:EntrezAPI.PubMed.SectionType.Section">
	<remarks/>
</member><member name="T:EntrezAPI.PubMed.SectionType">
	<remarks/>
</member><member name="P:EntrezAPI.PubMed.LocationLabelType.Type">
	<remarks/>
</member><member name="P:EntrezAPI.PubMed.LocationLabelType.TypeSpecified">
	<remarks/>
</member><member name="P:EntrezAPI.PubMed.LocationLabelType.Value">
	<remarks/>
</member><member name="T:EntrezAPI.PubMed.LocationLabelType">
	<remarks/>
</member><member name="F:EntrezAPI.PubMed.LocationLabelTypeType.part">
	<remarks/>
</member><member name="F:EntrezAPI.PubMed.LocationLabelTypeType.chapter">
	<remarks/>
</member><member name="F:EntrezAPI.PubMed.LocationLabelTypeType.section">
	<remarks/>
</member><member name="F:EntrezAPI.PubMed.LocationLabelTypeType.appendix">
	<remarks/>
</member><member name="F:EntrezAPI.PubMed.LocationLabelTypeType.figure">
	<remarks/>
</member><member name="F:EntrezAPI.PubMed.LocationLabelTypeType.table">
	<remarks/>
</member><member name="F:EntrezAPI.PubMed.LocationLabelTypeType.box">
	<remarks/>
</member><member name="T:EntrezAPI.PubMed.LocationLabelTypeType">
	<remarks/>
</member><member name="P:EntrezAPI.PubMed.CollectionTitleType.book">
	<remarks/>
</member><member name="P:EntrezAPI.PubMed.CollectionTitleType.part">
	<remarks/>
</member><member name="P:EntrezAPI.PubMed.CollectionTitleType.sec">
	<remarks/>
</member><member name="P:EntrezAPI.PubMed.CollectionTitleType.Value">
	<remarks/>
</member><member name="T:EntrezAPI.PubMed.CollectionTitleType">
	<remarks/>
</member><member name="P:EntrezAPI.PubMed.EndingDateType.Year">
	<remarks/>
</member><member name="P:EntrezAPI.PubMed.EndingDateType.Items">
	<remarks/>
</member><member name="P:EntrezAPI.PubMed.EndingDateType.ItemsElementName">
	<remarks/>
</member><member name="T:EntrezAPI.PubMed.EndingDateType">
	<remarks/>
</member><member name="F:EntrezAPI.PubMed.ItemsChoiceType4.Day">
	<remarks/>
</member><member name="F:EntrezAPI.PubMed.ItemsChoiceType4.Month">
	<remarks/>
</member><member name="F:EntrezAPI.PubMed.ItemsChoiceType4.Season">
	<remarks/>
</member><member name="T:EntrezAPI.PubMed.ItemsChoiceType4">
	<remarks/>
</member><member name="P:EntrezAPI.PubMed.BeginningDateType.Year">
	<remarks/>
</member><member name="P:EntrezAPI.PubMed.BeginningDateType.Items">
	<remarks/>
</member><member name="P:EntrezAPI.PubMed.BeginningDateType.ItemsElementName">
	<remarks/>
</member><member name="T:EntrezAPI.PubMed.BeginningDateType">
	<remarks/>
</member><member name="F:EntrezAPI.PubMed.ItemsChoiceType3.Day">
	<remarks/>
</member><member name="F:EntrezAPI.PubMed.ItemsChoiceType3.Month">
	<remarks/>
</member><member name="F:EntrezAPI.PubMed.ItemsChoiceType3.Season">
	<remarks/>
</member><member name="T:EntrezAPI.PubMed.ItemsChoiceType3">
	<remarks/>
</member><member name="P:EntrezAPI.PubMed.BookTitleType.book">
	<remarks/>
</member><member name="P:EntrezAPI.PubMed.BookTitleType.part">
	<remarks/>
</member><member name="P:EntrezAPI.PubMed.BookTitleType.sec">
	<remarks/>
</member><member name="P:EntrezAPI.PubMed.BookTitleType.Value">
	<remarks/>
</member><member name="T:EntrezAPI.PubMed.BookTitleType">
	<remarks/>
</member><member name="P:EntrezAPI.PubMed.PublisherType.PublisherName">
	<remarks/>
</member><member name="P:EntrezAPI.PubMed.PublisherType.PublisherLocation">
	<remarks/>
</member><member name="T:EntrezAPI.PubMed.PublisherType">
	<remarks/>
</member><member name="P:EntrezAPI.PubMed.BookType.Publisher">
	<remarks/>
</member><member name="P:EntrezAPI.PubMed.BookType.BookTitle">
	<remarks/>
</member><member name="P:EntrezAPI.PubMed.BookType.PubDate">
	<remarks/>
</member><member name="P:EntrezAPI.PubMed.BookType.BeginningDate">
	<remarks/>
</member><member name="P:EntrezAPI.PubMed.BookType.EndingDate">
	<remarks/>
</member><member name="P:EntrezAPI.PubMed.BookType.AuthorList">
	<remarks/>
</member><member name="P:EntrezAPI.PubMed.BookType.Volume">
	<remarks/>
</member><member name="P:EntrezAPI.PubMed.BookType.VolumeTitle">
	<remarks/>
</member><member name="P:EntrezAPI.PubMed.BookType.Edition">
	<remarks/>
</member><member name="P:EntrezAPI.PubMed.BookType.CollectionTitle">
	<remarks/>
</member><member name="P:EntrezAPI.PubMed.BookType.Isbn">
	<remarks/>
</member><member name="P:EntrezAPI.PubMed.BookType.ELocationID">
	<remarks/>
</member><member name="P:EntrezAPI.PubMed.BookType.Medium">
	<remarks/>
</member><member name="P:EntrezAPI.PubMed.BookType.ReportNumber">
	<remarks/>
</member><member name="T:EntrezAPI.PubMed.BookType">
	<remarks/>
</member><member name="P:EntrezAPI.PubMed.PubDateType.Items">
	<remarks/>
</member><member name="P:EntrezAPI.PubMed.PubDateType.ItemsElementName">
	<remarks/>
</member><member name="T:EntrezAPI.PubMed.PubDateType">
	<remarks/>
</member><member name="F:EntrezAPI.PubMed.ItemsChoiceType.Day">
	<remarks/>
</member><member name="F:EntrezAPI.PubMed.ItemsChoiceType.MedlineDate">
	<remarks/>
</member><member name="F:EntrezAPI.PubMed.ItemsChoiceType.Month">
	<remarks/>
</member><member name="F:EntrezAPI.PubMed.ItemsChoiceType.Season">
	<remarks/>
</member><member name="F:EntrezAPI.PubMed.ItemsChoiceType.Year">
	<remarks/>
</member><member name="T:EntrezAPI.PubMed.ItemsChoiceType">
	<remarks/>
</member><member name="P:EntrezAPI.PubMed.AuthorListType.Author">
	<remarks/>
</member><member name="P:EntrezAPI.PubMed.AuthorListType.CompleteYN">
	<remarks/>
</member><member name="P:EntrezAPI.PubMed.AuthorListType.Type">
	<remarks/>
</member><member name="T:EntrezAPI.PubMed.AuthorListType">
	<remarks/>
</member><member name="P:EntrezAPI.PubMed.AuthorType.Items">
	<remarks/>
</member><member name="P:EntrezAPI.PubMed.AuthorType.ItemsElementName">
	<remarks/>
</member><member name="P:EntrezAPI.PubMed.AuthorType.NameID">
	<remarks/>
</member><member name="P:EntrezAPI.PubMed.AuthorType.ValidYN">
	<remarks/>
</member><member name="T:EntrezAPI.PubMed.AuthorType">
	<remarks/>
</member><member name="F:EntrezAPI.PubMed.ItemsChoiceType2.CollectiveName">
	<remarks/>
</member><member name="F:EntrezAPI.PubMed.ItemsChoiceType2.ForeName">
	<remarks/>
</member><member name="F:EntrezAPI.PubMed.ItemsChoiceType2.Initials">
	<remarks/>
</member><member name="F:EntrezAPI.PubMed.ItemsChoiceType2.LastName">
	<remarks/>
</member><member name="F:EntrezAPI.PubMed.ItemsChoiceType2.Suffix">
	<remarks/>
</member><member name="T:EntrezAPI.PubMed.ItemsChoiceType2">
	<remarks/>
</member><member name="P:EntrezAPI.PubMed.NameIDType.Source">
	<remarks/>
</member><member name="P:EntrezAPI.PubMed.NameIDType.Value">
	<remarks/>
</member><member name="T:EntrezAPI.PubMed.NameIDType">
	<remarks/>
</member><member name="F:EntrezAPI.PubMed.AuthorTypeValidYN.Y">
	<remarks/>
</member><member name="F:EntrezAPI.PubMed.AuthorTypeValidYN.N">
	<remarks/>
</member><member name="T:EntrezAPI.PubMed.AuthorTypeValidYN">
	<remarks/>
</member><member name="F:EntrezAPI.PubMed.AuthorListTypeCompleteYN.Y">
	<remarks/>
</member><member name="F:EntrezAPI.PubMed.AuthorListTypeCompleteYN.N">
	<remarks/>
</member><member name="T:EntrezAPI.PubMed.AuthorListTypeCompleteYN">
	<remarks/>
</member><member name="F:EntrezAPI.PubMed.AuthorListTypeType.authors">
	<remarks/>
</member><member name="F:EntrezAPI.PubMed.AuthorListTypeType.editors">
	<remarks/>
</member><member name="T:EntrezAPI.PubMed.AuthorListTypeType">
	<remarks/>
</member><member name="P:EntrezAPI.PubMed.ELocationIDType.EIdType">
	<remarks/>
</member><member name="P:EntrezAPI.PubMed.ELocationIDType.ValidYN">
	<remarks/>
</member><member name="P:EntrezAPI.PubMed.ELocationIDType.Value">
	<remarks/>
</member><member name="T:EntrezAPI.PubMed.ELocationIDType">
	<remarks/>
</member><member name="F:EntrezAPI.PubMed.ELocationIDTypeEIdType.doi">
	<remarks/>
</member><member name="F:EntrezAPI.PubMed.ELocationIDTypeEIdType.pii">
	<remarks/>
</member><member name="T:EntrezAPI.PubMed.ELocationIDTypeEIdType">
	<remarks/>
</member><member name="F:EntrezAPI.PubMed.ELocationIDTypeValidYN.Y">
	<remarks/>
</member><member name="F:EntrezAPI.PubMed.ELocationIDTypeValidYN.N">
	<remarks/>
</member><member name="T:EntrezAPI.PubMed.ELocationIDTypeValidYN">
	<remarks/>
</member><member name="P:EntrezAPI.PubMed.BookDocumentType.PMID">
	<remarks/>
</member><member name="P:EntrezAPI.PubMed.BookDocumentType.ArticleIdList">
	<remarks/>
</member><member name="P:EntrezAPI.PubMed.BookDocumentType.Book">
	<remarks/>
</member><member name="P:EntrezAPI.PubMed.BookDocumentType.LocationLabel">
	<remarks/>
</member><member name="P:EntrezAPI.PubMed.BookDocumentType.ArticleTitle">
	<remarks/>
</member><member name="P:EntrezAPI.PubMed.BookDocumentType.VernacularTitle">
	<remarks/>
</member><member name="P:EntrezAPI.PubMed.BookDocumentType.Pagination">
	<remarks/>
</member><member name="P:EntrezAPI.PubMed.BookDocumentType.Language">
	<remarks/>
</member><member name="P:EntrezAPI.PubMed.BookDocumentType.AuthorList">
	<remarks/>
</member><member name="P:EntrezAPI.PubMed.BookDocumentType.GroupList">
	<remarks/>
</member><member name="P:EntrezAPI.PubMed.BookDocumentType.PublicationType">
	<remarks/>
</member><member name="P:EntrezAPI.PubMed.BookDocumentType.Abstract">
	<remarks/>
</member><member name="P:EntrezAPI.PubMed.BookDocumentType.Sections">
	<remarks/>
</member><member name="P:EntrezAPI.PubMed.BookDocumentType.KeywordList">
	<remarks/>
</member><member name="P:EntrezAPI.PubMed.BookDocumentType.ContributionDate">
	<remarks/>
</member><member name="P:EntrezAPI.PubMed.BookDocumentType.DateRevised">
	<remarks/>
</member><member name="P:EntrezAPI.PubMed.BookDocumentType.CitationString">
	<remarks/>
</member><member name="P:EntrezAPI.PubMed.BookDocumentType.GrantList">
	<remarks/>
</member><member name="T:EntrezAPI.PubMed.BookDocumentType">
	<remarks/>
</member><member name="P:EntrezAPI.PubMed.PMIDType.Version">
	<remarks/>
</member><member name="P:EntrezAPI.PubMed.PMIDType.Value">
	<remarks/>
</member><member name="T:EntrezAPI.PubMed.PMIDType">
	<remarks/>
</member><member name="P:EntrezAPI.PubMed.ArticleTitleType.book">
	<remarks/>
</member><member name="P:EntrezAPI.PubMed.ArticleTitleType.part">
	<remarks/>
</member><member name="P:EntrezAPI.PubMed.ArticleTitleType.sec">
	<remarks/>
</member><member name="P:EntrezAPI.PubMed.ArticleTitleType.Value">
	<remarks/>
</member><member name="T:EntrezAPI.PubMed.ArticleTitleType">
	<remarks/>
</member><member name="P:EntrezAPI.PubMed.PaginationType.Items">
	<remarks/>
</member><member name="P:EntrezAPI.PubMed.PaginationType.ItemsElementName">
	<remarks/>
</member><member name="T:EntrezAPI.PubMed.PaginationType">
	<remarks/>
</member><member name="F:EntrezAPI.PubMed.ItemsChoiceType1.EndPage">
	<remarks/>
</member><member name="F:EntrezAPI.PubMed.ItemsChoiceType1.MedlinePgn">
	<remarks/>
</member><member name="F:EntrezAPI.PubMed.ItemsChoiceType1.StartPage">
	<remarks/>
</member><member name="T:EntrezAPI.PubMed.ItemsChoiceType1">
	<remarks/>
</member><member name="T:EntrezAPI.PubMed.GroupList">
	<remarks/>
</member><member name="P:EntrezAPI.PubMed.AbstractType.AbstractText">
	<remarks/>
</member><member name="P:EntrezAPI.PubMed.AbstractType.CopyrightInformation">
	<remarks/>
</member><member name="T:EntrezAPI.PubMed.AbstractType">
	<remarks/>
</member><member name="P:EntrezAPI.PubMed.AbstractTextType.Label">
	<remarks/>
</member><member name="P:EntrezAPI.PubMed.AbstractTextType.NlmCategory">
	<remarks/>
</member><member name="P:EntrezAPI.PubMed.AbstractTextType.NlmCategorySpecified">
	<remarks/>
</member><member name="P:EntrezAPI.PubMed.AbstractTextType.Value">
	<remarks/>
</member><member name="T:EntrezAPI.PubMed.AbstractTextType">
	<remarks/>
</member><member name="F:EntrezAPI.PubMed.AbstractTextTypeNlmCategory.UNLABELLED">
	<remarks/>
</member><member name="F:EntrezAPI.PubMed.AbstractTextTypeNlmCategory.BACKGROUND">
	<remarks/>
</member><member name="F:EntrezAPI.PubMed.AbstractTextTypeNlmCategory.OBJECTIVE">
	<remarks/>
</member><member name="F:EntrezAPI.PubMed.AbstractTextTypeNlmCategory.METHODS">
	<remarks/>
</member><member name="F:EntrezAPI.PubMed.AbstractTextTypeNlmCategory.RESULTS">
	<remarks/>
</member><member name="F:EntrezAPI.PubMed.AbstractTextTypeNlmCategory.CONCLUSIONS">
	<remarks/>
</member><member name="T:EntrezAPI.PubMed.AbstractTextTypeNlmCategory">
	<remarks/>
</member><member name="P:EntrezAPI.PubMed.KeywordListType.Keyword">
	<remarks/>
</member><member name="P:EntrezAPI.PubMed.KeywordListType.Owner">
	<remarks/>
</member><member name="T:EntrezAPI.PubMed.KeywordListType">
	<remarks/>
</member><member name="P:EntrezAPI.PubMed.KeywordType.MajorTopicYN">
	<remarks/>
</member><member name="P:EntrezAPI.PubMed.KeywordType.Value">
	<remarks/>
</member><member name="T:EntrezAPI.PubMed.KeywordType">
	<remarks/>
</member><member name="F:EntrezAPI.PubMed.KeywordTypeMajorTopicYN.Y">
	<remarks/>
</member><member name="F:EntrezAPI.PubMed.KeywordTypeMajorTopicYN.N">
	<remarks/>
</member><member name="T:EntrezAPI.PubMed.KeywordTypeMajorTopicYN">
	<remarks/>
</member><member name="F:EntrezAPI.PubMed.KeywordListTypeOwner.NLM">
	<remarks/>
</member><member name="F:EntrezAPI.PubMed.KeywordListTypeOwner.NLMAUTO">
	<remarks/>
</member><member name="F:EntrezAPI.PubMed.KeywordListTypeOwner.NASA">
	<remarks/>
</member><member name="F:EntrezAPI.PubMed.KeywordListTypeOwner.PIP">
	<remarks/>
</member><member name="F:EntrezAPI.PubMed.KeywordListTypeOwner.KIE">
	<remarks/>
</member><member name="F:EntrezAPI.PubMed.KeywordListTypeOwner.NOTNLM">
	<remarks/>
</member><member name="T:EntrezAPI.PubMed.KeywordListTypeOwner">
	<remarks/>
</member><member name="P:EntrezAPI.PubMed.DateRevisedType.Year">
	<remarks/>
</member><member name="P:EntrezAPI.PubMed.DateRevisedType.Month">
	<remarks/>
</member><member name="P:EntrezAPI.PubMed.DateRevisedType.Day">
	<remarks/>
</member><member name="T:EntrezAPI.PubMed.DateRevisedType">
	<remarks/>
</member><member name="P:EntrezAPI.PubMed.GrantListType.Grant">
	<remarks/>
</member><member name="P:EntrezAPI.PubMed.GrantListType.CompleteYN">
	<remarks/>
</member><member name="T:EntrezAPI.PubMed.GrantListType">
	<remarks/>
</member><member name="P:EntrezAPI.PubMed.GrantType.GrantID">
	<remarks/>
</member><member name="P:EntrezAPI.PubMed.GrantType.Acronym">
	<remarks/>
</member><member name="P:EntrezAPI.PubMed.GrantType.Agency">
	<remarks/>
</member><member name="P:EntrezAPI.PubMed.GrantType.Country">
	<remarks/>
</member><member name="T:EntrezAPI.PubMed.GrantType">
	<remarks/>
</member><member name="F:EntrezAPI.PubMed.GrantListTypeCompleteYN.Y">
	<remarks/>
</member><member name="F:EntrezAPI.PubMed.GrantListTypeCompleteYN.N">
	<remarks/>
</member><member name="T:EntrezAPI.PubMed.GrantListTypeCompleteYN">
	<remarks/>
</member><member name="P:EntrezAPI.PubMed.PubmedBookArticleType.BookDocument">
	<remarks/>
</member><member name="P:EntrezAPI.PubMed.PubmedBookArticleType.PubmedBookData">
	<remarks/>
</member><member name="T:EntrezAPI.PubMed.PubmedBookArticleType">
	<remarks/>
</member><member name="P:EntrezAPI.PubMed.PubmedDataType.History">
	<remarks/>
</member><member name="P:EntrezAPI.PubMed.PubmedDataType.PublicationStatus">
	<remarks/>
</member><member name="P:EntrezAPI.PubMed.PubmedDataType.ArticleIdList">
	<remarks/>
</member><member name="P:EntrezAPI.PubMed.PubmedDataType.ObjectList">
	<remarks/>
</member><member name="T:EntrezAPI.PubMed.PubmedDataType">
	<remarks/>
</member><member name="P:EntrezAPI.PubMed.GeneralNoteType.Owner">
	<remarks/>
</member><member name="P:EntrezAPI.PubMed.GeneralNoteType.Value">
	<remarks/>
</member><member name="T:EntrezAPI.PubMed.GeneralNoteType">
	<remarks/>
</member><member name="F:EntrezAPI.PubMed.GeneralNoteTypeOwner.NLM">
	<remarks/>
</member><member name="F:EntrezAPI.PubMed.GeneralNoteTypeOwner.NASA">
	<remarks/>
</member><member name="F:EntrezAPI.PubMed.GeneralNoteTypeOwner.PIP">
	<remarks/>
</member><member name="F:EntrezAPI.PubMed.GeneralNoteTypeOwner.KIE">
	<remarks/>
</member><member name="F:EntrezAPI.PubMed.GeneralNoteTypeOwner.HSR">
	<remarks/>
</member><member name="F:EntrezAPI.PubMed.GeneralNoteTypeOwner.HMD">
	<remarks/>
</member><member name="T:EntrezAPI.PubMed.GeneralNoteTypeOwner">
	<remarks/>
</member><member name="P:EntrezAPI.PubMed.InvestigatorType.LastName">
	<remarks/>
</member><member name="P:EntrezAPI.PubMed.InvestigatorType.ForeName">
	<remarks/>
</member><member name="P:EntrezAPI.PubMed.InvestigatorType.Initials">
	<remarks/>
</member><member name="P:EntrezAPI.PubMed.InvestigatorType.Suffix">
	<remarks/>
</member><member name="P:EntrezAPI.PubMed.InvestigatorType.NameID">
	<remarks/>
</member><member name="P:EntrezAPI.PubMed.InvestigatorType.Affiliation">
	<remarks/>
</member><member name="P:EntrezAPI.PubMed.InvestigatorType.ValidYN">
	<remarks/>
</member><member name="T:EntrezAPI.PubMed.InvestigatorType">
	<remarks/>
</member><member name="F:EntrezAPI.PubMed.InvestigatorTypeValidYN.Y">
	<remarks/>
</member><member name="F:EntrezAPI.PubMed.InvestigatorTypeValidYN.N">
	<remarks/>
</member><member name="T:EntrezAPI.PubMed.InvestigatorTypeValidYN">
	<remarks/>
</member><member name="P:EntrezAPI.PubMed.OtherAbstractType.AbstractText">
	<remarks/>
</member><member name="P:EntrezAPI.PubMed.OtherAbstractType.CopyrightInformation">
	<remarks/>
</member><member name="P:EntrezAPI.PubMed.OtherAbstractType.Type">
	<remarks/>
</member><member name="T:EntrezAPI.PubMed.OtherAbstractType">
	<remarks/>
</member><member name="F:EntrezAPI.PubMed.OtherAbstractTypeType.AAMC">
	<remarks/>
</member><member name="F:EntrezAPI.PubMed.OtherAbstractTypeType.AIDS">
	<remarks/>
</member><member name="F:EntrezAPI.PubMed.OtherAbstractTypeType.KIE">
	<remarks/>
</member><member name="F:EntrezAPI.PubMed.OtherAbstractTypeType.PIP">
	<remarks/>
</member><member name="F:EntrezAPI.PubMed.OtherAbstractTypeType.NASA">
	<remarks/>
</member><member name="F:EntrezAPI.PubMed.OtherAbstractTypeType.Publisher">
	<remarks/>
</member><member name="T:EntrezAPI.PubMed.OtherAbstractTypeType">
	<remarks/>
</member><member name="P:EntrezAPI.PubMed.OtherIDType.Source">
	<remarks/>
</member><member name="P:EntrezAPI.PubMed.OtherIDType.Value">
	<remarks/>
</member><member name="T:EntrezAPI.PubMed.OtherIDType">
	<remarks/>
</member><member name="F:EntrezAPI.PubMed.OtherIDTypeSource.NASA">
	<remarks/>
</member><member name="F:EntrezAPI.PubMed.OtherIDTypeSource.KIE">
	<remarks/>
</member><member name="F:EntrezAPI.PubMed.OtherIDTypeSource.PIP">
	<remarks/>
</member><member name="F:EntrezAPI.PubMed.OtherIDTypeSource.POP">
	<remarks/>
</member><member name="F:EntrezAPI.PubMed.OtherIDTypeSource.ARPL">
	<remarks/>
</member><member name="F:EntrezAPI.PubMed.OtherIDTypeSource.CPC">
	<remarks/>
</member><member name="F:EntrezAPI.PubMed.OtherIDTypeSource.IND">
	<remarks/>
</member><member name="F:EntrezAPI.PubMed.OtherIDTypeSource.CPFH">
	<remarks/>
</member><member name="F:EntrezAPI.PubMed.OtherIDTypeSource.CLML">
	<remarks/>
</member><member name="F:EntrezAPI.PubMed.OtherIDTypeSource.NRCBL">
	<remarks/>
</member><member name="F:EntrezAPI.PubMed.OtherIDTypeSource.NLM">
	<remarks/>
</member><member name="T:EntrezAPI.PubMed.OtherIDTypeSource">
	<remarks/>
</member><member name="P:EntrezAPI.PubMed.PersonalNameSubjectType.LastName">
	<remarks/>
</member><member name="P:EntrezAPI.PubMed.PersonalNameSubjectType.ForeName">
	<remarks/>
</member><member name="P:EntrezAPI.PubMed.PersonalNameSubjectType.Initials">
	<remarks/>
</member><member name="P:EntrezAPI.PubMed.PersonalNameSubjectType.Suffix">
	<remarks/>
</member><member name="T:EntrezAPI.PubMed.PersonalNameSubjectType">
	<remarks/>
</member><member name="P:EntrezAPI.PubMed.QualifierNameType.MajorTopicYN">
	<remarks/>
</member><member name="P:EntrezAPI.PubMed.QualifierNameType.Value">
	<remarks/>
</member><member name="T:EntrezAPI.PubMed.QualifierNameType">
	<remarks/>
</member><member name="F:EntrezAPI.PubMed.QualifierNameTypeMajorTopicYN.Y">
	<remarks/>
</member><member name="F:EntrezAPI.PubMed.QualifierNameTypeMajorTopicYN.N">
	<remarks/>
</member><member name="T:EntrezAPI.PubMed.QualifierNameTypeMajorTopicYN">
	<remarks/>
</member><member name="P:EntrezAPI.PubMed.DescriptorNameType.MajorTopicYN">
	<remarks/>
</member><member name="P:EntrezAPI.PubMed.DescriptorNameType.Type">
	<remarks/>
</member><member name="P:EntrezAPI.PubMed.DescriptorNameType.TypeSpecified">
	<remarks/>
</member><member name="P:EntrezAPI.PubMed.DescriptorNameType.Value">
	<remarks/>
</member><member name="T:EntrezAPI.PubMed.DescriptorNameType">
	<remarks/>
</member><member name="F:EntrezAPI.PubMed.DescriptorNameTypeMajorTopicYN.Y">
	<remarks/>
</member><member name="F:EntrezAPI.PubMed.DescriptorNameTypeMajorTopicYN.N">
	<remarks/>
</member><member name="T:EntrezAPI.PubMed.DescriptorNameTypeMajorTopicYN">
	<remarks/>
</member><member name="F:EntrezAPI.PubMed.DescriptorNameTypeType.Geographic">
	<remarks/>
</member><member name="T:EntrezAPI.PubMed.DescriptorNameTypeType">
	<remarks/>
</member><member name="P:EntrezAPI.PubMed.MeshHeadingType.DescriptorName">
	<remarks/>
</member><member name="P:EntrezAPI.PubMed.MeshHeadingType.QualifierName">
	<remarks/>
</member><member name="T:EntrezAPI.PubMed.MeshHeadingType">
	<remarks/>
</member><member name="P:EntrezAPI.PubMed.CommentsCorrectionsType.RefSource">
	<remarks/>
</member><member name="P:EntrezAPI.PubMed.CommentsCorrectionsType.PMID">
	<remarks/>
</member><member name="P:EntrezAPI.PubMed.CommentsCorrectionsType.Note">
	<remarks/>
</member><member name="P:EntrezAPI.PubMed.CommentsCorrectionsType.RefType">
	<remarks/>
</member><member name="T:EntrezAPI.PubMed.CommentsCorrectionsType">
	<remarks/>
</member><member name="F:EntrezAPI.PubMed.CommentsCorrectionsTypeRefType.CommentOn">
	<remarks/>
</member><member name="F:EntrezAPI.PubMed.CommentsCorrectionsTypeRefType.CommentIn">
	<remarks/>
</member><member name="F:EntrezAPI.PubMed.CommentsCorrectionsTypeRefType.ErratumIn">
	<remarks/>
</member><member name="F:EntrezAPI.PubMed.CommentsCorrectionsTypeRefType.ErratumFor">
	<remarks/>
</member><member name="F:EntrezAPI.PubMed.CommentsCorrectionsTypeRefType.PartialRetractionIn">
	<remarks/>
</member><member name="F:EntrezAPI.PubMed.CommentsCorrectionsTypeRefType.PartialRetractionOf">
	<remarks/>
</member><member name="F:EntrezAPI.PubMed.CommentsCorrectionsTypeRefType.RepublishedFrom">
	<remarks/>
</member><member name="F:EntrezAPI.PubMed.CommentsCorrectionsTypeRefType.RepublishedIn">
	<remarks/>
</member><member name="F:EntrezAPI.PubMed.CommentsCorrectionsTypeRefType.RetractionOf">
	<remarks/>
</member><member name="F:EntrezAPI.PubMed.CommentsCorrectionsTypeRefType.RetractionIn">
	<remarks/>
</member><member name="F:EntrezAPI.PubMed.CommentsCorrectionsTypeRefType.UpdateIn">
	<remarks/>
</member><member name="F:EntrezAPI.PubMed.CommentsCorrectionsTypeRefType.UpdateOf">
	<remarks/>
</member><member name="F:EntrezAPI.PubMed.CommentsCorrectionsTypeRefType.SummaryForPatientsIn">
	<remarks/>
</member><member name="F:EntrezAPI.PubMed.CommentsCorrectionsTypeRefType.OriginalReportIn">
	<remarks/>
</member><member name="F:EntrezAPI.PubMed.CommentsCorrectionsTypeRefType.ReprintOf">
	<remarks/>
</member><member name="F:EntrezAPI.PubMed.CommentsCorrectionsTypeRefType.ReprintIn">
	<remarks/>
</member><member name="F:EntrezAPI.PubMed.CommentsCorrectionsTypeRefType.Cites">
	<remarks/>
</member><member name="T:EntrezAPI.PubMed.CommentsCorrectionsTypeRefType">
	<remarks/>
</member><member name="P:EntrezAPI.PubMed.SupplMeshNameType.Type">
	<remarks/>
</member><member name="P:EntrezAPI.PubMed.SupplMeshNameType.Value">
	<remarks/>
</member><member name="T:EntrezAPI.PubMed.SupplMeshNameType">
	<remarks/>
</member><member name="F:EntrezAPI.PubMed.SupplMeshNameTypeType.Disease">
	<remarks/>
</member><member name="F:EntrezAPI.PubMed.SupplMeshNameTypeType.Protocol">
	<remarks/>
</member><member name="T:EntrezAPI.PubMed.SupplMeshNameTypeType">
	<remarks/>
</member><member name="P:EntrezAPI.PubMed.ChemicalType.RegistryNumber">
	<remarks/>
</member><member name="P:EntrezAPI.PubMed.ChemicalType.NameOfSubstance">
	<remarks/>
</member><member name="T:EntrezAPI.PubMed.ChemicalType">
	<remarks/>
</member><member name="P:EntrezAPI.PubMed.MedlineJournalInfoType.Country">
	<remarks/>
</member><member name="P:EntrezAPI.PubMed.MedlineJournalInfoType.MedlineTA">
	<remarks/>
</member><member name="P:EntrezAPI.PubMed.MedlineJournalInfoType.NlmUniqueID">
	<remarks/>
</member><member name="P:EntrezAPI.PubMed.MedlineJournalInfoType.ISSNLinking">
	<remarks/>
</member><member name="T:EntrezAPI.PubMed.MedlineJournalInfoType">
	<remarks/>
</member><member name="P:EntrezAPI.PubMed.ArticleDateType.Year">
	<remarks/>
</member><member name="P:EntrezAPI.PubMed.ArticleDateType.Month">
	<remarks/>
</member><member name="P:EntrezAPI.PubMed.ArticleDateType.Day">
	<remarks/>
</member><member name="P:EntrezAPI.PubMed.ArticleDateType.DateType">
	<remarks/>
</member><member name="T:EntrezAPI.PubMed.ArticleDateType">
	<remarks/>
</member><member name="P:EntrezAPI.PubMed.DataBankType.DataBankName">
	<remarks/>
</member><member name="P:EntrezAPI.PubMed.DataBankType.AccessionNumberList">
	<remarks/>
</member><member name="T:EntrezAPI.PubMed.DataBankType">
	<remarks/>
</member><member name="P:EntrezAPI.PubMed.DataBankListType.DataBank">
	<remarks/>
</member><member name="P:EntrezAPI.PubMed.DataBankListType.CompleteYN">
	<remarks/>
</member><member name="T:EntrezAPI.PubMed.DataBankListType">
	<remarks/>
</member><member name="F:EntrezAPI.PubMed.DataBankListTypeCompleteYN.Y">
	<remarks/>
</member><member name="F:EntrezAPI.PubMed.DataBankListTypeCompleteYN.N">
	<remarks/>
</member><member name="T:EntrezAPI.PubMed.DataBankListTypeCompleteYN">
	<remarks/>
</member><member name="P:EntrezAPI.PubMed.JournalIssueType.Volume">
	<remarks/>
</member><member name="P:EntrezAPI.PubMed.JournalIssueType.Issue">
	<remarks/>
</member><member name="P:EntrezAPI.PubMed.JournalIssueType.PubDate">
	<remarks/>
</member><member name="P:EntrezAPI.PubMed.JournalIssueType.CitedMedium">
	<remarks/>
</member><member name="T:EntrezAPI.PubMed.JournalIssueType">
	<remarks/>
</member><member name="F:EntrezAPI.PubMed.JournalIssueTypeCitedMedium.Internet">
	<remarks/>
</member><member name="F:EntrezAPI.PubMed.JournalIssueTypeCitedMedium.Print">
	<remarks/>
</member><member name="T:EntrezAPI.PubMed.JournalIssueTypeCitedMedium">
	<remarks/>
</member><member name="P:EntrezAPI.PubMed.ISSNType.IssnType">
	<remarks/>
</member><member name="P:EntrezAPI.PubMed.ISSNType.Value">
	<remarks/>
</member><member name="T:EntrezAPI.PubMed.ISSNType">
	<remarks/>
</member><member name="F:EntrezAPI.PubMed.ISSNTypeIssnType.Electronic">
	<remarks/>
</member><member name="F:EntrezAPI.PubMed.ISSNTypeIssnType.Print">
	<remarks/>
</member><member name="T:EntrezAPI.PubMed.ISSNTypeIssnType">
	<remarks/>
</member><member name="P:EntrezAPI.PubMed.JournalType.ISSN">
	<remarks/>
</member><member name="P:EntrezAPI.PubMed.JournalType.JournalIssue">
	<remarks/>
</member><member name="P:EntrezAPI.PubMed.JournalType.Title">
	<remarks/>
</member><member name="P:EntrezAPI.PubMed.JournalType.ISOAbbreviation">
	<remarks/>
</member><member name="T:EntrezAPI.PubMed.JournalType">
	<remarks/>
</member><member name="P:EntrezAPI.PubMed.ArticleType.Journal">
	<remarks/>
</member><member name="P:EntrezAPI.PubMed.ArticleType.ArticleTitle">
	<remarks/>
</member><member name="P:EntrezAPI.PubMed.ArticleType.Items">
	<remarks/>
</member><member name="P:EntrezAPI.PubMed.ArticleType.Abstract">
	<remarks/>
</member><member name="P:EntrezAPI.PubMed.ArticleType.Affiliation">
	<remarks/>
</member><member name="P:EntrezAPI.PubMed.ArticleType.AuthorList">
	<remarks/>
</member><member name="P:EntrezAPI.PubMed.ArticleType.Language">
	<remarks/>
</member><member name="P:EntrezAPI.PubMed.ArticleType.DataBankList">
	<remarks/>
</member><member name="P:EntrezAPI.PubMed.ArticleType.GrantList">
	<remarks/>
</member><member name="P:EntrezAPI.PubMed.ArticleType.PublicationTypeList">
	<remarks/>
</member><member name="P:EntrezAPI.PubMed.ArticleType.VernacularTitle">
	<remarks/>
</member><member name="P:EntrezAPI.PubMed.ArticleType.ArticleDate">
	<remarks/>
</member><member name="P:EntrezAPI.PubMed.ArticleType.PubModel">
	<remarks/>
</member><member name="T:EntrezAPI.PubMed.ArticleType">
	<remarks/>
</member><member name="F:EntrezAPI.PubMed.ArticleTypePubModel.Print">
	<remarks/>
</member><member name="F:EntrezAPI.PubMed.ArticleTypePubModel.PrintElectronic">
	<remarks/>
</member><member name="F:EntrezAPI.PubMed.ArticleTypePubModel.Electronic">
	<remarks/>
</member><member name="F:EntrezAPI.PubMed.ArticleTypePubModel.ElectronicPrint">
	<remarks/>
</member><member name="T:EntrezAPI.PubMed.ArticleTypePubModel">
	<remarks/>
</member><member name="P:EntrezAPI.PubMed.DateCompletedType.Year">
	<remarks/>
</member><member name="P:EntrezAPI.PubMed.DateCompletedType.Month">
	<remarks/>
</member><member name="P:EntrezAPI.PubMed.DateCompletedType.Day">
	<remarks/>
</member><member name="T:EntrezAPI.PubMed.DateCompletedType">
	<remarks/>
</member><member name="P:EntrezAPI.PubMed.DateCreatedType.Year">
	<remarks/>
</member><member name="P:EntrezAPI.PubMed.DateCreatedType.Month">
	<remarks/>
</member><member name="P:EntrezAPI.PubMed.DateCreatedType.Day">
	<remarks/>
</member><member name="T:EntrezAPI.PubMed.DateCreatedType">
	<remarks/>
</member><member name="P:EntrezAPI.PubMed.MedlineCitationType.PMID">
	<remarks/>
</member><member name="P:EntrezAPI.PubMed.MedlineCitationType.DateCreated">
	<remarks/>
</member><member name="P:EntrezAPI.PubMed.MedlineCitationType.DateCompleted">
	<remarks/>
</member><member name="P:EntrezAPI.PubMed.MedlineCitationType.DateRevised">
	<remarks/>
</member><member name="P:EntrezAPI.PubMed.MedlineCitationType.Article">
	<remarks/>
</member><member name="P:EntrezAPI.PubMed.MedlineCitationType.MedlineJournalInfo">
	<remarks/>
</member><member name="P:EntrezAPI.PubMed.MedlineCitationType.ChemicalList">
	<remarks/>
</member><member name="P:EntrezAPI.PubMed.MedlineCitationType.SupplMeshList">
	<remarks/>
</member><member name="P:EntrezAPI.PubMed.MedlineCitationType.CitationSubset">
	<remarks/>
</member><member name="P:EntrezAPI.PubMed.MedlineCitationType.CommentsCorrectionsList">
	<remarks/>
</member><member name="P:EntrezAPI.PubMed.MedlineCitationType.GeneSymbolList">
	<remarks/>
</member><member name="P:EntrezAPI.PubMed.MedlineCitationType.MeshHeadingList">
	<remarks/>
</member><member name="P:EntrezAPI.PubMed.MedlineCitationType.NumberOfReferences">
	<remarks/>
</member><member name="P:EntrezAPI.PubMed.MedlineCitationType.PersonalNameSubjectList">
	<remarks/>
</member><member name="P:EntrezAPI.PubMed.MedlineCitationType.OtherID">
	<remarks/>
</member><member name="P:EntrezAPI.PubMed.MedlineCitationType.OtherAbstract">
	<remarks/>
</member><member name="P:EntrezAPI.PubMed.MedlineCitationType.KeywordList">
	<remarks/>
</member><member name="P:EntrezAPI.PubMed.MedlineCitationType.SpaceFlightMission">
	<remarks/>
</member><member name="P:EntrezAPI.PubMed.MedlineCitationType.InvestigatorList">
	<remarks/>
</member><member name="P:EntrezAPI.PubMed.MedlineCitationType.GeneralNote">
	<remarks/>
</member><member name="P:EntrezAPI.PubMed.MedlineCitationType.Owner">
	<remarks/>
</member><member name="P:EntrezAPI.PubMed.MedlineCitationType.Status">
	<remarks/>
</member><member name="P:EntrezAPI.PubMed.MedlineCitationType.VersionID">
	<remarks/>
</member><member name="P:EntrezAPI.PubMed.MedlineCitationType.VersionDate">
	<remarks/>
</member><member name="T:EntrezAPI.PubMed.MedlineCitationType">
	<remarks/>
</member><member name="F:EntrezAPI.PubMed.MedlineCitationTypeOwner.NLM">
	<remarks/>
</member><member name="F:EntrezAPI.PubMed.MedlineCitationTypeOwner.NASA">
	<remarks/>
</member><member name="F:EntrezAPI.PubMed.MedlineCitationTypeOwner.PIP">
	<remarks/>
</member><member name="F:EntrezAPI.PubMed.MedlineCitationTypeOwner.KIE">
	<remarks/>
</member><member name="F:EntrezAPI.PubMed.MedlineCitationTypeOwner.HSR">
	<remarks/>
</member><member name="F:EntrezAPI.PubMed.MedlineCitationTypeOwner.HMD">
	<remarks/>
</member><member name="F:EntrezAPI.PubMed.MedlineCitationTypeOwner.NOTNLM">
	<remarks/>
</member><member name="T:EntrezAPI.PubMed.MedlineCitationTypeOwner">
	<remarks/>
</member><member name="F:EntrezAPI.PubMed.MedlineCitationTypeStatus.Completed">
	<remarks/>
</member><member name="F:EntrezAPI.PubMed.MedlineCitationTypeStatus.InProcess">
	<remarks/>
</member><member name="F:EntrezAPI.PubMed.MedlineCitationTypeStatus.PubMednotMEDLINE">
	<remarks/>
</member><member name="F:EntrezAPI.PubMed.MedlineCitationTypeStatus.InDataReview">
	<remarks/>
</member><member name="F:EntrezAPI.PubMed.MedlineCitationTypeStatus.Publisher">
	<remarks/>
</member><member name="F:EntrezAPI.PubMed.MedlineCitationTypeStatus.MEDLINE">
	<remarks/>
</member><member name="F:EntrezAPI.PubMed.MedlineCitationTypeStatus.OLDMEDLINE">
	<remarks/>
</member><member name="T:EntrezAPI.PubMed.MedlineCitationTypeStatus">
	<remarks/>
</member><member name="P:EntrezAPI.PubMed.PubmedArticleType.MedlineCitation">
	<remarks/>
</member><member name="P:EntrezAPI.PubMed.PubmedArticleType.PubmedData">
	<remarks/>
</member><member name="T:EntrezAPI.PubMed.PubmedArticleType">
	<remarks/>
</member><member name="P:EntrezAPI.PubMed.eFetchResult.ERROR">
	<remarks/>
</member><member name="P:EntrezAPI.PubMed.eFetchResult.PubmedArticleSet">
	<remarks/>
</member><member name="P:EntrezAPI.PubMed.eFetchResult.IdList">
	<remarks/>
</member><member name="T:EntrezAPI.PubMed.eFetchResult">
	<remarks/>
</member><member name="P:EntrezAPI.Journals.eFetchRequest.id">
	<remarks/>
</member><member name="P:EntrezAPI.Journals.eFetchRequest.WebEnv">
	<remarks/>
</member><member name="P:EntrezAPI.Journals.eFetchRequest.query_key">
	<remarks/>
</member><member name="P:EntrezAPI.Journals.eFetchRequest.tool">
	<remarks/>
</member><member name="P:EntrezAPI.Journals.eFetchRequest.email">
	<remarks/>
</member><member name="P:EntrezAPI.Journals.eFetchRequest.retstart">
	<remarks/>
</member><member name="P:EntrezAPI.Journals.eFetchRequest.retmax">
	<remarks/>
</member><member name="P:EntrezAPI.Journals.eFetchRequest.rettype">
	<remarks/>
</member><member name="T:EntrezAPI.Journals.eFetchRequest">
	<remarks/>
</member><member name="P:EntrezAPI.Journals.DeletedTimestampType.Year">
	<remarks/>
</member><member name="P:EntrezAPI.Journals.DeletedTimestampType.Month">
	<remarks/>
</member><member name="P:EntrezAPI.Journals.DeletedTimestampType.Day">
	<remarks/>
</member><member name="P:EntrezAPI.Journals.DeletedTimestampType.Hour">
	<remarks/>
</member><member name="P:EntrezAPI.Journals.DeletedTimestampType.Minute">
	<remarks/>
</member><member name="P:EntrezAPI.Journals.DeletedTimestampType.Second">
	<remarks/>
</member><member name="T:EntrezAPI.Journals.DeletedTimestampType">
	<remarks/>
</member><member name="P:EntrezAPI.Journals.IlsUpdatedTimestampType.Year">
	<remarks/>
</member><member name="P:EntrezAPI.Journals.IlsUpdatedTimestampType.Month">
	<remarks/>
</member><member name="P:EntrezAPI.Journals.IlsUpdatedTimestampType.Day">
	<remarks/>
</member><member name="P:EntrezAPI.Journals.IlsUpdatedTimestampType.Hour">
	<remarks/>
</member><member name="P:EntrezAPI.Journals.IlsUpdatedTimestampType.Minute">
	<remarks/>
</member><member name="P:EntrezAPI.Journals.IlsUpdatedTimestampType.Second">
	<remarks/>
</member><member name="T:EntrezAPI.Journals.IlsUpdatedTimestampType">
	<remarks/>
</member><member name="P:EntrezAPI.Journals.IlsCreatedTimestampType.Year">
	<remarks/>
</member><member name="P:EntrezAPI.Journals.IlsCreatedTimestampType.Month">
	<remarks/>
</member><member name="P:EntrezAPI.Journals.IlsCreatedTimestampType.Day">
	<remarks/>
</member><member name="P:EntrezAPI.Journals.IlsCreatedTimestampType.Hour">
	<remarks/>
</member><member name="P:EntrezAPI.Journals.IlsCreatedTimestampType.Minute">
	<remarks/>
</member><member name="P:EntrezAPI.Journals.IlsCreatedTimestampType.Second">
	<remarks/>
</member><member name="T:EntrezAPI.Journals.IlsCreatedTimestampType">
	<remarks/>
</member><member name="P:EntrezAPI.Journals.CrossReferenceType.XrTitle">
	<remarks/>
</member><member name="P:EntrezAPI.Journals.CrossReferenceType.XrType">
	<remarks/>
</member><member name="T:EntrezAPI.Journals.CrossReferenceType">
	<remarks/>
</member><member name="F:EntrezAPI.Journals.CrossReferenceTypeXrType.A">
	<remarks/>
</member><member name="F:EntrezAPI.Journals.CrossReferenceTypeXrType.X">
	<remarks/>
</member><member name="F:EntrezAPI.Journals.CrossReferenceTypeXrType.S">
	<remarks/>
</member><member name="T:EntrezAPI.Journals.CrossReferenceTypeXrType">
	<remarks/>
</member><member name="P:EntrezAPI.Journals.CurrentlyIndexedForSubsetType.CurrentSubset">
	<remarks/>
</member><member name="P:EntrezAPI.Journals.CurrentlyIndexedForSubsetType.CurrentIndexingTreatment">
	<remarks/>
</member><member name="P:EntrezAPI.Journals.CurrentlyIndexedForSubsetType.Value">
	<remarks/>
</member><member name="T:EntrezAPI.Journals.CurrentlyIndexedForSubsetType">
	<remarks/>
</member><member name="F:EntrezAPI.Journals.CurrentlyIndexedForSubsetTypeCurrentSubset.AIM">
	<remarks/>
</member><member name="F:EntrezAPI.Journals.CurrentlyIndexedForSubsetTypeCurrentSubset.D">
	<remarks/>
</member><member name="F:EntrezAPI.Journals.CurrentlyIndexedForSubsetTypeCurrentSubset.E">
	<remarks/>
</member><member name="F:EntrezAPI.Journals.CurrentlyIndexedForSubsetTypeCurrentSubset.H">
	<remarks/>
</member><member name="F:EntrezAPI.Journals.CurrentlyIndexedForSubsetTypeCurrentSubset.IM">
	<remarks/>
</member><member name="F:EntrezAPI.Journals.CurrentlyIndexedForSubsetTypeCurrentSubset.K">
	<remarks/>
</member><member name="F:EntrezAPI.Journals.CurrentlyIndexedForSubsetTypeCurrentSubset.N">
	<remarks/>
</member><member name="F:EntrezAPI.Journals.CurrentlyIndexedForSubsetTypeCurrentSubset.Q">
	<remarks/>
</member><member name="F:EntrezAPI.Journals.CurrentlyIndexedForSubsetTypeCurrentSubset.QIS">
	<remarks/>
</member><member name="F:EntrezAPI.Journals.CurrentlyIndexedForSubsetTypeCurrentSubset.S">
	<remarks/>
</member><member name="F:EntrezAPI.Journals.CurrentlyIndexedForSubsetTypeCurrentSubset.T">
	<remarks/>
</member><member name="F:EntrezAPI.Journals.CurrentlyIndexedForSubsetTypeCurrentSubset.X">
	<remarks/>
</member><member name="T:EntrezAPI.Journals.CurrentlyIndexedForSubsetTypeCurrentSubset">
	<remarks/>
</member><member name="F:EntrezAPI.Journals.CurrentlyIndexedForSubsetTypeCurrentIndexingTreatment.Full">
	<remarks/>
</member><member name="F:EntrezAPI.Journals.CurrentlyIndexedForSubsetTypeCurrentIndexingTreatment.Selective">
	<remarks/>
</member><member name="T:EntrezAPI.Journals.CurrentlyIndexedForSubsetTypeCurrentIndexingTreatment">
	<remarks/>
</member><member name="P:EntrezAPI.Journals.DateOfActionType.Year">
	<remarks/>
</member><member name="P:EntrezAPI.Journals.DateOfActionType.Month">
	<remarks/>
</member><member name="P:EntrezAPI.Journals.DateOfActionType.Day">
	<remarks/>
</member><member name="P:EntrezAPI.Journals.DateOfActionType.Hour">
	<remarks/>
</member><member name="P:EntrezAPI.Journals.DateOfActionType.Minute">
	<remarks/>
</member><member name="P:EntrezAPI.Journals.DateOfActionType.Second">
	<remarks/>
</member><member name="T:EntrezAPI.Journals.DateOfActionType">
	<remarks/>
</member><member name="P:EntrezAPI.Journals.IndexingHistoryType.DateOfAction">
	<remarks/>
</member><member name="P:EntrezAPI.Journals.IndexingHistoryType.Coverage">
	<remarks/>
</member><member name="P:EntrezAPI.Journals.IndexingHistoryType.CoverageNote">
	<remarks/>
</member><member name="P:EntrezAPI.Journals.IndexingHistoryType.CitationSubset">
	<remarks/>
</member><member name="P:EntrezAPI.Journals.IndexingHistoryType.IndexingTreatment">
	<remarks/>
</member><member name="P:EntrezAPI.Journals.IndexingHistoryType.IndexingStatus">
	<remarks/>
</member><member name="T:EntrezAPI.Journals.IndexingHistoryType">
	<remarks/>
</member><member name="F:EntrezAPI.Journals.IndexingHistoryTypeCitationSubset.AIM">
	<remarks/>
</member><member name="F:EntrezAPI.Journals.IndexingHistoryTypeCitationSubset.B">
	<remarks/>
</member><member name="F:EntrezAPI.Journals.IndexingHistoryTypeCitationSubset.C">
	<remarks/>
</member><member name="F:EntrezAPI.Journals.IndexingHistoryTypeCitationSubset.D">
	<remarks/>
</member><member name="F:EntrezAPI.Journals.IndexingHistoryTypeCitationSubset.E">
	<remarks/>
</member><member name="F:EntrezAPI.Journals.IndexingHistoryTypeCitationSubset.F">
	<remarks/>
</member><member name="F:EntrezAPI.Journals.IndexingHistoryTypeCitationSubset.H">
	<remarks/>
</member><member name="F:EntrezAPI.Journals.IndexingHistoryTypeCitationSubset.IM">
	<remarks/>
</member><member name="F:EntrezAPI.Journals.IndexingHistoryTypeCitationSubset.J">
	<remarks/>
</member><member name="F:EntrezAPI.Journals.IndexingHistoryTypeCitationSubset.K">
	<remarks/>
</member><member name="F:EntrezAPI.Journals.IndexingHistoryTypeCitationSubset.N">
	<remarks/>
</member><member name="F:EntrezAPI.Journals.IndexingHistoryTypeCitationSubset.OM">
	<remarks/>
</member><member name="F:EntrezAPI.Journals.IndexingHistoryTypeCitationSubset.P">
	<remarks/>
</member><member name="F:EntrezAPI.Journals.IndexingHistoryTypeCitationSubset.Q">
	<remarks/>
</member><member name="F:EntrezAPI.Journals.IndexingHistoryTypeCitationSubset.QIS">
	<remarks/>
</member><member name="F:EntrezAPI.Journals.IndexingHistoryTypeCitationSubset.R">
	<remarks/>
</member><member name="F:EntrezAPI.Journals.IndexingHistoryTypeCitationSubset.S">
	<remarks/>
</member><member name="F:EntrezAPI.Journals.IndexingHistoryTypeCitationSubset.T">
	<remarks/>
</member><member name="F:EntrezAPI.Journals.IndexingHistoryTypeCitationSubset.X">
	<remarks/>
</member><member name="T:EntrezAPI.Journals.IndexingHistoryTypeCitationSubset">
	<remarks/>
</member><member name="P:EntrezAPI.Journals.ISSNType.IssnType">
	<remarks/>
</member><member name="P:EntrezAPI.Journals.ISSNType.Value">
	<remarks/>
</member><member name="T:EntrezAPI.Journals.ISSNType">
	<remarks/>
</member><member name="F:EntrezAPI.Journals.ISSNTypeIssnType.Electronic">
	<remarks/>
</member><member name="F:EntrezAPI.Journals.ISSNTypeIssnType.Print">
	<remarks/>
</member><member name="F:EntrezAPI.Journals.ISSNTypeIssnType.Undetermined">
	<remarks/>
</member><member name="T:EntrezAPI.Journals.ISSNTypeIssnType">
	<remarks/>
</member><member name="P:EntrezAPI.Journals.FrequencyType.FrequencyType1">
	<remarks/>
</member><member name="P:EntrezAPI.Journals.FrequencyType.Value">
	<remarks/>
</member><member name="T:EntrezAPI.Journals.FrequencyType">
	<remarks/>
</member><member name="F:EntrezAPI.Journals.FrequencyTypeFrequencyType.Current">
	<remarks/>
</member><member name="F:EntrezAPI.Journals.FrequencyTypeFrequencyType.Former">
	<remarks/>
</member><member name="T:EntrezAPI.Journals.FrequencyTypeFrequencyType">
	<remarks/>
</member><member name="P:EntrezAPI.Journals.PlaceType.ImprintType">
	<remarks/>
</member><member name="P:EntrezAPI.Journals.PlaceType.Value">
	<remarks/>
</member><member name="T:EntrezAPI.Journals.PlaceType">
	<remarks/>
</member><member name="F:EntrezAPI.Journals.PlaceTypeImprintType.Current">
	<remarks/>
</member><member name="F:EntrezAPI.Journals.PlaceTypeImprintType.Original">
	<remarks/>
</member><member name="T:EntrezAPI.Journals.PlaceTypeImprintType">
	<remarks/>
</member><member name="P:EntrezAPI.Journals.PublicationInfoType.Country">
	<remarks/>
</member><member name="P:EntrezAPI.Journals.PublicationInfoType.PlaceCode">
	<remarks/>
</member><member name="P:EntrezAPI.Journals.PublicationInfoType.Imprint">
	<remarks/>
</member><member name="P:EntrezAPI.Journals.PublicationInfoType.Place">
	<remarks/>
</member><member name="P:EntrezAPI.Journals.PublicationInfoType.Publisher">
	<remarks/>
</member><member name="P:EntrezAPI.Journals.PublicationInfoType.DateIssued">
	<remarks/>
</member><member name="P:EntrezAPI.Journals.PublicationInfoType.ProjectedPublicationDate">
	<remarks/>
</member><member name="P:EntrezAPI.Journals.PublicationInfoType.PublicationFirstYear">
	<remarks/>
</member><member name="P:EntrezAPI.Journals.PublicationInfoType.PublicationEndYear">
	<remarks/>
</member><member name="P:EntrezAPI.Journals.PublicationInfoType.Edition">
	<remarks/>
</member><member name="P:EntrezAPI.Journals.PublicationInfoType.DatesOfSerialPublication">
	<remarks/>
</member><member name="P:EntrezAPI.Journals.PublicationInfoType.Frequency">
	<remarks/>
</member><member name="T:EntrezAPI.Journals.PublicationInfoType">
	<remarks/>
</member><member name="P:EntrezAPI.Journals.SerialType.NlmUniqueID">
	<remarks/>
</member><member name="P:EntrezAPI.Journals.SerialType.Title">
	<remarks/>
</member><member name="P:EntrezAPI.Journals.SerialType.MedlineTA">
	<remarks/>
</member><member name="P:EntrezAPI.Journals.SerialType.PublicationInfo">
	<remarks/>
</member><member name="P:EntrezAPI.Journals.SerialType.ISSN">
	<remarks/>
</member><member name="P:EntrezAPI.Journals.SerialType.ISSNLinking">
	<remarks/>
</member><member name="P:EntrezAPI.Journals.SerialType.ISOAbbreviation">
	<remarks/>
</member><member name="P:EntrezAPI.Journals.SerialType.Language">
	<remarks/>
</member><member name="P:EntrezAPI.Journals.SerialType.AcidFreeYN">
	<remarks/>
</member><member name="P:EntrezAPI.Journals.SerialType.Coden">
	<remarks/>
</member><member name="P:EntrezAPI.Journals.SerialType.ContinuationNotes">
	<remarks/>
</member><member name="P:EntrezAPI.Journals.SerialType.CurrentFormatStatus">
	<remarks/>
</member><member name="P:EntrezAPI.Journals.SerialType.MinorTitleChangeYN">
	<remarks/>
</member><member name="P:EntrezAPI.Journals.SerialType.IndexingHistoryList">
	<remarks/>
</member><member name="P:EntrezAPI.Journals.SerialType.CurrentlyIndexedYN">
	<remarks/>
</member><member name="P:EntrezAPI.Journals.SerialType.CurrentlyIndexedForSubset">
	<remarks/>
</member><member name="P:EntrezAPI.Journals.SerialType.IndexOnlineYN">
	<remarks/>
</member><member name="P:EntrezAPI.Journals.SerialType.IndexingSubset">
	<remarks/>
</member><member name="P:EntrezAPI.Journals.SerialType.PMCHoldings">
	<remarks/>
</member><member name="P:EntrezAPI.Journals.SerialType.PMCEmbargo">
	<remarks/>
</member><member name="P:EntrezAPI.Journals.SerialType.BroadJournalHeadingList">
	<remarks/>
</member><member name="P:EntrezAPI.Journals.SerialType.CrossReferenceList">
	<remarks/>
</member><member name="P:EntrezAPI.Journals.SerialType.SortSerialName">
	<remarks/>
</member><member name="P:EntrezAPI.Journals.SerialType.IlsCreatedTimestamp">
	<remarks/>
</member><member name="P:EntrezAPI.Journals.SerialType.IlsUpdatedTimestamp">
	<remarks/>
</member><member name="P:EntrezAPI.Journals.SerialType.DeletedTimestamp">
	<remarks/>
</member><member name="P:EntrezAPI.Journals.SerialType.DataCreationMethod">
	<remarks/>
</member><member name="P:EntrezAPI.Journals.SerialType.DataCreationMethodSpecified">
	<remarks/>
</member><member name="P:EntrezAPI.Journals.SerialType.PMC">
	<remarks/>
</member><member name="P:EntrezAPI.Journals.SerialType.PMCSpecified">
	<remarks/>
</member><member name="T:EntrezAPI.Journals.SerialType">
	<remarks/>
</member><member name="F:EntrezAPI.Journals.SerialTypeDataCreationMethod.P">
	<remarks/>
</member><member name="F:EntrezAPI.Journals.SerialTypeDataCreationMethod.K">
	<remarks/>
</member><member name="F:EntrezAPI.Journals.SerialTypeDataCreationMethod.O">
	<remarks/>
</member><member name="T:EntrezAPI.Journals.SerialTypeDataCreationMethod">
	<remarks/>
</member><member name="F:EntrezAPI.Journals.SerialTypePMC.Yes">
	<remarks/>
</member><member name="F:EntrezAPI.Journals.SerialTypePMC.Forthcoming">
	<remarks/>
</member><member name="T:EntrezAPI.Journals.SerialTypePMC">
	<remarks/>
</member><member name="P:EntrezAPI.Journals.eFetchResult.ERROR">
	<remarks/>
</member><member name="P:EntrezAPI.Journals.eFetchResult.SerialsSet">
	<remarks/>
</member><member name="P:EntrezAPI.Journals.eFetchResult.IdList">
	<remarks/>
</member><member name="T:EntrezAPI.Journals.eFetchResult">
	<remarks/>
</member>
</members>
</doc>
