# Supplementary material for: An eUtils toolset and its use for creating a pipeline to link genomics and proteomics analyses to domain-specific biomedical literature
Source: J Clin Bioinforma. 2012 Apr 16;2:9. doi: 10.1186/2043-9113-2-9 (PMC3422171; doi:10.1186/2043-9113-2-9)
Supplement: Additional file 1 — This is a zipped Access database (Sample_Database.zip, which unzips to Sample_Database.mdb) that was used to produce the screenshot of Figure 1. It is intended to be used for illustration purposes only: its structure is specific to the current needs of the Parikh Lab, and its contents have been stripped down to a few records that illustrate its operation. [file 2043-9113-2-9-S1.zip › EntrezAPI/EntrezAPI/bin/Release/ReadMe.txt]

The file EntrezAPI.zip contains the following:

0. Readme.txt  - this file.

1. The root level of the zip file contains an executable application, EntrezAPI.exe (a front-end to the library, which can be used by an end-user but is primarily intended to illustrate the operation of the library: its benefits as an end-user tool only accrue if you are using a macro-recorder program that captures keystrokes and mouse-clicks, and plays them back.
  Accompanying this are files with the extensions .config, .pdb, and .xml which must be placed in the same folder as the .exe file after unzipping - they contain information that will allow the application to connect to NCBI Entrez eUtils web service.

2. The documentation as a compiled HTML (.chm) file. See the instructions accompanying the paper to open the file: .chm files are treated as "untrusted content" and have to be "unprotected" through the File Properties dialog in order for their contents to be read.

  The documentation describes two classes, Entrez (the library proper) and Entrez_FrontEnd - the front-end application. End-users wishing to use the executable will consult only the second class (which is illustrated with screen shots), while programmers will also want to consult the first.

3. For software developers: The source code itself, as a MS-Visual Studio 2010 project, whose structure is in the EntrezAPI sub-folder. While you can browse the .vb files with any text editor (you need to understand Visual Basic .NEt to make  sense of the code), the project and solution files (with the extensions .sln, .suo and .prj, the last in a sub-sub folder) are intended for use with Visual Studio.

Note that there are sub-sub-folders bin/debug and bin/release, which duplicate the root folder contents. (Their contents have been replicated at the root level for the benefit of non-programmers who do not care to learn the intricacies of Visual Studio-based software development.) 
