# Supplementary material for: An eUtils toolset and its use for creating a pipeline to link genomics and proteomics analyses to domain-specific biomedical literature
Source: J Clin Bioinforma. 2012 Apr 16;2:9. doi: 10.1186/2043-9113-2-9 (PMC3422171; doi:10.1186/2043-9113-2-9)
Supplement: Additional file 2 — Software Bundle: This is a Zip file that contains a Microsoft Visual Studio Project, source code ( in Visual Basic.NET) , accompanying documentation in Microsoft Compiled HTML (.chm) format, as well as an executable for those who wish to use the program directly. The documentation includes a brief tutorial/manual for end-users in addition to descriptions of the library routines in MSDN (Microsoft Developer Network) format. After downloading and unzipping the contents on to your local desktop machine, the .chm file will not be immediately viewable on Windows Vista and Windows 7 (it is treated as “untrusted content”, so that, while you can see the table of contents, any attempt to view a topic will yield a message that “navigation to the Web page was cancelled”.). To make it viewable, right click on the file, choose “Properties” and then choose “Unblock” and “Apply”. Make sure that this file is on your local machine and not on a network drive: .chm file display over a network is blocked. If you wish to modify the source code, you will require some version of Microsoft Visual Studio 2008 or greater (Express Edition or greater) and will need to have .NET framework 3.5 or greater installed on your machine. This is pre-installed on Windows 7, and also available on XP and Vista through Windows update (Optional Updates). If you simply wish to run the application, make sure that the files EntrezAPI.pdb is in the same folder as EntrezAPI.exe: it contains configuration information for connecting to the eUtils Web service. [file 2043-9113-2-9-S2.zip]

Archive with 1 entries (1 files):
- Sample_Database.mdb
